# Supplementary material for: Putative retina metal/metalloid-binding proteins: molecular functions, biological processes and retina disease associations
Source: Metallomics. 2024 Sep 25;16(10):mfae045. doi: 10.1093/mtomcs/mfae045 (PMC11523097; doi:10.1093/mtomcs/mfae045)
Supplement: mfae045_Supplemental_Files [file mfae045_supplemental_files.zip]

Archive with 6 entries (6 files):
- Suppl_data_Supplement_2.xlsx
- Suppl_data_Supplement_3.xlsx
- Suppl_data_Supplement_4.xlsx
- Suppl_data_Supp_Fig_1.jpg
- Suppl_data_Supp_Fig_2.jpg
- Supp_data_Supplement_1.xlsx
