# Supplementary material for: Putative retina metal/metalloid-binding proteins: molecular functions, biological processes and retina disease associations
Source: Metallomics. 2024 Sep 25;16(10):mfae045. doi: 10.1093/mtomcs/mfae045 (PMC11523097; doi:10.1093/mtomcs/mfae045)
Supplement: mfae045_Supplemental_Files [file mfae045_supplemental_files.zip › Suppl_data_Supplement_2.xlsx]

## Sheet: Prot
Search title	PXD009909_PWIZ_normal
MS data file	70JG.mgf
Database 1	SwissProt 2018_01 (556,568 sequences; 199,530,821 residues)
Database 2	Trembl 2018_01 (107,627,435 sequences; 36,161,263,380 residues)
Taxonomy 1	Mus musculus (house mouse) (16,965 sequences)
Taxonomy 2	Mus musculus (house mouse) (67,451 sequences)
Timestamp	20 May 2020 at 08:31:20 GMT
Type of search	MS/MS Ion Search
Quantitation	None
Enzyme	Trypsin
Fixed modifications	Carbamidomethyl (C)
Variable modifications	Acetyl (Protein N-term),Oxidation (M)
Mass values	Monoisotopic
Protein mass	Unrestricted
Peptide mass tolerance	10 ppm
Fragment mass tolerance	0.6 Da
Max missed cleavages	2
Instrument type	ESI-QUAD-TOF
Number of queries	436445
Significance threshold p<	0.05
Max. number of families	AUTO
Ions score or expect cut-off	0
Preferred taxonomy	All entries
Show Percolator scores?	no
Family	Member	Database	Accession	Score	Mass	Num. of matches	Num. of significant matches	Num. of sequences	Num. of significant sequences	emPAI	Description
1	1	SwissProt	ENOA_MOUSE	226629	47453	6392	5557	45	27	31.19	Alpha-enolase OS=Mus musculus GN=Eno1 PE=1 SV=3
1	2	SwissProt	ENOG_MOUSE	85423	47609	2004	1860	32	18	9.75	Gamma-enolase OS=Mus musculus GN=Eno2 PE=1 SV=2
1	3	SwissProt	RHG22_MOUSE	4457	78308	284	246	29	1	0.06	Rho GTPase-activating protein 22 OS=Mus musculus GN=Arhgap22 PE=1 SV=2
2	1	SwissProt	ARRS_MOUSE	154260	45130	5769	4849	41	33	97.3	S-arrestin OS=Mus musculus GN=Sag PE=1 SV=1
2	2	SwissProt	ARRB1_MOUSE	734	47399	91	34	24	9	1.45	Beta-arrestin-1 OS=Mus musculus GN=Arrb1 PE=1 SV=1
3	1	Trembl	A0A0A0MQF6_MOUSE	143370	38914	4435	3924	33	19	36.48	Glyceraldehyde-3-phosphate dehydrogenase OS=Mus musculus GN=Gapdh PE=1 SV=1
3	2	Trembl	S4R1W1_MOUSE	140431	36074	4373	3872	32	18	42.86	Glyceraldehyde-3-phosphate dehydrogenase OS=Mus musculus GN=Gm3839 PE=1 SV=1
3	3	Trembl	Q6IWE3_MOUSE	16586	10129	841	628	8	5	59.85	Glyceraldehyde-3-phosphate-dehydrogenase (Fragment) OS=Mus musculus GN=Gapd PE=2 SV=1
4	1	Trembl	Q569M7_MOUSE	139163	19837	4666	4253	24	16	109.44	Cryaa protein OS=Mus musculus GN=Cryaa PE=2 SV=1
4	2	SwissProt	CRYAA_MOUSE	121396	22532	4210	3798	22	16	77.49	Alpha-crystallin A chain OS=Mus musculus GN=Cryaa PE=2 SV=1
5	1	SwissProt	H2A1B_MOUSE	121727	14127	4000	3699	14	7	9.05	Histone H2A type 1-B OS=Mus musculus GN=Hist1h2ab PE=1 SV=1
5	2	SwissProt	H2A2A_MOUSE	117180	14087	3927	3626	14	7	12.97	Histone H2A type 2-A OS=Mus musculus GN=Hist2h2aa1 PE=1 SV=3
5	3	SwissProt	H2AX_MOUSE	49483	15133	2922	2618	12	6	5.36	Histone H2AX OS=Mus musculus GN=H2afx PE=1 SV=2
5	4	SwissProt	H2AV_MOUSE	35016	13501	2260	1990	7	4	2.94	Histone H2A.V OS=Mus musculus GN=H2afv PE=1 SV=3
5	5	SwissProt	ASB15_MOUSE	1218	66440	983	424	11	1	0.07	Ankyrin repeat and SOCS box protein 15 OS=Mus musculus GN=Asb15 PE=2 SV=2
6	1	Trembl	B2RTM0_MOUSE	107918	11360	4082	3820	11	9	201.34	Histone H4 OS=Mus musculus GN=Hist2h4 PE=1 SV=1
6	2	Trembl	Q61667_MOUSE	76108	6231	2482	2333	8	7	3048.77	Histone H4 (Fragment) OS=Mus musculus PE=3 SV=1
7	1	SwissProt	KPYM_MOUSE	107847	58378	4020	3545	66	39	55.82	Pyruvate kinase PKM OS=Mus musculus GN=Pkm PE=1 SV=4
7	2	Trembl	A7MCU9_MOUSE	9504	62048	368	320	26	2	0.16	Pyruvate kinase OS=Mus musculus GN=Pklr PE=2 SV=1
8	1	SwissProt	H2B1P_MOUSE	88076	13984	2877	2529	16	10	52.86	Histone H2B type 1-P OS=Mus musculus GN=Hist1h2bp PE=1 SV=3
8	2	SwissProt	H2B2E_MOUSE	72858	13985	2209	1921	14	7	18.88	Histone H2B type 2-E OS=Mus musculus GN=Hist2h2be PE=1 SV=3
8	3	Trembl	Q8C622_MOUSE	14673	16354	528	474	11	3	1.36	Uncharacterized protein OS=Mus musculus GN=Hist1h2bp PE=2 SV=1
8	4	SwissProt	XPO2_MOUSE	10653	111183	1303	901	45	19	1.55	Exportin-2 OS=Mus musculus GN=Cse1l PE=1 SV=1
8	5	SwissProt	COQ6_MOUSE	2627	51645	1119	777	16	3	0.32	Ubiquinone biosynthesis monooxygenase COQ6, mitochondrial OS=Mus musculus GN=Coq6 PE=1 SV=3
9	1	SwissProt	KCRB_MOUSE	75297	42971	2462	2146	34	21	25.81	Creatine kinase B-type OS=Mus musculus GN=Ckb PE=1 SV=1
10	1	SwissProt	TBB5_MOUSE	72917	50095	3101	2546	38	29	61.99	Tubulin beta-5 chain OS=Mus musculus GN=Tubb5 PE=1 SV=1
10	2	SwissProt	TBB2A_MOUSE	67190	50274	2902	2308	41	30	80.94	Tubulin beta-2A chain OS=Mus musculus GN=Tubb2a PE=1 SV=1
10	3	SwissProt	TBB2B_MOUSE	65588	50377	2866	2262	42	30	80.15	Tubulin beta-2B chain OS=Mus musculus GN=Tubb2b PE=1 SV=1
10	4	SwissProt	TBB4A_MOUSE	48696	50010	2373	1741	38	28	56.33	Tubulin beta-4A chain OS=Mus musculus GN=Tubb4a PE=1 SV=3
10	5	SwissProt	TBB3_MOUSE	42370	50842	2057	1585	34	23	22.4	Tubulin beta-3 chain OS=Mus musculus GN=Tubb3 PE=1 SV=1
10	6	Trembl	Q9CVR0_MOUSE	37661	32580	2000	1453	23	20	85.85	Tubulin beta chain (Fragment) OS=Mus musculus GN=Tubb4b PE=2 SV=2
10	7	SwissProt	TBB6_MOUSE	31280	50514	1649	1180	32	17	9.31	Tubulin beta-6 chain OS=Mus musculus GN=Tubb6 PE=1 SV=1
10	8	SwissProt	TBB1_MOUSE	11645	51093	840	521	23	7	1.3	Tubulin beta-1 chain OS=Mus musculus GN=Tubb1 PE=1 SV=1
11	1	SwissProt	TBA1A_MOUSE	64123	50788	2715	2215	31	23	12.41	Tubulin alpha-1A chain OS=Mus musculus GN=Tuba1a PE=1 SV=1
11	2	SwissProt	TBA4A_MOUSE	43262	50634	2127	1644	31	21	10.26	Tubulin alpha-4A chain OS=Mus musculus GN=Tuba4a PE=1 SV=1
11	3	SwissProt	TBAL3_MOUSE	1583	50697	144	110	17	3	0.59	Tubulin alpha chain-like 3 OS=Mus musculus GN=Tubal3 PE=2 SV=2
12	1	SwissProt	VIME_MOUSE	58708	53712	2494	2140	57	37	55.68	Vimentin OS=Mus musculus GN=Vim PE=1 SV=3
12	2	Trembl	Q3TFD9_MOUSE	54849	53713	2395	2077	56	37	55.68	Uncharacterized protein OS=Mus musculus GN=Vim PE=2 SV=1
12	3	SwissProt	GFAP_MOUSE	3059	49927	171	104	38	16	4.47	Glial fibrillary acidic protein OS=Mus musculus GN=Gfap PE=1 SV=4
12	4	SwissProt	AINX_MOUSE	2360	55520	125	80	30	13	2.02	Alpha-internexin OS=Mus musculus GN=Ina PE=1 SV=3
12	5	SwissProt	NFL_MOUSE	1820	61528	112	59	33	11	1.33	Neurofilament light polypeptide OS=Mus musculus GN=Nefl PE=1 SV=5
12	6	SwissProt	NFM_MOUSE	1654	95973	180	63	41	9	0.56	Neurofilament medium polypeptide OS=Mus musculus GN=Nefm PE=1 SV=4
12	7	SwissProt	NFH_MOUSE	1309	117209	188	44	71	7	0.33	Neurofilament heavy polypeptide OS=Mus musculus GN=Nefh PE=1 SV=3
12	8	SwissProt	K2C5_MOUSE	596	61957	71	28	32	8	0.84	Keratin, type II cytoskeletal 5 OS=Mus musculus GN=Krt5 PE=1 SV=1
12	9	SwissProt	K2C6B_MOUSE	410	60627	60	18	31	8	0.86	Keratin, type II cytoskeletal 6B OS=Mus musculus GN=Krt6b PE=1 SV=3
12	10	SwissProt	K2C7_MOUSE	330	50678	69	21	24	4	0.45	Keratin, type II cytoskeletal 7 OS=Mus musculus GN=Krt7 PE=1 SV=1
12	11	SwissProt	K2C1_MOUSE	288	66079	111	8	41	3	0.24	Keratin, type II cytoskeletal 1 OS=Mus musculus GN=Krt1 PE=1 SV=4
12	12	SwissProt	K2C8_MOUSE	273	54531	83	21	43	4	0.41	Keratin, type II cytoskeletal 8 OS=Mus musculus GN=Krt8 PE=1 SV=4
12	13	SwissProt	K2C72_MOUSE	234	57228	88	14	29	3	0.28	Keratin, type II cytoskeletal 72 OS=Mus musculus GN=Krt72 PE=3 SV=1
12	14	Trembl	A1L0X5_MOUSE	193	55424	82	10	33	3	0.29	Krt78 protein (Fragment) OS=Mus musculus GN=Krt78 PE=2 SV=1
12	15	SwissProt	K2C79_MOUSE	168	57802	104	11	39	5	0.5	Keratin, type II cytoskeletal 79 OS=Mus musculus GN=Krt79 PE=1 SV=2
12	16	SwissProt	K2C4_MOUSE	155	56590	68	9	32	4	0.4	Keratin, type II cytoskeletal 4 OS=Mus musculus GN=Krt4 PE=1 SV=2
12	17	Trembl	A0A0J9YTU1_MOUSE	36	27399	32	4	10	2	0.41	Ketohexokinase (Fragment) OS=Mus musculus GN=Khk PE=1 SV=3
13	1	SwissProt	CRBB2_MOUSE	55366	23480	2796	2361	26	17	42.9	Beta-crystallin B2 OS=Mus musculus GN=Crybb2 PE=1 SV=2
14	1	Trembl	A0A0G2JGX4_MOUSE	48068	114341	1545	1225	72	41	6.91	Sodium/potassium-transporting ATPase subunit alpha OS=Mus musculus GN=Atp1a3 PE=1 SV=1
14	2	SwissProt	AT1A1_MOUSE	33392	114221	1167	890	65	36	5.18	Sodium/potassium-transporting ATPase subunit alpha-1 OS=Mus musculus GN=Atp1a1 PE=1 SV=1
14	3	SwissProt	AT1A2_MOUSE	26667	113457	1059	728	66	28	2.96	Sodium/potassium-transporting ATPase subunit alpha-2 OS=Mus musculus GN=Atp1a2 PE=1 SV=1
14	4	SwissProt	AT1A4_MOUSE	11975	116011	545	355	38	9	0.63	Sodium/potassium-transporting ATPase subunit alpha-4 OS=Mus musculus GN=Atp1a4 PE=1 SV=3
14	5	SwissProt	AT12A_MOUSE	2707	115395	320	158	34	6	0.33	Potassium-transporting ATPase alpha chain 2 OS=Mus musculus GN=Atp12a PE=1 SV=3
15	1	SwissProt	ATPB_MOUSE	47771	56265	2068	1565	39	26	25.27	ATP synthase subunit beta, mitochondrial OS=Mus musculus GN=Atp5b PE=1 SV=2
15	2	SwissProt	LAMB1_MOUSE	64	204203	124	3	40	2	0.05	Laminin subunit beta-1 OS=Mus musculus GN=Lamb1 PE=1 SV=3
16	1	Trembl	Q5SZA3_MOUSE	45454	21254	1948	1806	24	16	41.56	Histone cluster 1, H1c OS=Mus musculus GN=Hist1h1c PE=1 SV=1
16	2	Trembl	Q3U292_MOUSE	41864	22068	1860	1724	24	14	23	Uncharacterized protein OS=Mus musculus GN=Hist1h1d PE=2 SV=1
16	3	SwissProt	H14_MOUSE	39940	21964	1887	1678	20	13	18.71	Histone H1.4 OS=Mus musculus GN=Hist1h1e PE=1 SV=2
16	4	SwissProt	H11_MOUSE	18532	21772	727	626	13	8	4.59	Histone H1.1 OS=Mus musculus GN=Hist1h1a PE=1 SV=2
16	5	SwissProt	H15_MOUSE	4054	22562	201	162	15	11	11.1	Histone H1.5 OS=Mus musculus GN=Hist1h1b PE=1 SV=2
17	1	SwissProt	PHOS_MOUSE	44912	28284	1263	1002	25	17	37.39	Phosducin OS=Mus musculus GN=Pdc PE=2 SV=1
17	2	SwissProt	PHLP_MOUSE	199	34727	45	12	19	3	0.5	Phosducin-like protein OS=Mus musculus GN=Pdcl PE=1 SV=1
18	1	Trembl	Q80Y52_MOUSE	43939	85134	1599	1275	61	36	11.84	Heat shock protein 90, alpha (Cytosolic), class A member 1 OS=Mus musculus GN=Hsp90aa1 PE=1 SV=2
18	2	SwissProt	HS90B_MOUSE	35421	83571	1296	1016	57	34	8.59	Heat shock protein HSP 90-beta OS=Mus musculus GN=Hsp90ab1 PE=1 SV=3
18	3	SwissProt	TRAP1_MOUSE	3670	80501	128	69	34	7	0.51	Heat shock protein 75 kDa, mitochondrial OS=Mus musculus GN=Trap1 PE=1 SV=1
18	4	SwissProt	ENPL_MOUSE	2860	92703	229	115	58	21	2.96	Endoplasmin OS=Mus musculus GN=Hsp90b1 PE=1 SV=2
19	1	SwissProt	1433Z_MOUSE	43498	27925	1640	1285	27	18	32.89	14-3-3 protein zeta/delta OS=Mus musculus GN=Ywhaz PE=1 SV=1
19	2	SwissProt	1433E_MOUSE	40731	29326	1374	1158	31	19	74.62	14-3-3 protein epsilon OS=Mus musculus GN=Ywhae PE=1 SV=1
19	3	Trembl	Q3V453_MOUSE	23263	10404	764	662	5	5	33.41	Uncharacterized protein (Fragment) OS=Mus musculus GN=Ywhae PE=2 SV=1
19	4	SwissProt	1433T_MOUSE	18645	28046	769	591	25	16	16.13	14-3-3 protein theta OS=Mus musculus GN=Ywhaq PE=1 SV=1
19	5	SwissProt	1433G_MOUSE	17615	28456	806	630	21	14	18.55	14-3-3 protein gamma OS=Mus musculus GN=Ywhag PE=1 SV=2
19	6	SwissProt	1433B_MOUSE	16960	28183	797	626	23	13	13.34	14-3-3 protein beta/alpha OS=Mus musculus GN=Ywhab PE=1 SV=3
19	7	SwissProt	1433F_MOUSE	15315	28365	744	590	22	13	10.91	14-3-3 protein eta OS=Mus musculus GN=Ywhah PE=1 SV=2
19	8	SwissProt	1433S_MOUSE	11000	27803	577	427	24	9	4.42	14-3-3 protein sigma OS=Mus musculus GN=Sfn PE=1 SV=2
20	1	SwissProt	GNAT1_MOUSE	42425	40397	2066	1719	33	17	22.23	Guanine nucleotide-binding protein G(t) subunit alpha-1 OS=Mus musculus GN=Gnat1 PE=1 SV=3
20	2	SwissProt	GNAO_MOUSE	15871	40629	713	620	27	14	8.04	Guanine nucleotide-binding protein G(o) subunit alpha OS=Mus musculus GN=Gnao1 PE=1 SV=3
20	3	SwissProt	GNAT2_MOUSE	15188	40662	796	711	23	9	2.19	Guanine nucleotide-binding protein G(t) subunit alpha-2 OS=Mus musculus GN=Gnat2 PE=2 SV=2
20	4	SwissProt	GNAI2_MOUSE	12874	41033	614	564	31	16	6.87	Guanine nucleotide-binding protein G(i) subunit alpha-2 OS=Mus musculus GN=Gnai2 PE=1 SV=5
20	5	SwissProt	GNAI1_MOUSE	10830	40905	580	516	27	9	1.81	Guanine nucleotide-binding protein G(i) subunit alpha-1 OS=Mus musculus GN=Gnai1 PE=1 SV=1
20	6	SwissProt	GNAI3_MOUSE	10761	41082	579	516	28	7	1.23	Guanine nucleotide-binding protein G(k) subunit alpha OS=Mus musculus GN=Gnai3 PE=1 SV=3
20	7	SwissProt	GNAS1_MOUSE	8792	122513	453	387	38	10	0.47	Guanine nucleotide-binding protein G(s) subunit alpha isoforms XLas OS=Mus musculus GN=Gnas PE=1 SV=1
20	8	SwissProt	GNA13_MOUSE	8669	44369	423	380	27	5	0.7	Guanine nucleotide-binding protein subunit alpha-13 OS=Mus musculus GN=Gna13 PE=1 SV=1
20	9	SwissProt	GNA11_MOUSE	459	42283	115	24	32	8	1.44	Guanine nucleotide-binding protein subunit alpha-11 OS=Mus musculus GN=Gna11 PE=1 SV=1
20	10	SwissProt	GNAQ_MOUSE	458	42416	68	20	27	8	1.43	Guanine nucleotide-binding protein G(q) subunit alpha OS=Mus musculus GN=Gnaq PE=1 SV=4
21	1	SwissProt	ATPA_MOUSE	39088	59830	1558	1242	48	27	11.47	ATP synthase subunit alpha, mitochondrial OS=Mus musculus GN=Atp5a1 PE=1 SV=1
22	1	SwissProt	BASP1_MOUSE	38016	22074	1313	1078	25	15	23	Brain acid soluble protein 1 OS=Mus musculus GN=Basp1 PE=1 SV=3
23	1	SwissProt	LDHA_MOUSE	37031	36817	1920	1370	34	25	58.43	L-lactate dehydrogenase A chain OS=Mus musculus GN=Ldha PE=1 SV=3
23	2	Trembl	Q3THB4_MOUSE	35549	36818	1649	1188	36	23	45.04	L-lactate dehydrogenase OS=Mus musculus GN=Ldha PE=2 SV=1
23	3	SwissProt	LDHB_MOUSE	7750	36834	469	287	25	16	13.59	L-lactate dehydrogenase B chain OS=Mus musculus GN=Ldhb PE=1 SV=2
24	1	Trembl	Q3TSB7_MOUSE	34959	42053	1530	1165	37	20	31.13	Uncharacterized protein OS=Mus musculus GN=Actg1 PE=2 SV=1
24	2	Trembl	Q3UBP6_MOUSE	32451	42084	1267	988	37	18	24.68	Uncharacterized protein OS=Mus musculus GN=Actb PE=2 SV=1
24	3	SwissProt	ACTC_MOUSE	12557	42334	816	618	30	15	7.29	Actin, alpha cardiac muscle 1 OS=Mus musculus GN=Actc1 PE=1 SV=1
24	4	SwissProt	ACTBL_MOUSE	11066	42319	841	478	26	6	1.72	Beta-actin-like protein 2 OS=Mus musculus GN=Actbl2 PE=1 SV=1
24	5	Trembl	E9Q3M9_MOUSE	77	126402	164	6	69	2	0.08	RIKEN cDNA 2010300C02 gene OS=Mus musculus GN=2010300C02Rik PE=1 SV=1
25	1	SwissProt	GBB1_MOUSE	30913	38151	1398	1000	25	16	10.76	Guanine nucleotide-binding protein G(I)/G(S)/G(T) subunit beta-1 OS=Mus musculus GN=Gnb1 PE=1 SV=3
25	2	SwissProt	GBB2_MOUSE	13074	38048	693	465	28	14	8.25	Guanine nucleotide-binding protein G(I)/G(S)/G(T) subunit beta-2 OS=Mus musculus GN=Gnb2 PE=1 SV=3
25	3	SwissProt	GBB3_MOUSE	2256	38185	206	72	24	13	4.61	Guanine nucleotide-binding protein G(I)/G(S)/G(T) subunit beta-3 OS=Mus musculus GN=Gnb3 PE=1 SV=2
26	1	Trembl	B9EI85_MOUSE	30656	15436	919	736	10	7	14.11	Histone H3 OS=Mus musculus GN=Hist2h3b PE=2 SV=1
26	2	SwissProt	H33_MOUSE	30247	15376	998	767	12	7	10.17	Histone H3.3 OS=Mus musculus GN=H3f3a PE=1 SV=2
26	3	SwissProt	H31_MOUSE	5044	15509	435	283	10	7	13.82	Histone H3.1 OS=Mus musculus GN=Hist1h3a PE=1 SV=2
27	1	Trembl	A0A0R4J0H3_MOUSE	30548	134853	1096	872	63	46	6.13	Retinol-binding protein 3 OS=Mus musculus GN=Rbp3 PE=1 SV=1
28	1	Trembl	B2RXX6_MOUSE	29054	285803	1230	762	218	116	9	Spna2 protein OS=Mus musculus GN=Sptan1 PE=2 SV=1
28	2	Trembl	A3KGU5_MOUSE	28913	283519	1224	758	217	116	9.2	Spectrin alpha chain, non-erythrocytic 1 OS=Mus musculus GN=Sptan1 PE=1 SV=1
29	1	SwissProt	CLH1_MOUSE	27589	193202	1039	803	114	78	8.76	Clathrin heavy chain 1 OS=Mus musculus GN=Cltc PE=1 SV=3
30	1	SwissProt	CALM1_MOUSE	26994	16827	822	714	21	11	46.87	Calmodulin-1 OS=Mus musculus GN=Calm1 PE=1 SV=1
30	2	SwissProt	CALL3_MOUSE	19435	16691	651	559	22	9	20.74	Calmodulin-like protein 3 OS=Mus musculus GN=Calml3 PE=2 SV=1
31	1	SwissProt	PGK1_MOUSE	25581	44921	1581	1064	52	26	58.54	Phosphoglycerate kinase 1 OS=Mus musculus GN=Pgk1 PE=1 SV=4
31	2	Trembl	B0LAA9_MOUSE	4763	8536	344	283	13	5	72.3	Phosphoglycerate kinase (Fragment) OS=Mus musculus GN=Pgk1 PE=2 SV=1
32	1	SwissProt	ADT1_MOUSE	24749	33111	1298	1106	32	18	21.78	ADP/ATP translocase 1 OS=Mus musculus GN=Slc25a4 PE=1 SV=4
32	2	SwissProt	ADT2_MOUSE	15449	33138	998	834	27	17	21.55	ADP/ATP translocase 2 OS=Mus musculus GN=Slc25a5 PE=1 SV=3
32	3	SwissProt	ADT4_MOUSE	7797	35521	348	311	21	4	0.7	ADP/ATP translocase 4 OS=Mus musculus GN=Slc25a31 PE=1 SV=1
33	1	Trembl	Q3UAJ1_MOUSE	24704	18103	1172	930	23	12	102.88	Peptidyl-prolyl cis-trans isomerase OS=Mus musculus GN=Ppia PE=2 SV=1
34	1	SwissProt	RLBP1_MOUSE	24660	36670	1034	584	27	16	20.8	Retinaldehyde-binding protein 1 OS=Mus musculus GN=Rlbp1 PE=1 SV=3
35	1	SwissProt	HNRPK_MOUSE	23812	51230	773	654	30	19	8.96	Heterogeneous nuclear ribonucleoprotein K OS=Mus musculus GN=Hnrnpk PE=1 SV=1
35	2	Trembl	B2M1R6_MOUSE	23690	48760	771	652	30	19	10.22	Heterogeneous nuclear ribonucleoprotein K OS=Mus musculus GN=Hnrnpk PE=1 SV=1
36	1	Trembl	Q3THL7_MOUSE	23366	30852	858	713	23	16	12.3	Uncharacterized protein OS=Mus musculus GN=Vdac1 PE=2 SV=1
36	2	SwissProt	VDAC1_MOUSE	23218	32502	829	690	25	16	10.66	Voltage-dependent anion-selective channel protein 1 OS=Mus musculus GN=Vdac1 PE=1 SV=3
36	3	Trembl	Q5EBQ0_MOUSE	7988	31207	342	298	19	11	5.09	Voltage-dependent anion channel 3 OS=Mus musculus GN=Vdac3 PE=2 SV=1
36	4	SwissProt	VDAC3_MOUSE	7569	31076	329	292	17	11	4.27	Voltage-dependent anion-selective channel protein 3 OS=Mus musculus GN=Vdac3 PE=1 SV=1
37	1	Trembl	Q3TQ13_MOUSE	22896	71055	1188	886	62	33	13.27	Uncharacterized protein OS=Mus musculus GN=Hspa8 PE=2 SV=1
37	2	SwissProt	GRP78_MOUSE	8541	72492	339	263	46	28	6.53	78 kDa glucose-regulated protein OS=Mus musculus GN=Hspa5 PE=1 SV=3
37	3	SwissProt	HSP72_MOUSE	8371	69884	359	277	34	13	1.57	Heat shock-related 70 kDa protein 2 OS=Mus musculus GN=Hspa2 PE=1 SV=2
37	4	SwissProt	HS71A_MOUSE	8195	70321	410	254	48	23	4.72	Heat shock 70 kDa protein 1A OS=Mus musculus GN=Hspa1a PE=1 SV=2
37	5	SwissProt	HS71L_MOUSE	6832	70992	270	199	37	11	1.54	Heat shock 70 kDa protein 1-like OS=Mus musculus GN=Hspa1l PE=1 SV=4
37	6	SwissProt	LNEBL_MOUSE	650	31492	27	13	14	5	1.45	LIM zinc-binding domain-containing Nebulette OS=Mus musculus GN=Nebl PE=1 SV=1
37	7	Trembl	B7ZCI2_MOUSE	596	116229	273	16	75	5	0.28	Nebulette OS=Mus musculus GN=Nebl PE=1 SV=1
37	8	Trembl	A2AQA9_MOUSE	40	803259	1231	7	409	2	0.01	Nebulin OS=Mus musculus GN=Neb PE=1 SV=1
38	1	SwissProt	GLNA_MOUSE	22829	42834	904	705	30	16	11.53	Glutamine synthetase OS=Mus musculus GN=Glul PE=1 SV=6
38	2	Trembl	V9GZG5_MOUSE	8799	42846	505	353	23	9	2.35	Glutamine synthetase OS=Mus musculus PE=3 SV=1
39	1	SwissProt	TPIS_MOUSE	22800	32684	832	674	33	16	9.02	Triosephosphate isomerase OS=Mus musculus GN=Tpi1 PE=1 SV=4
40	1	SwissProt	MDHM_MOUSE	22585	36045	654	555	30	17	12.57	Malate dehydrogenase, mitochondrial OS=Mus musculus GN=Mdh2 PE=1 SV=3
41	1	SwissProt	ALDOA_MOUSE	20850	39787	898	687	30	21	16.16	Fructose-bisphosphate aldolase A OS=Mus musculus GN=Aldoa PE=1 SV=2
41	2	Trembl	A6ZI44_MOUSE	20080	45548	826	630	33	21	10.99	Fructose-bisphosphate aldolase OS=Mus musculus GN=Aldoa PE=1 SV=1
41	3	SwissProt	ALDOC_MOUSE	10863	39769	388	314	29	17	8.49	Fructose-bisphosphate aldolase C OS=Mus musculus GN=Aldoc PE=1 SV=4
41	4	Trembl	A6ZI46_MOUSE	7522	45885	373	251	32	15	4.74	Fructose-bisphosphate aldolase OS=Mus musculus GN=Aldoart1 PE=1 SV=1
41	5	Trembl	A6ZI47_MOUSE	5141	39802	277	194	16	9	1.9	Fructose-bisphosphate aldolase OS=Mus musculus GN=Aldoart2 PE=1 SV=1
42	1	SwissProt	OPSD_MOUSE	19772	39614	638	549	9	6	1.59	Rhodopsin OS=Mus musculus GN=Rho PE=1 SV=2
43	1	SwissProt	DPYL2_MOUSE	18299	62638	715	537	49	28	15.26	Dihydropyrimidinase-related protein 2 OS=Mus musculus GN=Dpysl2 PE=1 SV=2
43	2	Trembl	E9PWE8_MOUSE	10012	74294	387	289	44	29	14.4	Dihydropyrimidinase-related protein 3 OS=Mus musculus GN=Dpysl3 PE=1 SV=1
43	3	Trembl	Q6P1J1_MOUSE	5366	74631	245	172	39	22	5.27	Crmp1 protein OS=Mus musculus GN=Crmp1 PE=1 SV=1
44	1	Trembl	B2RQQ5_MOUSE	18021	271395	759	499	125	68	2.9	Microtubule-associated protein 1B OS=Mus musculus GN=Map1b PE=2 SV=1
44	2	SwissProt	MAP1A_MOUSE	2741	301326	275	106	112	38	0.82	Microtubule-associated protein 1A OS=Mus musculus GN=Map1a PE=1 SV=2
44	3	SwissProt	ZC11A_MOUSE	304	87294	141	11	42	5	0.38	Zinc finger CCCH domain-containing protein 11A OS=Mus musculus GN=Zc3h11a PE=1 SV=1
45	1	SwissProt	PGAM1_MOUSE	18007	28928	807	637	19	16	29.05	Phosphoglycerate mutase 1 OS=Mus musculus GN=Pgam1 PE=1 SV=3
45	2	SwissProt	PGAM2_MOUSE	1386	28980	198	69	20	4	0.91	Phosphoglycerate mutase 2 OS=Mus musculus GN=Pgam2 PE=1 SV=3
46	1	SwissProt	SPTB2_MOUSE	17996	274908	926	513	202	93	5.88	Spectrin beta chain, non-erythrocytic 1 OS=Mus musculus GN=Sptbn1 PE=1 SV=2
46	2	Trembl	A0A1L1SV25_MOUSE	4024	107498	223	115	63	28	3.27	Alpha-actinin-4 OS=Mus musculus GN=Actn4 PE=1 SV=1
46	3	Trembl	Q68FG2_MOUSE	2840	272010	428	81	148	36	0.94	Spectrin beta chain OS=Mus musculus GN=Sptbn2 PE=1 SV=1
46	4	SwissProt	ACTN1_MOUSE	2684	103631	185	84	62	28	2.93	Alpha-actinin-1 OS=Mus musculus GN=Actn1 PE=1 SV=1
46	5	Trembl	Q6A087_MOUSE	1956	223806	387	62	131	30	0.97	MKIAA0302 protein (Fragment) OS=Mus musculus GN=Sptbn2 PE=2 SV=1
46	6	Trembl	B2RX08_MOUSE	1594	268851	265	54	145	29	0.7	Spectrin beta chain OS=Mus musculus GN=Sptb PE=2 SV=1
46	7	Trembl	E9Q2W9_MOUSE	1594	60259	118	49	33	15	2.5	Alpha-actinin-4 (Fragment) OS=Mus musculus GN=Actn4 PE=1 SV=1
46	8	Trembl	E9PX29_MOUSE	75	289901	299	4	113	3	0.05	Spectrin beta chain OS=Mus musculus GN=Sptbn4 PE=1 SV=1
47	1	SwissProt	LMNB1_MOUSE	17970	66973	774	465	71	31	14.65	Lamin-B1 OS=Mus musculus GN=Lmnb1 PE=1 SV=3
47	2	SwissProt	LMNA_MOUSE	3782	74478	210	108	57	18	2.55	Prelamin-A/C OS=Mus musculus GN=Lmna PE=1 SV=2
47	3	SwissProt	LMNB2_MOUSE	2654	67391	259	107	49	16	2.29	Lamin-B2 OS=Mus musculus GN=Lmnb2 PE=1 SV=2
48	1	SwissProt	RS27A_MOUSE	17819	18282	769	591	8	6	4.95	Ubiquitin-40S ribosomal protein S27a OS=Mus musculus GN=Rps27a PE=1 SV=2
48	2	Trembl	E9Q5F6_MOUSE	17712	22578	773	589	9	6	2.48	Polyubiquitin-C (Fragment) OS=Mus musculus GN=Ubc PE=4 SV=1
49	1	SwissProt	DYHC1_MOUSE	17481	534447	998	546	311	145	3.89	Cytoplasmic dynein 1 heavy chain 1 OS=Mus musculus GN=Dync1h1 PE=1 SV=2
50	1	SwissProt	CH60_MOUSE	16945	61088	569	440	45	26	11.81	60 kDa heat shock protein, mitochondrial OS=Mus musculus GN=Hspd1 PE=1 SV=1
51	1	SwissProt	STXB1_MOUSE	16507	67925	649	469	62	31	18.85	Syntaxin-binding protein 1 OS=Mus musculus GN=Stxbp1 PE=1 SV=2
51	2	SwissProt	STXB2_MOUSE	136	66772	119	6	32	6	0.53	Syntaxin-binding protein 2 OS=Mus musculus GN=Stxbp2 PE=1 SV=1
52	1	Trembl	Q9QXC6_MOUSE	16276	25646	701	516	23	17	95.67	Beta-A3/A1 crystallin protein OS=Mus musculus GN=Cryba1 PE=1 SV=1
53	1	Trembl	B6ZHC7_MOUSE	15816	87658	900	618	71	41	8.61	Erythrocyte protein band 4.1-like 2 OS=Mus musculus GN=Epb41l2 PE=2 SV=1
53	2	Trembl	Q80UE5_MOUSE	15443	102266	914	626	76	45	7.79	Band 4.1-like protein 2 OS=Mus musculus GN=Epb41l2 PE=1 SV=1
53	3	Trembl	A7YY80_MOUSE	3799	97994	275	109	73	23	2.68	130kDa Protein 4.1B MEF cell isoform OS=Mus musculus GN=Epb41l3 PE=1 SV=1
53	4	Trembl	A0A286YDY4_MOUSE	3644	95166	288	102	63	22	2.64	Band 4.1-like protein 3 (Fragment) OS=Mus musculus GN=Epb41l3 PE=1 SV=1
53	5	SwissProt	41_MOUSE	3182	96309	239	106	57	19	1.67	Protein 4.1 OS=Mus musculus GN=Epb41 PE=1 SV=2
53	6	Trembl	B6ZHC8_MOUSE	2783	92000	216	90	51	17	1.52	Erythrocyte protein band 4.1 OS=Mus musculus GN=Epb41 PE=2 SV=1
53	7	Trembl	A0A286YCT6_MOUSE	1923	24535	75	51	21	10	8.9	Band 4.1-like protein 3 (Fragment) OS=Mus musculus GN=Epb41l3 PE=1 SV=1
53	8	SwissProt	E41L1_MOUSE	661	98881	101	16	54	6	0.47	Band 4.1-like protein 1 OS=Mus musculus GN=Epb41l1 PE=1 SV=2
53	9	Trembl	E9PV14_MOUSE	302	117841	125	10	53	7	0.38	Band 4.1-like protein 1 (Fragment) OS=Mus musculus GN=Epb41l1 PE=1 SV=1
54	1	SwissProt	GSTP1_MOUSE	15405	23765	359	290	12	8	9.66	Glutathione S-transferase P 1 OS=Mus musculus GN=Gstp1 PE=1 SV=2
55	1	SwissProt	TKT_MOUSE	14675	68272	623	480	44	27	8.14	Transketolase OS=Mus musculus GN=Tkt PE=1 SV=1
56	1	SwissProt	CAH2_MOUSE	14552	29129	437	386	14	7	3.28	Carbonic anhydrase 2 OS=Mus musculus GN=Ca2 PE=1 SV=4
57	1	SwissProt	G6PI_MOUSE	14177	62955	839	500	39	21	6.57	Glucose-6-phosphate isomerase OS=Mus musculus GN=Gpi PE=1 SV=4
57	2	Trembl	A0A0G2JEB6_MOUSE	51	358214	216	7	81	1	0.01	Predicted gene 7173 OS=Mus musculus GN=Gm7173 PE=4 SV=1
58	1	SwissProt	RECO_MOUSE	13721	23449	685	552	21	13	15.44	Recoverin OS=Mus musculus GN=Rcvrn PE=2 SV=2
59	1	SwissProt	UBA1_MOUSE	13678	118931	502	381	64	38	4.53	Ubiquitin-like modifier-activating enzyme 1 OS=Mus musculus GN=Uba1 PE=1 SV=1
60	1	Trembl	A8DUM2_MOUSE	11519	15884	364	337	13	11	32.81	Beta-globin OS=Mus musculus GN=Hbbt1 PE=3 SV=1
60	2	SwissProt	HBB2_MOUSE	7811	15982	418	334	12	11	32.01	Hemoglobin subunit beta-2 OS=Mus musculus GN=Hbb-b2 PE=1 SV=2
60	3	Trembl	A8DUQ5_MOUSE	4916	15838	240	203	15	10	17.8	Beta-globin OS=Mus musculus GN=Hbbt1 PE=3 SV=1
61	1	Trembl	A0A0A6YY91_MOUSE	13627	117037	715	450	73	31	3.46	Neural cell adhesion molecule 1 (Fragment) OS=Mus musculus GN=Ncam1 PE=1 SV=1
61	2	Trembl	E9QB01_MOUSE	11666	94360	582	376	48	25	3.27	Neural cell adhesion molecule 1 OS=Mus musculus GN=Ncam1 PE=1 SV=2
62	1	SwissProt	NUCL_MOUSE	13417	76734	523	419	48	23	3.38	Nucleolin OS=Mus musculus GN=Ncl PE=1 SV=2
62	2	Trembl	Q8CE30_MOUSE	6885	76723	353	249	48	22	3.12	Uncharacterized protein OS=Mus musculus GN=Ncl PE=2 SV=1
63	1	SwissProt	ROA2_MOUSE	13369	37437	658	516	32	20	17.04	Heterogeneous nuclear ribonucleoproteins A2/B1 OS=Mus musculus GN=Hnrnpa2b1 PE=1 SV=2
63	2	SwissProt	ROA1_MOUSE	3044	34289	148	106	27	14	7.96	Heterogeneous nuclear ribonucleoprotein A1 OS=Mus musculus GN=Hnrnpa1 PE=1 SV=2
64	1	SwissProt	CRYAB_MOUSE	12921	20056	817	584	20	14	40.37	Alpha-crystallin B chain OS=Mus musculus GN=Cryab PE=1 SV=2
65	1	SwissProt	PDE6B_MOUSE	11513	99669	558	414	71	35	8.29	Rod cGMP-specific 3',5'-cyclic phosphodiesterase subunit beta OS=Mus musculus GN=Pde6b PE=2 SV=3
65	2	Trembl	Q8K0A8_MOUSE	10805	100335	623	469	90	36	9.06	Phosphodiesterase OS=Mus musculus GN=Pde6a PE=1 SV=1
65	3	Trembl	Q8C9G0_MOUSE	5733	16672	255	202	18	6	15.43	Uncharacterized protein OS=Mus musculus GN=Pde6a PE=2 SV=1
66	1	SwissProt	TERA_MOUSE	11341	89950	418	331	62	37	10.22	Transitional endoplasmic reticulum ATPase OS=Mus musculus GN=Vcp PE=1 SV=4
66	2	SwissProt	SPAT5_MOUSE	165	97879	99	10	38	4	0.21	Spermatogenesis-associated protein 5 OS=Mus musculus GN=Spata5 PE=1 SV=2
67	1	SwissProt	ACON_MOUSE	11147	86151	424	306	46	29	5.46	Aconitate hydratase, mitochondrial OS=Mus musculus GN=Aco2 PE=1 SV=1
68	1	SwissProt	VATA_MOUSE	11045	68625	495	348	59	27	14.69	V-type proton ATPase catalytic subunit A OS=Mus musculus GN=Atp6v1a PE=1 SV=2
69	1	SwissProt	SNP25_MOUSE	10296	23528	402	309	30	16	143.91	Synaptosomal-associated protein 25 OS=Mus musculus GN=Snap25 PE=1 SV=1
69	2	SwissProt	SNP23_MOUSE	702	23531	66	24	18	3	1.22	Synaptosomal-associated protein 23 OS=Mus musculus GN=Snap23 PE=1 SV=1
70	1	SwissProt	NSF_MOUSE	10268	83131	553	409	57	39	12.65	Vesicle-fusing ATPase OS=Mus musculus GN=Nsf PE=1 SV=2
70	2	SwissProt	SMCE1_MOUSE	487	46667	470	21	26	6	1.03	SWI/SNF-related matrix-associated actin-dependent regulator of chromatin subfamily E member 1 OS=Mus musculus GN=Smarce1 PE=1 SV=1
71	1	Trembl	Q0PD63_MOUSE	10063	25182	287	220	17	11	12.52	RAB3A, member RAS oncogene family, isoform CRA_a OS=Mus musculus GN=Rab3a PE=1 SV=1
71	2	Trembl	Q5SW88_MOUSE	5244	22586	213	146	18	9	11.1	RAB1A, member RAS oncogene family OS=Mus musculus GN=Rab1a PE=1 SV=1
71	3	SwissProt	RAB1B_MOUSE	4744	22344	189	141	15	9	11.4	Ras-related protein Rab-1B OS=Mus musculus GN=Rab1b PE=1 SV=1
71	4	SwissProt	RAB3C_MOUSE	3402	26084	161	104	23	11	11.39	Ras-related protein Rab-3C OS=Mus musculus GN=Rab3c PE=1 SV=1
71	5	SwissProt	RAB14_MOUSE	3196	24110	169	90	22	10	7.5	Ras-related protein Rab-14 OS=Mus musculus GN=Rab14 PE=1 SV=3
71	6	Trembl	Q50HX0_MOUSE	3083	24123	167	87	23	10	7.5	RAB14 protein OS=Mus musculus GN=Rab14 PE=2 SV=1
71	7	SwissProt	RAB3B_MOUSE	2306	24969	115	73	18	7	3.49	Ras-related protein Rab-3B OS=Mus musculus GN=Rab3b PE=1 SV=1
71	8	SwissProt	RAB35_MOUSE	1656	23296	100	65	14	5	2.34	Ras-related protein Rab-35 OS=Mus musculus GN=Rab35 PE=1 SV=1
71	9	SwissProt	RAB10_MOUSE	1419	22755	87	60	15	5	1.8	Ras-related protein Rab-10 OS=Mus musculus GN=Rab10 PE=1 SV=1
71	10	SwissProt	RAB8B_MOUSE	1280	23759	108	54	22	4	1.2	Ras-related protein Rab-8B OS=Mus musculus GN=Rab8b PE=1 SV=1
71	11	SwissProt	RAB8A_MOUSE	1267	23824	113	56	22	6	2.25	Ras-related protein Rab-8A OS=Mus musculus GN=Rab8a PE=1 SV=2
71	12	SwissProt	RAP1A_MOUSE	1170	21316	51	35	16	8	6.21	Ras-related protein Rap-1A OS=Mus musculus GN=Rap1a PE=1 SV=1
71	13	SwissProt	RAP1B_MOUSE	1150	21040	45	33	15	7	4.9	Ras-related protein Rap-1b OS=Mus musculus GN=Rap1b PE=1 SV=2
71	14	SwissProt	RAB6A_MOUSE	1059	23689	86	37	17	7	3	Ras-related protein Rab-6A OS=Mus musculus GN=Rab6a PE=1 SV=4
71	15	SwissProt	RAB6B_MOUSE	960	23561	94	36	19	6	3.03	Ras-related protein Rab-6B OS=Mus musculus GN=Rab6b PE=1 SV=1
71	16	SwissProt	RAB4B_MOUSE	920	23899	71	31	12	4	1.19	Ras-related protein Rab-4B OS=Mus musculus GN=Rab4b PE=1 SV=2
71	17	SwissProt	RAB30_MOUSE	916	23386	48	30	10	3	0.82	Ras-related protein Rab-30 OS=Mus musculus GN=Rab30 PE=1 SV=1
71	18	SwissProt	RB39B_MOUSE	866	24849	51	29	8	3	0.76	Ras-related protein Rab-39B OS=Mus musculus GN=Rab39b PE=1 SV=1
71	19	SwissProt	RAB4A_MOUSE	852	24678	62	28	14	2	0.46	Ras-related protein Rab-4A OS=Mus musculus GN=Rab4a PE=1 SV=2
71	20	SwissProt	RB33B_MOUSE	819	26206	60	29	12	3	0.71	Ras-related protein Rab-33B OS=Mus musculus GN=Rab33b PE=1 SV=1
71	21	SwissProt	RAB2A_MOUSE	790	23704	49	30	16	8	3.84	Ras-related protein Rab-2A OS=Mus musculus GN=Rab2a PE=1 SV=1
71	22	SwissProt	RAB2B_MOUSE	494	24468	53	22	16	7	2.83	Ras-related protein Rab-2B OS=Mus musculus GN=Rab2b PE=1 SV=1
72	1	SwissProt	EF1A1_MOUSE	9958	50424	441	322	34	15	4.91	Elongation factor 1-alpha 1 OS=Mus musculus GN=Eef1a1 PE=1 SV=3
72	2	SwissProt	EF1A2_MOUSE	5530	50764	301	200	36	13	4.33	Elongation factor 1-alpha 2 OS=Mus musculus GN=Eef1a2 PE=1 SV=1
72	3	SwissProt	MYCN_MOUSE	30	49998	33	4	10	2	0.21	N-myc proto-oncogene protein OS=Mus musculus GN=Mycn PE=2 SV=2
73	1	Trembl	A0A0J9YUN4_MOUSE	9660	97576	435	321	67	38	9.74	Dynamin-1 OS=Mus musculus GN=Dnm1 PE=1 SV=1
73	2	SwissProt	DYN1_MOUSE	9506	98140	440	316	66	37	9.1	Dynamin-1 OS=Mus musculus GN=Dnm1 PE=1 SV=2
73	3	SwissProt	DYN3_MOUSE	5741	97529	288	175	50	26	3.07	Dynamin-3 OS=Mus musculus GN=Dnm3 PE=1 SV=1
73	4	Trembl	G3X9G4_MOUSE	2851	98298	200	119	46	17	1.49	Dynamin-2 OS=Mus musculus GN=Dnm2 PE=1 SV=1
74	1	SwissProt	PRDX2_MOUSE	9646	21936	596	463	17	10	7.41	Peroxiredoxin-2 OS=Mus musculus GN=Prdx2 PE=1 SV=3
74	2	SwissProt	TANC2_MOUSE	177	221608	105	20	49	1	0.02	Protein TANC2 OS=Mus musculus GN=Tanc2 PE=1 SV=1
75	1	SwissProt	PTMA_MOUSE	9406	12247	267	253	7	5	5.67	Prothymosin alpha OS=Mus musculus GN=Ptma PE=1 SV=2
76	1	SwissProt	VAMP2_MOUSE	9168	12740	300	276	13	7	17.29	Vesicle-associated membrane protein 2 OS=Mus musculus GN=Vamp2 PE=1 SV=2
76	2	SwissProt	VAMP3_MOUSE	4953	11587	222	201	9	5	6.42	Vesicle-associated membrane protein 3 OS=Mus musculus GN=Vamp3 PE=1 SV=1
77	1	SwissProt	CRBS_MOUSE	9040	21236	523	443	11	9	8.08	Beta-crystallin S OS=Mus musculus GN=Crygs PE=1 SV=3
78	1	SwissProt	TALDO_MOUSE	9004	37534	547	465	26	16	11.28	Transaldolase OS=Mus musculus GN=Taldo1 PE=1 SV=2
79	1	Trembl	Q66JR8_MOUSE	8818	23315	380	327	19	10	8.12	Ptms protein OS=Mus musculus GN=Ptms PE=2 SV=1
79	2	SwissProt	PTMS_MOUSE	8398	11423	345	311	12	7	15.98	Parathymosin OS=Mus musculus GN=Ptms PE=1 SV=3
79	3	SwissProt	IF5A1_MOUSE	1632	17049	89	51	19	9	14.3	Eukaryotic translation initiation factor 5A-1 OS=Mus musculus GN=Eif5a PE=1 SV=2
80	1	SwissProt	CROCC_MOUSE	8603	227379	717	262	148	58	2.49	Rootletin OS=Mus musculus GN=Crocc PE=1 SV=2
80	2	SwissProt	RADI_MOUSE	1132	68614	156	43	46	13	1.62	Radixin OS=Mus musculus GN=Rdx PE=1 SV=3
80	3	SwissProt	MOES_MOUSE	1098	67839	183	43	58	21	3.96	Moesin OS=Mus musculus GN=Msn PE=1 SV=3
80	4	SwissProt	EZRI_MOUSE	1012	69478	175	48	53	14	1.97	Ezrin OS=Mus musculus GN=Ezr PE=1 SV=3
80	5	Trembl	B7ZC90_MOUSE	577	8600	13	8	3	2	1.93	Rootletin (Fragment) OS=Mus musculus GN=Crocc PE=1 SV=8
80	6	SwissProt	CP250_MOUSE	402	277788	308	38	117	9	0.17	Centrosome-associated protein CEP250 OS=Mus musculus GN=Cep250 PE=1 SV=4
80	7	SwissProt	MERL_MOUSE	170	69960	123	3	52	2	0.14	Merlin OS=Mus musculus GN=Nf2 PE=1 SV=2
81	1	SwissProt	PURB_MOUSE	8543	33995	252	166	23	10	2.99	Transcriptional activator protein Pur-beta OS=Mus musculus GN=Purb PE=1 SV=3
82	1	SwissProt	CEND_MOUSE	8528	15035	224	196	5	3	1.54	Cell cycle exit and neuronal differentiation protein 1 OS=Mus musculus GN=Cend1 PE=1 SV=1
83	1	Trembl	Q3TX26_MOUSE	8477	29833	177	164	15	11	5.6	Uncharacterized protein OS=Mus musculus GN=Anp32e PE=2 SV=1
84	1	SwissProt	GDIA_MOUSE	8068	51059	349	254	45	28	24.32	Rab GDP dissociation inhibitor alpha OS=Mus musculus GN=Gdi1 PE=1 SV=3
84	2	SwissProt	GDIB_MOUSE	5267	51018	232	156	41	20	10.03	Rab GDP dissociation inhibitor beta OS=Mus musculus GN=Gdi2 PE=1 SV=1
85	1	Trembl	Q3U4Y0_MOUSE	8066	20834	245	218	13	5	3.8	Uncharacterized protein OS=Mus musculus GN=H1f0 PE=2 SV=1
85	2	SwissProt	EFL1_MOUSE	213	127123	139	26	47	3	0.12	Elongation factor-like GTPase 1 OS=Mus musculus GN=Efl1 PE=1 SV=1
86	1	SwissProt	AATC_MOUSE	7950	46504	398	275	30	18	5.85	Aspartate aminotransferase, cytoplasmic OS=Mus musculus GN=Got1 PE=1 SV=3
87	1	SwissProt	PRDX6_MOUSE	7760	24969	360	288	27	16	50.48	Peroxiredoxin-6 OS=Mus musculus GN=Prdx6 PE=1 SV=3
88	1	SwissProt	ROM1_MOUSE	7710	37755	296	270	10	7	2.48	Rod outer segment membrane protein 1 OS=Mus musculus GN=Rom1 PE=2 SV=1
89	1	SwissProt	CRBA2_MOUSE	7575	22622	285	208	12	8	5.43	Beta-crystallin A2 OS=Mus musculus GN=Cryba2 PE=2 SV=3
90	1	Trembl	Q3THB3_MOUSE	7573	74035	888	237	94	23	9.59	Uncharacterized protein OS=Mus musculus GN=Hnrnpm PE=1 SV=1
91	1	SwissProt	HEM2_MOUSE	7545	36456	253	144	21	9	5.1	Delta-aminolevulinic acid dehydratase OS=Mus musculus GN=Alad PE=1 SV=1
92	1	Trembl	Q8BQ02_MOUSE	7539	25061	314	227	26	15	22.96	Uncharacterized protein OS=Mus musculus PE=2 SV=1
92	2	SwissProt	HMGB2_MOUSE	4265	24318	211	142	20	9	9.11	High mobility group protein B2 OS=Mus musculus GN=Hmgb2 PE=1 SV=3
92	3	SwissProt	HMGB3_MOUSE	386	23167	32	18	14	5	1.74	High mobility group protein B3 OS=Mus musculus GN=Hmgb3 PE=1 SV=3
93	1	Trembl	A0A1S6GWG6_MOUSE	7514	59754	374	211	39	20	6.21	Uncharacterized protein OS=Mus musculus GN=Atp6v1b2 PE=2 SV=1
94	1	SwissProt	ALBU_MOUSE	7453	70700	318	233	39	25	5.49	Serum albumin OS=Mus musculus GN=Alb PE=1 SV=3
95	1	SwissProt	CARL2_MOUSE	7448	142823	542	412	43	3	0.1	Capping protein, Arp2/3 and myosin-I linker protein 2 OS=Mus musculus GN=Carmil2 PE=1 SV=2
95	2	SwissProt	CASP6_MOUSE	1551	32145	442	401	12	2	0.34	Caspase-6 OS=Mus musculus GN=Casp6 PE=1 SV=1
96	1	Trembl	Q3V117_MOUSE	7410	121630	346	219	67	35	4.75	ATP-citrate synthase OS=Mus musculus GN=Acly PE=1 SV=1
97	1	SwissProt	H2AY_MOUSE	7400	39882	343	207	26	16	7.38	Core histone macro-H2A.1 OS=Mus musculus GN=H2afy PE=1 SV=3
97	2	Trembl	Q8CA90_MOUSE	4725	20948	142	100	10	8	6.44	Histone H2A OS=Mus musculus GN=H2afy PE=2 SV=1
97	3	SwissProt	H2AW_MOUSE	2605	40295	119	78	21	12	4.13	Core histone macro-H2A.2 OS=Mus musculus GN=H2afy2 PE=1 SV=3
98	1	SwissProt	MDHC_MOUSE	7341	36659	293	213	23	10	3.11	Malate dehydrogenase, cytoplasmic OS=Mus musculus GN=Mdh1 PE=1 SV=3
99	1	SwissProt	RAN_MOUSE	7305	24579	263	219	18	9	5.76	GTP-binding nuclear protein Ran OS=Mus musculus GN=Ran PE=1 SV=3
99	2	Trembl	Q14AA6_MOUSE	781	24456	74	41	19	6	2.16	GTP-binding nuclear protein Ran OS=Mus musculus GN=1700009N14Rik PE=2 SV=1
100	1	SwissProt	PFKAL_MOUSE	7218	86104	298	196	50	22	3.91	ATP-dependent 6-phosphofructokinase, liver type OS=Mus musculus GN=Pfkl PE=1 SV=4
100	2	SwissProt	PFKAP_MOUSE	7055	86427	291	158	54	21	4.15	ATP-dependent 6-phosphofructokinase, platelet type OS=Mus musculus GN=Pfkp PE=1 SV=1
100	3	SwissProt	PFKAM_MOUSE	2305	86070	143	68	45	21	3.65	ATP-dependent 6-phosphofructokinase, muscle type OS=Mus musculus GN=Pfkm PE=1 SV=3
101	1	SwissProt	CRBB3_MOUSE	7176	24447	265	217	21	13	16.78	Beta-crystallin B3 OS=Mus musculus GN=Crybb3 PE=2 SV=3
101	2	Trembl	D3Z1U1_MOUSE	5206	13392	183	156	13	8	14.88	Beta-crystallin B3 (Fragment) OS=Mus musculus GN=Crybb3 PE=1 SV=1
102	1	SwissProt	RTN4_MOUSE	6949	127048	292	196	65	32	2.82	Reticulon-4 OS=Mus musculus GN=Rtn4 PE=1 SV=2
102	2	Trembl	Q8BH78_MOUSE	5480	38380	166	138	15	11	3.35	Reticulon OS=Mus musculus GN=Rtn4 PE=1 SV=1
102	3	Trembl	Q78NS1_MOUSE	2413	22452	75	56	9	5	1.84	Reticulon OS=Mus musculus GN=Rtn4 PE=2 SV=1
103	1	SwissProt	HNRH1_MOUSE	6944	49454	286	186	24	13	5.71	Heterogeneous nuclear ribonucleoprotein H OS=Mus musculus GN=Hnrnph1 PE=1 SV=3
103	2	SwissProt	HNRH2_MOUSE	4633	49533	307	127	33	12	3.59	Heterogeneous nuclear ribonucleoprotein H2 OS=Mus musculus GN=Hnrnph2 PE=1 SV=1
103	3	SwissProt	HNRPF_MOUSE	3516	46043	158	110	23	12	3.64	Heterogeneous nuclear ribonucleoprotein F OS=Mus musculus GN=Hnrnpf PE=1 SV=3
104	1	SwissProt	CMC1_MOUSE	6849	74922	298	209	39	27	5.22	Calcium-binding mitochondrial carrier protein Aralar1 OS=Mus musculus GN=Slc25a12 PE=1 SV=1
105	1	Trembl	Q5SV64_MOUSE	6706	233298	487	176	152	49	2.05	Myosin-10 OS=Mus musculus GN=Myh10 PE=1 SV=1
105	2	SwissProt	MYH9_MOUSE	4031	227429	415	97	145	40	1.55	Myosin-9 OS=Mus musculus GN=Myh9 PE=1 SV=4
105	3	SwissProt	MYH14_MOUSE	3174	229359	362	101	135	37	1.33	Myosin-14 OS=Mus musculus GN=Myh14 PE=1 SV=1
105	4	Trembl	E9QPE7_MOUSE	1170	224074	417	36	139	16	0.4	Myosin-11 OS=Mus musculus GN=Myh11 PE=1 SV=1
106	1	SwissProt	HNRPU_MOUSE	6582	88661	519	201	61	28	4.8	Heterogeneous nuclear ribonucleoprotein U OS=Mus musculus GN=Hnrnpu PE=1 SV=1
107	1	Trembl	Q571M2_MOUSE	6526	104050	421	227	70	36	6.06	MKIAA4025 protein (Fragment) OS=Mus musculus GN=Hspa4 PE=2 SV=1
107	2	SwissProt	HS74L_MOUSE	5701	95178	333	177	72	32	5.94	Heat shock 70 kDa protein 4L OS=Mus musculus GN=Hspa4l PE=1 SV=2
107	3	SwissProt	HS105_MOUSE	588	97316	169	17	54	10	0.63	Heat shock protein 105 kDa OS=Mus musculus GN=Hsph1 PE=1 SV=2
108	1	SwissProt	AATM_MOUSE	6440	47780	263	190	38	17	4.91	Aspartate aminotransferase, mitochondrial OS=Mus musculus GN=Got2 PE=1 SV=1
109	1	Trembl	Q3TMZ8_MOUSE	6327	35687	280	210	23	13	6.2	Uncharacterized protein OS=Mus musculus GN=Hnrnpab PE=2 SV=1
109	2	Trembl	G3X9W0_MOUSE	4656	36356	191	152	26	11	5.94	Heterogeneous nuclear ribonucleoprotein D, isoform CRA_a OS=Mus musculus GN=Hnrnpd PE=1 SV=1
109	3	SwissProt	HNRPD_MOUSE	4632	38501	192	152	26	11	5.25	Heterogeneous nuclear ribonucleoprotein D0 OS=Mus musculus GN=Hnrnpd PE=1 SV=2
109	4	SwissProt	HNRDL_MOUSE	2268	33709	105	86	16	10	8.29	Heterogeneous nuclear ribonucleoprotein D-like OS=Mus musculus GN=Hnrnpdl PE=1 SV=1
109	5	Trembl	F6VQH5_MOUSE	1815	35795	282	113	28	10	5.31	Heterogeneous nuclear ribonucleoprotein D-like (Fragment) OS=Mus musculus GN=Hnrnpdl PE=1 SV=1
109	6	Trembl	D3YTQ3_MOUSE	1698	46413	100	76	19	10	3.14	Heterogeneous nuclear ribonucleoprotein D-like OS=Mus musculus GN=Hnrnpdl PE=1 SV=1
110	1	SwissProt	PEBP1_MOUSE	6281	20988	270	186	12	10	13.52	Phosphatidylethanolamine-binding protein 1 OS=Mus musculus GN=Pebp1 PE=1 SV=3
111	1	SwissProt	TCPB_MOUSE	6041	57783	290	150	48	26	11.54	T-complex protein 1 subunit beta OS=Mus musculus GN=Cct2 PE=1 SV=4
112	1	SwissProt	COF1_MOUSE	5983	18776	193	148	19	10	11.05	Cofilin-1 OS=Mus musculus GN=Cfl1 PE=1 SV=3
112	2	SwissProt	COF2_MOUSE	1134	18812	85	40	16	5	2.47	Cofilin-2 OS=Mus musculus GN=Cfl2 PE=1 SV=1
113	1	SwissProt	MAP4_MOUSE	5957	117927	353	199	54	28	3.98	Microtubule-associated protein 4 OS=Mus musculus GN=Map4 PE=1 SV=3
113	2	Trembl	E9PZ43_MOUSE	3564	98306	232	107	56	19	1.74	Microtubule-associated protein OS=Mus musculus GN=Map4 PE=1 SV=3
113	3	Trembl	A0A140T8T5_MOUSE	1512	41930	113	53	24	8	1.75	Microtubule-associated protein OS=Mus musculus GN=Map4 PE=1 SV=1
114	1	SwissProt	F169A_MOUSE	5942	73480	213	171	20	10	1.16	Soluble lamin-associated protein of 75 kDa OS=Mus musculus GN=Fam169a PE=1 SV=3
115	1	SwissProt	EAA1_MOUSE	5913	59755	196	131	23	9	1.79	Excitatory amino acid transporter 1 OS=Mus musculus GN=Slc1a3 PE=1 SV=2
116	1	SwissProt	AT2B1_MOUSE	5827	135631	773	180	71	31	2.63	Plasma membrane calcium-transporting ATPase 1 OS=Mus musculus GN=Atp2b1 PE=1 SV=1
116	2	SwissProt	AT2B4_MOUSE	3215	134125	236	85	58	14	1.02	Plasma membrane calcium-transporting ATPase 4 OS=Mus musculus GN=Atp2b4 PE=1 SV=1
116	3	Trembl	D5L240_MOUSE	2706	137908	622	67	71	21	1.36	Calcium-transporting ATPase OS=Mus musculus GN=Atp2b2 PE=2 SV=1
116	4	Trembl	S4R1C4_MOUSE	2450	128418	560	57	62	18	1.25	Calcium-transporting ATPase OS=Mus musculus GN=Atp2b2 PE=1 SV=1
116	5	Trembl	A2ALL9_MOUSE	1541	129798	553	36	66	12	0.73	Calcium-transporting ATPase OS=Mus musculus GN=Atp2b3 PE=1 SV=1
116	6	Trembl	A0A1W2P772_MOUSE	1387	35714	64	43	16	8	1.87	Plasma membrane calcium-transporting ATPase 1 (Fragment) OS=Mus musculus GN=Atp2b1 PE=1 SV=1
117	1	SwissProt	MAP6_MOUSE	5794	96676	289	183	59	28	3.13	Microtubule-associated protein 6 OS=Mus musculus GN=Map6 PE=1 SV=2
118	1	SwissProt	PARK7_MOUSE	5776	20236	426	253	16	8	19.25	Protein/nucleic acid deglycase DJ-1 OS=Mus musculus GN=Park7 PE=1 SV=1
119	1	SwissProt	ARF1_MOUSE	5766	20741	259	200	20	10	22.43	ADP-ribosylation factor 1 OS=Mus musculus GN=Arf1 PE=1 SV=2
119	2	SwissProt	ARF5_MOUSE	2281	20631	128	93	16	11	18	ADP-ribosylation factor 5 OS=Mus musculus GN=Arf5 PE=1 SV=2
119	3	SwissProt	ARF4_MOUSE	1794	20498	115	75	12	7	6.76	ADP-ribosylation factor 4 OS=Mus musculus GN=Arf4 PE=1 SV=2
120	1	SwissProt	CPLX3_MOUSE	5733	17632	248	179	20	8	22.86	Complexin-3 OS=Mus musculus GN=Cplx3 PE=1 SV=1
121	1	SwissProt	HXK1_MOUSE	5725	109545	477	206	72	31	4.62	Hexokinase-1 OS=Mus musculus GN=Hk1 PE=1 SV=3
121	2	SwissProt	HXK2_MOUSE	3623	103951	455	137	59	24	2.74	Hexokinase-2 OS=Mus musculus GN=Hk2 PE=1 SV=1
121	3	SwissProt	HKDC1_MOUSE	1053	103505	359	51	58	12	0.98	Putative hexokinase HKDC1 OS=Mus musculus GN=Hkdc1 PE=2 SV=1
121	4	SwissProt	MARF1_MOUSE	90	194964	644	9	43	2	0.05	Meiosis regulator and mRNA stability factor 1 OS=Mus musculus GN=Marf1 PE=1 SV=3
122	1	Trembl	Q3TVP0_MOUSE	4761	10611	223	180	9	4	4.66	MCG120563, isoform CRA_a OS=Mus musculus GN=mCG_120563 PE=2 SV=1
122	2	Trembl	Q3TE85_MOUSE	4683	11478	224	182	12	7	15.98	Uncharacterized protein OS=Mus musculus PE=2 SV=1
123	1	Trembl	A0A076FSX1_MOUSE	5577	124990	361	197	61	24	2.36	KCC2b variant 2 OS=Mus musculus GN=Slc12a5 PE=2 SV=1
123	2	SwissProt	S12A6_MOUSE	1137	128528	108	47	32	3	0.16	Solute carrier family 12 member 6 OS=Mus musculus GN=Slc12a6 PE=1 SV=2
124	1	Trembl	Q7TNU0_MOUSE	5556	63700	252	186	39	22	6.39	Pgm2 protein (Fragment) OS=Mus musculus GN=Pgm2 PE=2 SV=1
124	2	SwissProt	PGM5_MOUSE	102	62751	52	7	22	3	0.25	Phosphoglucomutase-like protein 5 OS=Mus musculus GN=Pgm5 PE=1 SV=2
125	1	Trembl	Q3TXE5_MOUSE	5536	67617	472	260	63	28	6.07	Uncharacterized protein OS=Mus musculus GN=Canx PE=2 SV=1
126	1	SwissProt	DYL2_MOUSE	5525	10457	164	119	5	3	13.21	Dynein light chain 2, cytoplasmic OS=Mus musculus GN=Dynll2 PE=1 SV=1
126	2	SwissProt	DYL1_MOUSE	1400	10530	29	21	5	2	4.76	Dynein light chain 1, cytoplasmic OS=Mus musculus GN=Dynll1 PE=1 SV=1
127	1	SwissProt	STX1B_MOUSE	5503	33452	245	126	28	16	18.19	Syntaxin-1B OS=Mus musculus GN=Stx1b PE=1 SV=1
127	2	SwissProt	STX1A_MOUSE	520	33205	118	18	24	8	2.1	Syntaxin-1A OS=Mus musculus GN=Stx1a PE=1 SV=3
128	1	SwissProt	KCRU_MOUSE	5361	47373	283	212	31	14	4.99	Creatine kinase U-type, mitochondrial OS=Mus musculus GN=Ckmt1 PE=1 SV=1
129	1	Trembl	Q3TQL4_MOUSE	5351	75768	258	170	47	25	4.72	MICOS complex subunit MIC60 (Fragment) OS=Mus musculus GN=Immt PE=2 SV=1
129	2	SwissProt	MIC60_MOUSE	5328	84247	263	168	48	25	3.81	MICOS complex subunit Mic60 OS=Mus musculus GN=Immt PE=1 SV=1
130	1	SwissProt	VDAC2_MOUSE	5266	32340	183	154	16	10	3.28	Voltage-dependent anion-selective channel protein 2 OS=Mus musculus GN=Vdac2 PE=1 SV=2
131	1	SwissProt	SEGN_MOUSE	5208	32353	215	139	29	11	9.25	Secretagogin OS=Mus musculus GN=Scgn PE=2 SV=1
132	1	SwissProt	CRBB1_MOUSE	5203	28213	213	167	30	17	26.92	Beta-crystallin B1 OS=Mus musculus GN=Crybb1 PE=1 SV=3
133	1	SwissProt	ABCA4_MOUSE	5132	262323	281	147	93	51	1.75	Retinal-specific ATP-binding cassette transporter OS=Mus musculus GN=Abca4 PE=2 SV=1
134	1	SwissProt	PRPH2_MOUSE	5106	39975	262	174	21	13	4.85	Peripherin-2 OS=Mus musculus GN=Prph2 PE=1 SV=1
135	1	SwissProt	LGUL_MOUSE	5100	20967	294	209	16	12	21.67	Lactoylglutathione lyase OS=Mus musculus GN=Glo1 PE=1 SV=3
136	1	Trembl	Q9DCC5_MOUSE	5092	20969	207	160	17	7	6.44	Cbx3 protein OS=Mus musculus GN=Cbx3 PE=1 SV=1
136	2	SwissProt	CBX1_MOUSE	3088	21519	97	70	17	7	6.07	Chromobox protein homolog 1 OS=Mus musculus GN=Cbx1 PE=1 SV=1
137	1	SwissProt	MARCS_MOUSE	5070	29701	261	188	20	9	3.14	Myristoylated alanine-rich C-kinase substrate OS=Mus musculus GN=Marcks PE=1 SV=2
138	1	SwissProt	HBA_MOUSE	5062	15133	272	203	16	7	10.77	Hemoglobin subunit alpha OS=Mus musculus GN=Hba PE=1 SV=2
138	2	Trembl	A8DUV1_MOUSE	3453	15189	219	156	18	7	10.57	Alpha-globin OS=Mus musculus GN=Hbat1 PE=3 SV=1
139	1	Trembl	Q8CAN1_MOUSE	5019	32947	156	119	25	10	6.36	Uncharacterized protein OS=Mus musculus GN=Stx3 PE=2 SV=1
140	1	SwissProt	RK_MOUSE	5009	64366	220	142	37	20	5.73	Rhodopsin kinase OS=Mus musculus GN=Grk1 PE=1 SV=1
141	1	SwissProt	SYUB_MOUSE	4936	14043	247	149	12	5	6.23	Beta-synuclein OS=Mus musculus GN=Sncb PE=1 SV=1
142	1	SwissProt	PSIP1_MOUSE	4929	59774	286	147	53	18	4.24	PC4 and SFRS1-interacting protein OS=Mus musculus GN=Psip1 PE=1 SV=1
142	2	Trembl	A2BI12_MOUSE	4844	37003	298	147	39	17	11.75	PC4 and SFRS1-interacting protein OS=Mus musculus GN=Psip1 PE=1 SV=1
142	3	SwissProt	SYVC_MOUSE	1183	141439	115	43	51	17	0.77	Valine--tRNA ligase OS=Mus musculus GN=Vars PE=1 SV=1
143	1	SwissProt	GRP75_MOUSE	4880	73701	213	122	60	20	3.36	Stress-70 protein, mitochondrial OS=Mus musculus GN=Hspa9 PE=1 SV=3
144	1	Trembl	J3QNY1_MOUSE	4844	37345	265	180	34	16	11.46	Predicted pseudogene 9242 OS=Mus musculus GN=Gm9242 PE=4 SV=1
144	2	SwissProt	ROA3_MOUSE	4680	39856	312	184	34	18	10.95	Heterogeneous nuclear ribonucleoprotein A3 OS=Mus musculus GN=Hnrnpa3 PE=1 SV=1
145	1	Trembl	Q8CC13_MOUSE	4774	105787	258	135	61	28	3.18	AP complex subunit beta OS=Mus musculus GN=Ap1b1 PE=2 SV=1
145	2	SwissProt	AP1B1_MOUSE	4715	104724	257	134	61	28	3.24	AP-1 complex subunit beta-1 OS=Mus musculus GN=Ap1b1 PE=1 SV=2
145	3	SwissProt	AP2B1_MOUSE	4194	105428	222	128	57	29	3.59	AP-2 complex subunit beta OS=Mus musculus GN=Ap2b1 PE=1 SV=1
146	1	SwissProt	PDIA3_MOUSE	4738	57099	336	192	39	27	10	Protein disulfide-isomerase A3 OS=Mus musculus GN=Pdia3 PE=1 SV=2
147	1	SwissProt	GSTM1_MOUSE	4673	26067	216	137	28	12	16.75	Glutathione S-transferase Mu 1 OS=Mus musculus GN=Gstm1 PE=1 SV=2
147	2	SwissProt	GSTM2_MOUSE	1127	25871	87	44	25	8	3.26	Glutathione S-transferase Mu 2 OS=Mus musculus GN=Gstm2 PE=1 SV=2
147	3	SwissProt	GSTM7_MOUSE	977	25864	79	39	20	5	1.48	Glutathione S-transferase Mu 7 OS=Mus musculus GN=Gstm7 PE=1 SV=1
148	1	Trembl	Q3TPJ8_MOUSE	4671	70968	171	112	30	15	1.71	Cytoplasmic dynein 1 intermediate chain 2 OS=Mus musculus GN=Dync1i2 PE=1 SV=1
149	1	Trembl	Q8C671_MOUSE	4653	28983	243	104	19	4	2.11	Uncharacterized protein OS=Mus musculus GN=Srsf2 PE=2 SV=1
150	1	Trembl	Q3V3U0_MOUSE	4613	97339	277	197	60	28	3.96	Alpha-1,4 glucan phosphorylase OS=Mus musculus GN=Pygb PE=2 SV=1
150	2	SwissProt	PYGM_MOUSE	4075	97681	288	145	67	33	4.44	Glycogen phosphorylase, muscle form OS=Mus musculus GN=Pygm PE=1 SV=3
150	3	SwissProt	PYGL_MOUSE	978	97857	124	51	51	14	1.17	Glycogen phosphorylase, liver form OS=Mus musculus GN=Pygl PE=1 SV=4
151	1	SwissProt	CAPS1_MOUSE	4561	154099	385	134	95	37	3.11	Calcium-dependent secretion activator 1 OS=Mus musculus GN=Cadps PE=1 SV=3
151	2	Trembl	A0A286YDH6_MOUSE	3238	97948	247	84	65	24	3.06	Calcium-dependent secretion activator 1 OS=Mus musculus GN=Cadps PE=1 SV=1
151	3	Trembl	E9Q5C0_MOUSE	1372	147090	200	38	56	9	0.34	Calcium-dependent secretion activator 2 OS=Mus musculus GN=Cadps2 PE=1 SV=2
151	4	Trembl	D3YWN7_MOUSE	279	82961	45	9	30	5	0.33	Ensconsin OS=Mus musculus GN=Map7 PE=1 SV=2
152	1	SwissProt	PCBP3_MOUSE	4529	39554	218	151	21	13	5.72	Poly(rC)-binding protein 3 OS=Mus musculus GN=Pcbp3 PE=1 SV=3
152	2	SwissProt	PCBP1_MOUSE	3702	37987	180	122	22	10	4.67	Poly(rC)-binding protein 1 OS=Mus musculus GN=Pcbp1 PE=1 SV=1
152	3	SwissProt	PCBP2_MOUSE	3284	38597	160	112	18	8	2.38	Poly(rC)-binding protein 2 OS=Mus musculus GN=Pcbp2 PE=1 SV=1
152	4	Trembl	G3UYM5_MOUSE	483	17154	66	21	17	4	1.96	Poly(rC)-binding protein 3 (Fragment) OS=Mus musculus GN=Pcbp3 PE=1 SV=1
153	1	SwissProt	CALR_MOUSE	4526	48136	250	158	36	17	6.07	Calreticulin OS=Mus musculus GN=Calr PE=1 SV=1
154	1	SwissProt	GBG1_MOUSE	4496	8693	353	205	15	8	117.08	Guanine nucleotide-binding protein G(T) subunit gamma-T1 OS=Mus musculus GN=Gngt1 PE=1 SV=3
154	2	SwissProt	GBGT2_MOUSE	84	7854	95	13	11	2	2.19	Guanine nucleotide-binding protein G(I)/G(S)/G(O) subunit gamma-T2 OS=Mus musculus GN=Gngt2 PE=3 SV=2
155	1	Trembl	Q5U438_MOUSE	4386	32739	226	107	21	10	8.94	Nucleophosmin 1 OS=Mus musculus GN=Npm1 PE=2 SV=1
156	1	Trembl	E9QNP1_MOUSE	4254	625702	639	119	290	52	0.53	Microtubule-actin cross-linking factor 1 OS=Mus musculus GN=Macf1 PE=1 SV=2
156	2	Trembl	B1ARU1_MOUSE	2477	667035	720	72	305	37	0.34	Microtubule-actin cross-linking factor 1 OS=Mus musculus GN=Macf1 PE=1 SV=1
156	3	SwissProt	PLEC_MOUSE	2161	535800	816	79	264	52	0.58	Plectin OS=Mus musculus GN=Plec PE=1 SV=3
156	4	SwissProt	NDKA_MOUSE	1865	17311	130	86	15	8	18.35	Nucleoside diphosphate kinase A OS=Mus musculus GN=Nme1 PE=1 SV=1
156	5	Trembl	E9PZF0_MOUSE	1799	30352	152	90	25	12	9.22	Nucleoside diphosphate kinase OS=Mus musculus GN=Gm20390 PE=3 SV=1
156	6	Trembl	F6R059_MOUSE	967	187422	201	39	102	25	0.88	Plectin (Fragment) OS=Mus musculus GN=Plec PE=1 SV=1
156	7	SwissProt	DYST_MOUSE	806	838890	1222	23	347	13	0.08	Dystonin OS=Mus musculus GN=Dst PE=1 SV=2
156	8	Trembl	A0A1D5RLZ3_MOUSE	171	190991	183	6	76	4	0.1	Dystonin (Fragment) OS=Mus musculus GN=Dst PE=1 SV=1
156	9	Trembl	S4R2A8_MOUSE	128	30254	158	5	34	4	1.17	Dystonin (Fragment) OS=Mus musculus GN=Dst PE=1 SV=1
156	10	SwissProt	EPIPL_MOUSE	101	726989	284	4	134	3	0.02	Epiplakin OS=Mus musculus GN=Eppk1 PE=1 SV=2
157	1	Trembl	Q8K1M3_MOUSE	4284	45903	158	113	36	14	6.77	Protein kinase, cAMP dependent regulatory, type II alpha OS=Mus musculus GN=Prkar2a PE=1 SV=1
157	2	SwissProt	KAP3_MOUSE	1629	46537	103	41	35	10	2.73	cAMP-dependent protein kinase type II-beta regulatory subunit OS=Mus musculus GN=Prkar2b PE=1 SV=3
158	1	SwissProt	MATR3_MOUSE	4274	95085	310	155	55	22	2.46	Matrin-3 OS=Mus musculus GN=Matr3 PE=1 SV=1
159	1	SwissProt	IF4H_MOUSE	4255	27381	193	132	18	6	1.79	Eukaryotic translation initiation factor 4H OS=Mus musculus GN=Eif4h PE=1 SV=3
160	1	Trembl	G5E924_MOUSE	4240	67575	498	127	43	15	3.65	Heterogeneous nuclear ribonucleoprotein L (Fragment) OS=Mus musculus GN=Hnrnpl PE=1 SV=1
161	1	SwissProt	AP2A2_MOUSE	4207	104863	305	168	55	31	3.63	AP-2 complex subunit alpha-2 OS=Mus musculus GN=Ap2a2 PE=1 SV=2
161	2	SwissProt	AP2A1_MOUSE	3242	108679	267	130	62	27	3.02	AP-2 complex subunit alpha-1 OS=Mus musculus GN=Ap2a1 PE=1 SV=1
161	3	Trembl	F6WBH4_MOUSE	110	35711	27	8	6	1	0.14	Olfactory receptor OS=Mus musculus GN=Olfr923 PE=3 SV=1
162	1	SwissProt	RUXF_MOUSE	4198	9776	101	87	5	1	1.57	Small nuclear ribonucleoprotein F OS=Mus musculus GN=Snrpf PE=1 SV=1
163	1	Trembl	Q3TV47_MOUSE	4196	35580	193	143	20	11	5.35	Sodium/potassium-transporting ATPase subunit beta OS=Mus musculus GN=Atp1b1 PE=2 SV=1
164	1	SwissProt	SYT1_MOUSE	4179	47730	201	133	36	19	7.78	Synaptotagmin-1 OS=Mus musculus GN=Syt1 PE=1 SV=1
164	2	SwissProt	SYT2_MOUSE	1004	47745	118	44	24	8	1.43	Synaptotagmin-2 OS=Mus musculus GN=Syt2 PE=1 SV=1
165	1	SwissProt	MPCP_MOUSE	4175	40063	264	171	20	12	6.37	Phosphate carrier protein, mitochondrial OS=Mus musculus GN=Slc25a3 PE=1 SV=1
166	1	Trembl	A0A0R4J1N0_MOUSE	4144	64947	228	125	43	20	5.62	Dihydropyrimidinase-related protein 4 OS=Mus musculus GN=Dpysl4 PE=1 SV=1
167	1	Trembl	Q3U5U5_MOUSE	4127	48268	201	121	35	16	6.04	Adenosylhomocysteinase OS=Mus musculus PE=2 SV=1
167	2	SwissProt	SAHH2_MOUSE	1291	59997	153	43	42	15	2.8	S-adenosylhomocysteine hydrolase-like protein 1 OS=Mus musculus GN=Ahcyl1 PE=1 SV=1
167	3	SwissProt	SAHH3_MOUSE	861	67883	107	38	42	13	1.65	Putative adenosylhomocysteinase 3 OS=Mus musculus GN=Ahcyl2 PE=1 SV=1
168	1	SwissProt	MECP2_MOUSE	4077	52447	262	139	42	18	5.62	Methyl-CpG-binding protein 2 OS=Mus musculus GN=Mecp2 PE=1 SV=1
168	2	Trembl	D3Z7U4_MOUSE	2090	20318	101	69	16	9	8.99	Methyl-CpG-binding protein 2 OS=Mus musculus GN=Mecp2 PE=1 SV=1
169	1	SwissProt	TCPA_MOUSE	4066	60867	197	118	46	23	8.48	T-complex protein 1 subunit alpha OS=Mus musculus GN=Tcp1 PE=1 SV=3
170	1	Trembl	Q8C2E1_MOUSE	4051	66077	184	129	35	24	6.4	Uncharacterized protein OS=Mus musculus GN=Ppp2r1a PE=2 SV=1
171	1	SwissProt	CRGB_MOUSE	3983	21585	186	128	16	10	19.94	Gamma-crystallin B OS=Mus musculus GN=Crygb PE=2 SV=4
171	2	SwissProt	CRGC_MOUSE	3230	21416	197	122	16	10	25.46	Gamma-crystallin C OS=Mus musculus GN=Crygc PE=1 SV=3
171	3	SwissProt	CRGD_MOUSE	1677	21503	90	48	14	7	9.91	Gamma-crystallin D OS=Mus musculus GN=Crygd PE=2 SV=3
171	4	Trembl	A2RTH4_MOUSE	1286	21554	65	42	12	7	9.91	Crystallin, gamma E OS=Mus musculus GN=Cryge PE=2 SV=1
171	5	SwissProt	ANXA3_MOUSE	623	36533	56	22	23	8	1.8	Annexin A3 OS=Mus musculus GN=Anxa3 PE=1 SV=4
171	6	SwissProt	ANX11_MOUSE	242	54387	39	8	20	3	0.3	Annexin A11 OS=Mus musculus GN=Anxa11 PE=1 SV=2
172	1	SwissProt	CAND1_MOUSE	3924	137955	222	129	64	27	1.89	Cullin-associated NEDD8-dissociated protein 1 OS=Mus musculus GN=Cand1 PE=1 SV=2
173	1	Trembl	Q91VA7_MOUSE	3918	42453	192	131	31	12	6.38	Isocitrate dehydrogenase [NAD] subunit, mitochondrial OS=Mus musculus GN=Idh3b PE=1 SV=1
174	1	SwissProt	TCPH_MOUSE	3909	60127	202	115	45	19	5.57	T-complex protein 1 subunit eta OS=Mus musculus GN=Cct7 PE=1 SV=1
175	1	SwissProt	EF2_MOUSE	3908	96222	252	143	65	31	4.58	Elongation factor 2 OS=Mus musculus GN=Eef2 PE=1 SV=2
176	1	SwissProt	3HIDH_MOUSE	3902	35816	162	106	27	12	7.16	3-hydroxyisobutyrate dehydrogenase, mitochondrial OS=Mus musculus GN=Hibadh PE=1 SV=1
177	1	SwissProt	VATE1_MOUSE	3900	26198	218	116	25	9	16.54	V-type proton ATPase subunit E 1 OS=Mus musculus GN=Atp6v1e1 PE=1 SV=2
178	1	Trembl	Q3UDR2_MOUSE	3800	56965	185	108	31	16	3.09	Protein disulfide-isomerase (Fragment) OS=Mus musculus GN=P4hb PE=2 SV=1
179	1	Trembl	B2RY15_MOUSE	3784	273757	373	105	129	51	1.82	Tln2 protein OS=Mus musculus GN=Tln2 PE=2 SV=1
179	2	SwissProt	TLN1_MOUSE	1258	271820	301	43	116	24	0.55	Talin-1 OS=Mus musculus GN=Tln1 PE=1 SV=2
180	1	SwissProt	ATPO_MOUSE	3714	23406	151	106	18	8	6.39	ATP synthase subunit O, mitochondrial OS=Mus musculus GN=Atp5o PE=1 SV=1
181	1	SwissProt	DX39B_MOUSE	3707	49460	206	141	35	17	6.38	Spliceosome RNA helicase Ddx39b OS=Mus musculus GN=Ddx39b PE=1 SV=1
181	2	SwissProt	DX39A_MOUSE	1342	49549	129	72	33	10	1.59	ATP-dependent RNA helicase DDX39A OS=Mus musculus GN=Ddx39a PE=1 SV=1
182	1	SwissProt	GABT_MOUSE	3703	57100	195	121	45	18	5.16	4-aminobutyrate aminotransferase, mitochondrial OS=Mus musculus GN=Abat PE=1 SV=1
183	1	Trembl	Q3V1A0_MOUSE	3695	22683	134	94	16	8	5.43	Uncharacterized protein OS=Mus musculus GN=Cryba4 PE=2 SV=1
184	1	SwissProt	WDR1_MOUSE	3673	67049	150	107	33	14	2.08	WD repeat-containing protein 1 OS=Mus musculus GN=Wdr1 PE=1 SV=3
185	1	SwissProt	GUC2E_MOUSE	3667	121588	228	118	57	25	2.21	Guanylyl cyclase GC-E OS=Mus musculus GN=Gucy2e PE=3 SV=2
185	2	SwissProt	GUC2F_MOUSE	1149	125315	213	47	54	14	0.83	Retinal guanylyl cyclase 2 OS=Mus musculus GN=Gucy2f PE=2 SV=1
185	3	SwissProt	ANPRB_MOUSE	164	117841	66	9	39	3	0.13	Atrial natriuretic peptide receptor 2 OS=Mus musculus GN=Npr2 PE=1 SV=2
186	1	SwissProt	EF1G_MOUSE	3666	50371	144	96	33	16	4.39	Elongation factor 1-gamma OS=Mus musculus GN=Eef1g PE=1 SV=3
187	1	SwissProt	UCRI_MOUSE	3649	29634	149	101	16	10	5.69	Cytochrome b-c1 complex subunit Rieske, mitochondrial OS=Mus musculus GN=Uqcrfs1 PE=1 SV=1
188	1	SwissProt	RDH12_MOUSE	3646	35726	163	118	20	9	2.27	Retinol dehydrogenase 12 OS=Mus musculus GN=Rdh12 PE=2 SV=1
188	2	SwissProt	RDH14_MOUSE	888	36742	79	34	15	5	0.9	Retinol dehydrogenase 14 OS=Mus musculus GN=Rdh14 PE=1 SV=1
189	1	SwissProt	TCPE_MOUSE	3638	60042	232	110	54	21	6.71	T-complex protein 1 subunit epsilon OS=Mus musculus GN=Cct5 PE=1 SV=1
189	2	SwissProt	TCPD_MOUSE	3573	58543	162	93	37	21	7.82	T-complex protein 1 subunit delta OS=Mus musculus GN=Cct4 PE=1 SV=3
190	1	Trembl	S4R2R5_MOUSE	3636	428624	429	129	182	60	1.17	Ankyrin-2 OS=Mus musculus GN=Ank2 PE=1 SV=3
190	2	Trembl	S4R2T7_MOUSE	1375	131862	160	52	59	23	1.83	Ankyrin-2 (Fragment) OS=Mus musculus GN=Ank2 PE=1 SV=2
190	3	Trembl	W6PPR4_MOUSE	698	475657	389	22	178	16	0.17	480-kDa ankyrinG OS=Mus musculus GN=Ank3 PE=4 SV=1
190	4	SwissProt	AFG32_MOUSE	427	89976	89	14	48	7	0.52	AFG3-like protein 2 OS=Mus musculus GN=Afg3l2 PE=1 SV=1
190	5	Trembl	A0A0R4J1N7_MOUSE	300	210586	103	13	60	13	0.34	Ankyrin-1 OS=Mus musculus GN=Ank1 PE=1 SV=1
191	1	Trembl	K3W4T3_MOUSE	3628	97163	217	142	42	21	3.52	V-type proton ATPase subunit a OS=Mus musculus GN=Atp6v0a1 PE=1 SV=1
191	2	Trembl	Q3TY98_MOUSE	2758	90005	173	112	36	18	2.52	V-type proton ATPase subunit a OS=Mus musculus GN=Atp6v0a1 PE=2 SV=1
192	1	SwissProt	QCR1_MOUSE	3607	53446	159	105	24	14	4.35	Cytochrome b-c1 complex subunit 1, mitochondrial OS=Mus musculus GN=Uqcrc1 PE=1 SV=2
192	2	SwissProt	MPPB_MOUSE	202	55378	54	12	18	4	0.41	Mitochondrial-processing peptidase subunit beta OS=Mus musculus GN=Pmpcb PE=1 SV=1
193	1	SwissProt	TCPQ_MOUSE	3589	60088	178	86	52	22	6.13	T-complex protein 1 subunit theta OS=Mus musculus GN=Cct8 PE=1 SV=3
194	1	SwissProt	DCPS_MOUSE	3582	39078	157	126	15	12	3.24	m7GpppX diphosphatase OS=Mus musculus GN=Dcps PE=1 SV=1
195	1	Trembl	F7BQW7_MOUSE	3569	147494	190	117	57	28	1.62	Synaptojanin-1 (Fragment) OS=Mus musculus GN=Synj1 PE=1 SV=1
195	2	Trembl	F6XIX0_MOUSE	76	10847	5	3	3	2	1.34	Synaptojanin-1 (Fragment) OS=Mus musculus GN=Synj1 PE=1 SV=1
196	1	Trembl	Q3TFG3_MOUSE	3541	46381	214	112	38	17	11.66	Uncharacterized protein OS=Mus musculus GN=Eif4a1 PE=2 SV=1
196	2	SwissProt	IF4A2_MOUSE	3292	46601	364	107	32	15	5.82	Eukaryotic initiation factor 4A-II OS=Mus musculus GN=Eif4a2 PE=1 SV=2
196	3	SwissProt	IF4A3_MOUSE	1777	47095	124	53	36	10	3.49	Eukaryotic initiation factor 4A-III OS=Mus musculus GN=Eif4a3 PE=1 SV=3
197	1	SwissProt	SV2A_MOUSE	3535	83392	158	111	25	9	0.76	Synaptic vesicle glycoprotein 2A OS=Mus musculus GN=Sv2a PE=1 SV=1
198	1	SwissProt	PACN1_MOUSE	3535	50886	245	89	43	16	6.69	Protein kinase C and casein kinase substrate in neurons protein 1 OS=Mus musculus GN=Pacsin1 PE=1 SV=1
198	2	Trembl	A0A1D5RLM8_MOUSE	93	654995	1375	21	363	7	0.05	Predicted gene 11639 OS=Mus musculus GN=Gm11639 PE=4 SV=1
199	1	Trembl	B1AU64_MOUSE	3531	21316	156	128	12	8	4.79	Retinoschisin OS=Mus musculus GN=Rs1 PE=1 SV=1
200	1	SwissProt	AP3D1_MOUSE	3528	136193	189	83	62	23	1.38	AP-3 complex subunit delta-1 OS=Mus musculus GN=Ap3d1 PE=1 SV=1
201	1	Trembl	A2ALV3_MOUSE	3527	48608	318	190	32	13	4.2	Endophilin-A1 OS=Mus musculus GN=Sh3gl2 PE=1 SV=1
201	2	SwissProt	SH3G1_MOUSE	879	41720	207	120	20	6	1.2	Endophilin-A2 OS=Mus musculus GN=Sh3gl1 PE=1 SV=1
202	1	Trembl	Q3U8W9_MOUSE	3521	71119	243	103	53	20	3.03	Uncharacterized protein OS=Mus musculus GN=Hnrnpr PE=2 SV=1
202	2	Trembl	A0A0R4J259_MOUSE	1535	62733	128	67	36	14	2.09	Heterogeneous nuclear ribonucleoprotein Q OS=Mus musculus GN=Syncrip PE=1 SV=1
203	1	SwissProt	PRDX5_MOUSE	3498	22226	147	110	18	11	9.17	Peroxiredoxin-5, mitochondrial OS=Mus musculus GN=Prdx5 PE=1 SV=2
204	1	SwissProt	IPO5_MOUSE	3487	124993	231	97	67	27	2.62	Importin-5 OS=Mus musculus GN=Ipo5 PE=1 SV=3
204	2	SwissProt	RNBP6_MOUSE	125	126104	95	4	46	2	0.08	Ran-binding protein 6 OS=Mus musculus GN=Ranbp6 PE=1 SV=3
205	1	SwissProt	OBP1A_MOUSE	3469	18742	135	112	8	5	2.47	Odorant-binding protein 1a OS=Mus musculus GN=Obp1a PE=1 SV=2
206	1	Trembl	Q3THQ5_MOUSE	3446	63089	281	132	59	26	9.97	Uncharacterized protein OS=Mus musculus GN=Stip1 PE=2 SV=1
207	1	SwissProt	ODP2_MOUSE	3430	68469	137	90	31	16	2.97	Dihydrolipoyllysine-residue acetyltransferase component of pyruvate dehydrogenase complex, mitochondrial OS=Mus musculus GN=Dlat PE=1 SV=2
208	1	Trembl	D3YXH0_MOUSE	3390	32950	91	74	12	3	1.04	Immunoglobulin superfamily member 5 OS=Mus musculus GN=Igsf5 PE=4 SV=1
209	1	SwissProt	ANXA5_MOUSE	3363	35787	165	100	32	16	8.36	Annexin A5 OS=Mus musculus GN=Anxa5 PE=1 SV=1
210	1	SwissProt	MIF_MOUSE	3361	12667	189	144	5	4	8.01	Macrophage migration inhibitory factor OS=Mus musculus GN=Mif PE=1 SV=2
211	1	Trembl	Q5SVJ0_MOUSE	3299	73827	151	87	28	10	1.3	Calcium/calmodulin-dependent protein kinase II, beta, isoform CRA_b OS=Mus musculus GN=Camk2b PE=1 SV=1
211	2	SwissProt	KCC2D_MOUSE	2821	56961	146	96	27	12	2.19	Calcium/calmodulin-dependent protein kinase type II subunit delta OS=Mus musculus GN=Camk2d PE=1 SV=1
211	3	SwissProt	KCC2A_MOUSE	1880	54651	94	60	22	8	1.18	Calcium/calmodulin-dependent protein kinase type II subunit alpha OS=Mus musculus GN=Camk2a PE=1 SV=2
211	4	SwissProt	KCC2G_MOUSE	1717	60254	95	57	22	10	1.37	Calcium/calmodulin-dependent protein kinase type II subunit gamma OS=Mus musculus GN=Camk2g PE=1 SV=1
212	1	SwissProt	NDRG2_MOUSE	3268	41105	156	100	24	14	8.9	Protein NDRG2 OS=Mus musculus GN=Ndrg2 PE=1 SV=1
213	1	Trembl	Q8BUM1_MOUSE	3258	34012	120	89	21	12	6.97	Uncharacterized protein OS=Mus musculus GN=Tardbp PE=2 SV=1
214	1	Trembl	E9Q9A3_MOUSE	3245	86287	228	126	41	18	2.16	Clathrin coat assembly protein AP180 OS=Mus musculus GN=Snap91 PE=1 SV=2
214	2	SwissProt	PICAL_MOUSE	1353	71669	100	56	28	7	0.59	Phosphatidylinositol-binding clathrin assembly protein OS=Mus musculus GN=Picalm PE=1 SV=1
214	3	Trembl	A0A1L1SUR7_MOUSE	514	42387	27	14	13	5	0.74	Phosphatidylinositol-binding clathrin assembly protein (Fragment) OS=Mus musculus GN=Picalm PE=1 SV=1
215	1	Trembl	G3X9L6_MOUSE	3200	18667	147	119	16	12	32.3	ATP synthase subunit d, mitochondrial OS=Mus musculus GN=Gm10250 PE=3 SV=1
216	1	SwissProt	CALB2_MOUSE	3198	31467	261	144	36	20	30.18	Calretinin OS=Mus musculus GN=Calb2 PE=1 SV=3
216	2	SwissProt	CALB1_MOUSE	1828	30203	149	87	24	9	3.74	Calbindin OS=Mus musculus GN=Calb1 PE=1 SV=2
217	1	Trembl	Q3U5N9_MOUSE	3184	38936	146	93	32	13	5.12	Annexin OS=Mus musculus GN=Anxa1 PE=2 SV=1
218	1	Trembl	E9QNN1_MOUSE	3172	150907	195	105	82	30	1.81	ATP-dependent RNA helicase A OS=Mus musculus GN=Dhx9 PE=1 SV=1
219	1	Trembl	K7XKA7_MOUSE	3140	26116	134	94	7	4	4.04	Cytochrome c oxidase subunit 2 OS=Mus musculus domesticus GN=COXII PE=3 SV=1
220	1	SwissProt	FUMH_MOUSE	3108	54550	155	90	35	15	4.64	Fumarate hydratase, mitochondrial OS=Mus musculus GN=Fh PE=1 SV=3
221	1	SwissProt	GLSK_MOUSE	3075	74771	172	88	44	18	3.27	Glutaminase kidney isoform, mitochondrial OS=Mus musculus GN=Gls PE=1 SV=1
222	1	SwissProt	AN32A_MOUSE	3064	28691	183	118	18	12	8.92	Acidic leucine-rich nuclear phosphoprotein 32 family member A OS=Mus musculus GN=Anp32a PE=1 SV=1
222	2	SwissProt	AN32B_MOUSE	235	31231	40	17	8	3	0.57	Acidic leucine-rich nuclear phosphoprotein 32 family member B OS=Mus musculus GN=Anp32b PE=1 SV=1
223	1	SwissProt	U520_MOUSE	3057	246045	349	94	117	37	1.24	U5 small nuclear ribonucleoprotein 200 kDa helicase OS=Mus musculus GN=Snrnp200 PE=1 SV=1
224	1	SwissProt	PRDX1_MOUSE	3056	22390	272	203	19	13	27.23	Peroxiredoxin-1 OS=Mus musculus GN=Prdx1 PE=1 SV=1
224	2	SwissProt	PRDX4_MOUSE	337	31261	56	20	15	3	0.57	Peroxiredoxin-4 OS=Mus musculus GN=Prdx4 PE=1 SV=1
225	1	SwissProt	FUS_MOUSE	3019	52870	151	101	21	8	1.67	RNA-binding protein FUS OS=Mus musculus GN=Fus PE=1 SV=1
225	2	Trembl	Q3TLE4_MOUSE	561	55155	49	16	19	3	0.29	Uncharacterized protein OS=Mus musculus GN=Taf15 PE=2 SV=1
226	1	SwissProt	AL1A1_MOUSE	3014	55060	190	111	40	20	6.17	Retinal dehydrogenase 1 OS=Mus musculus GN=Aldh1a1 PE=1 SV=5
226	2	SwissProt	AL1A7_MOUSE	1548	55009	114	67	30	7	1.36	Aldehyde dehydrogenase, cytosolic 1 OS=Mus musculus GN=Aldh1a7 PE=1 SV=1
227	1	SwissProt	CBR1_MOUSE	3008	30907	118	73	28	16	14.49	Carbonyl reductase [NADPH] 1 OS=Mus musculus GN=Cbr1 PE=1 SV=3
227	2	SwissProt	CBR3_MOUSE	49	31333	49	3	16	3	0.57	Carbonyl reductase [NADPH] 3 OS=Mus musculus GN=Cbr3 PE=1 SV=1
228	1	SwissProt	ODPB_MOUSE	2990	39254	205	122	16	13	9.97	Pyruvate dehydrogenase E1 component subunit beta, mitochondrial OS=Mus musculus GN=Pdhb PE=1 SV=1
229	1	SwissProt	MTAP2_MOUSE	2963	199409	347	99	105	33	1.24	Microtubule-associated protein 2 OS=Mus musculus GN=Map2 PE=1 SV=2
230	1	Trembl	Q3UAG2_MOUSE	2956	53725	125	94	26	12	2.13	6-phosphogluconate dehydrogenase, decarboxylating OS=Mus musculus GN=Pgd PE=2 SV=1
231	1	SwissProt	HDGF_MOUSE	2950	26367	246	166	26	13	9.05	Hepatoma-derived growth factor OS=Mus musculus GN=Hdgf PE=1 SV=2
232	1	Trembl	Q3V0Z8_MOUSE	2949	77224	171	116	39	20	3.61	Uncharacterized protein (Fragment) OS=Mus musculus GN=Ddx5 PE=2 SV=1
232	2	SwissProt	DDX17_MOUSE	2456	72981	174	106	45	19	4.38	Probable ATP-dependent RNA helicase DDX17 OS=Mus musculus GN=Ddx17 PE=1 SV=1
232	3	SwissProt	DDX3X_MOUSE	1814	73455	99	61	34	14	1.8	ATP-dependent RNA helicase DDX3X OS=Mus musculus GN=Ddx3x PE=1 SV=3
233	1	Trembl	Q5ICG4_MOUSE	2948	78994	196	113	50	23	4.33	Long chain acyl-CoA synthetase 6 isoform 1 OS=Mus musculus GN=Acsl6 PE=2 SV=1
233	2	SwissProt	ACSL1_MOUSE	717	78928	89	35	37	10	0.82	Long-chain-fatty-acid--CoA ligase 1 OS=Mus musculus GN=Acsl1 PE=1 SV=2
234	1	Trembl	Q8C338_MOUSE	2945	47914	207	105	37	19	16.29	Isocitrate dehydrogenase [NADP] OS=Mus musculus GN=Idh1 PE=2 SV=1
234	2	Trembl	Q0QER9_MOUSE	1882	42962	119	62	27	17	11.45	Isocitrate dehydrogenase 1 (Fragment) OS=Mus musculus GN=Idh1 PE=2 SV=1
234	3	SwissProt	IDHP_MOUSE	1132	51330	112	45	32	13	2.97	Isocitrate dehydrogenase [NADP], mitochondrial OS=Mus musculus GN=Idh2 PE=1 SV=3
235	1	Trembl	Q1HL32_MOUSE	2939	141867	308	82	99	27	1.54	Structural maintenance of chromosomes protein OS=Mus musculus GN=Smc3 PE=1 SV=1
236	1	SwissProt	DCTN1_MOUSE	2934	142272	223	85	78	29	2.1	Dynactin subunit 1 OS=Mus musculus GN=Dctn1 PE=1 SV=3
237	1	SwissProt	MXRA7_MOUSE	2931	19502	76	64	9	6	9.93	Matrix-remodeling-associated protein 7 OS=Mus musculus GN=Mxra7 PE=1 SV=2
237	2	Trembl	Q9D1T2_MOUSE	2144	16228	63	47	7	4	2.16	Matrix-remodeling-associated protein 7 OS=Mus musculus GN=Mxra7 PE=1 SV=1
238	1	SwissProt	EFTU_MOUSE	2909	49876	189	91	32	16	5.63	Elongation factor Tu, mitochondrial OS=Mus musculus GN=Tufm PE=1 SV=1
239	1	SwissProt	CISY_MOUSE	2909	51988	184	119	30	13	3.27	Citrate synthase, mitochondrial OS=Mus musculus GN=Cs PE=1 SV=1
239	2	Trembl	Q80X68_MOUSE	2100	52577	123	64	29	7	1.45	Citrate synthase OS=Mus musculus GN=Csl PE=1 SV=1
240	1	SwissProt	CADM1_MOUSE	2904	50213	120	77	21	10	2.09	Cell adhesion molecule 1 OS=Mus musculus GN=Cadm1 PE=1 SV=2
241	1	Trembl	A1A4T2_MOUSE	2896	109791	172	94	40	29	3.14	Alpha glucosidase 2 alpha neutral subunit OS=Mus musculus GN=Ganab PE=2 SV=1
242	1	SwissProt	SV2B_MOUSE	2893	78204	160	78	32	8	0.94	Synaptic vesicle glycoprotein 2B OS=Mus musculus GN=Sv2b PE=1 SV=1
243	1	Trembl	B2RSV4_MOUSE	2890	136548	178	80	63	24	1.55	Splicing factor 3b, subunit 3 OS=Mus musculus GN=Sf3b3 PE=2 SV=1
244	1	SwissProt	PSA_MOUSE	2884	103944	220	95	49	26	2.74	Puromycin-sensitive aminopeptidase OS=Mus musculus GN=Npepps PE=1 SV=2
244	2	Trembl	F6V7K3_MOUSE	950	27862	88	28	11	7	2.25	Puromycin-sensitive aminopeptidase (Fragment) OS=Mus musculus GN=Npepps PE=1 SV=8
245	1	SwissProt	MAOX_MOUSE	2867	64540	111	69	29	14	3.32	NADP-dependent malic enzyme OS=Mus musculus GN=Me1 PE=1 SV=2
246	1	SwissProt	CIRBP_MOUSE	2863	18596	119	80	17	5	2.5	Cold-inducible RNA-binding protein OS=Mus musculus GN=Cirbp PE=1 SV=1
247	1	SwissProt	SRSF1_MOUSE	2843	27842	148	108	20	10	4.39	Serine/arginine-rich splicing factor 1 OS=Mus musculus GN=Srsf1 PE=1 SV=3
248	1	SwissProt	M2OM_MOUSE	2840	34304	119	68	24	9	2.94	Mitochondrial 2-oxoglutarate/malate carrier protein OS=Mus musculus GN=Slc25a11 PE=1 SV=3
249	1	SwissProt	AAK1_MOUSE	2823	104024	125	79	42	25	2.12	AP2-associated protein kinase 1 OS=Mus musculus GN=Aak1 PE=1 SV=2
250	1	SwissProt	NDUS1_MOUSE	2802	80752	155	85	49	22	3.58	NADH-ubiquinone oxidoreductase 75 kDa subunit, mitochondrial OS=Mus musculus GN=Ndufs1 PE=1 SV=2
251	1	SwissProt	BASI_MOUSE	2798	42874	112	91	22	13	3.17	Basigin OS=Mus musculus GN=Bsg PE=1 SV=2
252	1	SwissProt	ILF2_MOUSE	2785	43263	112	87	24	12	3.59	Interleukin enhancer-binding factor 2 OS=Mus musculus GN=Ilf2 PE=1 SV=1
253	1	SwissProt	SFPQ_MOUSE	2780	75508	242	119	42	14	2.72	Splicing factor, proline- and glutamine-rich OS=Mus musculus GN=Sfpq PE=1 SV=1
254	1	SwissProt	IPYR_MOUSE	2773	33102	176	96	27	19	21.78	Inorganic pyrophosphatase OS=Mus musculus GN=Ppa1 PE=1 SV=1
255	1	SwissProt	RCN2_MOUSE	2761	37248	75	56	18	10	4.15	Reticulocalbin-2 OS=Mus musculus GN=Rcn2 PE=1 SV=1
256	1	SwissProt	RBM8A_MOUSE	2757	19934	109	68	16	6	5.5	RNA-binding protein 8A OS=Mus musculus GN=Rbm8a PE=1 SV=4
257	1	SwissProt	CPLX4_MOUSE	2741	18453	134	67	20	8	15.23	Complexin-4 OS=Mus musculus GN=Cplx4 PE=1 SV=2
258	1	SwissProt	CRYM_MOUSE	2741	33673	185	104	13	9	3.65	Ketimine reductase mu-crystallin OS=Mus musculus GN=Crym PE=1 SV=1
259	1	Trembl	Q3TQP7_MOUSE	2726	45115	171	84	28	10	2.89	Uncharacterized protein OS=Mus musculus GN=Acat1 PE=2 SV=1
260	1	SwissProt	DNM1L_MOUSE	2702	83120	139	73	51	23	3.64	Dynamin-1-like protein OS=Mus musculus GN=Dnm1l PE=1 SV=2
261	1	SwissProt	GSTO1_MOUSE	2702	27708	598	132	27	11	8.01	Glutathione S-transferase omega-1 OS=Mus musculus GN=Gsto1 PE=1 SV=2
262	1	SwissProt	SYAC_MOUSE	2683	107697	128	61	52	15	1.3	Alanine--tRNA ligase, cytoplasmic OS=Mus musculus GN=Aars PE=1 SV=1
263	1	SwissProt	CNDP2_MOUSE	2683	53190	144	80	39	18	6.69	Cytosolic non-specific dipeptidase OS=Mus musculus GN=Cndp2 PE=1 SV=1
264	1	Trembl	Q3U6P5_MOUSE	2639	36997	123	67	31	10	3.06	Uncharacterized protein OS=Mus musculus GN=Hnrnpc PE=2 SV=1
264	2	SwissProt	MOCS3_MOUSE	154	50313	18	5	11	3	0.32	Adenylyltransferase and sulfurtransferase MOCS3 OS=Mus musculus GN=Mocs3 PE=1 SV=1
265	1	Trembl	D3Z4J3_MOUSE	2638	217042	358	86	117	36	1.29	Unconventional myosin-Va OS=Mus musculus GN=Myo5a PE=1 SV=1
265	2	SwissProt	MYO5B_MOUSE	389	212092	280	12	68	3	0.07	Unconventional myosin-Vb OS=Mus musculus GN=Myo5b PE=1 SV=2
266	1	Trembl	Q8CEH8_MOUSE	2633	15096	94	68	10	6	20.81	Profilin OS=Mus musculus GN=Pfn1 PE=2 SV=1
267	1	SwissProt	SDHA_MOUSE	2628	73623	155	92	32	17	2.61	Succinate dehydrogenase [ubiquinone] flavoprotein subunit, mitochondrial OS=Mus musculus GN=Sdha PE=1 SV=1
268	1	Trembl	Q3U6C7_MOUSE	2624	50936	129	75	33	13	3.82	Succinate-CoA ligase subunit beta (Fragment) OS=Mus musculus GN=Sucla2 PE=2 SV=1
269	1	Trembl	Q8BPS5_MOUSE	2622	38532	162	94	15	6	1.08	Uncharacterized protein OS=Mus musculus GN=Slc16a1 PE=2 SV=2
270	1	Trembl	Q5DTI2_MOUSE	2607	118178	296	80	64	26	2.74	ATPase, Ca++ transporting, cardiac muscle, slow twitch 2, isoform CRA_b (Fragment) OS=Mus musculus GN=Atp2a2 PE=2 SV=1
271	1	Trembl	F7DEU6_MOUSE	2602	57994	192	81	35	21	5.5	Inosine-5'-monophosphate dehydrogenase OS=Mus musculus GN=Impdh1 PE=1 SV=2
271	2	SwissProt	IMDH2_MOUSE	603	56179	65	23	29	11	1.52	Inosine-5'-monophosphate dehydrogenase 2 OS=Mus musculus GN=Impdh2 PE=1 SV=2
271	3	Trembl	F6XXH9_MOUSE	194	19645	94	10	17	5	2.28	Inosine-5'-monophosphate dehydrogenase 1 (Fragment) OS=Mus musculus GN=Impdh1 PE=1 SV=1
272	1	Trembl	Q5DTP7_MOUSE	2582	222347	313	107	108	31	1.15	MKIAA4075 protein (Fragment) OS=Mus musculus GN=Chd4 PE=2 SV=1
272	2	Trembl	B1AR17_MOUSE	383	234197	315	11	87	6	0.18	Chromodomain helicase DNA-binding protein 3 OS=Mus musculus GN=Chd3 PE=1 SV=1
273	1	SwissProt	SRSF5_MOUSE	2581	30987	64	51	13	5	1.13	Serine/arginine-rich splicing factor 5 OS=Mus musculus GN=Srsf5 PE=1 SV=2
273	2	SwissProt	SRSF4_MOUSE	129	56061	59	6	20	4	0.4	Serine/arginine-rich splicing factor 4 OS=Mus musculus GN=Srsf4 PE=2 SV=1
273	3	SwissProt	SRSF6_MOUSE	60	39116	59	4	22	3	0.44	Serine/arginine-rich splicing factor 6 OS=Mus musculus GN=Srsf6 PE=1 SV=1
274	1	SwissProt	ILF3_MOUSE	2573	96360	193	92	54	23	3.15	Interleukin enhancer-binding factor 3 OS=Mus musculus GN=Ilf3 PE=1 SV=2
274	2	SwissProt	STRBP_MOUSE	432	74342	120	22	37	4	0.37	Spermatid perinuclear RNA-binding protein OS=Mus musculus GN=Strbp PE=1 SV=1
275	1	SwissProt	QCR2_MOUSE	2562	48262	117	77	25	15	5.39	Cytochrome b-c1 complex subunit 2, mitochondrial OS=Mus musculus GN=Uqcrc2 PE=1 SV=1
276	1	Trembl	E9Q035_MOUSE	2550	109894	177	97	59	26	2.34	Predicted gene 20425 OS=Mus musculus GN=Gm20425 PE=4 SV=1
276	2	SwissProt	TRFE_MOUSE	2358	78841	181	94	45	24	3.75	Serotransferrin OS=Mus musculus GN=Tf PE=1 SV=1
277	1	SwissProt	OTUB1_MOUSE	2516	31478	97	73	16	9	4.15	Ubiquitin thioesterase OTUB1 OS=Mus musculus GN=Otub1 PE=1 SV=2
278	1	Trembl	Q52KG9_MOUSE	2504	58496	165	65	40	13	2.63	Chaperonin containing Tcp1, subunit 6a (Zeta) OS=Mus musculus GN=Cct6a PE=2 SV=1
279	1	SwissProt	TCPG_MOUSE	2491	61162	203	93	51	23	11.75	T-complex protein 1 subunit gamma OS=Mus musculus GN=Cct3 PE=1 SV=1
280	1	Trembl	Q3UVJ2_MOUSE	2489	51861	132	81	28	12	2.91	Adenylyl cyclase-associated protein OS=Mus musculus GN=Cap1 PE=2 SV=1
280	2	SwissProt	CAP2_MOUSE	497	53114	63	23	28	9	1.43	Adenylyl cyclase-associated protein 2 OS=Mus musculus GN=Cap2 PE=1 SV=1
281	1	Trembl	A0A0A6YX18_MOUSE	2484	54530	136	84	34	13	2.99	V-type proton ATPase subunit H OS=Mus musculus GN=Atp6v1h PE=1 SV=1
282	1	Trembl	A0A1L1SV00_MOUSE	2445	9184	85	38	6	1	0.65	HIG1 domain family member 1A, mitochondrial (Fragment) OS=Mus musculus GN=Higd1a PE=1 SV=1
283	1	SwissProt	IDH3A_MOUSE	2439	40069	122	86	20	10	3.09	Isocitrate dehydrogenase [NAD] subunit alpha, mitochondrial OS=Mus musculus GN=Idh3a PE=1 SV=1
284	1	SwissProt	AT1B2_MOUSE	2435	33722	134	83	15	9	3.03	Sodium/potassium-transporting ATPase subunit beta-2 OS=Mus musculus GN=Atp1b2 PE=1 SV=2
285	1	Trembl	Z4YKB8_MOUSE	2435	60984	218	90	33	14	2.45	Heterochromatin protein 1-binding protein 3 OS=Mus musculus GN=Hp1bp3 PE=1 SV=1
285	2	Trembl	Q3B7C1_MOUSE	1976	27246	141	59	18	9	4.61	Hp1bp3 protein (Fragment) OS=Mus musculus GN=Hp1bp3 PE=2 SV=1
285	3	Trembl	A2AM62_MOUSE	903	18469	43	26	13	5	3.57	Heterochromatin protein 1-binding protein 3 (Fragment) OS=Mus musculus GN=Hp1bp3 PE=1 SV=1
286	1	Trembl	G3UZM4_MOUSE	2428	47772	124	96	16	11	2.61	Cell adhesion molecule 2 (Fragment) OS=Mus musculus GN=Cadm2 PE=1 SV=1
287	1	SwissProt	TR150_MOUSE	2415	108171	299	104	56	15	1.1	Thyroid hormone receptor-associated protein 3 OS=Mus musculus GN=Thrap3 PE=1 SV=1
287	2	Trembl	F6YH92_MOUSE	136	22463	163	11	29	3	0.87	Thyroid hormone receptor-associated protein 3 (Fragment) OS=Mus musculus GN=Thrap3 PE=1 SV=8
288	1	SwissProt	ARL3_MOUSE	2401	20645	100	82	17	12	14.15	ADP-ribosylation factor-like protein 3 OS=Mus musculus GN=Arl3 PE=1 SV=1
288	2	SwissProt	USP9X_MOUSE	1000	294061	338	31	75	15	0.29	Probable ubiquitin carboxyl-terminal hydrolase FAF-X OS=Mus musculus GN=Usp9x PE=1 SV=2
288	3	SwissProt	CHADL_MOUSE	179	82450	55	18	17	4	0.26	Chondroadherin-like protein OS=Mus musculus GN=Chadl PE=1 SV=1
288	4	Trembl	F8VPU6_MOUSE	173	295502	162	10	78	2	0.03	Ubiquitin-specific peptidase 9, Y chromosome OS=Mus musculus GN=Usp9y PE=1 SV=1
289	1	SwissProt	ODO1_MOUSE	2368	117572	253	93	58	26	2.08	2-oxoglutarate dehydrogenase, mitochondrial OS=Mus musculus GN=Ogdh PE=1 SV=3
289	2	Trembl	B2RXT3_MOUSE	1819	115457	197	75	59	25	2.02	Ogdhl protein OS=Mus musculus GN=Ogdhl PE=2 SV=1
290	1	SwissProt	RACK1_MOUSE	2360	35511	128	97	24	13	5.38	Receptor of activated protein C kinase 1 OS=Mus musculus GN=Rack1 PE=1 SV=3
291	1	Trembl	E9PVU0_MOUSE	2355	147640	258	77	91	32	1.97	Unconventional myosin-VI OS=Mus musculus GN=Myo6 PE=1 SV=1
291	2	Trembl	E9Q3L1_MOUSE	2330	147139	246	78	86	32	1.98	Unconventional myosin-VI OS=Mus musculus GN=Myo6 PE=1 SV=1
292	1	SwissProt	HNRL2_MOUSE	2350	85515	137	71	39	17	2.57	Heterogeneous nuclear ribonucleoprotein U-like protein 2 OS=Mus musculus GN=Hnrnpul2 PE=1 SV=2
293	1	SwissProt	DDAH2_MOUSE	2348	29969	106	71	21	9	3.79	N(G),N(G)-dimethylarginine dimethylaminohydrolase 2 OS=Mus musculus GN=Ddah2 PE=1 SV=1
293	2	SwissProt	DDAH1_MOUSE	1348	31760	113	53	22	12	8.21	N(G),N(G)-dimethylarginine dimethylaminohydrolase 1 OS=Mus musculus GN=Ddah1 PE=1 SV=3
294	1	SwissProt	TIF1B_MOUSE	2337	90558	134	67	37	17	2.15	Transcription intermediary factor 1-beta OS=Mus musculus GN=Trim28 PE=1 SV=3
295	1	SwissProt	PRP8_MOUSE	2326	274754	280	99	113	45	1.33	Pre-mRNA-processing-splicing factor 8 OS=Mus musculus GN=Prpf8 PE=1 SV=2
296	1	SwissProt	RBBP4_MOUSE	2326	47911	101	82	16	11	2.59	Histone-binding protein RBBP4 OS=Mus musculus GN=Rbbp4 PE=1 SV=5
296	2	SwissProt	RBBP7_MOUSE	1096	48102	67	48	19	8	1.67	Histone-binding protein RBBP7 OS=Mus musculus GN=Rbbp7 PE=1 SV=1
297	1	SwissProt	SMC1A_MOUSE	2323	143773	298	91	93	27	1.96	Structural maintenance of chromosomes protein 1A OS=Mus musculus GN=Smc1a PE=1 SV=4
298	1	Trembl	Q3TD08_MOUSE	2314	43451	141	56	24	9	3.57	Uncharacterized protein OS=Mus musculus GN=Ndrg1 PE=2 SV=1
299	1	SwissProt	SEPT7_MOUSE	2302	50860	186	101	34	15	4.82	Septin-7 OS=Mus musculus GN=Sept7 PE=1 SV=1
299	2	SwissProt	SEP11_MOUSE	1388	50005	121	63	37	13	2.75	Septin-11 OS=Mus musculus GN=Sept11 PE=1 SV=4
299	3	SwissProt	SEPT8_MOUSE	1106	50123	98	51	32	13	2.73	Septin-8 OS=Mus musculus GN=Sept8 PE=1 SV=4
299	4	SwissProt	SEPT6_MOUSE	1046	50044	105	38	31	10	1.82	Septin-6 OS=Mus musculus GN=Sept6 PE=1 SV=4
299	5	SwissProt	SEP14_MOUSE	374	50236	70	28	22	2	0.21	Septin-14 OS=Mus musculus GN=Sept14 PE=1 SV=3
300	1	Trembl	Q5FWB6_MOUSE	2289	34336	85	67	20	9	2.43	60S acidic ribosomal protein P0 OS=Mus musculus GN=Rplp0 PE=2 SV=1
301	1	SwissProt	CTNB1_MOUSE	2283	86043	153	69	45	19	2.74	Catenin beta-1 OS=Mus musculus GN=Ctnnb1 PE=1 SV=1
302	1	SwissProt	FUBP2_MOUSE	2273	77184	180	71	42	16	2.2	Far upstream element-binding protein 2 OS=Mus musculus GN=Khsrp PE=1 SV=2
303	1	SwissProt	PUR4_MOUSE	2270	146248	162	80	58	26	1.55	Phosphoribosylformylglycinamidine synthase OS=Mus musculus GN=Pfas PE=1 SV=1
303	2	Trembl	G3UY86_MOUSE	107	12377	50	4	23	3	2.06	Phosphoribosylformylglycinamidine synthase (Fragment) OS=Mus musculus GN=Pfas PE=1 SV=1
304	1	SwissProt	CAZA2_MOUSE	2259	33118	71	51	17	10	3.77	F-actin-capping protein subunit alpha-2 OS=Mus musculus GN=Capza2 PE=1 SV=3
304	2	Trembl	Q3UAS2_MOUSE	829	33090	60	19	18	6	1.35	Uncharacterized protein OS=Mus musculus GN=Capza1 PE=2 SV=1
305	1	Trembl	Q8R1M3_MOUSE	2259	14487	463	414	12	3	1.61	Polymerase (RNA) I polypeptide D OS=Mus musculus GN=Polr1d PE=2 SV=1
305	2	SwissProt	GGLO_MOUSE	7599	51073	505	414	22	1	0.1	L-gulonolactone oxidase OS=Mus musculus GN=Gulo PE=1 SV=3
305	3	SwissProt	P3H2_MOUSE	1698	80959	502	415	35	1	0.06	Prolyl 3-hydroxylase 2 OS=Mus musculus GN=P3h2 PE=1 SV=1
306	1	Trembl	A0A0R4J0Z1_MOUSE	2259	72667	107	54	35	17	2.91	Protein disulfide-isomerase A4 OS=Mus musculus GN=Pdia4 PE=1 SV=1
307	1	SwissProt	LKHA4_MOUSE	2250	69634	120	63	34	17	2.88	Leukotriene A-4 hydrolase OS=Mus musculus GN=Lta4h PE=1 SV=4
308	1	Trembl	A8IK50_MOUSE	2244	14832	102	67	11	5	5.53	Purkinje cell protein 2 OS=Mus musculus GN=Pcp2 PE=1 SV=1
309	1	Trembl	F7AEH4_MOUSE	2235	15570	70	51	11	5	5.03	40S ribosomal protein S12 OS=Mus musculus GN=Rps12 PE=1 SV=1
310	1	SwissProt	NFASC_MOUSE	2216	138688	185	71	49	18	0.98	Neurofascin OS=Mus musculus GN=Nfasc PE=1 SV=1
311	1	Trembl	Q91XH5_MOUSE	2208	28310	88	63	19	12	11.03	Sepiapterin reductase OS=Mus musculus GN=Spr PE=1 SV=1
312	1	SwissProt	PUF60_MOUSE	2202	60382	105	56	30	12	1.99	Poly(U)-binding-splicing factor PUF60 OS=Mus musculus GN=Puf60 PE=1 SV=2
313	1	SwissProt	FAS_MOUSE	2199	274994	203	83	96	34	0.99	Fatty acid synthase OS=Mus musculus GN=Fasn PE=1 SV=2
314	1	SwissProt	CY1_MOUSE	2196	35533	115	58	20	7	2.76	Cytochrome c1, heme protein, mitochondrial OS=Mus musculus GN=Cyc1 PE=1 SV=1
315	1	SwissProt	NOP56_MOUSE	2194	64880	109	61	36	17	2.98	Nucleolar protein 56 OS=Mus musculus GN=Nop56 PE=1 SV=2
315	2	Trembl	Q3UJZ7_MOUSE	1623	65002	105	47	38	16	2.43	Uncharacterized protein OS=Mus musculus GN=Nop56 PE=2 SV=1
315	3	Trembl	F7CHQ7_MOUSE	1274	24664	67	31	23	7	3.58	Nucleolar protein 56 (Fragment) OS=Mus musculus GN=Nop56 PE=1 SV=1
316	1	SwissProt	SNAA_MOUSE	2185	33624	102	55	24	11	4.35	Alpha-soluble NSF attachment protein OS=Mus musculus GN=Napa PE=1 SV=1
316	2	SwissProt	SNAB_MOUSE	2167	33878	113	60	29	15	20.22	Beta-soluble NSF attachment protein OS=Mus musculus GN=Napb PE=1 SV=2
317	1	SwissProt	PURA_MOUSE	2159	34976	97	65	18	10	2.84	Transcriptional activator protein Pur-alpha OS=Mus musculus GN=Pura PE=1 SV=1
318	1	SwissProt	DLDH_MOUSE	2154	54751	102	70	25	10	1.81	Dihydrolipoyl dehydrogenase, mitochondrial OS=Mus musculus GN=Dld PE=1 SV=2
319	1	SwissProt	VATG2_MOUSE	2147	13700	66	45	12	5	9.82	V-type proton ATPase subunit G 2 OS=Mus musculus GN=Atp6v1g2 PE=1 SV=1
320	1	Trembl	Q3TIP0_MOUSE	2145	100953	162	73	52	18	1.67	Uncharacterized protein OS=Mus musculus GN=Psmd2 PE=2 SV=1
321	1	SwissProt	ALKB5_MOUSE	2144	44726	91	67	19	5	0.69	RNA demethylase ALKBH5 OS=Mus musculus GN=Alkbh5 PE=1 SV=2
322	1	SwissProt	DHPR_MOUSE	2138	25782	108	53	14	8	9.66	Dihydropteridine reductase OS=Mus musculus GN=Qdpr PE=1 SV=2
323	1	SwissProt	TCEA1_MOUSE	2137	34315	112	66	36	14	12.52	Transcription elongation factor A protein 1 OS=Mus musculus GN=Tcea1 PE=1 SV=2
324	1	Trembl	Q3TGQ3_MOUSE	2129	100698	240	51	66	22	2.23	Uncharacterized protein OS=Mus musculus GN=Ctnna1 PE=2 SV=1
324	2	SwissProt	CTNA2_MOUSE	1394	106018	109	30	54	17	1.13	Catenin alpha-2 OS=Mus musculus GN=Ctnna2 PE=1 SV=3
324	3	SwissProt	CTNA3_MOUSE	106	100652	120	4	54	3	0.21	Catenin alpha-3 OS=Mus musculus GN=Ctnna3 PE=1 SV=2
325	1	SwissProt	GET4_MOUSE	2129	36730	96	66	20	5	1.16	Golgi to ER traffic protein 4 homolog OS=Mus musculus GN=Get4 PE=1 SV=2
326	1	SwissProt	XPO1_MOUSE	2127	124153	270	58	50	18	1.14	Exportin-1 OS=Mus musculus GN=Xpo1 PE=1 SV=1
327	1	Trembl	A0A0G2JEG8_MOUSE	2124	75407	86	57	26	13	1.26	Amphiphysin OS=Mus musculus GN=Amph PE=1 SV=1
327	2	SwissProt	BIN1_MOUSE	1977	64658	346	80	35	16	3	Myc box-dependent-interacting protein 1 OS=Mus musculus GN=Bin1 PE=1 SV=1
328	1	Trembl	E9Q7K1_MOUSE	2119	22943	131	78	19	10	16.34	Guanylate kinase OS=Mus musculus GN=Guk1 PE=1 SV=1
328	2	SwissProt	KGUA_MOUSE	2020	22018	123	70	17	10	11.87	Guanylate kinase OS=Mus musculus GN=Guk1 PE=1 SV=2
329	1	Trembl	Q3TFE5_MOUSE	2119	91820	168	87	48	18	2.44	Uncharacterized protein OS=Mus musculus GN=Dhx15 PE=2 SV=1
329	2	Trembl	G3X8X0_MOUSE	478	119682	117	15	53	8	0.37	DEAH (Asp-Glu-Ala-His) box polypeptide 16 OS=Mus musculus GN=Dhx16 PE=1 SV=1
329	3	SwissProt	DHX8_MOUSE	146	143337	140	6	58	4	0.14	ATP-dependent RNA helicase DHX8 OS=Mus musculus GN=Dhx8 PE=2 SV=1
330	1	SwissProt	SCRN1_MOUSE	2117	46924	127	89	25	15	3.98	Secernin-1 OS=Mus musculus GN=Scrn1 PE=1 SV=1
331	1	SwissProt	SFXN5_MOUSE	2116	37476	124	45	13	7	1.41	Sideroflexin-5 OS=Mus musculus GN=Sfxn5 PE=1 SV=2
332	1	Trembl	H7BX64_MOUSE	2116	95887	162	77	63	17	1.55	Sarcolemmal membrane-associated protein OS=Mus musculus GN=Slmap PE=1 SV=1
333	1	SwissProt	DHE3_MOUSE	2113	61640	101	69	34	16	4	Glutamate dehydrogenase 1, mitochondrial OS=Mus musculus GN=Glud1 PE=1 SV=1
334	1	SwissProt	DMXL2_MOUSE	2107	341531	269	85	118	46	1	DmX-like protein 2 OS=Mus musculus GN=Dmxl2 PE=1 SV=3
334	2	SwissProt	DMXL1_MOUSE	115	339844	275	6	81	4	0.06	DmX-like protein 1 OS=Mus musculus GN=Dmxl1 PE=1 SV=1
335	1	SwissProt	APEX1_MOUSE	2099	35867	92	64	20	9	2.26	DNA-(apurinic or apyrimidinic site) lyase OS=Mus musculus GN=Apex1 PE=1 SV=2
336	1	SwissProt	TCP4_MOUSE	2095	14418	121	73	19	9	89.97	Activated RNA polymerase II transcriptional coactivator p15 OS=Mus musculus GN=Sub1 PE=1 SV=3
337	1	Trembl	Q3UCH0_MOUSE	2093	33546	86	57	17	6	1.32	60S ribosomal protein L6 OS=Mus musculus GN=Rpl6 PE=1 SV=1
338	1	Trembl	F1DFN1_MOUSE	2091	129051	158	70	50	15	0.86	Anion exchange protein OS=Mus musculus GN=Slc4a10 PE=2 SV=1
338	2	SwissProt	S4A8_MOUSE	1462	123710	86	41	37	7	0.36	Electroneutral sodium bicarbonate exchanger 1 OS=Mus musculus GN=Slc4a8 PE=2 SV=1
338	3	SwissProt	S4A7_MOUSE	947	117409	104	30	48	8	0.5	Sodium bicarbonate cotransporter 3 OS=Mus musculus GN=Slc4a7 PE=1 SV=2
338	4	Trembl	A0A286YDB4_MOUSE	627	110418	84	23	47	6	0.29	Anion exchange protein (Fragment) OS=Mus musculus GN=Slc4a7 PE=1 SV=1
339	1	SwissProt	ATPG_MOUSE	2085	32979	178	101	22	12	7.49	ATP synthase subunit gamma, mitochondrial OS=Mus musculus GN=Atp5c1 PE=1 SV=1
339	2	Trembl	A2AKV0_MOUSE	379	11005	20	12	8	4	4.38	ATP synthase subunit gamma, mitochondrial (Fragment) OS=Mus musculus GN=Atp5c1 PE=1 SV=1
340	1	SwissProt	SF3A1_MOUSE	2084	88546	123	66	42	16	1.76	Splicing factor 3A subunit 1 OS=Mus musculus GN=Sf3a1 PE=1 SV=1
341	1	SwissProt	GDIR1_MOUSE	2082	23450	103	79	15	8	6.39	Rho GDP-dissociation inhibitor 1 OS=Mus musculus GN=Arhgdia PE=1 SV=3
342	1	SwissProt	G6PD1_MOUSE	2072	59681	134	74	40	18	3.86	Glucose-6-phosphate 1-dehydrogenase X OS=Mus musculus GN=G6pdx PE=1 SV=3
342	2	Trembl	Q3TNL1_MOUSE	1906	59682	133	72	40	18	3.86	Glucose-6-phosphate 1-dehydrogenase OS=Mus musculus GN=G6pdx PE=2 SV=1
343	1	SwissProt	NPTN_MOUSE	2071	44688	100	70	17	8	1.58	Neuroplastin OS=Mus musculus GN=Nptn PE=1 SV=3
344	1	SwissProt	ACBP_MOUSE	2069	9994	93	59	7	5	14.93	Acyl-CoA-binding protein OS=Mus musculus GN=Dbi PE=1 SV=2
345	1	SwissProt	SODC_MOUSE	2048	16104	105	72	13	5	3.25	Superoxide dismutase [Cu-Zn] OS=Mus musculus GN=Sod1 PE=1 SV=2
346	1	SwissProt	KAD1_MOUSE	2040	21640	151	59	22	9	9.78	Adenylate kinase isoenzyme 1 OS=Mus musculus GN=Ak1 PE=1 SV=1
347	1	SwissProt	SKP1_MOUSE	2033	18831	116	63	12	7	6.24	S-phase kinase-associated protein 1 OS=Mus musculus GN=Skp1 PE=1 SV=3
348	1	SwissProt	DNJC5_MOUSE	2033	22885	117	89	11	7	3.19	DnaJ homolog subfamily C member 5 OS=Mus musculus GN=Dnajc5 PE=1 SV=1
349	1	Trembl	Q3TD17_MOUSE	2029	54293	115	77	17	6	0.84	Uncharacterized protein OS=Mus musculus GN=Slc2a1 PE=2 SV=1
350	1	Trembl	Q7TSZ6_MOUSE	2019	98360	99	68	26	16	1.74	Karyopherin (Importin) beta 1 OS=Mus musculus GN=Kpnb1 PE=2 SV=1
351	1	SwissProt	UB2V2_MOUSE	2016	16413	116	91	17	7	11.84	Ubiquitin-conjugating enzyme E2 variant 2 OS=Mus musculus GN=Ube2v2 PE=1 SV=4
351	2	SwissProt	UB2V1_MOUSE	1961	16458	122	89	18	6	8.67	Ubiquitin-conjugating enzyme E2 variant 1 OS=Mus musculus GN=Ube2v1 PE=1 SV=1
352	1	SwissProt	UCHL1_MOUSE	2014	25165	119	77	11	5	4.34	Ubiquitin carboxyl-terminal hydrolase isozyme L1 OS=Mus musculus GN=Uchl1 PE=1 SV=1
353	1	SwissProt	PTBP2_MOUSE	2011	57567	108	59	29	11	1.9	Polypyrimidine tract-binding protein 2 OS=Mus musculus GN=Ptbp2 PE=1 SV=2
353	2	SwissProt	PTBP1_MOUSE	916	56671	55	27	21	7	0.79	Polypyrimidine tract-binding protein 1 OS=Mus musculus GN=Ptbp1 PE=1 SV=2
354	1	SwissProt	PRS8_MOUSE	2004	45768	119	51	42	16	8.64	26S proteasome regulatory subunit 8 OS=Mus musculus GN=Psmc5 PE=1 SV=1
354	2	SwissProt	PRS4_MOUSE	799	49325	87	25	34	9	2.15	26S proteasome regulatory subunit 4 OS=Mus musculus GN=Psmc1 PE=1 SV=1
355	1	SwissProt	RSSA_MOUSE	1999	32931	110	56	18	11	6.36	40S ribosomal protein SA OS=Mus musculus GN=Rpsa PE=1 SV=4
356	1	Trembl	Q3TJ01_MOUSE	1995	55731	172	68	47	18	6.62	tRNA-splicing ligase RtcB homolog OS=Mus musculus GN=Rtcb PE=2 SV=1
357	1	SwissProt	HPRT_MOUSE	1986	24783	125	76	23	9	8.7	Hypoxanthine-guanine phosphoribosyltransferase OS=Mus musculus GN=Hprt1 PE=1 SV=3
358	1	SwissProt	SF3B1_MOUSE	1981	146465	184	66	75	21	1.17	Splicing factor 3B subunit 1 OS=Mus musculus GN=Sf3b1 PE=1 SV=1
359	1	SwissProt	MYEF2_MOUSE	1974	63482	217	73	63	14	3.11	Myelin expression factor 2 OS=Mus musculus GN=Myef2 PE=1 SV=1
360	1	SwissProt	ERLN2_MOUSE	1966	38077	79	53	24	12	6.22	Erlin-2 OS=Mus musculus GN=Erlin2 PE=1 SV=1
360	2	SwissProt	ERLN1_MOUSE	800	39083	75	23	13	3	0.44	Erlin-1 OS=Mus musculus GN=Erlin1 PE=1 SV=1
361	1	SwissProt	PALM_MOUSE	1965	41760	113	48	27	9	2.46	Paralemmin-1 OS=Mus musculus GN=Palm PE=1 SV=1
361	2	Trembl	Q91WF5_MOUSE	1822	36886	108	45	25	8	2.15	Palm protein OS=Mus musculus GN=Palm PE=2 SV=1
362	1	Trembl	A0A1B0GSG5_MOUSE	1960	55659	89	53	32	17	3.6	Ribonuclease inhibitor OS=Mus musculus GN=Rnh1 PE=1 SV=1
363	1	Trembl	A2RSV8_MOUSE	1951	19575	116	55	21	8	9.93	Cytochrome c oxidase subunit IV isoform 1 OS=Mus musculus GN=Cox4i1 PE=1 SV=1
364	1	SwissProt	SET_MOUSE	1951	33358	91	52	13	6	1.33	Protein SET OS=Mus musculus GN=Set PE=1 SV=1
365	1	SwissProt	GLOD4_MOUSE	1937	33581	116	50	23	11	7.14	Glyoxalase domain-containing protein 4 OS=Mus musculus GN=Glod4 PE=1 SV=1
366	1	SwissProt	SPA3K_MOUSE	1932	47021	77	47	25	12	2.67	Serine protease inhibitor A3K OS=Mus musculus GN=Serpina3k PE=1 SV=2
366	2	Trembl	A2RTV1_MOUSE	462	45823	44	11	26	7	1.05	Serpina3h protein OS=Mus musculus GN=Serpina3h PE=2 SV=1
366	3	SwissProt	SPA3N_MOUSE	188	46859	125	6	21	3	0.35	Serine protease inhibitor A3N OS=Mus musculus GN=Serpina3n PE=1 SV=1
367	1	SwissProt	GSTM5_MOUSE	1906	27016	95	63	26	11	12.58	Glutathione S-transferase Mu 5 OS=Mus musculus GN=Gstm5 PE=1 SV=1
368	1	SwissProt	RTRAF_MOUSE	1904	28249	57	38	13	7	2.21	RNA transcription, translation and transport factor protein OS=Mus musculus GN=RTRAF PE=1 SV=1
369	1	SwissProt	KIF5C_MOUSE	1895	109777	244	44	64	12	0.68	Kinesin heavy chain isoform 5C OS=Mus musculus GN=Kif5c PE=1 SV=3
369	2	SwissProt	KINH_MOUSE	1813	110225	199	45	72	18	1.26	Kinesin-1 heavy chain OS=Mus musculus GN=Kif5b PE=1 SV=3
370	1	SwissProt	HACD3_MOUSE	1895	43274	86	60	12	7	1.66	Very-long-chain (3R)-3-hydroxyacyl-CoA dehydratase 3 OS=Mus musculus GN=Hacd3 PE=1 SV=2
371	1	SwissProt	RBP2_MOUSE	1888	344727	327	47	138	19	0.3	E3 SUMO-protein ligase RanBP2 OS=Mus musculus GN=Ranbp2 PE=1 SV=2
371	2	SwissProt	PPID_MOUSE	836	41116	66	29	27	9	1.81	Peptidyl-prolyl cis-trans isomerase D OS=Mus musculus GN=Ppid PE=1 SV=3
372	1	SwissProt	NOP58_MOUSE	1888	60818	117	42	45	14	2.46	Nucleolar protein 58 OS=Mus musculus GN=Nop58 PE=1 SV=1
373	1	SwissProt	AL3A1_MOUSE	1880	50848	114	66	32	12	3.41	Aldehyde dehydrogenase, dimeric NADP-preferring OS=Mus musculus GN=Aldh3a1 PE=1 SV=2
373	2	SwissProt	AL3A2_MOUSE	1081	54392	77	35	18	9	1.6	Fatty aldehyde dehydrogenase OS=Mus musculus GN=Aldh3a2 PE=1 SV=2
374	1	SwissProt	KAPCA_MOUSE	1874	40659	123	52	23	11	3.02	cAMP-dependent protein kinase catalytic subunit alpha OS=Mus musculus GN=Prkaca PE=1 SV=3
374	2	SwissProt	KAPCB_MOUSE	1389	40853	134	49	29	10	2.17	cAMP-dependent protein kinase catalytic subunit beta OS=Mus musculus GN=Prkacb PE=1 SV=2
375	1	SwissProt	DEST_MOUSE	1872	18852	71	52	14	6	6.24	Destrin OS=Mus musculus GN=Dstn PE=1 SV=3
376	1	Trembl	G5E8R0_MOUSE	1864	28383	116	60	30	13	7.56	Tropomyosin 1, alpha, isoform CRA_i OS=Mus musculus GN=Tpm1 PE=1 SV=1
376	2	Trembl	Q58E70_MOUSE	898	29231	98	34	31	12	5.89	Tpm3 protein OS=Mus musculus GN=Tpm3 PE=2 SV=1
376	3	SwissProt	TPM1_MOUSE	869	32718	71	34	30	10	3.2	Tropomyosin alpha-1 chain OS=Mus musculus GN=Tpm1 PE=1 SV=1
376	4	SwissProt	TPM3_MOUSE	624	33031	85	25	32	8	2.12	Tropomyosin alpha-3 chain OS=Mus musculus GN=Tpm3 PE=1 SV=3
376	5	Trembl	Q6PJ18_MOUSE	309	32995	65	15	30	5	1.04	Tpm2 protein OS=Mus musculus GN=Tpm2 PE=2 SV=1
377	1	SwissProt	SAE2_MOUSE	1863	71209	85	45	30	18	2.76	SUMO-activating enzyme subunit 2 OS=Mus musculus GN=Uba2 PE=1 SV=1
378	1	SwissProt	K0513_MOUSE	1860	46745	149	65	31	12	3.1	Uncharacterized protein KIAA0513 OS=Mus musculus GN=Kiaa0513 PE=1 SV=1
379	1	Trembl	Q3THH1_MOUSE	1859	49026	63	42	22	13	2.49	Uncharacterized protein OS=Mus musculus GN=Pdia6 PE=2 SV=1
380	1	SwissProt	CKAP4_MOUSE	1857	63711	197	50	47	15	2.27	Cytoskeleton-associated protein 4 OS=Mus musculus GN=Ckap4 PE=1 SV=2
381	1	SwissProt	SYUG_MOUSE	1855	13152	170	57	17	8	16.01	Gamma-synuclein OS=Mus musculus GN=Sncg PE=1 SV=1
382	1	Trembl	Q3TG21_MOUSE	1855	43959	130	61	36	17	9.56	V-type proton ATPase subunit C OS=Mus musculus GN=Atp6v1c1 PE=2 SV=1
382	2	SwissProt	UBP14_MOUSE	1150	56422	107	34	40	8	1.31	Ubiquitin carboxyl-terminal hydrolase 14 OS=Mus musculus GN=Usp14 PE=1 SV=3
383	1	SwissProt	PP1R7_MOUSE	1849	41380	92	44	29	12	3.39	Protein phosphatase 1 regulatory subunit 7 OS=Mus musculus GN=Ppp1r7 PE=1 SV=2
384	1	SwissProt	PDXK_MOUSE	1837	35278	88	58	22	12	6.38	Pyridoxal kinase OS=Mus musculus GN=Pdxk PE=1 SV=1
385	1	SwissProt	CUL3_MOUSE	1831	89519	119	41	55	14	1.21	Cullin-3 OS=Mus musculus GN=Cul3 PE=1 SV=1
386	1	Trembl	Q3UIT9_MOUSE	1826	27981	72	46	19	9	3.53	Proteasome subunit alpha type OS=Mus musculus GN=Psma7 PE=2 SV=1
387	1	SwissProt	TOP2B_MOUSE	1825	182707	730	69	113	35	1.61	DNA topoisomerase 2-beta OS=Mus musculus GN=Top2b PE=1 SV=2
387	2	SwissProt	TOP2A_MOUSE	211	173480	166	12	79	6	0.21	DNA topoisomerase 2-alpha OS=Mus musculus GN=Top2a PE=1 SV=2
388	1	Trembl	Q3U4W8_MOUSE	1823	94151	123	63	45	23	3.08	Ubiquitinyl hydrolase 1 OS=Mus musculus GN=Usp5 PE=1 SV=1
389	1	SwissProt	PGRC1_MOUSE	1822	21795	136	63	14	6	2.63	Membrane-associated progesterone receptor component 1 OS=Mus musculus GN=Pgrmc1 PE=1 SV=4
390	1	SwissProt	LC7L2_MOUSE	1822	46954	81	40	23	5	0.83	Putative RNA-binding protein Luc7-like 2 OS=Mus musculus GN=Luc7l2 PE=1 SV=1
390	2	SwissProt	LUC7L_MOUSE	755	44307	67	19	25	5	0.89	Putative RNA-binding protein Luc7-like 1 OS=Mus musculus GN=Luc7l PE=1 SV=2
391	1	Trembl	Q3U8U8_MOUSE	1817	70824	161	73	43	17	2.55	Polyadenylate-binding protein OS=Mus musculus GN=Pabpc1 PE=2 SV=1
391	2	SwissProt	SR140_MOUSE	639	118644	135	20	50	10	0.49	U2 snRNP-associated SURP motif-containing protein OS=Mus musculus GN=U2surp PE=1 SV=3
391	3	Trembl	A3KFU5_MOUSE	539	69615	79	13	31	5	0.5	Polyadenylate-binding protein OS=Mus musculus GN=Pabpc4 PE=1 SV=1
392	1	SwissProt	NUCKS_MOUSE	1817	26298	65	43	10	5	1.44	Nuclear ubiquitous casein and cyclin-dependent kinase substrate 1 OS=Mus musculus GN=Nucks1 PE=1 SV=1
393	1	SwissProt	MIRO2_MOUSE	1815	70110	98	64	24	12	1.4	Mitochondrial Rho GTPase 2 OS=Mus musculus GN=Rhot2 PE=1 SV=1
393	2	SwissProt	MIRO1_MOUSE	1055	73222	93	45	35	12	1.17	Mitochondrial Rho GTPase 1 OS=Mus musculus GN=Rhot1 PE=1 SV=1
393	3	Trembl	Q7TPW0_MOUSE	126	43871	40	4	19	3	0.38	Arht1 protein (Fragment) OS=Mus musculus GN=Rhot1 PE=2 SV=1
394	1	SwissProt	PA1B2_MOUSE	1808	25736	67	49	14	5	1.49	Platelet-activating factor acetylhydrolase IB subunit beta OS=Mus musculus GN=Pafah1b2 PE=1 SV=2
395	1	SwissProt	4F2_MOUSE	1806	58414	120	78	32	17	2.95	4F2 cell-surface antigen heavy chain OS=Mus musculus GN=Slc3a2 PE=1 SV=1
396	1	SwissProt	ODO2_MOUSE	1806	49306	94	52	17	7	1.36	Dihydrolipoyllysine-residue succinyltransferase component of 2-oxoglutarate dehydrogenase complex, mitochondrial OS=Mus musculus GN=Dlst PE=1 SV=1
397	1	Trembl	A2AFQ2_MOUSE	1800	28470	52	38	12	9	3.42	3-hydroxyacyl-CoA dehydrogenase type-2 OS=Mus musculus GN=Hsd17b10 PE=1 SV=1
398	1	SwissProt	AP3B2_MOUSE	1799	119745	124	51	58	22	1.58	AP-3 complex subunit beta-2 OS=Mus musculus GN=Ap3b2 PE=1 SV=2
398	2	SwissProt	AP3B1_MOUSE	125	123291	85	4	38	3	0.12	AP-3 complex subunit beta-1 OS=Mus musculus GN=Ap3b1 PE=1 SV=2
399	1	SwissProt	RLA2_MOUSE	1798	11644	45	36	10	6	9.83	60S acidic ribosomal protein P2 OS=Mus musculus GN=Rplp2 PE=1 SV=3
400	1	Trembl	Q3U8F5_MOUSE	1791	53233	91	44	33	13	3.5	Uncharacterized protein OS=Mus musculus GN=Psmd12 PE=2 SV=1
401	1	SwissProt	PHB2_MOUSE	1786	33276	82	57	22	12	5.26	Prohibitin-2 OS=Mus musculus GN=Phb2 PE=1 SV=1
402	1	SwissProt	IMPG1_MOUSE	1775	90103	104	53	36	16	1.31	Interphotoreceptor matrix proteoglycan 1 OS=Mus musculus GN=Impg1 PE=1 SV=1
403	1	SwissProt	OAT_MOUSE	1771	48723	77	48	27	15	4.18	Ornithine aminotransferase, mitochondrial OS=Mus musculus GN=Oat PE=1 SV=1
404	1	SwissProt	FIS1_MOUSE	1766	17055	54	40	6	4	2.91	Mitochondrial fission 1 protein OS=Mus musculus GN=Fis1 PE=1 SV=1
405	1	SwissProt	DC1L1_MOUSE	1763	56864	131	65	37	16	2.77	Cytoplasmic dynein 1 light intermediate chain 1 OS=Mus musculus GN=Dync1li1 PE=1 SV=1
406	1	Trembl	A2AH85_MOUSE	1747	110392	114	59	53	27	2.46	116 kDa U5 small nuclear ribonucleoprotein component OS=Mus musculus GN=Eftud2 PE=1 SV=1
407	1	SwissProt	ATP5J_MOUSE	1744	12489	85	57	11	6	12.29	ATP synthase-coupling factor 6, mitochondrial OS=Mus musculus GN=Atp5j PE=1 SV=1
408	1	Trembl	Q3TMC5_MOUSE	1740	57601	81	41	36	14	2.71	Uncharacterized protein OS=Mus musculus GN=Dars PE=2 SV=1
409	1	Trembl	Q3UCL7_MOUSE	1734	26829	134	73	21	11	10.53	Uncharacterized protein OS=Mus musculus GN=Rps3 PE=2 SV=1
410	1	SwissProt	FKBP8_MOUSE	1724	43957	86	39	21	6	1.36	Peptidyl-prolyl cis-trans isomerase FKBP8 OS=Mus musculus GN=Fkbp8 PE=1 SV=2
411	1	SwissProt	RP3A_MOUSE	1719	76297	144	56	41	9	0.86	Rabphilin-3A OS=Mus musculus GN=Rph3a PE=1 SV=2
412	1	SwissProt	EIF3A_MOUSE	1698	162237	318	50	66	14	0.55	Eukaryotic translation initiation factor 3 subunit A OS=Mus musculus GN=Eif3a PE=1 SV=5
413	1	SwissProt	ADDA_MOUSE	1694	80995	132	62	42	17	2.21	Alpha-adducin OS=Mus musculus GN=Add1 PE=1 SV=2
413	2	Trembl	A0A0J9YVI4_MOUSE	1065	27444	134	40	14	8	4.54	Alpha-adducin (Fragment) OS=Mus musculus GN=Add1 PE=1 SV=1
414	1	SwissProt	NDUAA_MOUSE	1693	40863	76	49	24	11	2.55	NADH dehydrogenase [ubiquinone] 1 alpha subcomplex subunit 10, mitochondrial OS=Mus musculus GN=Ndufa10 PE=1 SV=1
415	1	Trembl	Q08EB5_MOUSE	1682	143340	161	53	66	20	1.07	CLIP-associating protein 2 OS=Mus musculus GN=Clasp2 PE=1 SV=1
415	2	Trembl	A0A087WNW8_MOUSE	938	163720	195	31	82	17	0.68	CLIP-associating protein 1 OS=Mus musculus GN=Clasp1 PE=1 SV=2
416	1	SwissProt	SAE1_MOUSE	1680	39052	109	40	25	10	2.76	SUMO-activating enzyme subunit 1 OS=Mus musculus GN=Sae1 PE=1 SV=1
417	1	Trembl	Q3TA69_MOUSE	1672	66775	238	61	38	16	2.57	Uncharacterized protein OS=Mus musculus GN=Rap1gds1 PE=2 SV=1
417	2	Trembl	E9Q6Q4_MOUSE	1613	61381	193	64	38	16	2.99	RAP1, GTP-GDP dissociation stimulator 1 OS=Mus musculus GN=Rap1gds1 PE=1 SV=1
418	1	Trembl	Q3TF40_MOUSE	1672	60654	156	69	42	8	1.97	Uncharacterized protein (Fragment) OS=Mus musculus GN=Nono PE=2 SV=1
418	2	Trembl	Q3TMM5_MOUSE	1092	54625	121	42	35	6	1.59	Uncharacterized protein OS=Mus musculus GN=Nono PE=2 SV=1
419	1	Trembl	Q3U8D2_MOUSE	1671	41701	100	52	22	8	1.76	Uncharacterized protein OS=Mus musculus GN=St13 PE=2 SV=1
420	1	SwissProt	HYOU1_MOUSE	1671	111340	150	48	56	18	1.44	Hypoxia up-regulated protein 1 OS=Mus musculus GN=Hyou1 PE=1 SV=1
421	1	SwissProt	FA98B_MOUSE	1663	45891	139	49	24	12	2.8	Protein FAM98B OS=Mus musculus GN=Fam98b PE=1 SV=1
421	2	Trembl	Q8CAB7_MOUSE	597	12155	23	11	7	3	3.56	Uncharacterized protein OS=Mus musculus GN=Fam98b PE=2 SV=1
421	3	SwissProt	FA98A_MOUSE	217	55477	122	7	16	4	0.4	Protein FAM98A OS=Mus musculus GN=Fam98a PE=1 SV=1
422	1	SwissProt	USO1_MOUSE	1661	108000	150	65	45	17	1.4	General vesicular transport factor p115 OS=Mus musculus GN=Uso1 PE=1 SV=2
423	1	SwissProt	CATD_MOUSE	1651	45381	121	54	18	8	1.82	Cathepsin D OS=Mus musculus GN=Ctsd PE=1 SV=1
424	1	SwissProt	OXR1_MOUSE	1641	96309	122	53	50	19	1.67	Oxidation resistance protein 1 OS=Mus musculus GN=Oxr1 PE=1 SV=3
425	1	SwissProt	OPA1_MOUSE	1638	111783	206	52	68	21	1.43	Dynamin-like 120 kDa protein, mitochondrial OS=Mus musculus GN=Opa1 PE=1 SV=1
426	1	SwissProt	C2C2L_MOUSE	1638	76738	93	58	27	10	0.97	Phospholipid transfer protein C2CD2L OS=Mus musculus GN=C2cd2l PE=1 SV=3
427	1	SwissProt	UBXN1_MOUSE	1637	33666	69	33	20	7	2.06	UBX domain-containing protein 1 OS=Mus musculus GN=Ubxn1 PE=1 SV=1
428	1	SwissProt	ETFA_MOUSE	1632	35330	73	45	17	9	2.79	Electron transfer flavoprotein subunit alpha, mitochondrial OS=Mus musculus GN=Etfa PE=1 SV=2
429	1	SwissProt	TPPP_MOUSE	1632	23731	65	29	20	6	1.68	Tubulin polymerization-promoting protein OS=Mus musculus GN=Tppp PE=1 SV=1
430	1	SwissProt	SYPH_MOUSE	1612	34288	118	79	17	5	1.99	Synaptophysin OS=Mus musculus GN=Syp PE=1 SV=2
431	1	SwissProt	HUWE1_MOUSE	1611	486267	435	57	149	27	0.3	E3 ubiquitin-protein ligase HUWE1 OS=Mus musculus GN=Huwe1 PE=1 SV=5
432	1	Trembl	Q3U8Y7_MOUSE	1608	47594	105	44	44	13	3.87	Uncharacterized protein OS=Mus musculus GN=Psmc3 PE=2 SV=1
433	1	SwissProt	PSMD1_MOUSE	1607	106689	125	52	46	15	1.54	26S proteasome non-ATPase regulatory subunit 1 OS=Mus musculus GN=Psmd1 PE=1 SV=1
434	1	SwissProt	DCTN2_MOUSE	1603	44204	77	37	27	13	3.95	Dynactin subunit 2 OS=Mus musculus GN=Dctn2 PE=1 SV=3
435	1	Trembl	Q5M9L7_MOUSE	1600	15571	67	45	9	6	7.14	MCG15301, isoform CRA_a OS=Mus musculus GN=Rps17 PE=1 SV=1
436	1	Trembl	Q61833_MOUSE	1594	66375	64	40	25	14	1.71	Ribophorin OS=Mus musculus GN=Rpn2 PE=2 SV=1
437	1	SwissProt	THIM_MOUSE	1589	42260	56	41	24	13	5.64	3-ketoacyl-CoA thiolase, mitochondrial OS=Mus musculus GN=Acaa2 PE=1 SV=3
438	1	SwissProt	USMG5_MOUSE	1587	6434	38	29	6	3	7.3	Up-regulated during skeletal muscle growth protein 5 OS=Mus musculus GN=Usmg5 PE=1 SV=1
439	1	SwissProt	NDUS3_MOUSE	1584	30302	80	40	19	7	1.96	NADH dehydrogenase [ubiquinone] iron-sulfur protein 3, mitochondrial OS=Mus musculus GN=Ndufs3 PE=1 SV=2
440	1	Trembl	E1AZ71_MOUSE	1571	149706	183	60	47	19	0.88	Cyclic nucleotide-gated channel beta 1 OS=Mus musculus GN=Cngb1 PE=2 SV=1
440	2	Trembl	Q91WA8_MOUSE	977	35120	72	39	11	5	1.56	Cyclic nucleotide-gated channel beta 1 OS=Mus musculus GN=Cngb1 PE=2 SV=1
441	1	Trembl	Q3U6U7_MOUSE	1566	54063	111	44	43	15	4.25	Uncharacterized protein OS=Mus musculus GN=Wars PE=2 SV=1
442	1	SwissProt	ADHX_MOUSE	1555	40320	90	58	23	10	3.06	Alcohol dehydrogenase class-3 OS=Mus musculus GN=Adh5 PE=1 SV=3
442	2	Trembl	Q548K2_MOUSE	203	40667	48	12	23	6	1	Alcohol dehydrogenase class 4 OS=Mus musculus GN=Adh7 PE=2 SV=1
443	1	SwissProt	SYEP_MOUSE	1547	171739	220	48	84	17	0.74	Bifunctional glutamate/proline--tRNA ligase OS=Mus musculus GN=Eprs PE=1 SV=4
444	1	SwissProt	SYN1_MOUSE	1544	74223	113	45	42	17	2.35	Synapsin-1 OS=Mus musculus GN=Syn1 PE=1 SV=2
444	2	SwissProt	SYN2_MOUSE	779	63618	66	16	26	7	1.1	Synapsin-2 OS=Mus musculus GN=Syn2 PE=1 SV=2
444	3	SwissProt	SYN3_MOUSE	89	63503	48	4	19	2	0.16	Synapsin-3 OS=Mus musculus GN=Syn3 PE=1 SV=2
444	4	Trembl	Q920Z1_MOUSE	22	9354	57	2	14	2	1.68	Synapsin II (Fragment) OS=Mus musculus GN=Syn2 PE=4 SV=1
445	1	SwissProt	UBQL2_MOUSE	1539	67308	64	38	17	7	0.75	Ubiquilin-2 OS=Mus musculus GN=Ubqln2 PE=1 SV=2
445	2	SwissProt	UBQL1_MOUSE	1019	61937	72	26	21	7	0.84	Ubiquilin-1 OS=Mus musculus GN=Ubqln1 PE=1 SV=1
445	3	SwissProt	UBQL4_MOUSE	478	63579	52	12	22	3	0.25	Ubiquilin-4 OS=Mus musculus GN=Ubqln4 PE=1 SV=1
446	1	Trembl	Q99JX6_MOUSE	1536	75669	233	56	71	29	5.5	Annexin OS=Mus musculus GN=Anxa6 PE=2 SV=1
446	2	SwissProt	ANXA6_MOUSE	1487	76294	232	54	72	30	5.82	Annexin A6 OS=Mus musculus GN=Anxa6 PE=1 SV=3
446	3	SwissProt	ANXA4_MOUSE	610	36178	57	13	25	8	1.83	Annexin A4 OS=Mus musculus GN=Anxa4 PE=1 SV=4
446	4	Trembl	A0A0N4SW89_MOUSE	587	30969	48	13	23	8	2.37	Annexin (Fragment) OS=Mus musculus GN=Anxa4 PE=1 SV=3
447	1	SwissProt	PCLO_MOUSE	1530	552378	581	50	200	23	0.22	Protein piccolo OS=Mus musculus GN=Pclo PE=1 SV=4
447	2	Trembl	S4R2E0_MOUSE	254	178469	274	9	84	6	0.17	Protein piccolo (Fragment) OS=Mus musculus GN=Pclo PE=1 SV=1
448	1	SwissProt	NDUA9_MOUSE	1527	42612	111	40	26	10	3.2	NADH dehydrogenase [ubiquinone] 1 alpha subcomplex subunit 9, mitochondrial OS=Mus musculus GN=Ndufa9 PE=1 SV=2
449	1	Trembl	Q3U313_MOUSE	1527	58932	87	40	28	9	1.61	Uncharacterized protein OS=Mus musculus GN=Rbm39 PE=2 SV=1
450	1	Trembl	Q5BKQ9_MOUSE	1525	47692	73	43	27	13	2.98	MCG19050, isoform CRA_d OS=Mus musculus GN=Psmd11 PE=1 SV=1
451	1	Trembl	Q3U8N1_MOUSE	1524	58708	108	56	35	15	2.92	Uncharacterized protein OS=Mus musculus GN=Sars PE=2 SV=1
452	1	SwissProt	CERU_MOUSE	1522	121872	173	61	54	22	2.08	Ceruloplasmin OS=Mus musculus GN=Cp PE=1 SV=2
453	1	SwissProt	TCAL3_MOUSE	1519	22512	109	73	16	8	5.49	Transcription elongation factor A protein-like 3 OS=Mus musculus GN=Tceal3 PE=1 SV=2
453	2	SwissProt	TCAL5_MOUSE	734	22082	61	39	14	7	3.41	Transcription elongation factor A protein-like 5 OS=Mus musculus GN=Tceal5 PE=1 SV=1
454	1	SwissProt	LC7L3_MOUSE	1519	51818	91	28	33	7	1.48	Luc7-like protein 3 OS=Mus musculus GN=Luc7l3 PE=1 SV=1
455	1	SwissProt	ROA0_MOUSE	1518	30683	88	54	21	6	1.51	Heterogeneous nuclear ribonucleoprotein A0 OS=Mus musculus GN=Hnrnpa0 PE=1 SV=1
456	1	Trembl	Q3TUN5_MOUSE	1515	47553	89	45	28	12	2.63	Uncharacterized protein OS=Mus musculus GN=Psmc4 PE=2 SV=1
457	1	Trembl	Q8BTU5_MOUSE	1513	29733	113	69	18	10	6.78	Proteasome subunit alpha type OS=Mus musculus GN=Psma1 PE=2 SV=1
458	1	SwissProt	PITM1_MOUSE	1513	135996	172	48	64	21	1.15	Membrane-associated phosphatidylinositol transfer protein 1 OS=Mus musculus GN=Pitpnm1 PE=1 SV=1
459	1	Trembl	Q3KQQ1_MOUSE	1511	40570	76	37	22	10	2.2	Nsfl1c protein (Fragment) OS=Mus musculus GN=Nsfl1c PE=2 SV=1
460	1	SwissProt	PROF2_MOUSE	1510	15364	67	53	7	4	5.19	Profilin-2 OS=Mus musculus GN=Pfn2 PE=1 SV=3
461	1	Trembl	Q3TVK3_MOUSE	1510	53003	93	47	28	15	3.53	Aspartyl aminopeptidase OS=Mus musculus GN=Dnpep PE=1 SV=1
462	1	Trembl	Q9D066_MOUSE	1503	30774	94	58	27	13	10.52	Inositol-1-monophosphatase OS=Mus musculus GN=Impa1 PE=2 SV=1
463	1	Trembl	Q3UUR0_MOUSE	1488	57075	135	55	42	16	4.68	Uncharacterized protein OS=Mus musculus GN=Rgs9 PE=2 SV=1
464	1	SwissProt	CYC_MOUSE	1484	11712	85	53	13	6	33.49	Cytochrome c, somatic OS=Mus musculus GN=Cycs PE=1 SV=2
465	1	SwissProt	CCAR2_MOUSE	1476	103566	132	51	43	20	1.99	Cell cycle and apoptosis regulator protein 2 OS=Mus musculus GN=Ccar2 PE=1 SV=2
466	1	SwissProt	RL4_MOUSE	1474	47409	95	55	29	12	2.3	60S ribosomal protein L4 OS=Mus musculus GN=Rpl4 PE=1 SV=3
467	1	SwissProt	ODPA_MOUSE	1471	43888	170	56	29	9	2.63	Pyruvate dehydrogenase E1 component subunit alpha, somatic form, mitochondrial OS=Mus musculus GN=Pdha1 PE=1 SV=1
467	2	SwissProt	PITH1_MOUSE	274	24405	59	16	20	6	2.16	PITH domain-containing protein 1 OS=Mus musculus GN=Pithd1 PE=1 SV=1
467	3	SwissProt	OPA3_MOUSE	58	20382	50	7	8	3	0.99	Optic atrophy 3 protein homolog OS=Mus musculus GN=Opa3 PE=1 SV=1
468	1	SwissProt	SYIM_MOUSE	1469	113873	241	34	49	12	0.94	Isoleucine--tRNA ligase, mitochondrial OS=Mus musculus GN=Iars2 PE=1 SV=1
469	1	Trembl	Q8C1W9_MOUSE	1466	47617	83	35	18	11	3	Uncharacterized protein OS=Mus musculus GN=Nap1l4 PE=2 SV=1
469	2	SwissProt	NP1L1_MOUSE	820	45602	60	31	18	10	2.11	Nucleosome assembly protein 1-like 1 OS=Mus musculus GN=Nap1l1 PE=1 SV=2
470	1	SwissProt	CSN4_MOUSE	1465	46541	112	39	29	11	2.37	COP9 signalosome complex subunit 4 OS=Mus musculus GN=Cops4 PE=1 SV=1
471	1	SwissProt	SCOT1_MOUSE	1458	56352	76	32	28	8	1.31	Succinyl-CoA:3-ketoacid coenzyme A transferase 1, mitochondrial OS=Mus musculus GN=Oxct1 PE=1 SV=1
472	1	Trembl	Q91WD8_MOUSE	1455	125045	234	58	42	9	0.46	Solute carrier family 24 (Sodium/potassium/calcium exchanger), member 1 OS=Mus musculus GN=Slc24a1 PE=2 SV=1
473	1	Trembl	A0A1B0GS58_MOUSE	1455	42191	147	29	22	6	0.95	Glutaredoxin-3 OS=Mus musculus GN=Glrx3 PE=1 SV=1
474	1	SwissProt	NUP85_MOUSE	1453	75868	244	163	26	1	0.06	Nuclear pore complex protein Nup85 OS=Mus musculus GN=Nup85 PE=1 SV=1
475	1	Trembl	Q3UID0_MOUSE	1452	124999	183	47	60	17	0.9	SWI/SNF complex subunit SMARCC2 OS=Mus musculus GN=Smarcc2 PE=1 SV=1
475	2	SwissProt	SMRC1_MOUSE	177	123326	130	7	50	6	0.26	SWI/SNF complex subunit SMARCC1 OS=Mus musculus GN=Smarcc1 PE=1 SV=2
476	1	SwissProt	TENR_MOUSE	1448	151833	110	38	47	21	0.92	Tenascin-R OS=Mus musculus GN=Tnr PE=1 SV=2
477	1	SwissProt	HDGR3_MOUSE	1448	22474	58	46	13	8	4.31	Hepatoma-derived growth factor-related protein 3 OS=Mus musculus GN=Hdgfl3 PE=1 SV=2
477	2	SwissProt	HDGR2_MOUSE	503	74417	100	26	34	5	0.37	Hepatoma-derived growth factor-related protein 2 OS=Mus musculus GN=Hdgfl2 PE=1 SV=1
478	1	SwissProt	MPP2_MOUSE	1447	61802	79	44	36	16	2.39	MAGUK p55 subfamily member 2 OS=Mus musculus GN=Mpp2 PE=1 SV=1
478	2	SwissProt	MPP6_MOUSE	432	62877	73	17	31	10	1.12	MAGUK p55 subfamily member 6 OS=Mus musculus GN=Mpp6 PE=1 SV=1
479	1	Trembl	A0A1W2P6P1_MOUSE	1442	23428	124	66	11	6	3.05	Small glutamine-rich tetratricopeptide repeat-containing protein alpha (Fragment) OS=Mus musculus GN=Sgta PE=1 SV=1
480	1	SwissProt	API5_MOUSE	1441	57092	97	42	30	11	1.48	Apoptosis inhibitor 5 OS=Mus musculus GN=Api5 PE=1 SV=2
481	1	SwissProt	AP2M1_MOUSE	1441	49965	103	54	28	15	5.01	AP-2 complex subunit mu OS=Mus musculus GN=Ap2m1 PE=1 SV=1
482	1	SwissProt	MIC19_MOUSE	1440	26546	160	54	22	7	2.45	MICOS complex subunit Mic19 OS=Mus musculus GN=Chchd3 PE=1 SV=1
483	1	SwissProt	RS28_MOUSE	1439	7893	58	45	7	3	9.2	40S ribosomal protein S28 OS=Mus musculus GN=Rps28 PE=1 SV=1
484	1	Trembl	Q547J4_MOUSE	1436	39051	100	49	24	10	3.79	Microtubule-associated protein OS=Mus musculus GN=Mapt PE=2 SV=1
484	2	SwissProt	TAU_MOUSE	1192	76539	113	44	34	12	1.52	Microtubule-associated protein tau OS=Mus musculus GN=Mapt PE=1 SV=3
485	1	SwissProt	MSI1H_MOUSE	1430	39322	73	33	27	9	4.35	RNA-binding protein Musashi homolog 1 OS=Mus musculus GN=Msi1 PE=1 SV=1
486	1	SwissProt	VAT1L_MOUSE	1429	46130	93	50	33	12	2.4	Synaptic vesicle membrane protein VAT-1 homolog-like OS=Mus musculus GN=Vat1l PE=1 SV=2
487	1	SwissProt	PSMD5_MOUSE	1426	56336	408	37	22	13	2.23	26S proteasome non-ATPase regulatory subunit 5 OS=Mus musculus GN=Psmd5 PE=1 SV=4
488	1	SwissProt	PEA15_MOUSE	1425	15102	43	39	9	8	10.77	Astrocytic phosphoprotein PEA-15 OS=Mus musculus GN=Pea15 PE=1 SV=1
489	1	SwissProt	ASSY_MOUSE	1423	46840	83	42	28	10	2.7	Argininosuccinate synthase OS=Mus musculus GN=Ass1 PE=1 SV=1
490	1	SwissProt	VA0D1_MOUSE	1420	40731	75	39	19	12	3.49	V-type proton ATPase subunit d 1 OS=Mus musculus GN=Atp6v0d1 PE=1 SV=2
491	1	Trembl	Q3UL78_MOUSE	1420	16721	45	35	7	3	1.3	Uncharacterized protein OS=Mus musculus GN=Cdc42 PE=2 SV=1
491	2	SwissProt	CDC42_MOUSE	1239	21587	48	33	9	3	0.92	Cell division control protein 42 homolog OS=Mus musculus GN=Cdc42 PE=1 SV=2
492	1	Trembl	B2RRE0_MOUSE	1416	181156	265	39	77	17	0.56	A kinase (PRKA) anchor protein (Gravin) 12 OS=Mus musculus GN=Akap12 PE=2 SV=1
493	1	SwissProt	ECHA_MOUSE	1416	83302	234	44	55	17	2.48	Trifunctional enzyme subunit alpha, mitochondrial OS=Mus musculus GN=Hadha PE=1 SV=1
494	1	SwissProt	FKBP4_MOUSE	1415	51939	91	45	36	11	1.97	Peptidyl-prolyl cis-trans isomerase FKBP4 OS=Mus musculus GN=Fkbp4 PE=1 SV=5
495	1	SwissProt	RANG_MOUSE	1415	23753	53	30	12	2	0.48	Ran-specific GTPase-activating protein OS=Mus musculus GN=Ranbp1 PE=1 SV=2
496	1	SwissProt	RBMX_MOUSE	1414	42275	134	68	34	9	2.04	RNA-binding motif protein, X chromosome OS=Mus musculus GN=Rbmx PE=1 SV=1
496	2	SwissProt	RMXL1_MOUSE	1179	42136	135	60	34	9	1.73	RNA binding motif protein, X-linked-like-1 OS=Mus musculus GN=Rbmxl1 PE=1 SV=1
497	1	SwissProt	CHTOP_MOUSE	1413	26568	94	37	23	4	3.11	Chromatin target of PRMT1 protein OS=Mus musculus GN=Chtop PE=1 SV=2
498	1	Trembl	E9Q1S3_MOUSE	1409	83815	88	39	32	11	1.2	Protein transport protein Sec23A OS=Mus musculus GN=Sec23a PE=1 SV=1
498	2	SwissProt	SC23B_MOUSE	423	87294	74	12	36	5	0.38	Protein transport protein Sec23B OS=Mus musculus GN=Sec23b PE=1 SV=1
499	1	SwissProt	ES1_MOUSE	1406	28415	61	41	11	5	1.69	ES1 protein homolog, mitochondrial OS=Mus musculus GN=D10Jhu81e PE=1 SV=1
500	1	Trembl	Q8C550_MOUSE	1406	24812	37	27	10	5	1.57	Uncharacterized protein OS=Mus musculus GN=Nol3 PE=2 SV=1
501	1	Trembl	A4FUS1_MOUSE	1405	16549	87	40	17	5	3.09	MCG123443 OS=Mus musculus GN=Rps16 PE=1 SV=1
502	1	SwissProt	ARHL2_MOUSE	1395	39732	110	34	18	8	1.9	Poly(ADP-ribose) glycohydrolase ARH3 OS=Mus musculus GN=Adprhl2 PE=1 SV=1
503	1	Trembl	Q3UR33_MOUSE	1388	50385	96	39	33	11	2.07	Uncharacterized protein OS=Mus musculus GN=Tmpo PE=2 SV=1
503	2	SwissProt	LAP2A_MOUSE	1256	75807	79	33	36	11	0.98	Lamina-associated polypeptide 2, isoforms alpha/zeta OS=Mus musculus GN=Tmpo PE=1 SV=4
504	1	Trembl	O70569_MOUSE	1384	16462	66	44	13	3	3.13	Ribosomal protein S14 OS=Mus musculus GN=rps14 PE=3 SV=1
505	1	SwissProt	HPCA_MOUSE	1377	22527	78	49	27	11	11.1	Neuron-specific calcium-binding protein hippocalcin OS=Mus musculus GN=Hpca PE=1 SV=2
505	2	SwissProt	HPCL1_MOUSE	885	22438	69	36	19	10	8.94	Hippocalcin-like protein 1 OS=Mus musculus GN=Hpcal1 PE=1 SV=2
505	3	SwissProt	NCALD_MOUSE	807	22345	70	36	20	7	5.61	Neurocalcin-delta OS=Mus musculus GN=Ncald PE=1 SV=4
506	1	Trembl	G3X914_MOUSE	1376	99549	331	42	62	13	0.94	Cullin-5 OS=Mus musculus GN=Cul5 PE=1 SV=1
507	1	SwissProt	TSNAX_MOUSE	1373	33020	80	46	22	9	5.38	Translin-associated protein X OS=Mus musculus GN=Tsnax PE=1 SV=1
508	1	SwissProt	LPPRC_MOUSE	1369	157770	201	43	73	16	0.67	Leucine-rich PPR motif-containing protein, mitochondrial OS=Mus musculus GN=Lrpprc PE=1 SV=2
509	1	Trembl	Q5BLK1_MOUSE	1366	28834	174	34	17	3	0.92	40S ribosomal protein S6 OS=Mus musculus GN=Rps6 PE=1 SV=1
510	1	SwissProt	PADI2_MOUSE	1366	76942	118	40	43	13	1.51	Protein-arginine deiminase type-2 OS=Mus musculus GN=Padi2 PE=1 SV=2
511	1	Trembl	Q8CIJ3_MOUSE	1363	110111	142	43	41	11	0.6	Eukaryotic translation initiation factor 3 subunit B OS=Mus musculus GN=Eif3b PE=2 SV=1
512	1	Trembl	Q3THJ6_MOUSE	1363	25073	74	31	18	5	2.7	Uncharacterized protein OS=Mus musculus PE=2 SV=1
513	1	SwissProt	DDX1_MOUSE	1360	83474	106	49	43	18	1.93	ATP-dependent RNA helicase DDX1 OS=Mus musculus GN=Ddx1 PE=1 SV=1
514	1	SwissProt	SRRT_MOUSE	1357	100846	152	46	40	11	0.67	Serrate RNA effector molecule homolog OS=Mus musculus GN=Srrt PE=1 SV=1
515	1	SwissProt	MK01_MOUSE	1355	41648	105	57	29	11	3.35	Mitogen-activated protein kinase 1 OS=Mus musculus GN=Mapk1 PE=1 SV=3
515	2	Trembl	A0A0U1RPX4_MOUSE	875	38376	164	38	36	8	2.01	Mitogen-activated protein kinase (Fragment) OS=Mus musculus GN=Mapk3 PE=1 SV=1
515	3	SwissProt	PGFRB_MOUSE	37	123811	206	3	40	3	0.12	Platelet-derived growth factor receptor beta OS=Mus musculus GN=Pdgfrb PE=1 SV=1
515	4	SwissProt	VGFR2_MOUSE	28	154301	129	2	29	2	0.06	Vascular endothelial growth factor receptor 2 OS=Mus musculus GN=Kdr PE=1 SV=1
515	5	SwissProt	KIT_MOUSE	17	110527	129	2	32	2	0.09	Mast/stem cell growth factor receptor Kit OS=Mus musculus GN=Kit PE=1 SV=3
516	1	SwissProt	SMCA5_MOUSE	1349	122291	208	49	78	15	0.86	SWI/SNF-related matrix-associated actin-dependent regulator of chromatin subfamily A member 5 OS=Mus musculus GN=Smarca5 PE=1 SV=1
516	2	SwissProt	SMCA1_MOUSE	79	122322	143	7	76	4	0.17	Probable global transcription activator SNF2L1 OS=Mus musculus GN=Smarca1 PE=1 SV=1
517	1	SwissProt	CISD1_MOUSE	1344	12260	52	38	8	4	5.67	CDGSH iron-sulfur domain-containing protein 1 OS=Mus musculus GN=Cisd1 PE=1 SV=1
518	1	SwissProt	ZN512_MOUSE	1343	64951	107	37	33	10	1.22	Zinc finger protein 512 OS=Mus musculus GN=Znf512 PE=2 SV=2
519	1	SwissProt	OCAD1_MOUSE	1341	27821	45	25	8	4	1.32	OCIA domain-containing protein 1 OS=Mus musculus GN=Ociad1 PE=1 SV=1
520	1	SwissProt	ALDH2_MOUSE	1341	57015	122	52	27	14	2.46	Aldehyde dehydrogenase, mitochondrial OS=Mus musculus GN=Aldh2 PE=1 SV=1
521	1	Trembl	A2RTT4_MOUSE	1337	17184	245	122	12	7	7.74	MCG4297 OS=Mus musculus GN=Ube2n PE=1 SV=1
522	1	Trembl	Q8BTU4_MOUSE	1334	47799	444	41	37	14	2.97	Uncharacterized protein OS=Mus musculus GN=Ssb PE=2 SV=1
522	2	Trembl	F6SXM5_MOUSE	214	26372	379	12	28	5	1.43	Lupus La protein homolog (Fragment) OS=Mus musculus GN=Ssb PE=1 SV=1
523	1	SwissProt	FABP5_MOUSE	1332	15470	80	32	16	7	36.35	Fatty acid-binding protein, epidermal OS=Mus musculus GN=Fabp5 PE=1 SV=3
524	1	SwissProt	HNRLL_MOUSE	1331	64940	85	37	33	10	1.22	Heterogeneous nuclear ribonucleoprotein L-like OS=Mus musculus GN=Hnrnpll PE=1 SV=3
525	1	SwissProt	SSDH_MOUSE	1328	56503	81	38	34	12	2.5	Succinate-semialdehyde dehydrogenase, mitochondrial OS=Mus musculus GN=Aldh5a1 PE=1 SV=1
526	1	SwissProt	YBOX1_MOUSE	1328	35709	51	31	16	7	1.51	Nuclease-sensitive element-binding protein 1 OS=Mus musculus GN=Ybx1 PE=1 SV=3
526	2	SwissProt	YBOX3_MOUSE	1095	38790	61	29	19	7	1.34	Y-box-binding protein 3 OS=Mus musculus GN=Ybx3 PE=1 SV=2
526	3	Trembl	Q61478_MOUSE	1091	33425	430	28	21	6	1.33	DbpA murine homologue OS=Mus musculus GN=Ybx3 PE=2 SV=1
527	1	SwissProt	ACTZ_MOUSE	1327	42701	78	42	20	10	2.36	Alpha-centractin OS=Mus musculus GN=Actr1a PE=1 SV=1
527	2	SwissProt	ACTY_MOUSE	1181	42369	80	47	22	11	2.79	Beta-centractin OS=Mus musculus GN=Actr1b PE=1 SV=1
528	1	SwissProt	CNTN1_MOUSE	1326	114172	329	56	57	17	1.29	Contactin-1 OS=Mus musculus GN=Cntn1 PE=1 SV=1
529	1	SwissProt	IMA1_MOUSE	1325	58234	71	36	23	9	1.07	Importin subunit alpha-1 OS=Mus musculus GN=Kpna2 PE=1 SV=2
530	1	SwissProt	TXNL1_MOUSE	1323	32616	68	47	19	11	5.5	Thioredoxin-like protein 1 OS=Mus musculus GN=Txnl1 PE=1 SV=3
531	1	Trembl	A0A087WS23_MOUSE	1317	144433	373	38	104	20	0.93	Kinectin OS=Mus musculus GN=Ktn1 PE=1 SV=1
532	1	SwissProt	ELOB_MOUSE	1316	13219	52	44	8	6	10.7	Elongin-B OS=Mus musculus GN=Elob PE=1 SV=1
533	1	SwissProt	ATPD_MOUSE	1314	17589	43	31	6	2	0.7	ATP synthase subunit delta, mitochondrial OS=Mus musculus GN=Atp5d PE=1 SV=1
534	1	SwissProt	SEPT5_MOUSE	1311	43177	92	52	25	8	1.67	Septin-5 OS=Mus musculus GN=Sept5 PE=1 SV=2
534	2	SwissProt	SEPT4_MOUSE	1238	55358	111	51	35	9	1.15	Septin-4 OS=Mus musculus GN=Sept4 PE=1 SV=1
535	1	SwissProt	GARS_MOUSE	1309	82624	106	47	37	12	0.99	Glycine--tRNA ligase OS=Mus musculus GN=Gars PE=1 SV=1
536	1	Trembl	O35176_MOUSE	1308	10509	86	69	3	2	1.4	ABPA2 OS=Mus musculus GN=Scgb1b2 PE=2 SV=1
537	1	SwissProt	PDC6I_MOUSE	1308	96534	130	41	46	17	1.53	Programmed cell death 6-interacting protein OS=Mus musculus GN=Pdcd6ip PE=1 SV=3
538	1	SwissProt	CNGA1_MOUSE	1308	79809	153	59	36	13	1.74	cGMP-gated cation channel alpha-1 OS=Mus musculus GN=Cnga1 PE=2 SV=2
539	1	SwissProt	GNB5_MOUSE	1306	44620	60	37	19	7	1.33	Guanine nucleotide-binding protein subunit beta-5 OS=Mus musculus GN=Gnb5 PE=1 SV=1
540	1	SwissProt	VAPA_MOUSE	1305	28065	124	58	24	6	3.5	Vesicle-associated membrane protein-associated protein A OS=Mus musculus GN=Vapa PE=1 SV=2
540	2	SwissProt	VAPB_MOUSE	949	27157	100	34	20	7	2.98	Vesicle-associated membrane protein-associated protein B OS=Mus musculus GN=Vapb PE=1 SV=3
541	1	Trembl	A2AGQ4_MOUSE	1304	182378	170	49	64	14	0.6	MAP kinase-activating death domain protein OS=Mus musculus GN=Madd PE=1 SV=1
542	1	SwissProt	PRP6_MOUSE	1301	107453	159	39	66	11	0.62	Pre-mRNA-processing factor 6 OS=Mus musculus GN=Prpf6 PE=1 SV=1
543	1	SwissProt	NCEH1_MOUSE	1297	45939	55	43	11	8	1.52	Neutral cholesterol ester hydrolase 1 OS=Mus musculus GN=Nceh1 PE=1 SV=1
544	1	SwissProt	GSTA4_MOUSE	1296	25547	84	40	18	4	2.01	Glutathione S-transferase A4 OS=Mus musculus GN=Gsta4 PE=1 SV=3
545	1	Trembl	Q3TRJ1_MOUSE	1295	92453	95	43	40	17	1.38	Vacuolar protein sorting-associated protein 35 OS=Mus musculus GN=Vps35 PE=1 SV=1
546	1	SwissProt	PSA6_MOUSE	1285	27811	49	37	13	8	5.38	Proteasome subunit alpha type-6 OS=Mus musculus GN=Psma6 PE=1 SV=1
547	1	SwissProt	EIF3C_MOUSE	1282	106149	93	28	37	9	0.56	Eukaryotic translation initiation factor 3 subunit C OS=Mus musculus GN=Eif3c PE=1 SV=1
548	1	SwissProt	GCYB1_MOUSE	1281	71351	107	45	36	14	1.7	Guanylate cyclase soluble subunit beta-1 OS=Mus musculus GN=Gucy1b3 PE=1 SV=1
549	1	SwissProt	NDUA7_MOUSE	1281	12625	58	33	11	2	2	NADH dehydrogenase [ubiquinone] 1 alpha subcomplex subunit 7 OS=Mus musculus GN=Ndufa7 PE=1 SV=3
550	1	SwissProt	NDUS2_MOUSE	1279	52991	119	48	36	14	3.97	NADH dehydrogenase [ubiquinone] iron-sulfur protein 2, mitochondrial OS=Mus musculus GN=Ndufs2 PE=1 SV=1
551	1	SwissProt	HDHD2_MOUSE	1277	28883	39	30	12	5	1.26	Haloacid dehalogenase-like hydrolase domain-containing protein 2 OS=Mus musculus GN=Hdhd2 PE=1 SV=2
552	1	Trembl	Q3TUI9_MOUSE	1274	26565	58	30	16	9	5.99	Proteasome subunit alpha type OS=Mus musculus GN=Psma5 PE=2 SV=1
553	1	Trembl	Q5M9K7_MOUSE	1273	18904	99	56	15	5	2.45	MCG21688 OS=Mus musculus GN=Rps10 PE=1 SV=1
554	1	Trembl	F8WHQ1_MOUSE	1269	26967	70	34	13	5	2.38	Tumor protein D52 OS=Mus musculus GN=Tpd52 PE=1 SV=1
555	1	SwissProt	IDHG1_MOUSE	1267	43157	56	28	18	6	1.98	Isocitrate dehydrogenase [NAD] subunit gamma 1, mitochondrial OS=Mus musculus GN=Idh3g PE=1 SV=1
556	1	Trembl	Q8C845_MOUSE	1265	26784	124	37	29	10	5.88	EF-hand domain-containing protein D2 OS=Mus musculus GN=Efhd2 PE=1 SV=1
557	1	Trembl	Q8BM84_MOUSE	1261	36345	77	44	26	10	4.39	ELAV-like protein OS=Mus musculus GN=Elavl1 PE=2 SV=1
558	1	SwissProt	U2AF2_MOUSE	1256	53825	68	46	19	7	1.02	Splicing factor U2AF 65 kDa subunit OS=Mus musculus GN=U2af2 PE=1 SV=3
559	1	SwissProt	DBNL_MOUSE	1251	48955	63	32	18	8	1.38	Drebrin-like protein OS=Mus musculus GN=Dbnl PE=1 SV=2
560	1	SwissProt	ARVC_MOUSE	1249	105572	97	27	43	16	1.05	Armadillo repeat protein deleted in velo-cardio-facial syndrome homolog OS=Mus musculus GN=Arvcf PE=1 SV=2
561	1	SwissProt	DLG4_MOUSE	1242	80765	89	43	37	13	1.4	Disks large homolog 4 OS=Mus musculus GN=Dlg4 PE=1 SV=1
561	2	SwissProt	DLG2_MOUSE	890	95277	126	30	41	12	0.81	Disks large homolog 2 OS=Mus musculus GN=Dlg2 PE=1 SV=2
561	3	SwissProt	DLG1_MOUSE	448	100457	82	21	45	14	0.93	Disks large homolog 1 OS=Mus musculus GN=Dlg1 PE=1 SV=1
561	4	SwissProt	DLG3_MOUSE	176	93994	168	4	35	3	0.16	Disks large homolog 3 OS=Mus musculus GN=Dlg3 PE=1 SV=1
562	1	SwissProt	RL18_MOUSE	1242	21688	47	20	8	3	0.91	60S ribosomal protein L18 OS=Mus musculus GN=Rpl18 PE=1 SV=3
563	1	Trembl	Q3UWT6_MOUSE	1231	27663	79	33	15	7	2.89	Proteasome subunit alpha type OS=Mus musculus GN=Psma2 PE=2 SV=1
564	1	Trembl	Q5M8R9_MOUSE	1228	40825	109	33	20	8	1.82	Farnesyl diphosphate synthetase OS=Mus musculus GN=Fdps PE=2 SV=1
565	1	SwissProt	RABP1_MOUSE	1225	15753	732	22	12	4	2.26	Cellular retinoic acid-binding protein 1 OS=Mus musculus GN=Crabp1 PE=1 SV=2
566	1	SwissProt	PHB_MOUSE	1225	29859	67	40	17	9	3.12	Prohibitin OS=Mus musculus GN=Phb PE=1 SV=1
567	1	Trembl	Q3UCF2_MOUSE	1223	92361	106	34	45	14	1.39	MCG18249, isoform CRA_a OS=Mus musculus GN=Cdc5l PE=1 SV=1
568	1	Trembl	Q80TU6_MOUSE	1220	143167	187	40	54	16	0.7	MKIAA0670 protein (Fragment) OS=Mus musculus GN=Acin1 PE=2 SV=1
568	2	Trembl	Q3UZ28_MOUSE	306	17534	13	7	7	2	0.7	Uncharacterized protein OS=Mus musculus GN=Acin1 PE=2 SV=1
569	1	SwissProt	SMAP_MOUSE	1220	20091	66	24	15	2	1.01	Small acidic protein OS=Mus musculus GN=Smap PE=1 SV=1
570	1	SwissProt	ALG2_MOUSE	1217	48002	69	30	26	11	2.25	Alpha-1,3/1,6-mannosyltransferase ALG2 OS=Mus musculus GN=Alg2 PE=1 SV=2
571	1	SwissProt	ACOC_MOUSE	1216	98691	99	43	40	14	1.15	Cytoplasmic aconitate hydratase OS=Mus musculus GN=Aco1 PE=1 SV=3
572	1	SwissProt	AL7A1_MOUSE	1214	59337	97	28	21	10	1.21	Alpha-aminoadipic semialdehyde dehydrogenase OS=Mus musculus GN=Aldh7a1 PE=1 SV=4
573	1	SwissProt	VINC_MOUSE	1213	117215	447	40	78	20	1.63	Vinculin OS=Mus musculus GN=Vcl PE=1 SV=4
574	1	Trembl	B2RRX2_MOUSE	1212	59291	125	42	32	11	1.81	Serine/threonine-protein phosphatase OS=Mus musculus GN=Ppp3ca PE=2 SV=1
574	2	SwissProt	PP2BB_MOUSE	761	59820	60	27	25	10	1.58	Serine/threonine-protein phosphatase 2B catalytic subunit beta isoform OS=Mus musculus GN=Ppp3cb PE=1 SV=2
574	3	SwissProt	PP2BC_MOUSE	344	59403	45	9	22	5	0.49	Serine/threonine-protein phosphatase 2B catalytic subunit gamma isoform OS=Mus musculus GN=Ppp3cc PE=1 SV=1
575	1	SwissProt	GHC1_MOUSE	1209	35104	211	35	20	8	2.34	Mitochondrial glutamate carrier 1 OS=Mus musculus GN=Slc25a22 PE=1 SV=1
576	1	SwissProt	SNAG_MOUSE	1203	35052	189	43	21	8	2.34	Gamma-soluble NSF attachment protein OS=Mus musculus GN=Napg PE=1 SV=1
577	1	Trembl	S4R1E5_MOUSE	1202	18381	95	36	16	5	4.89	Glutathione peroxidase OS=Mus musculus GN=Gpx4 PE=1 SV=1
578	1	SwissProt	PP1G_MOUSE	1198	37701	54	37	17	10	2.48	Serine/threonine-protein phosphatase PP1-gamma catalytic subunit OS=Mus musculus GN=Ppp1cc PE=1 SV=1
578	2	SwissProt	PP1B_MOUSE	1012	37961	53	25	25	8	1.7	Serine/threonine-protein phosphatase PP1-beta catalytic subunit OS=Mus musculus GN=Ppp1cb PE=1 SV=3
578	3	SwissProt	PP1A_MOUSE	922	38257	45	29	17	10	2.42	Serine/threonine-protein phosphatase PP1-alpha catalytic subunit OS=Mus musculus GN=Ppp1ca PE=1 SV=1
579	1	SwissProt	MAOM_MOUSE	1194	66441	146	34	33	16	2.11	NAD-dependent malic enzyme, mitochondrial OS=Mus musculus GN=Me2 PE=1 SV=1
580	1	SwissProt	SYFA_MOUSE	1192	57677	97	40	32	10	1.46	Phenylalanine--tRNA ligase alpha subunit OS=Mus musculus GN=Farsa PE=1 SV=1
581	1	SwissProt	PUR9_MOUSE	1190	64690	97	44	39	18	3.63	Bifunctional purine biosynthesis protein PURH OS=Mus musculus GN=Atic PE=1 SV=2
582	1	SwissProt	AGO2_MOUSE	1189	98496	183	44	55	20	2.02	Protein argonaute-2 OS=Mus musculus GN=Ago2 PE=1 SV=3
582	2	SwissProt	AGO1_MOUSE	259	98293	158	12	49	8	0.47	Protein argonaute-1 OS=Mus musculus GN=Ago1 PE=1 SV=2
582	3	SwissProt	AGO3_MOUSE	178	98355	110	8	30	5	0.27	Protein argonaute-3 OS=Mus musculus GN=Ago3 PE=2 SV=2
583	1	Trembl	Q8CD76_MOUSE	1189	69965	115	33	48	9	0.96	Kinesin light chain 1 OS=Mus musculus GN=Klc1 PE=1 SV=1
583	2	Trembl	D3YXZ3_MOUSE	454	68534	64	17	34	7	0.62	Kinesin light chain 2 OS=Mus musculus GN=Klc2 PE=1 SV=1
583	3	SwissProt	KLC3_MOUSE	447	56200	108	14	20	8	0.96	Kinesin light chain 3 OS=Mus musculus GN=Klc3 PE=1 SV=1
583	4	SwissProt	KLC4_MOUSE	246	69084	483	9	29	5	0.41	Kinesin light chain 4 OS=Mus musculus GN=Klc4 PE=1 SV=1
584	1	Trembl	Q5M9L9_MOUSE	1188	24533	51	34	12	7	2.81	40S ribosomal protein S8 OS=Mus musculus GN=Rps8 PE=2 SV=1
585	1	SwissProt	MBB1A_MOUSE	1188	152854	127	32	61	12	0.5	Myb-binding protein 1A OS=Mus musculus GN=Mybbp1a PE=1 SV=2
586	1	SwissProt	COTL1_MOUSE	1185	16048	60	51	8	6	4.68	Coactosin-like protein OS=Mus musculus GN=Cotl1 PE=1 SV=3
587	1	Trembl	E9Q3Y4_MOUSE	1184	319466	196	47	100	21	0.43	Lipopolysaccharide-responsive and beige-like anchor protein OS=Mus musculus GN=Lrba PE=1 SV=1
587	2	SwissProt	NBEA_MOUSE	838	328988	360	33	102	21	0.39	Neurobeachin OS=Mus musculus GN=Nbea PE=1 SV=1
588	1	Trembl	Q3UPD5_MOUSE	1181	35267	75	34	22	7	1.9	Uncharacterized protein OS=Mus musculus GN=Prps1 PE=2 SV=1
588	2	SwissProt	PRPS2_MOUSE	1098	35163	64	32	22	5	1.23	Ribose-phosphate pyrophosphokinase 2 OS=Mus musculus GN=Prps2 PE=1 SV=4
589	1	Trembl	Q4FJQ0_MOUSE	1179	23760	153	36	20	12	11.98	MCG130610 OS=Mus musculus GN=Rab7 PE=1 SV=1
590	1	SwissProt	LANC2_MOUSE	1176	51486	57	28	21	10	1.5	LanC-like protein 2 OS=Mus musculus GN=Lancl2 PE=1 SV=1
591	1	SwissProt	AK1A1_MOUSE	1175	36792	77	45	18	9	2.6	Alcohol dehydrogenase [NADP(+)] OS=Mus musculus GN=Akr1a1 PE=1 SV=3
591	2	SwissProt	AKCL2_MOUSE	87	34781	31	4	15	3	0.5	1,5-anhydro-D-fructose reductase OS=Mus musculus GN=Akr1e2 PE=1 SV=1
592	1	SwissProt	PCNP_MOUSE	1173	18951	72	30	19	6	3.38	PEST proteolytic signal-containing nuclear protein OS=Mus musculus GN=Pcnp PE=1 SV=1
593	1	SwissProt	KI21A_MOUSE	1172	187846	251	33	91	12	0.35	Kinesin-like protein KIF21A OS=Mus musculus GN=Kif21a PE=1 SV=2
594	1	SwissProt	NACAM_MOUSE	1158	221277	187	32	62	7	0.19	Nascent polypeptide-associated complex subunit alpha, muscle-specific form OS=Mus musculus GN=Naca PE=1 SV=2
595	1	Trembl	Q3V299_MOUSE	1155	27164	64	40	12	7	2.35	Unc-119 homolog (C. elegans), isoform CRA_a OS=Mus musculus GN=Unc119 PE=1 SV=1
596	1	Trembl	Q3TIQ3_MOUSE	1154	40418	63	30	28	10	2.6	Uncharacterized protein (Fragment) OS=Mus musculus GN=Pitpna PE=2 SV=1
596	2	SwissProt	PIPNB_MOUSE	230	31752	42	9	17	4	0.81	Phosphatidylinositol transfer protein beta isoform OS=Mus musculus GN=Pitpnb PE=1 SV=2
597	1	SwissProt	IF2A_MOUSE	1149	36371	66	30	25	12	5.1	Eukaryotic translation initiation factor 2 subunit 1 OS=Mus musculus GN=Eif2s1 PE=1 SV=3
598	1	SwissProt	NUDC_MOUSE	1147	38334	139	39	35	7	1.67	Nuclear migration protein nudC OS=Mus musculus GN=Nudc PE=1 SV=1
599	1	SwissProt	PGM2L_MOUSE	1146	71147	92	40	43	13	1.53	Glucose 1,6-bisphosphate synthase OS=Mus musculus GN=Pgm2l1 PE=1 SV=1
600	1	Trembl	Q3THA0_MOUSE	1144	35871	76	30	21	5	1.2	Eukaryotic translation initiation factor 3 subunit G OS=Mus musculus GN=Eif3g PE=2 SV=1
601	1	SwissProt	RANB3_MOUSE	1140	52826	146	41	27	10	1.67	Ran-binding protein 3 OS=Mus musculus GN=Ranbp3 PE=1 SV=2
602	1	SwissProt	HTSF1_MOUSE	1140	86644	111	45	33	11	0.92	HIV Tat-specific factor 1 homolog OS=Mus musculus GN=Htatsf1 PE=1 SV=1
603	1	SwissProt	GRIN1_MOUSE	1139	96065	195	34	68	10	0.72	G protein-regulated inducer of neurite outgrowth 1 OS=Mus musculus GN=Gprin1 PE=1 SV=2
604	1	SwissProt	BSN_MOUSE	1136	420583	503	35	142	21	0.27	Protein bassoon OS=Mus musculus GN=Bsn PE=1 SV=4
605	1	SwissProt	SODM_MOUSE	1135	24816	61	50	8	6	2.1	Superoxide dismutase [Mn], mitochondrial OS=Mus musculus GN=Sod2 PE=1 SV=3
606	1	SwissProt	DD19A_MOUSE	1132	54355	88	27	33	5	0.54	ATP-dependent RNA helicase DDX19A OS=Mus musculus GN=Ddx19a PE=1 SV=2
606	2	Trembl	Q8R3C7_MOUSE	979	54316	65	23	27	4	0.42	DEAD (Asp-Glu-Ala-Asp) box polypeptide 19b OS=Mus musculus GN=Ddx19b PE=1 SV=1
607	1	Trembl	Q7M739_MOUSE	1132	267106	306	36	127	22	0.56	Nuclear pore complex-associated intranuclear coiled-coil protein TPR OS=Mus musculus GN=Tpr PE=1 SV=1
607	2	SwissProt	TPR_MOUSE	1066	274223	320	35	132	21	0.51	Nucleoprotein TPR OS=Mus musculus GN=Tpr PE=1 SV=1
608	1	SwissProt	LONM_MOUSE	1131	106347	105	41	47	16	1.23	Lon protease homolog, mitochondrial OS=Mus musculus GN=Lonp1 PE=1 SV=2
609	1	SwissProt	PSB5_MOUSE	1130	28685	100	39	15	9	5.07	Proteasome subunit beta type-5 OS=Mus musculus GN=Psmb5 PE=1 SV=3
610	1	SwissProt	CNN3_MOUSE	1129	36577	188	33	26	8	3.11	Calponin-3 OS=Mus musculus GN=Cnn3 PE=1 SV=1
611	1	Trembl	Q9CXX6_MOUSE	1128	44615	86	42	25	9	2.94	Branched-chain-amino-acid aminotransferase OS=Mus musculus GN=Bcat1 PE=2 SV=1
612	1	Trembl	Q3U3F6_MOUSE	1127	31294	108	45	18	10	4.21	HnRNP-associated with lethal yellow, isoform CRA_f OS=Mus musculus GN=Raly PE=2 SV=1
613	1	SwissProt	SF3A3_MOUSE	1121	59147	90	28	32	12	1.82	Splicing factor 3A subunit 3 OS=Mus musculus GN=Sf3a3 PE=1 SV=2
614	1	SwissProt	RL11_MOUSE	1119	20468	60	34	14	3	0.99	60S ribosomal protein L11 OS=Mus musculus GN=Rpl11 PE=1 SV=4
615	1	SwissProt	MMSA_MOUSE	1117	58335	103	40	37	10	1.64	Methylmalonate-semialdehyde dehydrogenase [acylating], mitochondrial OS=Mus musculus GN=Aldh6a1 PE=1 SV=1
616	1	SwissProt	SNUT1_MOUSE	1116	91001	97	24	37	11	0.77	U4/U6.U5 tri-snRNP-associated protein 1 OS=Mus musculus GN=Sart1 PE=1 SV=1
617	1	SwissProt	CYB5B_MOUSE	1114	16365	48	36	8	4	2.13	Cytochrome b5 type B OS=Mus musculus GN=Cyb5b PE=1 SV=1
617	2	Trembl	Q3TH64_MOUSE	914	16293	46	33	9	4	2.13	Uncharacterized protein OS=Mus musculus GN=Cyb5b PE=2 SV=1
618	1	SwissProt	RLA1_MOUSE	1113	11582	49	38	5	5	10.08	60S acidic ribosomal protein P1 OS=Mus musculus GN=Rplp1 PE=1 SV=1
619	1	SwissProt	TM1L2_MOUSE	1110	55970	74	45	28	17	4.4	TOM1-like protein 2 OS=Mus musculus GN=Tom1l2 PE=1 SV=1
620	1	SwissProt	COX5A_MOUSE	1107	16319	68	44	14	5	4.55	Cytochrome c oxidase subunit 5A, mitochondrial OS=Mus musculus GN=Cox5a PE=1 SV=2
621	1	SwissProt	RUVB2_MOUSE	1107	51252	132	33	37	11	2.62	RuvB-like 2 OS=Mus musculus GN=Ruvbl2 PE=1 SV=3
622	1	Trembl	B9EHJ3_MOUSE	1106	189079	134	33	59	11	0.32	Tight junction protein ZO-1 OS=Mus musculus GN=Tjp1 PE=1 SV=1
623	1	Trembl	Q3UIG8_MOUSE	1106	41123	62	33	24	12	3.44	Uncharacterized protein OS=Mus musculus GN=Prmt1 PE=1 SV=1
623	2	Trembl	Q8C2D7_MOUSE	1004	40107	60	33	23	12	3.09	Uncharacterized protein OS=Mus musculus GN=Prmt1 PE=2 SV=1
623	3	Trembl	A0A140LJF4_MOUSE	670	22656	44	22	15	9	5.43	Protein arginine N-methyltransferase 1 (Fragment) OS=Mus musculus GN=Prmt1 PE=1 SV=1
624	1	SwissProt	PP2AA_MOUSE	1104	36156	47	27	19	7	2.22	Serine/threonine-protein phosphatase 2A catalytic subunit alpha isoform OS=Mus musculus GN=Ppp2ca PE=1 SV=1
624	2	SwissProt	PP2AB_MOUSE	1071	36123	44	26	18	7	2.23	Serine/threonine-protein phosphatase 2A catalytic subunit beta isoform OS=Mus musculus GN=Ppp2cb PE=1 SV=1
625	1	SwissProt	NCBP3_MOUSE	1104	70171	123	24	37	4	0.4	Nuclear cap-binding protein subunit 3 OS=Mus musculus GN=Ncbp3 PE=1 SV=1
626	1	SwissProt	NUMA1_MOUSE	1103	236571	299	26	122	19	0.46	Nuclear mitotic apparatus protein 1 OS=Mus musculus GN=Numa1 PE=1 SV=1
627	1	Trembl	F6ZHD8_MOUSE	1103	80742	77	30	36	11	1.02	1,4-alpha-glucan-branching enzyme OS=Mus musculus GN=Gbe1 PE=1 SV=2
628	1	SwissProt	PAK2_MOUSE	1101	58179	92	40	34	12	2.38	Serine/threonine-protein kinase PAK 2 OS=Mus musculus GN=Pak2 PE=1 SV=1
628	2	SwissProt	PAK3_MOUSE	552	62701	47	17	23	7	0.97	Serine/threonine-protein kinase PAK 3 OS=Mus musculus GN=Pak3 PE=1 SV=2
628	3	Trembl	G5E884_MOUSE	524	60855	60	11	28	4	0.59	Serine/threonine-protein kinase PAK 1 OS=Mus musculus GN=Pak1 PE=1 SV=1
629	1	SwissProt	MSI2H_MOUSE	1101	37086	106	25	19	5	1.43	RNA-binding protein Musashi homolog 2 OS=Mus musculus GN=Msi2 PE=1 SV=1
630	1	Trembl	Q80W39_MOUSE	1101	98237	175	44	54	16	1.62	Splicing factor 3b, subunit 2 OS=Mus musculus GN=Sf3b2 PE=2 SV=1
631	1	SwissProt	NDUV1_MOUSE	1101	51486	61	34	26	11	1.74	NADH dehydrogenase [ubiquinone] flavoprotein 1, mitochondrial OS=Mus musculus GN=Ndufv1 PE=1 SV=1
632	1	SwissProt	COPB2_MOUSE	1100	103240	99	36	42	17	1.18	Coatomer subunit beta' OS=Mus musculus GN=Copb2 PE=1 SV=2
633	1	SwissProt	FSCN1_MOUSE	1098	55215	67	32	30	13	2.04	Fascin OS=Mus musculus GN=Fscn1 PE=1 SV=4
634	1	Trembl	A2AM56_MOUSE	1089	184347	157	29	56	11	0.33	ATP-binding cassette, sub-family A (ABC1), member 8b OS=Mus musculus GN=Abca8b PE=2 SV=1
635	1	Trembl	A0A0D3M046_MOUSE	1087	18782	45	31	8	4	1.71	Odorant binding protein 6 OS=Mus musculus domesticus GN=Gm5938 PE=2 SV=1
636	1	SwissProt	RS9_MOUSE	1086	22635	73	54	15	11	8.72	40S ribosomal protein S9 OS=Mus musculus GN=Rps9 PE=1 SV=3
637	1	Trembl	Q3ULN5_MOUSE	1084	12101	71	29	12	2	2.15	Peptidylprolyl isomerase OS=Mus musculus GN=Fkbp1a PE=2 SV=1
638	1	SwissProt	COPB_MOUSE	1084	108138	124	33	45	15	1.2	Coatomer subunit beta OS=Mus musculus GN=Copb1 PE=1 SV=1
639	1	SwissProt	TPM4_MOUSE	1082	28564	88	27	19	6	1.68	Tropomyosin alpha-4 chain OS=Mus musculus GN=Tpm4 PE=1 SV=3
640	1	SwissProt	ASGL1_MOUSE	1082	34385	69	29	19	8	2.92	Isoaspartyl peptidase/L-asparaginase OS=Mus musculus GN=Asrgl1 PE=1 SV=1
641	1	SwissProt	GUAA_MOUSE	1076	77416	106	33	37	12	1.21	GMP synthase [glutamine-hydrolyzing] OS=Mus musculus GN=Gmps PE=1 SV=2
642	1	SwissProt	SYNC_MOUSE	1076	65150	152	44	45	14	2.19	Asparagine--tRNA ligase, cytoplasmic OS=Mus musculus GN=Nars PE=1 SV=2
643	1	SwissProt	CLPT1_MOUSE	1076	75585	65	30	25	7	0.65	Cleft lip and palate transmembrane protein 1 homolog OS=Mus musculus GN=Clptm1 PE=1 SV=1
644	1	Trembl	B7ZNJ3_MOUSE	1076	143159	109	36	57	13	0.64	Caskin1 protein OS=Mus musculus GN=Caskin1 PE=2 SV=1
644	2	SwissProt	CSKI2_MOUSE	44	127386	45	2	24	2	0.08	Caskin-2 OS=Mus musculus GN=Caskin2 PE=1 SV=3
645	1	Trembl	A0A0N4SVL0_MOUSE	1073	194009	257	40	92	15	0.51	Eukaryotic translation initiation factor 4 gamma 3 OS=Mus musculus GN=Eif4g3 PE=1 SV=1
645	2	SwissProt	IF4G1_MOUSE	344	176823	207	13	64	8	0.24	Eukaryotic translation initiation factor 4 gamma 1 OS=Mus musculus GN=Eif4g1 PE=1 SV=1
646	1	SwissProt	S10A4_MOUSE	1072	11942	61	52	7	2	1.17	Protein S100-A4 OS=Mus musculus GN=S100a4 PE=1 SV=1
647	1	Trembl	Q5EBG5_MOUSE	1066	30057	41	33	15	11	4.57	Ribosomal protein L7A OS=Mus musculus GN=Rpl7a PE=2 SV=1
647	2	Trembl	Q8CDE3_MOUSE	624	23466	52	18	12	5	1.72	Uncharacterized protein OS=Mus musculus GN=Gm5766 PE=2 SV=1
648	1	SwissProt	MCES_MOUSE	1065	53885	88	37	34	10	1.4	mRNA cap guanine-N7 methyltransferase OS=Mus musculus GN=Rnmt PE=1 SV=1
649	1	SwissProt	UB2L3_MOUSE	1062	18021	53	30	7	4	1.82	Ubiquitin-conjugating enzyme E2 L3 OS=Mus musculus GN=Ube2l3 PE=1 SV=1
650	1	SwissProt	GRHPR_MOUSE	1062	35706	43	25	11	6	1.87	Glyoxylate reductase/hydroxypyruvate reductase OS=Mus musculus GN=Grhpr PE=1 SV=1
651	1	SwissProt	PSB3_MOUSE	1056	23235	50	29	12	5	2.36	Proteasome subunit beta type-3 OS=Mus musculus GN=Psmb3 PE=1 SV=1
651	2	Trembl	D3YUM8_MOUSE	202	23303	146	10	16	2	0.49	Proteasome subunit beta type OS=Mus musculus GN=Gm4950 PE=1 SV=1
652	1	SwissProt	SEPT2_MOUSE	1052	41727	56	24	23	11	2.87	Septin-2 OS=Mus musculus GN=Sept2 PE=1 SV=2
653	1	SwissProt	VISL1_MOUSE	1051	22299	79	33	20	8	4.36	Visinin-like protein 1 OS=Mus musculus GN=Vsnl1 PE=1 SV=2
653	2	SwissProt	HPCL4_MOUSE	706	22372	47	18	19	8	5.55	Hippocalcin-like protein 4 OS=Mus musculus GN=Hpcal4 PE=1 SV=3
654	1	SwissProt	PRS10_MOUSE	1049	44430	75	41	23	12	4.46	26S proteasome regulatory subunit 10B OS=Mus musculus GN=Psmc6 PE=1 SV=1
655	1	SwissProt	THOC4_MOUSE	1049	26924	71	25	23	6	3.02	THO complex subunit 4 OS=Mus musculus GN=Alyref PE=1 SV=3
656	1	SwissProt	IMPG2_MOUSE	1048	139099	66	26	26	10	0.45	Interphotoreceptor matrix proteoglycan 2 OS=Mus musculus GN=Impg2 PE=1 SV=1
657	1	Trembl	Q4VA93_MOUSE	1048	77915	125	46	39	10	1.07	Protein kinase C OS=Mus musculus GN=Prkca PE=1 SV=1
657	2	SwissProt	KPCB_MOUSE	746	77841	103	35	41	7	0.63	Protein kinase C beta type OS=Mus musculus GN=Prkcb PE=1 SV=4
658	1	Trembl	G3UZ60_MOUSE	1048	8653	48	20	9	1	0.7	Small ubiquitin-related modifier 3 OS=Mus musculus GN=Sumo3 PE=1 SV=1
659	1	SwissProt	RCC1_MOUSE	1047	45359	76	38	19	8	1.82	Regulator of chromosome condensation OS=Mus musculus GN=Rcc1 PE=1 SV=1
660	1	SwissProt	GELS_MOUSE	1045	86287	81	35	30	8	0.73	Gelsolin OS=Mus musculus GN=Gsn PE=1 SV=3
661	1	SwissProt	SBP1_MOUSE	1045	53051	87	32	31	14	2.79	Selenium-binding protein 1 OS=Mus musculus GN=Selenbp1 PE=1 SV=2
662	1	SwissProt	CLCB_MOUSE	1042	25270	89	62	10	6	2.04	Clathrin light chain B OS=Mus musculus GN=Cltb PE=1 SV=1
663	1	SwissProt	RUVB1_MOUSE	1041	50524	59	36	23	14	3.06	RuvB-like 1 OS=Mus musculus GN=Ruvbl1 PE=1 SV=1
664	1	SwissProt	TAGL3_MOUSE	1038	22627	355	40	20	9	10.95	Transgelin-3 OS=Mus musculus GN=Tagln3 PE=1 SV=1
664	2	SwissProt	TAGL2_MOUSE	430	22552	33	13	16	6	3.28	Transgelin-2 OS=Mus musculus GN=Tagln2 PE=1 SV=4
665	1	Trembl	Q3TH37_MOUSE	1037	50702	58	19	30	7	0.92	Uncharacterized protein OS=Mus musculus GN=Rsl1d1 PE=2 SV=1
666	1	SwissProt	FAIM1_MOUSE	1035	20302	37	29	14	9	6.94	Fas apoptotic inhibitory molecule 1 OS=Mus musculus GN=Faim PE=1 SV=1
667	1	SwissProt	NDUV2_MOUSE	1032	27610	65	39	16	7	2.28	NADH dehydrogenase [ubiquinone] flavoprotein 2, mitochondrial OS=Mus musculus GN=Ndufv2 PE=1 SV=2
668	1	SwissProt	RS2_MOUSE	1031	31497	68	33	23	9	3.44	40S ribosomal protein S2 OS=Mus musculus GN=Rps2 PE=1 SV=3
669	1	SwissProt	RENT1_MOUSE	1031	125200	164	39	54	17	0.9	Regulator of nonsense transcripts 1 OS=Mus musculus GN=Upf1 PE=1 SV=2
670	1	SwissProt	GUC1A_MOUSE	1027	23142	47	27	14	6	4.07	Guanylyl cyclase-activating protein 1 OS=Mus musculus GN=Guca1a PE=2 SV=3
671	1	SwissProt	DNJC9_MOUSE	1027	30211	59	27	21	7	1.97	DnaJ homolog subfamily C member 9 OS=Mus musculus GN=Dnajc9 PE=1 SV=2
672	1	SwissProt	EF1B_MOUSE	1026	24849	40	21	15	6	2.74	Elongation factor 1-beta OS=Mus musculus GN=Eef1b PE=1 SV=5
673	1	Trembl	A0A1W2P7Q9_MOUSE	1024	17833	75	46	16	7	7.08	Myosin light polypeptide 6 OS=Mus musculus GN=Myl6 PE=1 SV=1
674	1	SwissProt	PLCC_MOUSE	1019	43952	71	39	23	10	2.25	1-acyl-sn-glycerol-3-phosphate acyltransferase gamma OS=Mus musculus GN=Agpat3 PE=1 SV=2
675	1	SwissProt	ETFB_MOUSE	1018	27834	62	40	21	10	5.38	Electron transfer flavoprotein subunit beta OS=Mus musculus GN=Etfb PE=1 SV=3
676	1	Trembl	Q3U967_MOUSE	1014	33589	30	22	9	1	0.32	Uncharacterized protein OS=Mus musculus GN=Cd47 PE=2 SV=1
677	1	Trembl	D3YWT1_MOUSE	1013	35216	101	36	18	5	1.55	Heterogeneous nuclear ribonucleoprotein H3 OS=Mus musculus GN=Hnrnph3 PE=1 SV=1
678	1	Trembl	Q6NXZ0_MOUSE	1011	83302	77	25	34	11	0.87	Dipeptidyl peptidase 3 OS=Mus musculus GN=Dpp3 PE=2 SV=1
679	1	Trembl	Q3UBI6_MOUSE	1008	31388	116	52	21	9	3.46	Uncharacterized protein OS=Mus musculus GN=Rpl7 PE=2 SV=1
680	1	SwissProt	GLO2_MOUSE	1001	34519	74	44	14	6	1.97	Hydroxyacylglutathione hydrolase, mitochondrial OS=Mus musculus GN=Hagh PE=1 SV=2
681	1	SwissProt	NDUBA_MOUSE	1001	21296	41	29	12	5	2.73	NADH dehydrogenase [ubiquinone] 1 beta subcomplex subunit 10 OS=Mus musculus GN=Ndufb10 PE=1 SV=3
682	1	SwissProt	HCN1_MOUSE	998	103051	91	22	44	8	0.44	Potassium/sodium hyperpolarization-activated cyclic nucleotide-gated channel 1 OS=Mus musculus GN=Hcn1 PE=1 SV=1
682	2	Trembl	B2RY58_MOUSE	176	129725	99	4	30	3	0.12	Hyperpolarization-activated, cyclic nucleotide-gated K+ 4 OS=Mus musculus GN=Hcn4 PE=1 SV=1
683	1	SwissProt	PPM1E_MOUSE	998	84336	51	19	22	4	0.25	Protein phosphatase 1E OS=Mus musculus GN=Ppm1e PE=1 SV=2
684	1	Trembl	Q80V08_MOUSE	998	22648	89	53	16	5	1.81	Rpl17 protein (Fragment) OS=Mus musculus GN=Rpl17 PE=2 SV=1
685	1	Trembl	B2RSC8_MOUSE	997	103155	104	27	42	12	0.81	E3 ubiquitin-protein ligase OS=Mus musculus GN=Nedd4 PE=1 SV=1
685	2	Trembl	E9PXB7_MOUSE	170	112492	61	8	33	5	0.23	E3 ubiquitin-protein ligase NEDD4-like OS=Mus musculus GN=Nedd4l PE=1 SV=1
685	3	SwissProt	SMUF1_MOUSE	69	84159	111	2	21	1	0.06	E3 ubiquitin-protein ligase SMURF1 OS=Mus musculus GN=Smurf1 PE=1 SV=2
686	1	Trembl	Q8BRD3_MOUSE	993	53425	104	42	29	9	1.21	Uncharacterized protein OS=Mus musculus GN=Nucb1 PE=2 SV=1
687	1	SwissProt	LAMA5_MOUSE	989	416165	150	20	86	12	0.16	Laminin subunit alpha-5 OS=Mus musculus GN=Lama5 PE=1 SV=4
688	1	SwissProt	DDB1_MOUSE	989	128027	98	53	46	21	1.34	DNA damage-binding protein 1 OS=Mus musculus GN=Ddb1 PE=1 SV=2
689	1	SwissProt	ACADM_MOUSE	985	46908	91	44	27	9	1.73	Medium-chain specific acyl-CoA dehydrogenase, mitochondrial OS=Mus musculus GN=Acadm PE=1 SV=1
690	1	Trembl	B9EKP5_MOUSE	985	283149	189	28	106	19	0.37	Filamin, alpha OS=Mus musculus GN=Flna PE=2 SV=1
691	1	SwissProt	VATG1_MOUSE	984	13830	32	24	8	3	1.73	V-type proton ATPase subunit G 1 OS=Mus musculus GN=Atp6v1g1 PE=1 SV=3
692	1	SwissProt	KCY_MOUSE	982	22379	69	32	16	9	5.55	UMP-CMP kinase OS=Mus musculus GN=Cmpk1 PE=1 SV=1
693	1	SwissProt	OLA1_MOUSE	980	44929	83	35	32	13	3.34	Obg-like ATPase 1 OS=Mus musculus GN=Ola1 PE=1 SV=1
694	1	SwissProt	PSB4_MOUSE	980	29211	55	24	23	7	3.99	Proteasome subunit beta type-4 OS=Mus musculus GN=Psmb4 PE=1 SV=1
695	1	Trembl	D3Z0G8_MOUSE	977	74996	105	39	38	12	1.41	MAGUK p55 subfamily member 4 OS=Mus musculus GN=Mpp4 PE=1 SV=2
696	1	SwissProt	NNTM_MOUSE	977	114449	125	38	42	10	0.51	NAD(P) transhydrogenase, mitochondrial OS=Mus musculus GN=Nnt PE=1 SV=2
697	1	SwissProt	PLCH2_MOUSE	976	165848	108	21	51	6	0.19	1-phosphatidylinositol 4,5-bisphosphate phosphodiesterase eta-2 OS=Mus musculus GN=Plch2 PE=1 SV=2
697	2	SwissProt	PLCH1_MOUSE	105	189621	439	8	63	6	0.16	1-phosphatidylinositol 4,5-bisphosphate phosphodiesterase eta-1 OS=Mus musculus GN=Plch1 PE=2 SV=1
698	1	SwissProt	ATP5L_MOUSE	975	11417	50	35	8	3	4.04	ATP synthase subunit g, mitochondrial OS=Mus musculus GN=Atp5l PE=1 SV=1
699	1	SwissProt	HCFC1_MOUSE	974	212188	102	24	52	12	0.31	Host cell factor 1 OS=Mus musculus GN=Hcfc1 PE=1 SV=2
700	1	SwissProt	IF2B_MOUSE	974	38410	74	29	33	12	3.92	Eukaryotic translation initiation factor 2 subunit 2 OS=Mus musculus GN=Eif2s2 PE=1 SV=1
701	1	SwissProt	RL13_MOUSE	974	24348	120	56	23	5	2.18	60S ribosomal protein L13 OS=Mus musculus GN=Rpl13 PE=1 SV=3
702	1	SwissProt	CDS2_MOUSE	974	51850	57	26	17	5	0.58	Phosphatidate cytidylyltransferase 2 OS=Mus musculus GN=Cds2 PE=1 SV=1
703	1	SwissProt	TULP1_MOUSE	970	60527	106	42	37	12	1.76	Tubby-related protein 1 OS=Mus musculus GN=Tulp1 PE=1 SV=1
703	2	SwissProt	TUB_MOUSE	89	55613	66	6	25	3	0.29	Tubby protein OS=Mus musculus GN=Tub PE=1 SV=1
704	1	SwissProt	RL5_MOUSE	969	34607	96	29	24	6	3.45	60S ribosomal protein L5 OS=Mus musculus GN=Rpl5 PE=1 SV=3
705	1	Trembl	A0A1Y7VKY1_MOUSE	968	17738	103	42	12	5	2.72	MCG116671 OS=Mus musculus GN=Gm11361 PE=3 SV=1
706	1	SwissProt	DOPD_MOUSE	967	13183	44	37	8	5	4.79	D-dopachrome decarboxylase OS=Mus musculus GN=Ddt PE=1 SV=3
706	2	SwissProt	GSTT2_MOUSE	260	27731	22	8	13	4	0.97	Glutathione S-transferase theta-2 OS=Mus musculus GN=Gstt2 PE=1 SV=4
706	3	SwissProt	GSTT3_MOUSE	106	27727	30	5	18	4	0.97	Glutathione S-transferase theta-3 OS=Mus musculus GN=Gstt3 PE=1 SV=1
707	1	SwissProt	IGSF8_MOUSE	967	65598	68	24	22	9	1.21	Immunoglobulin superfamily member 8 OS=Mus musculus GN=Igsf8 PE=1 SV=2
708	1	SwissProt	TIM44_MOUSE	965	51401	104	34	29	9	1.5	Mitochondrial import inner membrane translocase subunit TIM44 OS=Mus musculus GN=Timm44 PE=1 SV=2
709	1	Trembl	A0A0R4IZY0_MOUSE	960	78775	130	28	45	11	0.93	Thimet oligopeptidase OS=Mus musculus GN=Thop1 PE=1 SV=1
710	1	Trembl	F8VPX1_MOUSE	957	129476	151	42	68	19	1	Ubiquitin carboxyl-terminal hydrolase 7 OS=Mus musculus GN=Usp7 PE=1 SV=1
711	1	SwissProt	CTCF_MOUSE	957	85231	77	25	37	3	0.25	Transcriptional repressor CTCF OS=Mus musculus GN=Ctcf PE=1 SV=2
712	1	SwissProt	DKK3_MOUSE	955	39560	33	20	8	3	0.61	Dickkopf-related protein 3 OS=Mus musculus GN=Dkk3 PE=2 SV=1
713	1	Trembl	E9Q616_MOUSE	954	604664	937	31	333	21	0.18	AHNAK nucleoprotein (desmoyokin) OS=Mus musculus GN=Ahnak PE=1 SV=1
714	1	Trembl	E9Q7N9_MOUSE	954	520039	714	134	158	1	0.01	Dynein, axonemal, heavy chain 11 OS=Mus musculus GN=Dnah11 PE=1 SV=2
715	1	SwissProt	SAFB1_MOUSE	954	105553	158	27	69	13	0.79	Scaffold attachment factor B1 OS=Mus musculus GN=Safb PE=1 SV=2
715	2	SwissProt	SAFB2_MOUSE	647	112398	98	18	56	8	0.4	Scaffold attachment factor B2 OS=Mus musculus GN=Safb2 PE=1 SV=2
716	1	SwissProt	NTRI_MOUSE	953	38531	36	18	11	4	0.63	Neurotrimin OS=Mus musculus GN=Ntm PE=1 SV=2
717	1	SwissProt	DEK_MOUSE	951	43360	97	33	27	10	2.68	Protein DEK OS=Mus musculus GN=Dek PE=1 SV=1
718	1	SwissProt	ESTD_MOUSE	951	31870	42	27	12	6	1.81	S-formylglutathione hydrolase OS=Mus musculus GN=Esd PE=1 SV=1
719	1	Trembl	Q91V77_MOUSE	951	10555	63	35	8	4	7.92	Protein S100 OS=Mus musculus GN=S100a1 PE=1 SV=1
720	1	SwissProt	SARNP_MOUSE	950	23575	65	31	18	7	3.03	SAP domain-containing ribonucleoprotein OS=Mus musculus GN=Sarnp PE=1 SV=3
721	1	SwissProt	COPA_MOUSE	945	139997	170	41	63	19	1.03	Coatomer subunit alpha OS=Mus musculus GN=Copa PE=1 SV=2
722	1	SwissProt	SF3B5_MOUSE	943	10170	66	39	7	3	5.09	Splicing factor 3B subunit 5 OS=Mus musculus GN=Sf3b5 PE=1 SV=1
723	1	Trembl	A0JNY3_MOUSE	941	84297	136	29	44	10	1.19	Gephyrin OS=Mus musculus GN=Gphn PE=1 SV=1
724	1	SwissProt	VATF_MOUSE	939	13362	54	44	7	6	15.24	V-type proton ATPase subunit F OS=Mus musculus GN=Atp6v1f PE=1 SV=2
725	1	SwissProt	ITSN1_MOUSE	938	195089	305	32	82	16	0.47	Intersectin-1 OS=Mus musculus GN=Itsn1 PE=1 SV=2
725	2	Trembl	F6ZX53_MOUSE	180	7553	54	10	15	3	5.15	Intersectin-1 (Fragment) OS=Mus musculus GN=Itsn1 PE=4 SV=1
725	3	SwissProt	ITSN2_MOUSE	152	189702	177	5	88	3	0.08	Intersectin-2 OS=Mus musculus GN=Itsn2 PE=1 SV=2
726	1	SwissProt	SRRM1_MOUSE	934	106855	120	42	43	6	0.3	Serine/arginine repetitive matrix protein 1 OS=Mus musculus GN=Srrm1 PE=1 SV=2
727	1	SwissProt	AT1B3_MOUSE	933	32097	75	37	14	8	2.23	Sodium/potassium-transporting ATPase subunit beta-3 OS=Mus musculus GN=Atp1b3 PE=1 SV=1
728	1	SwissProt	HS12A_MOUSE	932	75167	83	29	31	11	1	Heat shock 70 kDa protein 12A OS=Mus musculus GN=Hspa12a PE=1 SV=1
729	1	Trembl	A0A0R4J1E3_MOUSE	930	73070	91	26	21	7	0.57	Drebrin OS=Mus musculus GN=Dbn1 PE=1 SV=1
730	1	SwissProt	PPIB_MOUSE	930	23699	70	43	21	11	14.81	Peptidyl-prolyl cis-trans isomerase B OS=Mus musculus GN=Ppib PE=1 SV=2
731	1	Trembl	Q3TI63_MOUSE	928	59077	123	29	34	12	1.83	Uncharacterized protein OS=Mus musculus GN=Snx1 PE=2 SV=1
731	2	SwissProt	SNX2_MOUSE	524	58549	68	19	26	10	1.24	Sorting nexin-2 OS=Mus musculus GN=Snx2 PE=1 SV=2
732	1	Trembl	Q8BK46_MOUSE	925	60798	121	43	44	14	2.74	Uncharacterized protein OS=Mus musculus GN=Psmd3 PE=2 SV=1
733	1	Trembl	Q6PCX2_MOUSE	924	67884	65	31	14	4	0.32	Transporter OS=Mus musculus GN=Slc6a1 PE=2 SV=1
734	1	SwissProt	SPAG7_MOUSE	924	26019	99	29	19	5	2.54	Sperm-associated antigen 7 OS=Mus musculus GN=Spag7 PE=1 SV=1
735	1	SwissProt	WDR7_MOUSE	923	165797	110	29	57	14	0.62	WD repeat-containing protein 7 OS=Mus musculus GN=Wdr7 PE=1 SV=3
736	1	SwissProt	IPO7_MOUSE	923	120721	133	29	34	14	0.73	Importin-7 OS=Mus musculus GN=Ipo7 PE=1 SV=2
737	1	SwissProt	PHP14_MOUSE	923	14159	43	33	9	8	17.99	14 kDa phosphohistidine phosphatase OS=Mus musculus GN=Phpt1 PE=1 SV=1
738	1	SwissProt	GMFB_MOUSE	921	16884	40	20	9	3	1.29	Glia maturation factor beta OS=Mus musculus GN=Gmfb PE=1 SV=3
739	1	SwissProt	NOMO1_MOUSE	920	134362	85	33	45	17	0.89	Nodal modulator 1 OS=Mus musculus GN=Nomo1 PE=1 SV=1
740	1	SwissProt	HMGN5_MOUSE	919	45488	200	54	22	6	1.06	High mobility group nucleosome-binding domain-containing protein 5 OS=Mus musculus GN=Hmgn5 PE=1 SV=2
741	1	SwissProt	F192A_MOUSE	919	28912	71	27	15	5	1.26	Protein FAM192A OS=Mus musculus GN=Fam192a PE=1 SV=1
742	1	SwissProt	PPCE_MOUSE	918	81669	132	27	35	13	1.12	Prolyl endopeptidase OS=Mus musculus GN=Prep PE=1 SV=1
743	1	SwissProt	PCYOX_MOUSE	915	56687	80	27	33	10	2.2	Prenylcysteine oxidase OS=Mus musculus GN=Pcyox1 PE=1 SV=1
744	1	SwissProt	KPRB_MOUSE	914	41254	76	31	29	9	2.93	Phosphoribosyl pyrophosphate synthase-associated protein 2 OS=Mus musculus GN=Prpsap2 PE=1 SV=1
744	2	SwissProt	KPRA_MOUSE	326	39692	82	8	18	6	1.04	Phosphoribosyl pyrophosphate synthase-associated protein 1 OS=Mus musculus GN=Prpsap1 PE=1 SV=1
745	1	Trembl	H3BLH0_MOUSE	913	183306	125	31	61	13	0.44	Probable global transcription activator SNF2L2 OS=Mus musculus GN=Smarca2 PE=1 SV=1
745	2	SwissProt	SMCA4_MOUSE	518	181827	96	23	58	12	0.4	Transcription activator BRG1 OS=Mus musculus GN=Smarca4 PE=1 SV=1
745	3	Trembl	Q3UI73_MOUSE	257	94126	57	11	34	6	0.42	Uncharacterized protein (Fragment) OS=Mus musculus GN=Smarca4 PE=2 SV=1
746	1	Trembl	Q91V55_MOUSE	913	23033	44	22	17	5	1.76	40S ribosomal protein S5 OS=Mus musculus GN=Rps5 PE=1 SV=1
747	1	SwissProt	T2FA_MOUSE	911	57264	67	21	35	8	1.1	General transcription factor IIF subunit 1 OS=Mus musculus GN=Gtf2f1 PE=1 SV=2
748	1	SwissProt	GTF2I_MOUSE	905	112708	123	41	59	20	1.52	General transcription factor II-I OS=Mus musculus GN=Gtf2i PE=1 SV=3
749	1	Trembl	B2RRE2_MOUSE	903	233021	274	32	122	18	0.44	Myo18a protein OS=Mus musculus GN=Myo18a PE=1 SV=1
750	1	SwissProt	SNP47_MOUSE	903	46723	97	23	26	10	1.74	Synaptosomal-associated protein 47 OS=Mus musculus GN=Snap47 PE=1 SV=1
751	1	SwissProt	BCLF1_MOUSE	902	106053	146	29	56	9	0.49	Bcl-2-associated transcription factor 1 OS=Mus musculus GN=Bclaf1 PE=1 SV=2
752	1	SwissProt	NB5R3_MOUSE	902	34334	48	29	16	8	3.52	NADH-cytochrome b5 reductase 3 OS=Mus musculus GN=Cyb5r3 PE=1 SV=3
753	1	SwissProt	DENR_MOUSE	895	22551	42	23	14	6	2.48	Density-regulated protein OS=Mus musculus GN=Denr PE=1 SV=1
754	1	SwissProt	TCTP_MOUSE	895	19564	72	27	13	6	5.78	Translationally-controlled tumor protein OS=Mus musculus GN=Tpt1 PE=1 SV=1
755	1	SwissProt	RAB5A_MOUSE	894	23812	44	30	15	8	6.12	Ras-related protein Rab-5A OS=Mus musculus GN=Rab5a PE=1 SV=1
755	2	SwissProt	RAB5C_MOUSE	772	23626	51	26	20	8	7.84	Ras-related protein Rab-5C OS=Mus musculus GN=Rab5c PE=1 SV=2
755	3	SwissProt	RAB5B_MOUSE	406	23920	29	16	9	6	3.81	Ras-related protein Rab-5B OS=Mus musculus GN=Rab5b PE=1 SV=1
756	1	Trembl	Q0VGQ1_MOUSE	891	34948	88	30	19	8	2.84	Hydroxysteroid (17-beta) dehydrogenase 12 OS=Mus musculus GN=Hsd17b12 PE=2 SV=1
757	1	SwissProt	NID1_MOUSE	891	139302	85	30	33	13	0.55	Nidogen-1 OS=Mus musculus GN=Nid1 PE=1 SV=2
758	1	SwissProt	QCR6_MOUSE	891	10713	34	18	8	3	2.62	Cytochrome b-c1 complex subunit 6, mitochondrial OS=Mus musculus GN=Uqcrh PE=1 SV=2
759	1	SwissProt	TSN_MOUSE	891	26299	75	26	14	7	2.48	Translin OS=Mus musculus GN=Tsn PE=1 SV=1
760	1	Trembl	Q3UNK1_MOUSE	889	75701	136	34	42	14	1.71	Uncharacterized protein OS=Mus musculus GN=Add3 PE=2 SV=1
761	1	SwissProt	RPN1_MOUSE	889	68657	82	40	26	14	1.62	Dolichyl-diphosphooligosaccharide--protein glycosyltransferase subunit 1 OS=Mus musculus GN=Rpn1 PE=1 SV=1
762	1	SwissProt	KDM1A_MOUSE	886	93306	94	26	32	7	0.5	Lysine-specific histone demethylase 1A OS=Mus musculus GN=Kdm1a PE=1 SV=2
763	1	SwissProt	PLPP_MOUSE	881	31891	98	43	15	9	2.77	Pyridoxal phosphate phosphatase OS=Mus musculus GN=Pdxp PE=1 SV=1
764	1	SwissProt	STRAP_MOUSE	881	38703	46	25	22	12	3.3	Serine-threonine kinase receptor-associated protein OS=Mus musculus GN=Strap PE=1 SV=2
765	1	Trembl	A0A0N4SUZ3_MOUSE	880	11033	24	15	7	3	2.53	U6 snRNA-associated Sm-like protein LSm8 OS=Mus musculus GN=Lsm8 PE=1 SV=1
766	1	SwissProt	ECHB_MOUSE	878	51639	75	39	29	11	1.99	Trifunctional enzyme subunit beta, mitochondrial OS=Mus musculus GN=Hadhb PE=1 SV=1
767	1	SwissProt	VATD_MOUSE	874	28351	94	28	21	8	3.45	V-type proton ATPase subunit D OS=Mus musculus GN=Atp6v1d PE=1 SV=1
768	1	Trembl	Q3TUE1_MOUSE	874	67573	103	29	35	11	1.31	Far upstream element-binding protein 1 OS=Mus musculus GN=Fubp1 PE=1 SV=1
769	1	SwissProt	PACN2_MOUSE	871	56140	79	38	25	11	1.74	Protein kinase C and casein kinase substrate in neurons protein 2 OS=Mus musculus GN=Pacsin2 PE=1 SV=1
770	1	SwissProt	BLMH_MOUSE	867	53104	59	23	24	9	1.9	Bleomycin hydrolase OS=Mus musculus GN=Blmh PE=1 SV=1
771	1	SwissProt	PYRD_MOUSE	867	42674	430	303	9	2	0.25	Dihydroorotate dehydrogenase (quinone), mitochondrial OS=Mus musculus GN=Dhodh PE=1 SV=2
772	1	SwissProt	R9BP_MOUSE	860	25446	38	21	12	3	1.09	Regulator of G-protein signaling 9-binding protein OS=Mus musculus GN=Rgs9bp PE=1 SV=2
773	1	Trembl	Q571J7_MOUSE	858	58984	52	24	19	6	0.62	Serine/threonine-protein phosphatase 2A 55 kDa regulatory subunit B (Fragment) OS=Mus musculus GN=Ppp2r2a PE=2 SV=1
773	2	SwissProt	2ABD_MOUSE	679	52495	109	23	19	4	0.43	Serine/threonine-protein phosphatase 2A 55 kDa regulatory subunit B delta isoform OS=Mus musculus GN=Ppp2r2d PE=1 SV=1
773	3	SwissProt	2ABB_MOUSE	586	52077	56	16	14	3	0.31	Serine/threonine-protein phosphatase 2A 55 kDa regulatory subunit B beta isoform OS=Mus musculus GN=Ppp2r2b PE=1 SV=1
774	1	SwissProt	LYAR_MOUSE	857	44165	64	23	21	4	0.53	Cell growth-regulating nucleolar protein OS=Mus musculus GN=Lyar PE=1 SV=2
775	1	SwissProt	FBRL_MOUSE	855	34400	77	30	27	8	1.98	rRNA 2'-O-methyltransferase fibrillarin OS=Mus musculus GN=Fbl PE=1 SV=2
775	2	SwissProt	FBLL1_MOUSE	122	33375	552	5	14	3	0.53	rRNA/tRNA 2'-O-methyltransferase fibrillarin-like protein 1 OS=Mus musculus GN=Fbll1 PE=1 SV=1
776	1	Trembl	Q8C0E1_MOUSE	852	37017	54	27	17	8	1.77	Serine/threonine-protein phosphatase 2A activator OS=Mus musculus GN=Ptpa PE=2 SV=1
777	1	SwissProt	ML12B_MOUSE	852	19824	59	23	21	6	4.19	Myosin regulatory light chain 12B OS=Mus musculus GN=Myl12b PE=1 SV=2
777	2	SwissProt	MYL9_MOUSE	543	19898	36	14	14	5	3.1	Myosin regulatory light polypeptide 9 OS=Mus musculus GN=Myl9 PE=1 SV=3
778	1	SwissProt	SYFB_MOUSE	848	66340	65	36	28	13	1.52	Phenylalanine--tRNA ligase beta subunit OS=Mus musculus GN=Farsb PE=1 SV=2
779	1	SwissProt	PUR8_MOUSE	848	55572	76	25	34	10	1.34	Adenylosuccinate lyase OS=Mus musculus GN=Adsl PE=1 SV=2
780	1	SwissProt	TGO1_MOUSE	845	214171	200	28	90	12	0.3	Transport and Golgi organization protein 1 homolog OS=Mus musculus GN=Mia3 PE=1 SV=2
781	1	SwissProt	ARLY_MOUSE	844	51878	110	42	30	11	2.26	Argininosuccinate lyase OS=Mus musculus GN=Asl PE=1 SV=1
782	1	SwissProt	DDX46_MOUSE	844	117889	506	27	63	12	0.62	Probable ATP-dependent RNA helicase DDX46 OS=Mus musculus GN=Ddx46 PE=1 SV=2
783	1	Trembl	Q8BQK0_MOUSE	841	81841	72	16	32	5	0.33	Uncharacterized protein OS=Mus musculus GN=Asph PE=2 SV=1
784	1	SwissProt	SUCA_MOUSE	838	36474	101	37	18	5	1.17	Succinate--CoA ligase [ADP/GDP-forming] subunit alpha, mitochondrial OS=Mus musculus GN=Suclg1 PE=1 SV=4
785	1	SwissProt	COPG1_MOUSE	837	98705	76	28	44	14	1.05	Coatomer subunit gamma-1 OS=Mus musculus GN=Copg1 PE=1 SV=1
786	1	SwissProt	GORS2_MOUSE	834	47237	64	15	11	5	0.82	Golgi reassembly-stacking protein 2 OS=Mus musculus GN=Gorasp2 PE=1 SV=3
787	1	SwissProt	SNW1_MOUSE	833	61495	95	26	43	10	1.51	SNW domain-containing protein 1 OS=Mus musculus GN=Snw1 PE=1 SV=3
788	1	SwissProt	CALU_MOUSE	832	37155	59	27	21	7	1.42	Calumenin OS=Mus musculus GN=Calu PE=1 SV=1
788	2	Trembl	Q3TL33_MOUSE	284	37209	56	12	24	6	1.14	Uncharacterized protein OS=Mus musculus GN=Calu PE=2 SV=1
789	1	SwissProt	QOR_MOUSE	832	35531	54	25	18	10	3.29	Quinone oxidoreductase OS=Mus musculus GN=Cryz PE=1 SV=1
790	1	SwissProt	FTO_MOUSE	831	58825	65	25	28	8	0.9	Alpha-ketoglutarate-dependent dioxygenase FTO OS=Mus musculus GN=Fto PE=1 SV=1
791	1	SwissProt	GRIFN_MOUSE	831	16018	30	27	5	4	2.21	Grifin OS=Mus musculus GN=Grifin PE=2 SV=1
792	1	SwissProt	TOM22_MOUSE	831	15527	31	22	9	5	7.14	Mitochondrial import receptor subunit TOM22 homolog OS=Mus musculus GN=Tomm22 PE=1 SV=3
793	1	Trembl	Q5SUT0_MOUSE	830	65233	108	34	37	7	0.66	RNA-binding protein EWS OS=Mus musculus GN=Ewsr1 PE=1 SV=1
794	1	SwissProt	PA1B3_MOUSE	830	25951	30	20	9	3	0.72	Platelet-activating factor acetylhydrolase IB subunit gamma OS=Mus musculus GN=Pafah1b3 PE=1 SV=1
795	1	Trembl	A0A0G2JFT8_MOUSE	823	75407	202	27	37	8	0.65	Protein RUFY3 OS=Mus musculus GN=Rufy3 PE=1 SV=1
795	2	SwissProt	RUFY3_MOUSE	779	53258	191	26	40	8	1.03	Protein RUFY3 OS=Mus musculus GN=Rufy3 PE=1 SV=1
795	3	SwissProt	RUFY1_MOUSE	117	81466	234	9	42	3	0.19	RUN and FYVE domain-containing protein 1 OS=Mus musculus GN=Rufy1 PE=1 SV=1
796	1	SwissProt	CLCA_MOUSE	822	25646	53	37	13	4	1.08	Clathrin light chain A OS=Mus musculus GN=Clta PE=1 SV=2
796	2	Trembl	B1AWE0_MOUSE	408	23521	26	14	11	4	1.22	Clathrin light chain OS=Mus musculus GN=Clta PE=1 SV=1
797	1	SwissProt	RSMB_MOUSE	822	23811	98	30	17	3	1.19	Small nuclear ribonucleoprotein-associated protein B OS=Mus musculus GN=Snrpb PE=1 SV=1
798	1	SwissProt	PA2G4_MOUSE	820	44013	79	26	36	12	3.01	Proliferation-associated protein 2G4 OS=Mus musculus GN=Pa2g4 PE=1 SV=3
799	1	SwissProt	SND1_MOUSE	818	102709	178	28	53	12	0.74	Staphylococcal nuclease domain-containing protein 1 OS=Mus musculus GN=Snd1 PE=1 SV=1
800	1	SwissProt	UBA3_MOUSE	816	52389	45	21	23	8	1.25	NEDD8-activating enzyme E1 catalytic subunit OS=Mus musculus GN=Uba3 PE=1 SV=2
801	1	SwissProt	OPLA_MOUSE	815	138950	70	22	34	13	0.61	5-oxoprolinase OS=Mus musculus GN=Oplah PE=1 SV=1
802	1	SwissProt	STML2_MOUSE	814	38475	52	18	24	5	0.84	Stomatin-like protein 2, mitochondrial OS=Mus musculus GN=Stoml2 PE=1 SV=1
803	1	Trembl	A0A087WPA0_MOUSE	814	29090	30	24	8	4	1.24	LBH domain-containing 1 OS=Mus musculus GN=Lbhd1 PE=4 SV=1
804	1	SwissProt	ARPC3_MOUSE	810	20739	38	23	10	4	2.86	Actin-related protein 2/3 complex subunit 3 OS=Mus musculus GN=Arpc3 PE=1 SV=3
804	2	SwissProt	BDH_MOUSE	411	38617	40	15	24	8	1.65	D-beta-hydroxybutyrate dehydrogenase, mitochondrial OS=Mus musculus GN=Bdh1 PE=1 SV=2
804	3	Trembl	A0A0G2JFK7_MOUSE	370	16553	42	17	13	3	1.33	Actin-related protein 2/3 complex subunit 3 (Fragment) OS=Mus musculus GN=Arpc3 PE=1 SV=1
805	1	SwissProt	IQEC3_MOUSE	808	130521	246	22	46	14	0.66	IQ motif and SEC7 domain-containing protein 3 OS=Mus musculus GN=Iqsec3 PE=1 SV=1
805	2	Trembl	Q3UHJ6_MOUSE	753	84756	232	20	36	12	0.95	Uncharacterized protein OS=Mus musculus GN=Iqsec3 PE=2 SV=1
805	3	SwissProt	IQEC1_MOUSE	591	108804	139	21	60	8	0.42	IQ motif and SEC7 domain-containing protein 1 OS=Mus musculus GN=Iqsec1 PE=1 SV=2
805	4	SwissProt	IQEC2_MOUSE	50	162599	108	4	40	4	0.12	IQ motif and SEC7 domain-containing protein 2 OS=Mus musculus GN=Iqsec2 PE=1 SV=3
806	1	SwissProt	NLGN2_MOUSE	807	91502	68	27	23	8	0.51	Neuroligin-2 OS=Mus musculus GN=Nlgn2 PE=1 SV=2
806	2	SwissProt	NLGN1_MOUSE	716	94888	58	23	18	4	0.22	Neuroligin-1 OS=Mus musculus GN=Nlgn1 PE=1 SV=2
806	3	SwissProt	NLGN3_MOUSE	417	91618	31	13	18	8	0.51	Neuroligin-3 OS=Mus musculus GN=Nlgn3 PE=1 SV=2
807	1	Trembl	E9PYH2_MOUSE	807	43255	81	34	24	8	2.31	Cytosolic acyl coenzyme A thioester hydrolase OS=Mus musculus GN=Acot7 PE=1 SV=1
808	1	Trembl	A2AEW8_MOUSE	807	96140	124	27	58	14	1.09	GRIP1-associated protein 1 OS=Mus musculus GN=Gripap1 PE=1 SV=1
809	1	Trembl	Q3TW74_MOUSE	799	101790	96	27	47	15	1.01	Uncharacterized protein OS=Mus musculus GN=Mthfd1 PE=2 SV=1
810	1	Trembl	S4R2L4_MOUSE	798	50633	83	16	30	5	0.75	Arginine/serine-rich coiled-coil protein 2 OS=Mus musculus GN=Rsrc2 PE=1 SV=1
811	1	Trembl	Q0PD38_MOUSE	796	23306	57	22	18	7	5.1	RAB18, member RAS oncogene family, isoform CRA_a OS=Mus musculus GN=Rab18 PE=1 SV=1
812	1	SwissProt	SDHB_MOUSE	794	32591	332	33	26	8	3.22	Succinate dehydrogenase [ubiquinone] iron-sulfur subunit, mitochondrial OS=Mus musculus GN=Sdhb PE=1 SV=1
813	1	SwissProt	SSRP1_MOUSE	793	81152	273	71	44	9	0.69	FACT complex subunit SSRP1 OS=Mus musculus GN=Ssrp1 PE=1 SV=2
814	1	SwissProt	UGGG1_MOUSE	789	177007	135	26	63	14	0.49	UDP-glucose:glycoprotein glucosyltransferase 1 OS=Mus musculus GN=Uggt1 PE=1 SV=4
815	1	SwissProt	AS3MT_MOUSE	787	42451	71	22	23	5	0.74	Arsenite methyltransferase OS=Mus musculus GN=As3mt PE=1 SV=2
816	1	Trembl	Q923G3_MOUSE	786	30952	57	22	24	9	4.3	Capping protein (Actin filament) muscle Z-line, beta OS=Mus musculus GN=Capzb PE=2 SV=1
817	1	SwissProt	BIG1_MOUSE	785	210534	211	22	76	9	0.25	Brefeldin A-inhibited guanine nucleotide-exchange protein 1 OS=Mus musculus GN=Arfgef1 PE=1 SV=1
817	2	SwissProt	BIG2_MOUSE	271	204562	158	8	79	6	0.15	Brefeldin A-inhibited guanine nucleotide-exchange protein 2 OS=Mus musculus GN=Arfgef2 PE=1 SV=1
818	1	Trembl	A0A0R4J0B4_MOUSE	784	48627	95	30	31	10	2.2	Cytidine monophospho-N-acetylneuraminic acid synthetase OS=Mus musculus GN=Cmas PE=1 SV=1
819	1	Trembl	A0A0R4J0V5_MOUSE	782	214715	390	24	88	17	0.45	DNA-directed RNA polymerase subunit OS=Mus musculus GN=Polr2a PE=1 SV=1
820	1	SwissProt	DCE2_MOUSE	782	66037	79	23	36	10	1.53	Glutamate decarboxylase 2 OS=Mus musculus GN=Gad2 PE=1 SV=1
821	1	SwissProt	UBE3A_MOUSE	781	100725	132	37	46	14	0.93	Ubiquitin-protein ligase E3A OS=Mus musculus GN=Ube3a PE=1 SV=2
822	1	SwissProt	LRC59_MOUSE	780	35312	67	28	21	7	1.54	Leucine-rich repeat-containing protein 59 OS=Mus musculus GN=Lrrc59 PE=1 SV=1
823	1	SwissProt	LAMB2_MOUSE	780	203579	158	31	54	12	0.38	Laminin subunit beta-2 OS=Mus musculus GN=Lamb2 PE=1 SV=2
824	1	SwissProt	THIO_MOUSE	780	12010	52	23	8	3	2.19	Thioredoxin OS=Mus musculus GN=Txn PE=1 SV=3
825	1	SwissProt	SGIP1_MOUSE	780	86466	99	22	27	8	0.55	SH3-containing GRB2-like protein 3-interacting protein 1 OS=Mus musculus GN=Sgip1 PE=1 SV=1
826	1	SwissProt	NB5R1_MOUSE	777	34284	68	24	15	8	2.43	NADH-cytochrome b5 reductase 1 OS=Mus musculus GN=Cyb5r1 PE=1 SV=1
827	1	SwissProt	THIKA_MOUSE	777	44382	55	23	23	8	1.6	3-ketoacyl-CoA thiolase A, peroxisomal OS=Mus musculus GN=Acaa1a PE=1 SV=1
828	1	Trembl	Q14BL1_MOUSE	776	42593	37	22	18	10	2.02	1110020G09Rik protein (Fragment) OS=Mus musculus GN=Nadk2 PE=2 SV=2
828	2	SwissProt	NAKD2_MOUSE	731	51340	45	22	23	10	1.5	NAD kinase 2, mitochondrial OS=Mus musculus GN=Nadk2 PE=1 SV=2
829	1	SwissProt	DDX6_MOUSE	773	54556	54	24	27	6	0.68	Probable ATP-dependent RNA helicase DDX6 OS=Mus musculus GN=Ddx6 PE=1 SV=1
830	1	SwissProt	ANXA2_MOUSE	773	38937	50	22	26	9	1.97	Annexin A2 OS=Mus musculus GN=Anxa2 PE=1 SV=2
831	1	SwissProt	RHG01_MOUSE	771	50493	54	29	21	13	2.69	Rho GTPase-activating protein 1 OS=Mus musculus GN=Arhgap1 PE=1 SV=1
831	2	Trembl	Q91Z04_MOUSE	226	21326	18	10	7	7	3.65	Arhgap1 protein (Fragment) OS=Mus musculus GN=Arhgap1 PE=2 SV=1
832	1	SwissProt	ATRX_MOUSE	770	281037	197	22	102	11	0.2	Transcriptional regulator ATRX OS=Mus musculus GN=Atrx PE=1 SV=3
833	1	SwissProt	SC22B_MOUSE	769	24896	43	24	17	6	4.45	Vesicle-trafficking protein SEC22b OS=Mus musculus GN=Sec22b PE=1 SV=3
834	1	SwissProt	6PGL_MOUSE	769	27465	31	26	11	8	2.93	6-phosphogluconolactonase OS=Mus musculus GN=Pgls PE=1 SV=1
835	1	SwissProt	CPLX2_MOUSE	766	15499	69	29	15	4	3.47	Complexin-2 OS=Mus musculus GN=Cplx2 PE=1 SV=1
835	2	SwissProt	CPLX1_MOUSE	521	15169	60	19	17	3	3.62	Complexin-1 OS=Mus musculus GN=Cplx1 PE=1 SV=1
836	1	SwissProt	RHOA_MOUSE	766	22110	49	24	16	6	2.57	Transforming protein RhoA OS=Mus musculus GN=Rhoa PE=1 SV=1
836	2	SwissProt	RHOC_MOUSE	423	22334	57	15	13	6	2.52	Rho-related GTP-binding protein RhoC OS=Mus musculus GN=Rhoc PE=1 SV=2
836	3	SwissProt	RHOB_MOUSE	342	22565	20	9	10	3	0.87	Rho-related GTP-binding protein RhoB OS=Mus musculus GN=Rhob PE=1 SV=1
837	1	SwissProt	PPIL4_MOUSE	765	57708	47	26	20	6	0.63	Peptidyl-prolyl cis-trans isomerase-like 4 OS=Mus musculus GN=Ppil4 PE=1 SV=2
838	1	Trembl	Q3UGR6_MOUSE	765	47282	90	23	34	12	3.04	Platelet-activating factor acetylhydrolase IB subunit alpha OS=Mus musculus GN=Pafah1b1 PE=2 SV=1
838	2	SwissProt	ERP44_MOUSE	129	47222	52	4	14	3	0.35	Endoplasmic reticulum resident protein 44 OS=Mus musculus GN=Erp44 PE=1 SV=1
839	1	SwissProt	IF2G_MOUSE	765	51603	64	31	23	12	2.28	Eukaryotic translation initiation factor 2 subunit 3, X-linked OS=Mus musculus GN=Eif2s3x PE=1 SV=2
840	1	Trembl	Q8VC72_MOUSE	764	24452	73	35	23	6	3.64	NADH dehydrogenase (Ubiquinone) Fe-S protein 8 OS=Mus musculus GN=Ndufs8 PE=2 SV=2
841	1	Trembl	E0CYV0_MOUSE	761	30536	45	23	19	8	3.66	Protein-L-isoaspartate O-methyltransferase OS=Mus musculus GN=Pcmt1 PE=1 SV=1
842	1	Trembl	A2RRK3_MOUSE	760	138314	132	25	57	9	0.36	Slk protein OS=Mus musculus GN=Slk PE=2 SV=1
843	1	Trembl	A0A140T8I9_MOUSE	760	233829	389	30	110	17	0.44	Phosphatidylinositol 4-kinase alpha OS=Mus musculus GN=Pi4ka PE=1 SV=1
844	1	Trembl	F7DBB3_MOUSE	759	166958	128	23	45	11	0.37	AHNAK nucleoprotein 2 (Fragment) OS=Mus musculus GN=Ahnak2 PE=1 SV=1
844	2	Trembl	E9PYB0_MOUSE	704	183009	190	22	50	10	0.3	AHNAK nucleoprotein 2 (Fragment) OS=Mus musculus GN=Ahnak2 PE=1 SV=8
845	1	Trembl	Q3TN26_MOUSE	758	70506	52	21	23	9	0.83	Uncharacterized protein OS=Mus musculus GN=Slc27a1 PE=2 SV=1
845	2	SwissProt	S27A4_MOUSE	321	73128	50	12	23	6	0.47	Long-chain fatty acid transport protein 4 OS=Mus musculus GN=Slc27a4 PE=1 SV=1
846	1	SwissProt	BAZ1B_MOUSE	757	172197	512	27	93	17	0.64	Tyrosine-protein kinase BAZ1B OS=Mus musculus GN=Baz1b PE=1 SV=2
847	1	SwissProt	F213A_MOUSE	756	24493	58	34	24	10	7.18	Redox-regulatory protein FAM213A OS=Mus musculus GN=Fam213a PE=1 SV=2
848	1	SwissProt	IPYR2_MOUSE	756	38546	35	21	17	8	2.39	Inorganic pyrophosphatase 2, mitochondrial OS=Mus musculus GN=Ppa2 PE=1 SV=1
849	1	SwissProt	PUR2_MOUSE	753	108633	165	20	42	10	0.69	Trifunctional purine biosynthetic protein adenosine-3 OS=Mus musculus GN=Gart PE=1 SV=3
850	1	SwissProt	CAMKV_MOUSE	753	55242	34	19	18	10	1.35	CaM kinase-like vesicle-associated protein OS=Mus musculus GN=Camkv PE=1 SV=2
851	1	Trembl	Q3UF95_MOUSE	752	119583	97	29	34	12	0.67	Large proline-rich protein BAG6 OS=Mus musculus GN=Bag6 PE=1 SV=1
852	1	SwissProt	NDUAD_MOUSE	751	16849	69	35	18	5	8.12	NADH dehydrogenase [ubiquinone] 1 alpha subcomplex subunit 13 OS=Mus musculus GN=Ndufa13 PE=1 SV=3
853	1	Trembl	F6SVV1_MOUSE	751	21869	57	28	10	4	1.35	40S ribosomal protein S7 OS=Mus musculus GN=Gm9493 PE=3 SV=1
854	1	SwissProt	SPT5H_MOUSE	750	120988	96	28	44	17	1.19	Transcription elongation factor SPT5 OS=Mus musculus GN=Supt5h PE=1 SV=1
855	1	Trembl	Q4KL76_MOUSE	748	10956	72	38	9	6	11.47	Heat shock protein 1 (Chaperonin 10) OS=Mus musculus GN=Hspe1 PE=1 SV=1
856	1	Trembl	Q5M9K9_MOUSE	748	14454	31	26	6	2	0.9	MCG126194, isoform CRA_a OS=Mus musculus GN=Rpl31 PE=1 SV=1
857	1	Trembl	F8SLP5_MOUSE	747	72360	49	16	33	9	0.8	Peroxisomal biogenesis factor 5-like protein transcript variant 1 OS=Mus musculus GN=Pex5l PE=2 SV=1
858	1	SwissProt	NNRE_MOUSE	747	31295	27	18	8	3	0.57	NAD(P)H-hydrate epimerase OS=Mus musculus GN=Naxe PE=1 SV=1
859	1	Trembl	D3YYT1_MOUSE	745	61024	54	19	27	9	1	Putative oxidoreductase GLYR1 OS=Mus musculus GN=Glyr1 PE=1 SV=1
860	1	SwissProt	ERH_MOUSE	744	12422	28	20	6	3	3.44	Enhancer of rudimentary homolog OS=Mus musculus GN=Erh PE=1 SV=1
861	1	Trembl	Q8R5L1_MOUSE	743	31348	42	27	13	7	1.86	Complement component 1 Q subcomponent-binding protein, mitochondrial OS=Mus musculus GN=C1qbp PE=1 SV=1
862	1	SwissProt	AT5F1_MOUSE	741	29044	64	34	17	9	5.94	ATP synthase F(0) complex subunit B1, mitochondrial OS=Mus musculus GN=Atp5f1 PE=1 SV=1
863	1	SwissProt	AUXI_MOUSE	741	103033	90	20	42	9	0.66	Putative tyrosine-protein phosphatase auxilin OS=Mus musculus GN=Dnajc6 PE=1 SV=2
864	1	SwissProt	RET1_MOUSE	739	16007	42	22	14	4	6.69	Retinol-binding protein 1 OS=Mus musculus GN=Rbp1 PE=1 SV=2
865	1	SwissProt	CYBP_MOUSE	738	26608	44	23	16	7	3.09	Calcyclin-binding protein OS=Mus musculus GN=Cacybp PE=1 SV=1
866	1	Trembl	Q99JZ4_MOUSE	734	22499	41	25	12	4	1.83	GTP-binding protein SAR1a OS=Mus musculus GN=Sar1a PE=1 SV=1
866	2	SwissProt	SAR1B_MOUSE	294	22482	26	17	13	4	2.48	GTP-binding protein SAR1b OS=Mus musculus GN=Sar1b PE=1 SV=1
867	1	SwissProt	UBA5_MOUSE	734	45274	40	16	16	7	1.55	Ubiquitin-like modifier-activating enzyme 5 OS=Mus musculus GN=Uba5 PE=1 SV=2
868	1	SwissProt	VIAAT_MOUSE	733	58313	44	26	13	8	0.91	Vesicular inhibitory amino acid transporter OS=Mus musculus GN=Slc32a1 PE=1 SV=3
869	1	SwissProt	SC31A_MOUSE	733	134512	314	18	44	12	0.52	Protein transport protein Sec31A OS=Mus musculus GN=Sec31a PE=1 SV=2
870	1	SwissProt	SYQ_MOUSE	733	88533	135	21	59	13	1	Glutamine--tRNA ligase OS=Mus musculus GN=Qars PE=1 SV=1
870	2	Trembl	F6TDS3_MOUSE	111	18231	131	6	34	4	1.79	Glutamine--tRNA ligase (Fragment) OS=Mus musculus GN=Qars PE=1 SV=2
870	3	Trembl	A0A140LIN2_MOUSE	86	18108	124	4	9	3	1.17	Glutamine--tRNA ligase (Fragment) OS=Mus musculus GN=Qars PE=1 SV=1
871	1	Trembl	E9Q4Q2_MOUSE	733	59889	103	32	25	8	1.03	Splicing factor 1 OS=Mus musculus GN=Sf1 PE=1 SV=1
872	1	SwissProt	ZO2_MOUSE	732	131428	132	24	53	11	0.49	Tight junction protein ZO-2 OS=Mus musculus GN=Tjp2 PE=1 SV=2
873	1	SwissProt	PRP4B_MOUSE	730	117304	125	22	51	12	0.62	Serine/threonine-protein kinase PRP4 homolog OS=Mus musculus GN=Prpf4b PE=1 SV=3
874	1	Trembl	E9QPX1_MOUSE	729	183210	95	26	47	8	0.23	Collagen alpha-1(XVIII) chain OS=Mus musculus GN=Col18a1 PE=1 SV=1
875	1	SwissProt	INPP_MOUSE	728	43775	72	25	20	8	1.37	Inositol polyphosphate 1-phosphatase OS=Mus musculus GN=Inpp1 PE=1 SV=2
876	1	SwissProt	NCBP1_MOUSE	727	92951	95	32	36	12	0.84	Nuclear cap-binding protein subunit 1 OS=Mus musculus GN=Ncbp1 PE=1 SV=2
877	1	Trembl	A2AEG6_MOUSE	727	36971	45	24	12	3	0.66	Glycoprotein m6b, isoform CRA_g OS=Mus musculus GN=Gpm6b PE=1 SV=1
878	1	SwissProt	IGBP1_MOUSE	727	39118	71	23	26	6	1.32	Immunoglobulin-binding protein 1 OS=Mus musculus GN=Igbp1 PE=1 SV=1
879	1	Trembl	Q3UIX8_MOUSE	726	49440	43	26	17	9	1.86	Uncharacterized protein OS=Mus musculus GN=Ctbp2 PE=2 SV=1
879	2	SwissProt	CTBP1_MOUSE	486	48171	43	18	17	7	1.19	C-terminal-binding protein 1 OS=Mus musculus GN=Ctbp1 PE=1 SV=2
880	1	Trembl	A2AVJ7_MOUSE	724	158757	227	20	86	10	0.35	Ribosome-binding protein 1 OS=Mus musculus GN=Rrbp1 PE=1 SV=1
881	1	Trembl	Q52L67_MOUSE	721	42382	53	18	13	3	0.56	Gpsn2 protein OS=Mus musculus GN=Tecr PE=1 SV=1
882	1	SwissProt	SARM1_MOUSE	721	80697	75	25	34	12	1.02	Sterile alpha and TIR motif-containing protein 1 OS=Mus musculus GN=Sarm1 PE=1 SV=1
883	1	SwissProt	DIDO1_MOUSE	720	248621	235	21	84	13	0.28	Death-inducer obliterator 1 OS=Mus musculus GN=Dido1 PE=1 SV=4
884	1	Trembl	Q3UQ71_MOUSE	719	63073	73	29	32	14	2.31	Uncharacterized protein OS=Mus musculus GN=Ephx2 PE=2 SV=1
885	1	Trembl	Q3UXQ6_MOUSE	718	29773	67	29	17	6	2.54	40S ribosomal protein S4 OS=Mus musculus GN=Rps4x PE=2 SV=1
886	1	SwissProt	ATPK_MOUSE	718	10394	65	35	10	2	4.87	ATP synthase subunit f, mitochondrial OS=Mus musculus GN=Atp5j2 PE=1 SV=3
887	1	SwissProt	DKC1_MOUSE	717	57821	219	18	27	7	0.77	H/ACA ribonucleoprotein complex subunit 4 OS=Mus musculus GN=Dkc1 PE=1 SV=4
888	1	Trembl	Q8CHR8_MOUSE	714	40800	40	16	17	6	1	Developmentally regulated GTP binding protein 1 OS=Mus musculus GN=Drg1 PE=2 SV=1
889	1	SwissProt	PPAC_MOUSE	713	18636	42	21	7	4	2.5	Low molecular weight phosphotyrosine protein phosphatase OS=Mus musculus GN=Acp1 PE=1 SV=3
890	1	SwissProt	NCPR_MOUSE	713	77394	55	25	25	10	0.96	NADPH--cytochrome P450 reductase OS=Mus musculus GN=Por PE=1 SV=2
891	1	Trembl	B1AX98_MOUSE	713	64178	65	22	21	6	0.67	Leucine rich repeat containing 47 OS=Mus musculus GN=Lrrc47 PE=1 SV=1
892	1	SwissProt	DBLOH_MOUSE	711	26975	59	16	17	4	1.01	Diablo homolog, mitochondrial OS=Mus musculus GN=Diablo PE=1 SV=2
893	1	Trembl	Q3THB0_MOUSE	711	69043	68	23	26	7	0.61	Uncharacterized protein OS=Mus musculus GN=Eif4b PE=2 SV=1
894	1	SwissProt	PNPH_MOUSE	711	32541	42	19	17	7	2.67	Purine nucleoside phosphorylase OS=Mus musculus GN=Pnp PE=1 SV=2
895	1	SwissProt	COPE_MOUSE	710	34773	53	21	16	6	1.58	Coatomer subunit epsilon OS=Mus musculus GN=Cope PE=1 SV=3
896	1	Trembl	A0A0R4J107_MOUSE	709	80677	84	25	29	6	0.51	Acylamino-acid-releasing enzyme (Fragment) OS=Mus musculus GN=Apeh PE=1 SV=1
897	1	SwissProt	CDC37_MOUSE	708	45078	82	24	30	6	1.08	Hsp90 co-chaperone Cdc37 OS=Mus musculus GN=Cdc37 PE=1 SV=1
898	1	SwissProt	MIC25_MOUSE	707	30175	77	15	18	4	1.54	MICOS complex subunit Mic25 OS=Mus musculus GN=Chchd6 PE=1 SV=2
899	1	SwissProt	FRIH_MOUSE	706	21224	49	24	14	6	4.84	Ferritin heavy chain OS=Mus musculus GN=Fth1 PE=1 SV=2
900	1	Trembl	A0A0D3M034_MOUSE	706	19437	25	20	7	4	2.33	Odorant binding protein 7 OS=Mus musculus musculus GN=Obp1b PE=2 SV=1
901	1	SwissProt	CA2D2_MOUSE	705	131500	104	36	53	13	0.72	Voltage-dependent calcium channel subunit alpha-2/delta-2 OS=Mus musculus GN=Cacna2d2 PE=1 SV=1
901	2	SwissProt	CA2D1_MOUSE	451	125692	86	14	33	7	0.3	Voltage-dependent calcium channel subunit alpha-2/delta-1 OS=Mus musculus GN=Cacna2d1 PE=1 SV=1
901	3	Trembl	Q14BH8_MOUSE	358	123768	83	11	34	7	0.31	Cacna2d1 protein OS=Mus musculus GN=Cacna2d1 PE=2 SV=1
902	1	SwissProt	TMEDA_MOUSE	705	25066	25	16	11	4	1.55	Transmembrane emp24 domain-containing protein 10 OS=Mus musculus GN=Tmed10 PE=1 SV=1
903	1	Trembl	F8WGE3_MOUSE	705	185424	85	16	44	8	0.26	ATP-binding cassette sub-family A member 8-A OS=Mus musculus GN=Abca8a PE=1 SV=1
904	1	Trembl	Q3TKY2_MOUSE	705	44387	73	28	24	6	1.1	Uncharacterized protein (Fragment) OS=Mus musculus GN=Eif5 PE=2 SV=1
905	1	SwissProt	VATL_MOUSE	703	15798	56	29	6	2	4.89	V-type proton ATPase 16 kDa proteolipid subunit OS=Mus musculus GN=Atp6v0c PE=1 SV=1
906	1	Trembl	Q3TUM2_MOUSE	703	21117	34	28	12	8	4.9	ADP-ribosylation factor-like 6 OS=Mus musculus GN=Arl6 PE=2 SV=1
907	1	SwissProt	STMN1_MOUSE	703	17264	84	42	20	5	2.84	Stathmin OS=Mus musculus GN=Stmn1 PE=1 SV=2
908	1	SwissProt	S38A3_MOUSE	701	56068	52	27	11	4	0.52	Sodium-coupled neutral amino acid transporter 3 OS=Mus musculus GN=Slc38a3 PE=1 SV=1
909	1	SwissProt	ECI1_MOUSE	701	32515	58	19	15	4	1.06	Enoyl-CoA delta isomerase 1, mitochondrial OS=Mus musculus GN=Eci1 PE=1 SV=2
910	1	Trembl	A0A0R4J094_MOUSE	701	35053	27	18	15	6	1.24	Fumarylacetoacetate hydrolase domain-containing 2A OS=Mus musculus GN=Fahd2a PE=1 SV=1
911	1	Trembl	Q0VB06_MOUSE	701	29678	33	14	14	4	0.88	NECAP endocytosis associated 1 OS=Mus musculus GN=Necap1 PE=1 SV=1
912	1	SwissProt	RBM3_MOUSE	701	16595	39	21	12	3	2.06	RNA-binding protein 3 OS=Mus musculus GN=Rbm3 PE=1 SV=1
913	1	SwissProt	DPYL5_MOUSE	700	62047	101	32	39	12	1.69	Dihydropyrimidinase-related protein 5 OS=Mus musculus GN=Dpysl5 PE=1 SV=1
914	1	Trembl	V9GX40_MOUSE	700	142477	104	22	47	12	0.59	Synergin gamma OS=Mus musculus GN=Synrg PE=1 SV=1
915	1	SwissProt	NDRG3_MOUSE	699	42042	44	21	17	9	2.83	Protein NDRG3 OS=Mus musculus GN=Ndrg3 PE=1 SV=1
916	1	SwissProt	EP15R_MOUSE	698	99419	71	22	46	15	1.04	Epidermal growth factor receptor substrate 15-like 1 OS=Mus musculus GN=Eps15l1 PE=1 SV=3
917	1	SwissProt	CLIC1_MOUSE	696	27338	49	16	21	5	1.36	Chloride intracellular channel protein 1 OS=Mus musculus GN=Clic1 PE=1 SV=3
918	1	SwissProt	PTN23_MOUSE	695	185956	175	27	72	15	0.47	Tyrosine-protein phosphatase non-receptor type 23 OS=Mus musculus GN=Ptpn23 PE=1 SV=2
919	1	SwissProt	PPM1A_MOUSE	694	42976	90	25	33	7	1.68	Protein phosphatase 1A OS=Mus musculus GN=Ppm1a PE=1 SV=1
919	2	SwissProt	PPM1B_MOUSE	407	43395	75	18	26	7	1.66	Protein phosphatase 1B OS=Mus musculus GN=Ppm1b PE=1 SV=1
920	1	SwissProt	CRK_MOUSE	692	33851	31	23	13	8	2.04	Adapter molecule crk OS=Mus musculus GN=Crk PE=1 SV=1
921	1	Trembl	E9QB02_MOUSE	691	103676	83	19	30	10	0.58	Methionine--tRNA ligase, cytoplasmic OS=Mus musculus GN=Mars PE=1 SV=1
922	1	SwissProt	DDA1_MOUSE	690	11803	28	17	6	2	1.2	DET1- and DDB1-associated protein 1 OS=Mus musculus GN=Dda1 PE=1 SV=1
923	1	Trembl	Q8CDK8_MOUSE	689	93853	49	17	27	10	0.65	Prominin-1 OS=Mus musculus GN=Prom1 PE=1 SV=1
924	1	SwissProt	Z385A_MOUSE	688	40764	70	25	15	6	1	Zinc finger protein 385A OS=Mus musculus GN=Znf385a PE=1 SV=2
925	1	SwissProt	SIAS_MOUSE	685	40455	68	22	20	6	1.54	Sialic acid synthase OS=Mus musculus GN=Nans PE=1 SV=1
926	1	SwissProt	SNUT2_MOUSE	685	65505	64	30	19	5	0.43	U4/U6.U5 tri-snRNP-associated protein 2 OS=Mus musculus GN=Usp39 PE=1 SV=2
927	1	SwissProt	THIC_MOUSE	684	41727	52	16	18	6	1.47	Acetyl-CoA acetyltransferase, cytosolic OS=Mus musculus GN=Acat2 PE=1 SV=2
928	1	Trembl	Q3THE7_MOUSE	684	54448	45	21	24	11	1.82	Uncharacterized protein OS=Mus musculus GN=Aldh9a1 PE=2 SV=1
929	1	Trembl	Q5BLK0_MOUSE	683	17965	44	24	12	6	3.75	MCG18564, isoform CRA_a OS=Mus musculus GN=Rpl12 PE=1 SV=1
930	1	Trembl	Q3UB67_MOUSE	681	46424	136	32	36	9	2.06	Uncharacterized protein OS=Mus musculus GN=Rpl3 PE=2 SV=1
931	1	Trembl	A0A0R4J079_MOUSE	681	60373	56	20	18	3	0.37	Acyl-Coenzyme A binding domain containing 3, isoform CRA_b OS=Mus musculus GN=Acbd3 PE=1 SV=1
932	1	Trembl	Q3V3M3_MOUSE	678	26070	69	19	16	3	0.71	Uncharacterized protein (Fragment) OS=Mus musculus GN=Frg1 PE=2 SV=1
933	1	SwissProt	BBS1_MOUSE	677	65452	75	27	28	15	2.17	Bardet-Biedl syndrome 1 protein homolog OS=Mus musculus GN=Bbs1 PE=1 SV=1
934	1	Trembl	Q5RL55_MOUSE	677	95214	369	24	41	11	0.81	ATP-binding cassette, sub-family F (GCN20), member 1 OS=Mus musculus GN=Abcf1 PE=2 SV=1
935	1	SwissProt	ACADV_MOUSE	676	71230	85	19	45	12	1.37	Very long-chain specific acyl-CoA dehydrogenase, mitochondrial OS=Mus musculus GN=Acadvl PE=1 SV=3
936	1	Trembl	Q3TLP8_MOUSE	676	23873	62	32	13	8	6.12	RAS-related C3 botulinum substrate 1, isoform CRA_a OS=Mus musculus GN=Rac1 PE=1 SV=1
936	2	SwissProt	RAC3_MOUSE	146	21764	32	9	8	4	1.36	Ras-related C3 botulinum toxin substrate 3 OS=Mus musculus GN=Rac3 PE=1 SV=1
937	1	Trembl	A0A1W2P7Y9_MOUSE	676	126289	237	22	40	9	0.4	Neuronal cell adhesion molecule OS=Mus musculus GN=Nrcam PE=1 SV=1
938	1	SwissProt	CC126_MOUSE	674	15580	25	12	6	3	1.46	Coiled-coil domain-containing protein 126 OS=Mus musculus GN=Ccdc126 PE=2 SV=1
939	1	SwissProt	GOGA4_MOUSE	673	258832	685	24	139	14	0.32	Golgin subfamily A member 4 OS=Mus musculus GN=Golga4 PE=1 SV=2
940	1	SwissProt	TOM70_MOUSE	673	68288	200	25	56	11	1.63	Mitochondrial import receptor subunit TOM70 OS=Mus musculus GN=Tomm70 PE=1 SV=2
941	1	SwissProt	SYNE1_MOUSE	672	1016650	895	30	431	17	0.08	Nesprin-1 OS=Mus musculus GN=Syne1 PE=1 SV=2
942	1	Trembl	A0JNY7_MOUSE	672	102581	125	23	61	9	0.51	Eukaryotic translation initiation factor 4, gamma 2 OS=Mus musculus GN=Eif4g2 PE=2 SV=1
943	1	SwissProt	GTPB1_MOUSE	671	72939	88	20	34	8	0.79	GTP-binding protein 1 OS=Mus musculus GN=Gtpbp1 PE=1 SV=2
944	1	SwissProt	NHRF1_MOUSE	670	38862	37	21	15	6	1.07	Na(+)/H(+) exchange regulatory cofactor NHE-RF1 OS=Mus musculus GN=Slc9a3r1 PE=1 SV=3
945	1	SwissProt	SF3B4_MOUSE	670	44384	27	16	9	3	0.37	Splicing factor 3B subunit 4 OS=Mus musculus GN=Sf3b4 PE=1 SV=1
946	1	SwissProt	INO1_MOUSE	669	61520	163	27	15	5	0.71	Inositol-3-phosphate synthase 1 OS=Mus musculus GN=Isyna1 PE=1 SV=1
947	1	Trembl	H3BJ30_MOUSE	668	59444	50	14	22	5	0.61	Cleavage and polyadenylation-specificity factor subunit 6 OS=Mus musculus GN=Cpsf6 PE=1 SV=1
948	1	SwissProt	TDRKH_MOUSE	668	62494	51	14	26	5	0.46	Tudor and KH domain-containing protein OS=Mus musculus GN=Tdrkh PE=1 SV=1
949	1	SwissProt	DCE1_MOUSE	668	67347	86	17	26	6	0.75	Glutamate decarboxylase 1 OS=Mus musculus GN=Gad1 PE=1 SV=2
950	1	SwissProt	GSLG1_MOUSE	668	137524	156	19	65	6	0.27	Golgi apparatus protein 1 OS=Mus musculus GN=Glg1 PE=1 SV=1
951	1	Trembl	F7C846_MOUSE	664	51823	43	23	23	9	1.27	Metaxin-1 OS=Mus musculus GN=Mtx1 PE=1 SV=1
951	2	Trembl	G3XA66_MOUSE	431	33798	55	16	26	8	2.05	Metaxin-1 (Fragment) OS=Mus musculus GN=Mtx1 PE=1 SV=1
952	1	SwissProt	SERC_MOUSE	664	40732	56	26	27	12	3.49	Phosphoserine aminotransferase OS=Mus musculus GN=Psat1 PE=1 SV=1
953	1	Trembl	Q3TCL2_MOUSE	663	35371	37	20	17	7	1.89	Uncharacterized protein (Fragment) OS=Mus musculus GN=Akr1b3 PE=2 SV=1
954	1	Trembl	Q3TXK9_MOUSE	662	53103	49	24	20	9	1.43	Uncharacterized protein (Fragment) OS=Mus musculus GN=Gsr PE=2 SV=1
955	1	Trembl	Q3U5P8_MOUSE	660	30036	82	28	25	5	1.18	40S ribosomal protein S3a OS=Mus musculus GN=Rps3a1 PE=2 SV=1
956	1	Trembl	B9EKS2_MOUSE	659	193108	233	21	78	7	0.19	Jumonji domain containing 1B OS=Mus musculus GN=Kdm3b PE=1 SV=1
957	1	SwissProt	PUR6_MOUSE	659	47717	327	17	23	8	1.43	Multifunctional protein ADE2 OS=Mus musculus GN=Paics PE=1 SV=4
958	1	Trembl	A2A7S7_MOUSE	659	63361	134	30	47	13	1.63	Tyrosine--tRNA ligase OS=Mus musculus GN=Yars PE=1 SV=1
959	1	Trembl	A0A1B0GR60_MOUSE	658	18045	29	13	12	5	3.7	Ferritin OS=Mus musculus GN=Ftl1 PE=1 SV=1
960	1	Trembl	Q53YX2_MOUSE	657	18325	31	22	10	4	1.77	CD90.1 OS=Mus musculus GN=Thy1 PE=2 SV=1
961	1	Trembl	B2RRT9_MOUSE	656	37784	62	16	20	5	0.87	Zinc finger Ran-binding domain-containing protein 2 OS=Mus musculus GN=Zranb2 PE=1 SV=1
962	1	SwissProt	PGRC2_MOUSE	656	23434	30	16	15	6	3.05	Membrane-associated progesterone receptor component 2 OS=Mus musculus GN=Pgrmc2 PE=1 SV=2
963	1	SwissProt	TPPP3_MOUSE	655	19125	58	18	14	5	2.4	Tubulin polymerization-promoting protein family member 3 OS=Mus musculus GN=Tppp3 PE=1 SV=1
964	1	SwissProt	CUL4A_MOUSE	655	88211	90	21	45	9	0.62	Cullin-4A OS=Mus musculus GN=Cul4a PE=1 SV=1
964	2	SwissProt	CUL4B_MOUSE	508	111314	78	14	39	8	0.47	Cullin-4B OS=Mus musculus GN=Cul4b PE=1 SV=1
965	1	Trembl	Q80V79_MOUSE	655	104932	92	15	51	8	0.43	DNA mismatch repair protein OS=Mus musculus GN=Msh2 PE=2 SV=1
966	1	Trembl	Q3UGL3_MOUSE	653	67787	510	28	32	4	0.42	Uncharacterized protein OS=Mus musculus GN=Clint1 PE=2 SV=1
967	1	Trembl	Q9D881_MOUSE	653	14123	59	30	10	4	6.23	Cytochrome c oxidase subunit 5B, mitochondrial OS=Mus musculus GN=Gm11273 PE=1 SV=1
968	1	SwissProt	ARP3_MOUSE	651	47783	96	28	22	9	1.43	Actin-related protein 3 OS=Mus musculus GN=Actr3 PE=1 SV=3
969	1	Trembl	A0A087WP80_MOUSE	649	39789	40	18	16	5	0.81	Limbic system-associated membrane protein OS=Mus musculus GN=Lsamp PE=1 SV=1
970	1	SwissProt	HINT1_MOUSE	647	13882	66	29	12	3	2.82	Histidine triad nucleotide-binding protein 1 OS=Mus musculus GN=Hint1 PE=1 SV=3
971	1	SwissProt	PDS5B_MOUSE	646	165570	253	26	79	14	0.54	Sister chromatid cohesion protein PDS5 homolog B OS=Mus musculus GN=Pds5b PE=1 SV=1
971	2	SwissProt	RT31_MOUSE	110	44082	74	5	18	2	0.24	28S ribosomal protein S31, mitochondrial OS=Mus musculus GN=Mrps31 PE=1 SV=1
972	1	Trembl	A0A0R4J0K2_MOUSE	645	224974	235	37	104	17	0.43	Cytoskeleton-associated protein 5 OS=Mus musculus GN=Ckap5 PE=1 SV=1
973	1	Trembl	A6H6H4_MOUSE	645	5023	59	27	8	2	13.79	MCG125727 OS=Mus musculus GN=Tmsb10 PE=1 SV=1
973	2	Trembl	Q6ZWX2_MOUSE	577	5050	58	32	8	4	88.15	Thymosin, beta 4, X chromosome OS=Mus musculus GN=Tmsb4x PE=2 SV=1
974	1	SwissProt	ABHEB_MOUSE	643	22551	26	16	9	5	2.48	Protein ABHD14B OS=Mus musculus GN=Abhd14b PE=1 SV=1
975	1	SwissProt	TOP1_MOUSE	642	91275	116	23	52	12	0.86	DNA topoisomerase 1 OS=Mus musculus GN=Top1 PE=1 SV=2
976	1	SwissProt	HSBP1_MOUSE	641	8605	52	21	13	4	68.49	Heat shock factor-binding protein 1 OS=Mus musculus GN=Hsbp1 PE=1 SV=1
977	1	SwissProt	NAMPT_MOUSE	638	55698	50	20	23	11	1.54	Nicotinamide phosphoribosyltransferase OS=Mus musculus GN=Nampt PE=1 SV=1
978	1	SwissProt	RBM25_MOUSE	638	99833	100	26	29	5	0.27	RNA-binding protein 25 OS=Mus musculus GN=Rbm25 PE=1 SV=2
979	1	SwissProt	A1AT2_MOUSE	637	46117	26	17	12	5	0.85	Alpha-1-antitrypsin 1-2 OS=Mus musculus GN=Serpina1b PE=1 SV=2
979	2	SwissProt	A1AT1_MOUSE	517	46145	26	20	9	6	1.04	Alpha-1-antitrypsin 1-1 OS=Mus musculus GN=Serpina1a PE=1 SV=4
979	3	Trembl	Q91X22_MOUSE	356	45354	25	12	10	4	0.68	Serpina1b protein OS=Mus musculus GN=Serpina1b PE=2 SV=1
980	1	SwissProt	MTOR_MOUSE	636	290657	258	21	111	12	0.22	Serine/threonine-protein kinase mTOR OS=Mus musculus GN=Mtor PE=1 SV=2
981	1	Trembl	Q7TMW1_MOUSE	636	64015	173	14	24	7	0.67	Rangap1 protein OS=Mus musculus GN=Rangap1 PE=2 SV=1
982	1	Trembl	D3Z6G3_MOUSE	635	30630	52	22	17	7	1.92	Microtubule-associated protein RP/EB family member 3 OS=Mus musculus GN=Mapre3 PE=1 SV=1
982	2	SwissProt	MARE3_MOUSE	592	32231	55	23	19	8	2.21	Microtubule-associated protein RP/EB family member 3 OS=Mus musculus GN=Mapre3 PE=1 SV=1
982	3	SwissProt	MARE1_MOUSE	343	30168	39	22	15	5	1.18	Microtubule-associated protein RP/EB family member 1 OS=Mus musculus GN=Mapre1 PE=1 SV=3
983	1	SwissProt	SCRN2_MOUSE	635	47141	47	20	19	9	2	Secernin-2 OS=Mus musculus GN=Scrn2 PE=1 SV=1
984	1	Trembl	E9Q9C1_MOUSE	635	85399	101	27	44	9	0.65	Actin-binding LIM protein 1 OS=Mus musculus GN=Ablim1 PE=1 SV=1
985	1	SwissProt	PPME1_MOUSE	634	42628	161	26	26	8	1.42	Protein phosphatase methylesterase 1 OS=Mus musculus GN=Ppme1 PE=1 SV=5
986	1	Trembl	Q3UW40_MOUSE	633	18355	42	27	12	5	3.61	Uncharacterized protein OS=Mus musculus GN=Rpl24 PE=2 SV=1
987	1	SwissProt	VAT1_MOUSE	632	43297	74	21	25	9	2.31	Synaptic vesicle membrane protein VAT-1 homolog OS=Mus musculus GN=Vat1 PE=1 SV=3
988	1	SwissProt	SMAL1_MOUSE	630	101347	80	13	27	3	0.15	SWI/SNF-related matrix-associated actin-dependent regulator of chromatin subfamily A-like protein 1 OS=Mus musculus GN=Smarcal1 PE=1 SV=1
989	1	Trembl	Q62150_MOUSE	630	41264	54	17	18	4	0.58	RNA/DNA-binding protein OS=Mus musculus GN=Rnps1 PE=2 SV=1
990	1	SwissProt	MESH1_MOUSE	629	20307	59	13	14	5	2.16	Guanosine-3',5'-bis(diphosphate) 3'-pyrophosphohydrolase MESH1 OS=Mus musculus GN=Hddc3 PE=1 SV=1
991	1	SwissProt	AGM1_MOUSE	629	60043	49	18	24	7	0.73	Phosphoacetylglucosamine mutase OS=Mus musculus GN=Pgm3 PE=1 SV=1
992	1	SwissProt	PK1IP_MOUSE	629	42603	75	26	21	3	0.39	p21-activated protein kinase-interacting protein 1 OS=Mus musculus GN=Pak1ip1 PE=1 SV=2
993	1	Trembl	A0A140LHA2_MOUSE	628	37142	65	24	22	7	1.75	Mitotic checkpoint protein BUB3 OS=Mus musculus GN=Bub3 PE=1 SV=1
994	1	SwissProt	PSB7_MOUSE	625	30214	76	40	16	4	1.54	Proteasome subunit beta type-7 OS=Mus musculus GN=Psmb7 PE=1 SV=1
995	1	Trembl	D2XZ37_MOUSE	624	12876	26	18	9	4	5.06	ABPBG2 (Fragment) OS=Mus musculus GN=Scgb2b2 PE=2 SV=1
996	1	SwissProt	RPR1B_MOUSE	624	36975	64	20	21	8	1.77	Regulation of nuclear pre-mRNA domain-containing protein 1B OS=Mus musculus GN=Rprd1b PE=1 SV=2
996	2	SwissProt	RPR1A_MOUSE	400	35907	34	11	16	6	1.2	Regulation of nuclear pre-mRNA domain-containing protein 1A OS=Mus musculus GN=Rprd1a PE=1 SV=1
997	1	SwissProt	GCYA3_MOUSE	623	78792	74	23	30	10	0.82	Guanylate cyclase soluble subunit alpha-3 OS=Mus musculus GN=Gucy1a3 PE=1 SV=2
998	1	SwissProt	EIF1_MOUSE	623	12853	23	17	9	6	7.68	Eukaryotic translation initiation factor 1 OS=Mus musculus GN=Eif1 PE=1 SV=2
998	2	SwissProt	EIF1B_MOUSE	442	12930	19	13	8	5	5.06	Eukaryotic translation initiation factor 1b OS=Mus musculus GN=Eif1b PE=1 SV=2
999	1	Trembl	G3UZJ5_MOUSE	622	23947	71	17	12	4	2.23	Casein kinase II subunit beta (Fragment) OS=Mus musculus GN=Csnk2b PE=1 SV=2
1000	1	SwissProt	RU2A_MOUSE	621	28454	54	16	19	8	2.75	U2 small nuclear ribonucleoprotein A' OS=Mus musculus GN=Snrpa1 PE=1 SV=2
1001	1	Trembl	D3Z2Z1_MOUSE	621	160540	535	18	103	10	0.34	CAP-Gly domain-containing linker protein 1 OS=Mus musculus GN=Clip1 PE=1 SV=1
1001	2	Trembl	F7CB97_MOUSE	134	136769	266	5	102	4	0.15	CAP-Gly domain-containing linker protein 1 (Fragment) OS=Mus musculus GN=Clip1 PE=1 SV=1
1002	1	SwissProt	NXNL1_MOUSE	619	25068	24	12	12	4	1.11	Nucleoredoxin-like protein 1 OS=Mus musculus GN=Nxnl1 PE=2 SV=1
1003	1	SwissProt	RB3GP_MOUSE	619	111382	82	19	53	9	0.47	Rab3 GTPase-activating protein catalytic subunit OS=Mus musculus GN=Rab3gap1 PE=1 SV=4
1004	1	Trembl	Q3TDQ8_MOUSE	618	17451	52	17	12	3	1.92	Uncharacterized protein OS=Mus musculus GN=Pde6d PE=1 SV=1
1005	1	SwissProt	FAF2_MOUSE	617	52781	81	23	29	9	1.44	FAS-associated factor 2 OS=Mus musculus GN=Faf2 PE=1 SV=2
1006	1	SwissProt	RBX1_MOUSE	617	12722	51	16	6	2	3.28	E3 ubiquitin-protein ligase RBX1 OS=Mus musculus GN=Rbx1 PE=1 SV=1
1007	1	Trembl	M0QWP1_MOUSE	616	224605	84	13	50	7	0.16	Agrin OS=Mus musculus GN=Agrn PE=1 SV=1
1008	1	SwissProt	ZFR_MOUSE	616	117926	136	20	53	11	0.55	Zinc finger RNA-binding protein OS=Mus musculus GN=Zfr PE=1 SV=2
1009	1	SwissProt	ACADL_MOUSE	616	48277	59	17	27	8	1.41	Long-chain specific acyl-CoA dehydrogenase, mitochondrial OS=Mus musculus GN=Acadl PE=1 SV=2
1010	1	SwissProt	CSN5_MOUSE	614	37753	108	27	24	8	2.48	COP9 signalosome complex subunit 5 OS=Mus musculus GN=Cops5 PE=1 SV=3
1011	1	Trembl	Q3UTI7_MOUSE	613	18477	55	20	14	4	1.76	Peptidyl-prolyl cis-trans isomerase OS=Mus musculus GN=Pin1 PE=2 SV=1
1012	1	SwissProt	RTN3_MOUSE	612	104441	57	15	31	4	0.2	Reticulon-3 OS=Mus musculus GN=Rtn3 PE=1 SV=2
1013	1	Trembl	Q5NCJ9_MOUSE	611	7441	28	25	3	3	5.31	RIKEN cDNA 1110020P15, isoform CRA_b OS=Mus musculus GN=Uqcr10 PE=1 SV=1
1014	1	Trembl	A2APL7_MOUSE	611	61090	93	21	35	8	0.86	Amino acid transporter OS=Mus musculus GN=Slc1a2 PE=2 SV=1
1015	1	Trembl	Q5EBI8_MOUSE	610	8231	67	20	11	3	8.31	ATP synthase, H+ transporting, mitochondrial F1F0 complex, subunit e OS=Mus musculus GN=Atp5k PE=2 SV=1
1016	1	SwissProt	CADH2_MOUSE	608	100191	90	19	27	8	0.46	Cadherin-2 OS=Mus musculus GN=Cdh2 PE=1 SV=2
1016	2	SwissProt	CADH4_MOUSE	81	100367	51	3	24	2	0.1	Cadherin-4 OS=Mus musculus GN=Cdh4 PE=2 SV=1
1017	1	SwissProt	RUXE_MOUSE	608	10854	47	29	8	3	7.36	Small nuclear ribonucleoprotein E OS=Mus musculus GN=Snrpe PE=1 SV=1
1018	1	SwissProt	PLXB2_MOUSE	607	208950	133	22	80	14	0.37	Plexin-B2 OS=Mus musculus GN=Plxnb2 PE=1 SV=1
1019	1	Trembl	Q6IRT4_MOUSE	606	37914	49	24	16	7	2.05	Eukaryotic translation initiation factor 3 subunit F OS=Mus musculus GN=Eif3f PE=2 SV=1
1020	1	SwissProt	NDUA4_MOUSE	606	9321	37	28	4	4	6.2	Cytochrome c oxidase subunit NDUFA4 OS=Mus musculus GN=Ndufa4 PE=1 SV=2
1021	1	SwissProt	PP1R8_MOUSE	605	38675	35	13	18	4	0.84	Nuclear inhibitor of protein phosphatase 1 OS=Mus musculus GN=Ppp1r8 PE=1 SV=1
1022	1	SwissProt	MP2K1_MOUSE	605	43788	30	15	16	4	0.71	Dual specificity mitogen-activated protein kinase kinase 1 OS=Mus musculus GN=Map2k1 PE=1 SV=2
1022	2	SwissProt	MP2K2_MOUSE	169	44659	43	7	16	4	0.7	Dual specificity mitogen-activated protein kinase kinase 2 OS=Mus musculus GN=Map2k2 PE=1 SV=2
1023	1	SwissProt	TFR1_MOUSE	604	86076	92	18	37	7	0.64	Transferrin receptor protein 1 OS=Mus musculus GN=Tfrc PE=1 SV=1
1024	1	SwissProt	EPMIP_MOUSE	604	70565	162	30	34	13	1.55	EPM2A-interacting protein 1 OS=Mus musculus GN=Epm2aip1 PE=1 SV=1
1025	1	SwissProt	DTD1_MOUSE	603	23541	40	14	13	3	1.22	D-aminoacyl-tRNA deacylase 1 OS=Mus musculus GN=Dtd1 PE=1 SV=2
1026	1	SwissProt	FA49B_MOUSE	602	37038	45	19	19	8	2.56	Protein FAM49B OS=Mus musculus GN=Fam49b PE=1 SV=1
1026	2	SwissProt	FA49A_MOUSE	376	37718	25	10	17	4	1.11	Protein FAM49A OS=Mus musculus GN=Fam49a PE=1 SV=1
1027	1	Trembl	Q3TGH6_MOUSE	602	42880	65	28	19	4	0.55	Flap endonuclease 1 OS=Mus musculus GN=Fen1 PE=2 SV=1
1028	1	Trembl	Q3TCQ3_MOUSE	602	130490	154	21	60	12	0.54	Pyruvate carboxylase OS=Mus musculus GN=Pcx PE=2 SV=1
1029	1	SwissProt	FYCO1_MOUSE	602	164060	130	15	57	8	0.26	FYVE and coiled-coil domain-containing protein 1 OS=Mus musculus GN=Fyco1 PE=1 SV=1
1030	1	SwissProt	SYCC_MOUSE	601	95427	134	14	45	6	0.35	Cysteine--tRNA ligase, cytoplasmic OS=Mus musculus GN=Cars PE=1 SV=2
1031	1	Trembl	D3Z6W3_MOUSE	601	35020	39	21	14	3	0.5	Retinol dehydrogenase 8 OS=Mus musculus GN=Rdh8 PE=3 SV=1
1032	1	Trembl	Q8BKS6_MOUSE	601	76602	76	14	34	8	0.64	Uncharacterized protein (Fragment) OS=Mus musculus GN=Prepl PE=2 SV=1
1033	1	SwissProt	BIEA_MOUSE	601	33675	125	38	25	11	3.65	Biliverdin reductase A OS=Mus musculus GN=Blvra PE=1 SV=1
1034	1	SwissProt	IMPCT_MOUSE	600	36652	28	20	14	8	2.18	Protein IMPACT OS=Mus musculus GN=Impact PE=1 SV=2
1035	1	SwissProt	RB11B_MOUSE	600	24589	48	24	15	6	2.13	Ras-related protein Rab-11B OS=Mus musculus GN=Rab11b PE=1 SV=3
1036	1	SwissProt	GLPK_MOUSE	600	62043	70	23	26	9	0.98	Glycerol kinase OS=Mus musculus GN=Gk PE=1 SV=2
1036	2	SwissProt	EMB_MOUSE	102	37554	22	7	12	3	0.46	Embigin OS=Mus musculus GN=Emb PE=1 SV=2
1037	1	SwissProt	SYNE2_MOUSE	597	787997	660	25	273	16	0.1	Nesprin-2 OS=Mus musculus GN=Syne2 PE=1 SV=2
1037	2	Trembl	Q6PI66_MOUSE	84	142052	87	2	49	2	0.07	Syne2 protein (Fragment) OS=Mus musculus GN=Syne2 PE=2 SV=1
1037	3	Trembl	Q76KB5_MOUSE	64	193209	96	3	56	3	0.08	MKIAA1011 protein (Fragment) OS=Mus musculus GN=Syne2 PE=2 SV=1
1038	1	Trembl	Q9CZB4_MOUSE	597	29424	50	18	14	5	1.61	MICOS complex subunit OS=Mus musculus GN=Apool PE=2 SV=1
1039	1	SwissProt	ACYP1_MOUSE	594	11234	28	20	8	6	16.94	Acylphosphatase-1 OS=Mus musculus GN=Acyp1 PE=1 SV=2
1040	1	SwissProt	CRNL1_MOUSE	593	83649	59	17	30	8	0.57	Crooked neck-like protein 1 OS=Mus musculus GN=Crnkl1 PE=1 SV=1
1041	1	Trembl	Q3V222_MOUSE	592	90742	85	25	34	10	0.77	Uncharacterized protein (Fragment) OS=Mus musculus GN=Sec24c PE=2 SV=1
1042	1	SwissProt	BFSP1_MOUSE	591	73966	67	19	28	9	0.78	Filensin OS=Mus musculus GN=Bfsp1 PE=1 SV=1
1043	1	SwissProt	ARP2_MOUSE	591	45017	96	23	23	5	1.31	Actin-related protein 2 OS=Mus musculus GN=Actr2 PE=1 SV=1
1044	1	SwissProt	TTHY_MOUSE	590	15880	33	19	9	3	1.41	Transthyretin OS=Mus musculus GN=Ttr PE=1 SV=1
1045	1	SwissProt	MAP2_MOUSE	589	53744	98	16	25	9	1.2	Methionine aminopeptidase 2 OS=Mus musculus GN=Metap2 PE=1 SV=1
1046	1	SwissProt	BBS2_MOUSE	588	80509	59	23	30	6	0.6	Bardet-Biedl syndrome 2 protein homolog OS=Mus musculus GN=Bbs2 PE=1 SV=1
1047	1	SwissProt	HOOK3_MOUSE	588	83566	312	14	43	6	0.4	Protein Hook homolog 3 OS=Mus musculus GN=Hook3 PE=1 SV=2
1047	2	Trembl	Q5BKS5_MOUSE	449	83808	308	11	42	6	0.4	Hook homolog 3 (Drosophila) OS=Mus musculus GN=Hook3 PE=2 SV=1
1048	1	Trembl	Q3UJ03_MOUSE	588	113493	120	19	62	13	0.79	Poly [ADP-ribose] polymerase OS=Mus musculus GN=Parp1 PE=2 SV=1
1049	1	SwissProt	FXR1_MOUSE	587	76517	156	18	44	9	0.74	Fragile X mental retardation syndrome-related protein 1 OS=Mus musculus GN=Fxr1 PE=1 SV=2
1050	1	SwissProt	EIF3E_MOUSE	586	52587	51	16	26	7	1.24	Eukaryotic translation initiation factor 3 subunit E OS=Mus musculus GN=Eif3e PE=1 SV=1
1051	1	SwissProt	EIF3M_MOUSE	585	42946	79	15	29	5	1.15	Eukaryotic translation initiation factor 3 subunit M OS=Mus musculus GN=Eif3m PE=1 SV=1
1052	1	Trembl	E9QML5_MOUSE	585	219196	205	18	95	8	0.19	Zinc finger protein 638 OS=Mus musculus GN=Zfp638 PE=1 SV=2
1053	1	SwissProt	FLNB_MOUSE	583	280103	233	16	105	9	0.16	Filamin-B OS=Mus musculus GN=Flnb PE=1 SV=3
1054	1	SwissProt	CSK21_MOUSE	583	45219	55	20	23	11	2.15	Casein kinase II subunit alpha OS=Mus musculus GN=Csnk2a1 PE=1 SV=2
1055	1	Trembl	Q68FH8_MOUSE	582	55308	100	13	33	8	1.16	Smarcd1 protein OS=Mus musculus GN=Smarcd1 PE=2 SV=2
1056	1	Trembl	Q3U6B1_MOUSE	582	61313	720	18	22	5	0.59	Uncharacterized protein (Fragment) OS=Mus musculus GN=G3bp2 PE=2 SV=1
1057	1	Trembl	Q3UYB8_MOUSE	580	45768	44	21	24	9	1.8	Uncharacterized protein OS=Mus musculus GN=Bfsp2 PE=2 SV=1
1058	1	SwissProt	PGP_MOUSE	580	34975	73	29	23	7	2.35	Glycerol-3-phosphate phosphatase OS=Mus musculus GN=Pgp PE=1 SV=1
1059	1	Trembl	Q3TWG2_MOUSE	579	59626	54	31	16	8	0.88	Uncharacterized protein OS=Mus musculus GN=Prkcsh PE=2 SV=1
1060	1	SwissProt	AL1L1_MOUSE	578	99502	98	22	51	10	0.69	Cytosolic 10-formyltetrahydrofolate dehydrogenase OS=Mus musculus GN=Aldh1l1 PE=1 SV=1
1061	1	SwissProt	DNMT1_MOUSE	577	185411	442	24	84	10	0.29	DNA (cytosine-5)-methyltransferase 1 OS=Mus musculus GN=Dnmt1 PE=1 SV=5
1062	1	SwissProt	ACACA_MOUSE	577	266685	233	21	107	12	0.24	Acetyl-CoA carboxylase 1 OS=Mus musculus GN=Acaca PE=1 SV=1
1063	1	Trembl	H9KV00_MOUSE	576	269165	309	17	75	13	0.26	Protein SON OS=Mus musculus GN=Son PE=1 SV=1
1064	1	Trembl	B1B0C7_MOUSE	574	479445	227	18	67	12	0.14	Basement membrane-specific heparan sulfate proteoglycan core protein OS=Mus musculus GN=Hspg2 PE=1 SV=1
1064	2	SwissProt	PGBM_MOUSE	476	407847	229	16	66	10	0.14	Basement membrane-specific heparan sulfate proteoglycan core protein OS=Mus musculus GN=Hspg2 PE=1 SV=1
1065	1	Trembl	Q5DTM9_MOUSE	573	144172	136	17	70	8	0.34	MKIAA4112 protein (Fragment) OS=Mus musculus GN=Ppfia2 PE=2 SV=1
1065	2	SwissProt	LIPA3_MOUSE	333	133914	212	11	67	7	0.28	Liprin-alpha-3 OS=Mus musculus GN=Ppfia3 PE=1 SV=2
1065	3	Trembl	B2RXQ2_MOUSE	225	143159	166	9	80	6	0.22	Ppfia1 protein OS=Mus musculus GN=Ppfia1 PE=1 SV=1
1065	4	Trembl	A0A087WPM2_MOUSE	68	134023	275	4	59	3	0.11	MCG5343 OS=Mus musculus GN=Ppfia4 PE=1 SV=1
1066	1	SwissProt	PRP19_MOUSE	573	55661	36	21	19	9	1.34	Pre-mRNA-processing factor 19 OS=Mus musculus GN=Prpf19 PE=1 SV=1
1067	1	Trembl	A0A087WNT1_MOUSE	572	15101	39	12	13	5	7.65	Elongin-C OS=Mus musculus GN=Eloc PE=1 SV=1
1068	1	Trembl	Q5J7N1_MOUSE	572	21697	49	16	17	8	6	Kras protein OS=Mus musculus GN=Kras PE=2 SV=1
1068	2	Trembl	Q3UCX0_MOUSE	467	21543	39	14	18	6	3.58	Uncharacterized protein OS=Mus musculus GN=Nras PE=2 SV=1
1069	1	SwissProt	SRRM2_MOUSE	571	295521	437	18	128	13	0.25	Serine/arginine repetitive matrix protein 2 OS=Mus musculus GN=Srrm2 PE=1 SV=3
1070	1	SwissProt	SMD3_MOUSE	571	14021	82	40	12	4	4.26	Small nuclear ribonucleoprotein Sm D3 OS=Mus musculus GN=Snrpd3 PE=1 SV=1
1071	1	SwissProt	FABD_MOUSE	570	42585	51	15	23	3	0.39	Malonyl-CoA-acyl carrier protein transacylase, mitochondrial OS=Mus musculus GN=Mcat PE=1 SV=3
1072	1	Trembl	Q9CQB4_MOUSE	567	13553	49	19	13	5	4.55	Cytochrome b-c1 complex subunit 7 OS=Mus musculus GN=Uqcrb PE=1 SV=1
1073	1	Trembl	Q3UF03_MOUSE	567	31753	36	21	8	5	1.1	Uncharacterized protein OS=Mus musculus GN=M6pr PE=2 SV=1
1074	1	SwissProt	SPT6H_MOUSE	566	200159	135	15	77	9	0.3	Transcription elongation factor SPT6 OS=Mus musculus GN=Supt6h PE=1 SV=2
1075	1	SwissProt	KAP0_MOUSE	566	43443	71	29	24	7	1.38	cAMP-dependent protein kinase type I-alpha regulatory subunit OS=Mus musculus GN=Prkar1a PE=1 SV=3
1075	2	SwissProt	KAP1_MOUSE	275	43596	68	8	22	6	0.91	cAMP-dependent protein kinase type I-beta regulatory subunit OS=Mus musculus GN=Prkar1b PE=1 SV=2
1076	1	SwissProt	SGT1_MOUSE	566	38420	45	16	26	7	1.36	Protein SGT1 homolog OS=Mus musculus GN=Sugt1 PE=1 SV=3
1077	1	SwissProt	RMD3_MOUSE	566	52339	47	23	23	12	2.22	Regulator of microtubule dynamics protein 3 OS=Mus musculus GN=Rmdn3 PE=1 SV=2
1078	1	SwissProt	MTPN_MOUSE	566	13024	19	12	6	2	1.92	Myotrophin OS=Mus musculus GN=Mtpn PE=1 SV=2
1079	1	SwissProt	CNOT1_MOUSE	565	268975	181	28	94	14	0.3	CCR4-NOT transcription complex subunit 1 OS=Mus musculus GN=Cnot1 PE=1 SV=2
1080	1	SwissProt	U2AF1_MOUSE	565	28311	42	16	14	3	0.64	Splicing factor U2AF 35 kDa subunit OS=Mus musculus GN=U2af1 PE=1 SV=4
1081	1	SwissProt	AP4A_MOUSE	560	17150	19	17	7	6	4.09	Bis(5'-nucleosyl)-tetraphosphatase [asymmetrical] OS=Mus musculus GN=Nudt2 PE=1 SV=3
1082	1	SwissProt	RTN1_MOUSE	560	83863	54	21	26	11	0.86	Reticulon-1 OS=Mus musculus GN=Rtn1 PE=1 SV=1
1082	2	Trembl	A3QM89_MOUSE	242	28452	22	7	8	3	0.64	Reticulon (Fragment) OS=Mus musculus GN=Rtn1 PE=1 SV=1
1083	1	SwissProt	PANK4_MOUSE	559	92433	105	20	39	8	0.58	Pantothenate kinase 4 OS=Mus musculus GN=Pank4 PE=1 SV=2
1084	1	Trembl	Q3UK24_MOUSE	559	55696	105	18	23	8	0.97	Uncharacterized protein OS=Mus musculus GN=Wdr37 PE=2 SV=1
1085	1	SwissProt	ISC2A_MOUSE	558	22745	24	16	7	4	1.28	Isochorismatase domain-containing protein 2A OS=Mus musculus GN=Isoc2a PE=1 SV=1
1086	1	SwissProt	ECHM_MOUSE	556	31853	63	18	24	8	2.25	Enoyl-CoA hydratase, mitochondrial OS=Mus musculus GN=Echs1 PE=1 SV=1
1087	1	SwissProt	LEGL_MOUSE	556	19172	36	18	12	5	2.37	Galectin-related protein OS=Mus musculus GN=Lgalsl PE=1 SV=1
1087	2	Trembl	E9QAC6_MOUSE	169	59619	34	5	27	3	0.27	Galectin OS=Mus musculus GN=Pick1 PE=1 SV=1
1088	1	SwissProt	DCLK1_MOUSE	556	84671	89	16	44	9	0.75	Serine/threonine-protein kinase DCLK1 OS=Mus musculus GN=Dclk1 PE=1 SV=1
1088	2	SwissProt	DCLK2_MOUSE	108	83954	60	4	33	4	0.25	Serine/threonine-protein kinase DCLK2 OS=Mus musculus GN=Dclk2 PE=1 SV=1
1089	1	Trembl	F8VQ05_MOUSE	555	340741	168	15	95	9	0.13	FRY-like transcription coactivator OS=Mus musculus GN=Fryl PE=1 SV=1
1090	1	SwissProt	TWF1_MOUSE	555	40283	52	18	23	7	1.27	Twinfilin-1 OS=Mus musculus GN=Twf1 PE=1 SV=2
1091	1	SwissProt	GSK3B_MOUSE	555	47194	55	29	21	8	1.46	Glycogen synthase kinase-3 beta OS=Mus musculus GN=Gsk3b PE=1 SV=2
1091	2	SwissProt	GSK3A_MOUSE	300	52028	29	11	17	6	0.72	Glycogen synthase kinase-3 alpha OS=Mus musculus GN=Gsk3a PE=1 SV=2
1092	1	SwissProt	NIT2_MOUSE	554	30825	21	12	11	6	1.49	Omega-amidase NIT2 OS=Mus musculus GN=Nit2 PE=1 SV=1
1093	1	Trembl	Q3TI40_MOUSE	554	30109	46	14	14	4	0.87	Uncharacterized protein OS=Mus musculus GN=Mtx2 PE=2 SV=1
1094	1	Trembl	Q3U422_MOUSE	554	50525	107	34	19	11	2.06	NADH dehydrogenase [ubiquinone] flavoprotein 3, mitochondrial OS=Mus musculus GN=Ndufv3 PE=1 SV=1
1094	2	Trembl	Q91WP8_MOUSE	525	50551	95	29	21	10	1.79	NADH dehydrogenase (Ubiquinone) flavoprotein 3 OS=Mus musculus GN=Ndufv3 PE=2 SV=1
1094	3	SwissProt	NDUV3_MOUSE	81	11806	12	3	3	2	1.2	NADH dehydrogenase [ubiquinone] flavoprotein 3, mitochondrial OS=Mus musculus GN=Ndufv3 PE=1 SV=1
1094	4	SwissProt	KCIP4_MOUSE	74	28965	27	3	17	2	0.38	Kv channel-interacting protein 4 OS=Mus musculus GN=Kcnip4 PE=1 SV=1
1095	1	SwissProt	TMX2_MOUSE	554	34320	107	28	15	6	1.61	Thioredoxin-related transmembrane protein 2 OS=Mus musculus GN=Tmx2 PE=1 SV=1
1096	1	SwissProt	ACAD9_MOUSE	553	69192	83	19	35	11	1.12	Acyl-CoA dehydrogenase family member 9, mitochondrial OS=Mus musculus GN=Acad9 PE=1 SV=2
1097	1	SwissProt	RALA_MOUSE	553	23709	49	24	14	6	2.98	Ras-related protein Ral-A OS=Mus musculus GN=Rala PE=1 SV=1
1097	2	SwissProt	RALB_MOUSE	357	23449	62	18	14	5	2.32	Ras-related protein Ral-B OS=Mus musculus GN=Ralb PE=1 SV=1
1098	1	SwissProt	NCDN_MOUSE	551	80270	70	14	29	9	0.7	Neurochondrin OS=Mus musculus GN=Ncdn PE=1 SV=1
1099	1	SwissProt	UCHL3_MOUSE	551	26306	41	13	10	5	1.91	Ubiquitin carboxyl-terminal hydrolase isozyme L3 OS=Mus musculus GN=Uchl3 PE=1 SV=2
1100	1	SwissProt	PSA4_MOUSE	549	29737	32	17	14	7	3.14	Proteasome subunit alpha type-4 OS=Mus musculus GN=Psma4 PE=1 SV=1
1101	1	SwissProt	NXF1_MOUSE	546	70826	63	16	28	6	0.59	Nuclear RNA export factor 1 OS=Mus musculus GN=Nxf1 PE=1 SV=3
1102	1	SwissProt	AIFM1_MOUSE	546	66952	61	20	27	8	1.17	Apoptosis-inducing factor 1, mitochondrial OS=Mus musculus GN=Aifm1 PE=1 SV=1
1103	1	SwissProt	F120A_MOUSE	545	122766	64	15	34	9	0.47	Constitutive coactivator of PPAR-gamma-like protein 1 OS=Mus musculus GN=FAM120A PE=1 SV=2
1104	1	SwissProt	SAM50_MOUSE	545	52230	52	24	24	11	2.23	Sorting and assembly machinery component 50 homolog OS=Mus musculus GN=Samm50 PE=1 SV=1
1105	1	SwissProt	NIPS2_MOUSE	545	33083	34	18	11	5	1.35	Protein NipSnap homolog 2 OS=Mus musculus GN=Nipsnap2 PE=1 SV=1
1106	1	Trembl	Q3U548_MOUSE	543	55852	74	15	26	7	0.81	UTP--glucose-1-phosphate uridylyltransferase OS=Mus musculus GN=Ugp2 PE=2 SV=1
1107	1	Trembl	E9PXX7_MOUSE	543	39192	40	17	16	7	1.32	Thioredoxin domain-containing protein 5 OS=Mus musculus GN=Txndc5 PE=1 SV=1
1108	1	SwissProt	SPSY_MOUSE	543	41743	83	18	21	7	1.47	Spermine synthase OS=Mus musculus GN=Sms PE=1 SV=1
1109	1	SwissProt	UBE2O_MOUSE	542	142171	106	19	55	8	0.35	(E3-independent) E2 ubiquitin-conjugating enzyme UBE2O OS=Mus musculus GN=Ube2o PE=1 SV=3
1110	1	SwissProt	TEBP_MOUSE	541	18995	27	17	10	5	3.38	Prostaglandin E synthase 3 OS=Mus musculus GN=Ptges3 PE=1 SV=1
1111	1	SwissProt	2A5E_MOUSE	540	55078	50	16	30	8	0.98	Serine/threonine-protein phosphatase 2A 56 kDa regulatory subunit epsilon isoform OS=Mus musculus GN=Ppp2r5e PE=1 SV=3
1112	1	SwissProt	SYK_MOUSE	540	68253	107	23	34	12	1.46	Lysine--tRNA ligase OS=Mus musculus GN=Kars PE=1 SV=1
1113	1	SwissProt	SART3_MOUSE	539	110405	176	24	63	12	0.67	Squamous cell carcinoma antigen recognized by T-cells 3 OS=Mus musculus GN=Sart3 PE=1 SV=1
1114	1	SwissProt	EIF3L_MOUSE	538	66798	63	13	31	8	0.76	Eukaryotic translation initiation factor 3 subunit L OS=Mus musculus GN=Eif3l PE=1 SV=1
1115	1	SwissProt	OTU7B_MOUSE	535	92610	66	18	30	7	0.43	OTU domain-containing protein 7B OS=Mus musculus GN=Otud7b PE=1 SV=1
1115	2	SwissProt	OTU7A_MOUSE	115	101704	97	5	41	3	0.15	OTU domain-containing protein 7A OS=Mus musculus GN=Otud7a PE=1 SV=1
1116	1	SwissProt	ACY1_MOUSE	535	45980	40	20	20	9	2.09	Aminoacylase-1 OS=Mus musculus GN=Acy1 PE=1 SV=1
1117	1	Trembl	Q3UGT1_MOUSE	535	88937	117	16	40	8	0.53	Uncharacterized protein OS=Mus musculus GN=Cpt1a PE=2 SV=1
1118	1	SwissProt	PSMD6_MOUSE	535	45792	95	28	29	8	1.28	26S proteasome non-ATPase regulatory subunit 6 OS=Mus musculus GN=Psmd6 PE=1 SV=1
1119	1	Trembl	Q3U449_MOUSE	534	33564	64	15	22	8	2.53	Bisphosphate 3'-nucleotidase 1, isoform CRA_a OS=Mus musculus GN=Bpnt1 PE=2 SV=1
1119	2	Trembl	A0A1B0GRV0_MOUSE	481	35294	75	15	26	8	2.32	3'(2'),5'-bisphosphate nucleotidase 1 OS=Mus musculus GN=Bpnt1 PE=1 SV=1
1120	1	SwissProt	PSB2_MOUSE	534	23063	31	18	12	5	1.76	Proteasome subunit beta type-2 OS=Mus musculus GN=Psmb2 PE=1 SV=1
1121	1	SwissProt	PTN11_MOUSE	533	68988	63	18	40	11	1.27	Tyrosine-protein phosphatase non-receptor type 11 OS=Mus musculus GN=Ptpn11 PE=1 SV=2
1122	1	SwissProt	PSB1_MOUSE	530	26583	59	25	21	7	3.91	Proteasome subunit beta type-1 OS=Mus musculus GN=Psmb1 PE=1 SV=1
1123	1	Trembl	Q3TQY2_MOUSE	527	53064	65	14	22	7	0.86	Uncharacterized protein OS=Mus musculus GN=Dctn4 PE=2 SV=1
1124	1	SwissProt	BORG4_MOUSE	527	37903	59	13	24	6	1.11	Cdc42 effector protein 4 OS=Mus musculus GN=Cdc42ep4 PE=1 SV=1
1125	1	SwissProt	EHD3_MOUSE	521	60840	62	17	34	10	1.35	EH domain-containing protein 3 OS=Mus musculus GN=Ehd3 PE=1 SV=2
1125	2	SwissProt	EHD1_MOUSE	234	60622	74	7	28	5	0.48	EH domain-containing protein 1 OS=Mus musculus GN=Ehd1 PE=1 SV=1
1125	3	SwissProt	EHD4_MOUSE	103	61670	80	4	23	4	0.36	EH domain-containing protein 4 OS=Mus musculus GN=Ehd4 PE=1 SV=1
1126	1	SwissProt	DAZP1_MOUSE	521	43415	33	15	16	7	1.14	DAZ-associated protein 1 OS=Mus musculus GN=Dazap1 PE=1 SV=2
1127	1	SwissProt	RS26_MOUSE	520	13292	28	21	4	2	1.01	40S ribosomal protein S26 OS=Mus musculus GN=Rps26 PE=1 SV=3
1128	1	Trembl	Q80X48_MOUSE	520	156486	99	16	41	8	0.27	Nucleoporin 155 OS=Mus musculus GN=Nup155 PE=2 SV=1
1129	1	SwissProt	ITPA_MOUSE	519	22225	23	13	8	5	1.87	Inosine triphosphate pyrophosphatase OS=Mus musculus GN=Itpa PE=1 SV=2
1130	1	Trembl	Q3TDL0_MOUSE	518	29974	70	13	15	4	1.19	Uncharacterized protein OS=Mus musculus GN=Cops7b PE=2 SV=1
1131	1	Trembl	F8VQC1_MOUSE	517	75181	50	15	27	6	0.46	Signal recognition particle subunit SRP72 OS=Mus musculus GN=Srp72 PE=1 SV=1
1132	1	SwissProt	TMX3_MOUSE	516	52157	35	9	20	5	0.72	Protein disulfide-isomerase TMX3 OS=Mus musculus GN=Tmx3 PE=1 SV=2
1133	1	SwissProt	COR1C_MOUSE	516	53771	55	14	27	6	0.69	Coronin-1C OS=Mus musculus GN=Coro1c PE=1 SV=2
1134	1	SwissProt	GNAZ_MOUSE	515	41337	51	22	18	8	1.79	Guanine nucleotide-binding protein G(z) subunit alpha OS=Mus musculus GN=Gnaz PE=1 SV=4
1135	1	Trembl	Q3UMP2_MOUSE	515	34728	174	17	51	6	1.58	Uncharacterized protein OS=Mus musculus GN=Hmgcl PE=2 SV=1
1136	1	Trembl	A0A140T8T4_MOUSE	511	21954	32	11	11	5	1.9	Ribosomal protein L9, pseudogene 6 OS=Mus musculus GN=Rpl9-ps6 PE=4 SV=1
1137	1	SwissProt	DJC11_MOUSE	511	63536	67	13	35	7	0.68	DnaJ homolog subfamily C member 11 OS=Mus musculus GN=Dnajc11 PE=1 SV=2
1138	1	SwissProt	NEUM_MOUSE	510	23732	61	30	15	6	2.26	Neuromodulin OS=Mus musculus GN=Gap43 PE=1 SV=1
1139	1	SwissProt	RS27L_MOUSE	508	9813	29	17	5	2	3.12	40S ribosomal protein S27-like OS=Mus musculus GN=Rps27l PE=1 SV=3
1139	2	SwissProt	RS27_MOUSE	465	9797	27	15	8	3	5.6	40S ribosomal protein S27 OS=Mus musculus GN=Rps27 PE=1 SV=3
1140	1	SwissProt	NELFE_MOUSE	508	42642	33	12	18	3	0.39	Negative elongation factor E OS=Mus musculus GN=Nelfe PE=1 SV=2
1141	1	Trembl	F6RPJ9_MOUSE	508	114873	131	18	55	10	0.57	Insulin-degrading enzyme (Fragment) OS=Mus musculus GN=Ide PE=1 SV=1
1142	1	Trembl	D3Z780_MOUSE	507	62998	108	17	31	7	0.69	Translation initiation factor eIF-2B subunit delta OS=Mus musculus GN=Eif2b4 PE=1 SV=1
1143	1	Trembl	E9Q317_MOUSE	507	19631	72	10	24	3	1.04	Histone deacetylase complex subunit SAP18 OS=Mus musculus GN=Sap18 PE=1 SV=1
1144	1	Trembl	Q3UX93_MOUSE	507	22004	75	36	20	7	4.49	Uncharacterized protein OS=Mus musculus GN=Lin7c PE=2 SV=1
1144	2	SwissProt	LIN7A_MOUSE	273	26091	60	22	17	4	1.46	Protein lin-7 homolog A OS=Mus musculus GN=Lin7a PE=1 SV=2
1144	3	SwissProt	LIN7B_MOUSE	140	22957	27	6	9	2	0.5	Protein lin-7 homolog B OS=Mus musculus GN=Lin7b PE=1 SV=2
1145	1	SwissProt	VP26B_MOUSE	506	39157	56	13	17	4	0.82	Vacuolar protein sorting-associated protein 26B OS=Mus musculus GN=Vps26b PE=1 SV=1
1146	1	SwissProt	CSN3_MOUSE	506	48371	51	17	22	7	1.18	COP9 signalosome complex subunit 3 OS=Mus musculus GN=Cops3 PE=1 SV=3
1147	1	SwissProt	EEA1_MOUSE	505	161958	270	15	92	12	0.42	Early endosome antigen 1 OS=Mus musculus GN=Eea1 PE=1 SV=2
1148	1	SwissProt	MTREX_MOUSE	505	118588	120	15	52	6	0.27	Exosome RNA helicase MTR4 OS=Mus musculus GN=Mtrex PE=1 SV=1
1149	1	SwissProt	PSPC1_MOUSE	504	58835	92	12	35	5	0.49	Paraspeckle component 1 OS=Mus musculus GN=Pspc1 PE=1 SV=1
1150	1	SwissProt	SERA_MOUSE	504	57347	92	13	29	7	0.78	D-3-phosphoglycerate dehydrogenase OS=Mus musculus GN=Phgdh PE=1 SV=3
1151	1	Trembl	Q4VA28_MOUSE	504	18636	55	20	17	3	1.72	Ribosomal protein L21 OS=Mus musculus GN=Rpl21 PE=2 SV=1
1152	1	Trembl	Q80VM5_MOUSE	503	91784	161	17	34	9	0.59	Dipeptidyl aminopeptidase-like protein 6 OS=Mus musculus GN=Dpp6 PE=1 SV=1
1153	1	SwissProt	SYUA_MOUSE	503	14476	16	8	9	3	1.63	Alpha-synuclein OS=Mus musculus GN=Snca PE=1 SV=2
1154	1	Trembl	A0A0A0MQD1_MOUSE	502	127297	130	25	65	16	0.81	Tudor domain-containing protein 7 OS=Mus musculus GN=Tdrd7 PE=1 SV=1
1155	1	Trembl	Q3U6W4_MOUSE	502	35915	89	21	28	8	1.85	Heme oxygenase OS=Mus musculus GN=Hmox2 PE=2 SV=1
1156	1	SwissProt	SNG1_MOUSE	502	25864	26	21	4	2	0.44	Synaptogyrin-1 OS=Mus musculus GN=Syngr1 PE=1 SV=2
1157	1	SwissProt	LIMA1_MOUSE	501	84635	102	18	46	7	0.48	LIM domain and actin-binding protein 1 OS=Mus musculus GN=Lima1 PE=1 SV=3
1158	1	SwissProt	ACSL3_MOUSE	501	81467	86	14	32	7	0.59	Long-chain-fatty-acid--CoA ligase 3 OS=Mus musculus GN=Acsl3 PE=1 SV=2
1159	1	SwissProt	PURA1_MOUSE	500	50508	94	15	22	7	0.92	Adenylosuccinate synthetase isozyme 1 OS=Mus musculus GN=Adssl1 PE=1 SV=2
1160	1	SwissProt	THTM_MOUSE	500	33231	31	15	15	7	1.69	3-mercaptopyruvate sulfurtransferase OS=Mus musculus GN=Mpst PE=1 SV=3
1161	1	SwissProt	CNRP1_MOUSE	500	18715	26	15	10	5	2.47	CB1 cannabinoid receptor-interacting protein 1 OS=Mus musculus GN=Cnrip1 PE=1 SV=1
1162	1	Trembl	Q8C5E7_MOUSE	499	47054	104	16	33	5	0.82	Sorting nexin OS=Mus musculus GN=Snx5 PE=2 SV=1
1162	2	SwissProt	SNX6_MOUSE	352	46905	43	13	23	4	0.65	Sorting nexin-6 OS=Mus musculus GN=Snx6 PE=1 SV=2
1163	1	SwissProt	MECR_MOUSE	499	40545	33	13	14	6	1.01	Enoyl-[acyl-carrier-protein] reductase, mitochondrial OS=Mus musculus GN=Mecr PE=1 SV=2
1164	1	SwissProt	DLRB1_MOUSE	497	10983	53	17	13	4	11.47	Dynein light chain roadblock-type 1 OS=Mus musculus GN=Dynlrb1 PE=1 SV=3
1165	1	SwissProt	PSDE_MOUSE	496	34726	62	21	19	7	2.87	26S proteasome non-ATPase regulatory subunit 14 OS=Mus musculus GN=Psmd14 PE=1 SV=2
1166	1	SwissProt	ASNA_MOUSE	494	39254	53	25	21	9	2.31	ATPase Asna1 OS=Mus musculus GN=Asna1 PE=1 SV=2
1166	2	Trembl	Q8VEI6_MOUSE	346	25112	50	19	14	8	4.37	Arsenical pump-driving ATPase OS=Mus musculus GN=Asna1 PE=2 SV=1
1167	1	SwissProt	CX6B1_MOUSE	493	10293	22	16	6	4	4.98	Cytochrome c oxidase subunit 6B1 OS=Mus musculus GN=Cox6b1 PE=1 SV=2
1168	1	SwissProt	ZC3HF_MOUSE	493	48697	33	9	21	3	0.34	Zinc finger CCCH domain-containing protein 15 OS=Mus musculus GN=Zc3h15 PE=1 SV=2
1169	1	Trembl	A2AN96_MOUSE	493	21069	39	24	15	6	2.78	Retinoblastoma binding protein 9 OS=Mus musculus GN=Rbbp9 PE=1 SV=1
1170	1	Trembl	A1L3B8_MOUSE	490	36574	24	15	11	7	1.46	Proteasome (Prosome, macropain) 26S subunit, non-ATPase, 7 OS=Mus musculus GN=Psmd7 PE=1 SV=1
1171	1	SwissProt	ARC1A_MOUSE	490	42170	49	12	19	7	1.44	Actin-related protein 2/3 complex subunit 1A OS=Mus musculus GN=Arpc1a PE=1 SV=1
1171	2	SwissProt	ARC1B_MOUSE	106	41836	24	2	14	2	0.25	Actin-related protein 2/3 complex subunit 1B OS=Mus musculus GN=Arpc1b PE=1 SV=4
1172	1	Trembl	Q8C1L7_MOUSE	490	8988	28	9	14	3	6.73	40S ribosomal protein S21 OS=Mus musculus GN=mCG_6739 PE=2 SV=1
1173	1	SwissProt	BBS4_MOUSE	490	58788	28	13	17	7	0.9	Bardet-Biedl syndrome 4 protein homolog OS=Mus musculus GN=Bbs4 PE=1 SV=1
1174	1	Trembl	E9Q481_MOUSE	489	95881	73	14	39	8	0.48	Serine/threonine-protein phosphatase 4 regulatory subunit 3A OS=Mus musculus GN=Ppp4r3a PE=1 SV=1
1174	2	SwissProt	P4R3B_MOUSE	243	94616	103	6	19	3	0.16	Serine/threonine-protein phosphatase 4 regulatory subunit 3B OS=Mus musculus GN=Ppp4r3b PE=1 SV=2
1175	1	Trembl	Q80ZX0_MOUSE	488	136606	77	9	36	5	0.19	Sec24-related gene family, member B (S. cerevisiae) OS=Mus musculus GN=Sec24b PE=1 SV=1
1176	1	SwissProt	UBR4_MOUSE	487	578883	363	16	157	13	0.11	E3 ubiquitin-protein ligase UBR4 OS=Mus musculus GN=Ubr4 PE=1 SV=1
1177	1	Trembl	F6VQ81_MOUSE	487	17776	70	19	27	6	7.18	Tumor protein D54 (Fragment) OS=Mus musculus GN=Tpd52l2 PE=1 SV=1
1178	1	Trembl	Q4VAG4_MOUSE	486	14807	24	15	7	4	3.83	MCG12304 OS=Mus musculus GN=Rpl22 PE=1 SV=1
1179	1	SwissProt	WBP2_MOUSE	484	28128	36	14	15	5	1.31	WW domain-binding protein 2 OS=Mus musculus GN=Wbp2 PE=1 SV=1
1180	1	Trembl	A0A0R4J0U2_MOUSE	484	46819	49	14	24	4	0.5	Serine/threonine-protein phosphatase 4 regulatory subunit 2 OS=Mus musculus GN=Ppp4r2 PE=1 SV=1
1181	1	Trembl	A0MNP4_MOUSE	484	33923	21	15	8	7	1.63	CDW13/WDR61 OS=Mus musculus GN=Wdr61 PE=1 SV=1
1182	1	Trembl	Q3UJ95_MOUSE	484	47688	38	12	24	6	1	Phosphatidylinositol-4-phosphate 5-kinase, type II, beta OS=Mus musculus GN=Pip4k2b PE=1 SV=1
1183	1	Trembl	B5TZD5_MOUSE	484	40916	58	14	18	5	0.78	D4 zinc and double PHD finger family 3 splice variant a OS=Mus musculus GN=Dpf3 PE=2 SV=1
1184	1	SwissProt	AP3M2_MOUSE	483	47115	43	18	20	5	1.02	AP-3 complex subunit mu-2 OS=Mus musculus GN=Ap3m2 PE=1 SV=1
1184	2	SwissProt	AP3M1_MOUSE	71	47248	18	3	12	2	0.22	AP-3 complex subunit mu-1 OS=Mus musculus GN=Ap3m1 PE=1 SV=1
1185	1	Trembl	B2RT97_MOUSE	483	43124	39	19	23	13	3.13	Proteasome (Prosome, macropain) 26S subunit, non-ATPase, 13 OS=Mus musculus GN=Psmd13 PE=1 SV=1
1185	2	Trembl	E9Q0U1_MOUSE	426	26437	22	14	11	9	3.94	26S proteasome non-ATPase regulatory subunit 13 OS=Mus musculus GN=Psmd13 PE=1 SV=1
1186	1	SwissProt	OPSB_MOUSE	483	39694	55	28	11	2	0.27	Short-wave-sensitive opsin 1 OS=Mus musculus GN=Opn1sw PE=1 SV=1
1187	1	SwissProt	MGN_MOUSE	482	17210	32	18	10	4	2.88	Protein mago nashi homolog OS=Mus musculus GN=Magoh PE=2 SV=1
1188	1	SwissProt	GCN1_MOUSE	481	295628	382	21	120	12	0.21	eIF-2-alpha kinase activator GCN1 OS=Mus musculus GN=Gcn1 PE=1 SV=1
1189	1	Trembl	Q99PC9_MOUSE	481	69494	64	27	29	10	1.11	Serine/threonine-protein phosphatase 2A 56 kDa regulatory subunit OS=Mus musculus GN=Ppp2r5d PE=2 SV=1
1189	2	Trembl	Q6ZQK4_MOUSE	211	53212	43	10	16	5	0.56	MKIAA0044 protein (Fragment) OS=Mus musculus GN=Ppp2r5c PE=2 SV=1
1190	1	Trembl	Q91W87_MOUSE	481	57027	57	16	25	6	0.78	Cytochrome P450, family 2, subfamily d, polypeptide 22 OS=Mus musculus GN=Cyp2d22 PE=2 SV=1
1191	1	SwissProt	PRDX3_MOUSE	480	28337	31	17	8	5	1.29	Thioredoxin-dependent peroxide reductase, mitochondrial OS=Mus musculus GN=Prdx3 PE=1 SV=1
1192	1	SwissProt	F1142_MOUSE	480	54354	79	14	25	8	1	Protein FAM114A2 OS=Mus musculus GN=Fam114a2 PE=1 SV=2
1193	1	SwissProt	MCU_MOUSE	480	39999	36	10	15	5	1.03	Calcium uniporter protein, mitochondrial OS=Mus musculus GN=Mcu PE=1 SV=2
1194	1	Trembl	F8WHW6_MOUSE	479	75811	55	13	30	8	0.75	Phosphatidylinositol 4-phosphate 5-kinase type-1 gamma OS=Mus musculus GN=Pip5k1c PE=1 SV=1
1194	2	SwissProt	PI51A_MOUSE	217	60789	82	6	22	2	0.26	Phosphatidylinositol 4-phosphate 5-kinase type-1 alpha OS=Mus musculus GN=Pip5k1a PE=1 SV=2
1195	1	Trembl	A0A0R4J1E2_MOUSE	479	73513	54	12	33	8	0.67	Elongation factor 1-delta OS=Mus musculus GN=Eef1d PE=1 SV=1
1196	1	SwissProt	NPL_MOUSE	479	35165	45	20	15	8	2.81	N-acetylneuraminate lyase OS=Mus musculus GN=Npl PE=1 SV=1
1197	1	Trembl	E9QK04_MOUSE	478	163787	80	15	49	10	0.37	Neogenin OS=Mus musculus GN=Neo1 PE=1 SV=1
1198	1	SwissProt	DP13A_MOUSE	478	79963	66	19	39	10	0.92	DCC-interacting protein 13-alpha OS=Mus musculus GN=Appl1 PE=1 SV=1
1199	1	SwissProt	CSN7A_MOUSE	478	30377	21	13	10	6	1.53	COP9 signalosome complex subunit 7a OS=Mus musculus GN=Cops7a PE=1 SV=2
1200	1	Trembl	A0A4W9_MOUSE	477	36722	19	12	9	5	0.9	Neuronal growth regulator 1 OS=Mus musculus GN=Negr1 PE=1 SV=1
1201	1	Trembl	E9PUW7_MOUSE	476	125243	70	13	35	11	0.52	Exportin-7 OS=Mus musculus GN=Xpo7 PE=1 SV=1
1202	1	SwissProt	BZW2_MOUSE	476	48261	137	20	20	8	1.18	Basic leucine zipper and W2 domain-containing protein 2 OS=Mus musculus GN=Bzw2 PE=1 SV=1
1202	2	SwissProt	BZW1_MOUSE	321	48184	56	10	21	5	0.63	Basic leucine zipper and W2 domain-containing protein 1 OS=Mus musculus GN=Bzw1 PE=1 SV=1
1203	1	Trembl	Q6ZPT2_MOUSE	475	138941	194	19	71	12	0.5	MKIAA1352 protein (Fragment) OS=Mus musculus GN=Lars PE=2 SV=1
1204	1	SwissProt	HSDL1_MOUSE	475	37243	22	13	9	5	0.88	Inactive hydroxysteroid dehydrogenase-like protein 1 OS=Mus musculus GN=Hsdl1 PE=1 SV=1
1205	1	SwissProt	ADNP_MOUSE	475	125769	78	13	39	4	0.16	Activity-dependent neuroprotector homeobox protein OS=Mus musculus GN=Adnp PE=1 SV=2
1206	1	SwissProt	SMD2_MOUSE	473	13632	36	14	13	4	2.9	Small nuclear ribonucleoprotein Sm D2 OS=Mus musculus GN=Snrpd2 PE=1 SV=1
1207	1	SwissProt	THOC7_MOUSE	472	23928	57	24	11	1	0.22	THO complex subunit 7 homolog OS=Mus musculus GN=Thoc7 PE=1 SV=2
1208	1	Trembl	A2AEX8_MOUSE	472	35479	47	19	19	4	0.7	Four and a half LIM domains 1, isoform CRA_b OS=Mus musculus GN=Fhl1 PE=1 SV=1
1209	1	SwissProt	UBP2L_MOUSE	469	116842	73	18	29	8	0.44	Ubiquitin-associated protein 2-like OS=Mus musculus GN=Ubap2l PE=1 SV=1
1210	1	SwissProt	SMU1_MOUSE	469	58134	60	23	22	7	0.91	WD40 repeat-containing protein SMU1 OS=Mus musculus GN=Smu1 PE=2 SV=2
1211	1	SwissProt	NUP93_MOUSE	468	93736	167	17	45	10	0.83	Nuclear pore complex protein Nup93 OS=Mus musculus GN=Nup93 PE=1 SV=1
1212	1	Trembl	F6QL70_MOUSE	467	17013	45	35	10	1	0.32	60S ribosomal protein L29 OS=Mus musculus GN=Gm17669 PE=3 SV=1
1213	1	Trembl	A0A1S6GWI9_MOUSE	467	44078	68	16	24	7	1.35	Uncharacterized protein OS=Mus musculus GN=Lrpap1 PE=2 SV=1
1214	1	Trembl	Q8BVQ9_MOUSE	466	53289	93	17	37	9	1.65	26S proteasome regulatory subunit 7 OS=Mus musculus GN=Psmc2 PE=1 SV=1
1215	1	SwissProt	FNTA_MOUSE	466	44157	37	14	16	5	0.7	Protein farnesyltransferase/geranylgeranyltransferase type-1 subunit alpha OS=Mus musculus GN=Fnta PE=1 SV=1
1216	1	Trembl	Q6PB94_MOUSE	465	43190	34	8	19	5	0.73	Arfgap1 protein OS=Mus musculus GN=Arfgap1 PE=2 SV=1
1217	1	Trembl	Q6ZWX1_MOUSE	465	12660	37	24	5	2	1.08	MCG1036414 OS=Mus musculus GN=Rpl35a PE=1 SV=1
1218	1	SwissProt	AIP_MOUSE	464	38037	70	21	11	6	1.38	AH receptor-interacting protein OS=Mus musculus GN=Aip PE=1 SV=1
1219	1	Trembl	Q3TF62_MOUSE	464	48003	100	18	27	9	1.67	Uncharacterized protein OS=Mus musculus GN=Actl6a PE=2 SV=1
1220	1	SwissProt	NDUA8_MOUSE	463	20435	21	13	7	4	1.5	NADH dehydrogenase [ubiquinone] 1 alpha subcomplex subunit 8 OS=Mus musculus GN=Ndufa8 PE=1 SV=3
1221	1	SwissProt	TTYH1_MOUSE	463	49685	16	10	7	2	0.21	Protein tweety homolog 1 OS=Mus musculus GN=Ttyh1 PE=1 SV=1
1222	1	SwissProt	DDX42_MOUSE	462	102187	150	18	60	13	0.82	ATP-dependent RNA helicase DDX42 OS=Mus musculus GN=Ddx42 PE=1 SV=3
1223	1	SwissProt	HCDH_MOUSE	462	34613	48	17	20	4	0.97	Hydroxyacyl-coenzyme A dehydrogenase, mitochondrial OS=Mus musculus GN=Hadh PE=1 SV=2
1224	1	SwissProt	SPF45_MOUSE	462	45504	69	17	22	4	0.51	Splicing factor 45 OS=Mus musculus GN=Rbm17 PE=1 SV=1
1225	1	SwissProt	HIBCH_MOUSE	461	43295	75	20	30	10	1.97	3-hydroxyisobutyryl-CoA hydrolase, mitochondrial OS=Mus musculus GN=Hibch PE=1 SV=1
1226	1	SwissProt	SMD1_MOUSE	461	13273	29	16	7	3	1.84	Small nuclear ribonucleoprotein Sm D1 OS=Mus musculus GN=Snrpd1 PE=1 SV=1
1227	1	SwissProt	MTCH2_MOUSE	461	34104	38	17	15	6	1.29	Mitochondrial carrier homolog 2 OS=Mus musculus GN=Mtch2 PE=1 SV=1
1228	1	SwissProt	LYRIC_MOUSE	461	63922	219	12	27	6	0.8	Protein LYRIC OS=Mus musculus GN=Mtdh PE=1 SV=1
1229	1	SwissProt	COPG2_MOUSE	461	98815	113	17	48	10	0.61	Coatomer subunit gamma-2 OS=Mus musculus GN=Copg2 PE=1 SV=1
1230	1	SwissProt	PDIP3_MOUSE	460	46332	72	16	32	7	1.04	Polymerase delta-interacting protein 3 OS=Mus musculus GN=Poldip3 PE=1 SV=1
1231	1	SwissProt	PPM1G_MOUSE	460	59376	62	11	24	5	0.49	Protein phosphatase 1G OS=Mus musculus GN=Ppm1g PE=1 SV=3
1232	1	SwissProt	CPSF5_MOUSE	460	26281	27	15	12	6	2.48	Cleavage and polyadenylation specificity factor subunit 5 OS=Mus musculus GN=Nudt21 PE=1 SV=1
1233	1	Trembl	Q3UG68_MOUSE	460	49183	33	18	15	8	1.15	Dolichyl-diphosphooligosaccharide--protein glycosyltransferase 48 kDa subunit OS=Mus musculus GN=Ddost PE=2 SV=1
1234	1	Trembl	Q0VAW6_MOUSE	457	42983	52	15	17	4	0.73	RIKEN cDNA 8030462N17 gene OS=Mus musculus GN=8030462N17Rik PE=1 SV=1
1235	1	SwissProt	PFD2_MOUSE	457	16581	34	13	12	4	2.09	Prefoldin subunit 2 OS=Mus musculus GN=Pfdn2 PE=1 SV=2
1236	1	SwissProt	RIDA_MOUSE	456	14304	15	9	7	5	4.07	2-iminobutanoate/2-iminopropanoate deaminase OS=Mus musculus GN=Rida PE=1 SV=3
1237	1	Trembl	D3YYK8_MOUSE	455	29635	146	11	14	3	0.61	Microtubule-associated protein RP/EB family member 2 (Fragment) OS=Mus musculus GN=Mapre2 PE=1 SV=1
1238	1	SwissProt	SNTB1_MOUSE	455	58444	73	20	28	12	1.85	Beta-1-syntrophin OS=Mus musculus GN=Sntb1 PE=1 SV=4
1238	2	SwissProt	SNTB2_MOUSE	85	56802	60	7	22	4	0.39	Beta-2-syntrophin OS=Mus musculus GN=Sntb2 PE=1 SV=2
1239	1	SwissProt	HD_MOUSE	455	348520	206	19	100	18	0.28	Huntingtin OS=Mus musculus GN=Htt PE=1 SV=2
1240	1	SwissProt	IGLO5_MOUSE	455	37143	27	10	13	3	0.46	IgLON family member 5 OS=Mus musculus GN=Iglon5 PE=2 SV=2
1241	1	SwissProt	TRA2B_MOUSE	455	33760	75	10	20	3	0.52	Transformer-2 protein homolog beta OS=Mus musculus GN=Tra2b PE=1 SV=1
1242	1	SwissProt	MLEC_MOUSE	454	32493	25	12	12	4	0.78	Malectin OS=Mus musculus GN=Mlec PE=1 SV=2
1243	1	Trembl	D3Z4V1_MOUSE	452	56367	63	18	18	7	0.95	Pleiotropic regulator 1 OS=Mus musculus GN=Plrg1 PE=1 SV=1
1244	1	SwissProt	SFXN3_MOUSE	452	35669	77	19	21	8	1.87	Sideroflexin-3 OS=Mus musculus GN=Sfxn3 PE=1 SV=1
1244	2	SwissProt	SFXN1_MOUSE	401	35911	38	11	15	5	0.92	Sideroflexin-1 OS=Mus musculus GN=Sfxn1 PE=1 SV=3
1245	1	Trembl	Q3THA6_MOUSE	452	27589	51	19	11	5	1.34	MCG17902, isoform CRA_a OS=Mus musculus GN=Srsf7 PE=2 SV=1
1245	2	SwissProt	SRSF3_MOUSE	394	19546	41	22	9	3	1.05	Serine/arginine-rich splicing factor 3 OS=Mus musculus GN=Srsf3 PE=1 SV=1
1246	1	Trembl	A1A4A7_MOUSE	452	32437	45	17	15	2	0.34	Pgam5 protein (Fragment) OS=Mus musculus GN=Pgam5 PE=2 SV=1
1247	1	SwissProt	FKBP3_MOUSE	452	25189	37	13	20	6	2.68	Peptidyl-prolyl cis-trans isomerase FKBP3 OS=Mus musculus GN=Fkbp3 PE=1 SV=2
1248	1	SwissProt	NLTP_MOUSE	452	59715	74	19	28	9	1.2	Non-specific lipid-transfer protein OS=Mus musculus GN=Scp2 PE=1 SV=3
1249	1	SwissProt	SNR40_MOUSE	452	39707	40	19	20	9	1.9	U5 small nuclear ribonucleoprotein 40 kDa protein OS=Mus musculus GN=Snrnp40 PE=1 SV=1
1250	1	SwissProt	XPO5_MOUSE	451	139050	140	17	64	9	0.41	Exportin-5 OS=Mus musculus GN=Xpo5 PE=1 SV=1
1251	1	SwissProt	C10_MOUSE	450	13300	24	8	11	3	1.84	Protein C10 OS=Mus musculus GN=Grcc10 PE=1 SV=1
1252	1	SwissProt	CPT2_MOUSE	450	74504	84	15	33	7	0.56	Carnitine O-palmitoyltransferase 2, mitochondrial OS=Mus musculus GN=Cpt2 PE=1 SV=2
1253	1	SwissProt	PDS5A_MOUSE	450	151772	189	16	81	8	0.28	Sister chromatid cohesion protein PDS5 homolog A OS=Mus musculus GN=Pds5a PE=1 SV=3
1254	1	SwissProt	RABE1_MOUSE	450	99862	128	12	59	5	0.33	Rab GTPase-binding effector protein 1 OS=Mus musculus GN=Rabep1 PE=1 SV=2
1255	1	Trembl	Q3UWL8_MOUSE	449	15343	13	9	6	2	0.84	Prefoldin subunit 4 OS=Mus musculus GN=Pfdn4 PE=1 SV=1
1256	1	SwissProt	ATAD1_MOUSE	447	41060	46	16	19	7	1.23	ATPase family AAA domain-containing protein 1 OS=Mus musculus GN=Atad1 PE=1 SV=1
1257	1	Trembl	Q8C7F9_MOUSE	446	76392	46	13	20	5	0.45	Transmembrane 9 superfamily member OS=Mus musculus GN=Tm9sf2 PE=2 SV=1
1258	1	Trembl	A1L340_MOUSE	446	202299	208	12	91	9	0.23	MCG56960 OS=Mus musculus GN=Rp1l1 PE=2 SV=1
1259	1	SwissProt	CPSF1_MOUSE	446	162027	141	23	66	10	0.34	Cleavage and polyadenylation specificity factor subunit 1 OS=Mus musculus GN=Cpsf1 PE=1 SV=1
1260	1	SwissProt	TRNT1_MOUSE	444	50035	75	21	23	6	0.76	CCA tRNA nucleotidyltransferase 1, mitochondrial OS=Mus musculus GN=Trnt1 PE=1 SV=1
1261	1	SwissProt	PFD5_MOUSE	444	17402	36	11	11	4	2.81	Prefoldin subunit 5 OS=Mus musculus GN=Pfdn5 PE=1 SV=1
1262	1	Trembl	Q3U6A2_MOUSE	443	66257	72	14	24	7	0.65	Uncharacterized protein OS=Mus musculus GN=Rbm14 PE=2 SV=1
1262	2	Trembl	F7BGR7_MOUSE	113	53442	107	3	25	2	0.19	Predicted gene 21992 OS=Mus musculus GN=Gm21992 PE=1 SV=1
1263	1	SwissProt	TMOD2_MOUSE	443	39487	52	14	23	6	1.3	Tropomodulin-2 OS=Mus musculus GN=Tmod2 PE=1 SV=2
1263	2	SwissProt	TMOD3_MOUSE	160	39592	26	7	20	5	0.81	Tropomodulin-3 OS=Mus musculus GN=Tmod3 PE=1 SV=1
1264	1	Trembl	A2A4P4_MOUSE	443	60868	118	16	25	5	0.47	Predicted gene, 27029 OS=Mus musculus GN=Gm27029 PE=4 SV=1
1265	1	Trembl	Q3TGS7_MOUSE	442	19405	40	16	13	5	2.33	Sorting nexin 12, isoform CRA_b OS=Mus musculus GN=Snx12 PE=1 SV=1
1265	2	SwissProt	SNX3_MOUSE	315	18803	20	12	9	3	1.11	Sorting nexin-3 OS=Mus musculus GN=Snx3 PE=1 SV=3
1266	1	SwissProt	ACAD8_MOUSE	441	45789	72	12	24	8	1.52	Isobutyryl-CoA dehydrogenase, mitochondrial OS=Mus musculus GN=Acad8 PE=1 SV=2
1267	1	Trembl	G3X9K9_MOUSE	441	27255	48	15	18	6	1.8	Proteasome activator complex subunit 1 OS=Mus musculus GN=Psme1 PE=1 SV=1
1268	1	Trembl	D3YWX2_MOUSE	441	241129	138	18	69	8	0.19	YLP motif-containing protein 1 OS=Mus musculus GN=Ylpm1 PE=1 SV=2
1269	1	Trembl	Q8R038_MOUSE	440	43068	44	13	19	7	1.15	Melanocyte proliferating gene 1 OS=Mus musculus GN=Myg1 PE=2 SV=1
1270	1	Trembl	Q3UI46_MOUSE	440	8967	41	27	3	3	3.63	Neural cell expressed, developmentally down-regulated gene 8, isoform CRA_a OS=Mus musculus GN=Nedd8 PE=1 SV=1
1271	1	Trembl	A0A0R4J0I9_MOUSE	440	523372	355	28	111	11	0.11	Low density lipoprotein receptor-related protein 1 OS=Mus musculus GN=Lrp1 PE=1 SV=1
1272	1	SwissProt	COPD_MOUSE	440	57649	101	18	42	8	0.93	Coatomer subunit delta OS=Mus musculus GN=Arcn1 PE=1 SV=2
1273	1	SwissProt	S6A17_MOUSE	439	81817	111	13	25	5	0.33	Sodium-dependent neutral amino acid transporter SLC6A17 OS=Mus musculus GN=Slc6a17 PE=1 SV=1
1274	1	Trembl	E9Q3V0_MOUSE	439	71441	60	17	17	4	0.3	Sodium- and chloride-dependent glycine transporter 1 OS=Mus musculus GN=Slc6a9 PE=1 SV=1
1275	1	SwissProt	CHM4B_MOUSE	438	24921	44	8	9	2	0.46	Charged multivesicular body protein 4b OS=Mus musculus GN=Chmp4b PE=1 SV=2
1276	1	SwissProt	TKFC_MOUSE	437	59938	120	14	37	7	0.73	Triokinase/FMN cyclase OS=Mus musculus GN=Tkfc PE=1 SV=1
1277	1	SwissProt	TM237_MOUSE	436	47427	27	10	15	4	0.49	Transmembrane protein 237 OS=Mus musculus GN=Tmem237 PE=1 SV=1
1278	1	SwissProt	RPB2_MOUSE	435	135250	137	17	55	11	0.47	DNA-directed RNA polymerase II subunit RPB2 OS=Mus musculus GN=Polr2b PE=1 SV=2
1279	1	SwissProt	FBX22_MOUSE	435	44859	25	10	16	5	0.88	F-box only protein 22 OS=Mus musculus GN=Fbxo22 PE=1 SV=2
1280	1	SwissProt	DRG2_MOUSE	435	41092	46	11	25	6	0.99	Developmentally-regulated GTP-binding protein 2 OS=Mus musculus GN=Drg2 PE=1 SV=1
1281	1	SwissProt	PPM1H_MOUSE	434	56858	62	15	21	5	0.51	Protein phosphatase 1H OS=Mus musculus GN=Ppm1h PE=1 SV=1
1282	1	SwissProt	PRCD_MOUSE	434	5984	27	9	5	1	1.13	Progressive rod-cone degeneration protein homolog OS=Mus musculus GN=Prcd PE=3 SV=1
1283	1	Trembl	F8VQJ3_MOUSE	434	182776	139	13	58	9	0.26	Laminin subunit gamma-1 OS=Mus musculus GN=Lamc1 PE=1 SV=1
1284	1	Trembl	Q8BIV6_MOUSE	433	36054	31	13	10	4	0.68	Uncharacterized protein OS=Mus musculus GN=Akr1b10 PE=2 SV=1
1285	1	SwissProt	MPI_MOUSE	433	47229	30	8	22	7	1.22	Mannose-6-phosphate isomerase OS=Mus musculus GN=Mpi PE=1 SV=1
1286	1	Trembl	Q3U3B9_MOUSE	432	41324	52	13	24	6	0.98	Uncharacterized protein OS=Mus musculus GN=Syap1 PE=2 SV=1
1287	1	Trembl	Q3ULC7_MOUSE	432	94164	116	23	51	11	0.74	Uncharacterized protein OS=Mus musculus GN=Ddx21 PE=2 SV=1
1288	1	SwissProt	SCAM1_MOUSE	432	38403	25	11	12	5	0.85	Secretory carrier-associated membrane protein 1 OS=Mus musculus GN=Scamp1 PE=1 SV=1
1289	1	Trembl	Q5BLJ9_MOUSE	431	15788	50	26	11	5	4.89	60S ribosomal protein L27 OS=Mus musculus GN=Rpl27 PE=1 SV=1
1290	1	Trembl	Q3TKD0_MOUSE	431	92989	63	16	20	10	0.75	Transportin-1 (Fragment) OS=Mus musculus GN=Tnpo1 PE=1 SV=1
1290	2	SwissProt	TNPO1_MOUSE	351	103773	70	14	26	11	0.65	Transportin-1 OS=Mus musculus GN=Tnpo1 PE=1 SV=2
1290	3	SwissProt	TNPO2_MOUSE	346	101930	37	13	18	4	0.2	Transportin-2 OS=Mus musculus GN=Tnpo2 PE=1 SV=1
1291	1	SwissProt	TMM65_MOUSE	428	25187	74	14	8	2	0.45	Transmembrane protein 65 OS=Mus musculus GN=Tmem65 PE=1 SV=1
1292	1	Trembl	B1ATV6_MOUSE	428	81181	52	12	30	8	0.69	Bardet-Biedl syndrome 7 protein homolog OS=Mus musculus GN=Bbs7 PE=4 SV=1
1293	1	Trembl	Q8C4E7_MOUSE	427	61385	69	13	29	8	0.85	Uncharacterized protein (Fragment) OS=Mus musculus GN=Scai PE=2 SV=1
1293	2	SwissProt	SCAI_MOUSE	286	70630	63	9	30	7	0.6	Protein SCAI OS=Mus musculus GN=Scai PE=1 SV=2
1294	1	Trembl	A0A1S6GWI5_MOUSE	427	46882	40	13	22	8	1.47	Uncharacterized protein OS=Mus musculus GN=Rtca PE=2 SV=1
1295	1	SwissProt	A2MG_MOUSE	426	165674	93	17	46	10	0.33	Alpha-2-macroglobulin-P OS=Mus musculus GN=A2m PE=2 SV=2
1296	1	Trembl	F6QKK2_MOUSE	426	19084	57	16	31	8	6.08	ADP-ribosylation factor-like protein 8A (Fragment) OS=Mus musculus GN=Arl8a PE=1 SV=1
1296	2	SwissProt	ARL8B_MOUSE	361	21753	39	16	14	8	4.59	ADP-ribosylation factor-like protein 8B OS=Mus musculus GN=Arl8b PE=1 SV=1
1297	1	SwissProt	SIR2_MOUSE	426	43856	122	17	24	5	0.71	NAD-dependent protein deacetylase sirtuin-2 OS=Mus musculus GN=Sirt2 PE=1 SV=2
1298	1	SwissProt	CHIP_MOUSE	426	35343	70	11	20	6	1.22	STIP1 homology and U box-containing protein 1 OS=Mus musculus GN=Stub1 PE=1 SV=1
1299	1	SwissProt	PSA3_MOUSE	426	28615	44	17	16	7	2.71	Proteasome subunit alpha type-3 OS=Mus musculus GN=Psma3 PE=1 SV=3
1300	1	Trembl	Q3TPI3_MOUSE	425	82403	95	12	34	10	0.77	Uncharacterized protein (Fragment) OS=Mus musculus GN=Trim2 PE=2 SV=1
1301	1	SwissProt	CLIP2_MOUSE	423	116353	123	16	50	6	0.28	CAP-Gly domain-containing linker protein 2 OS=Mus musculus GN=Clip2 PE=1 SV=2
1302	1	Trembl	A0A1L1SV73_MOUSE	423	158425	137	16	60	7	0.23	Ubiquitin carboxyl-terminal hydrolase 47 OS=Mus musculus GN=Usp47 PE=1 SV=1
1303	1	SwissProt	ARPC2_MOUSE	423	34450	37	16	21	6	1.27	Actin-related protein 2/3 complex subunit 2 OS=Mus musculus GN=Arpc2 PE=1 SV=3
1304	1	SwissProt	RL23_MOUSE	421	14970	34	13	8	3	2.46	60S ribosomal protein L23 OS=Mus musculus GN=Rpl23 PE=1 SV=1
1305	1	SwissProt	CFDP1_MOUSE	421	32901	53	18	16	4	0.77	Craniofacial development protein 1 OS=Mus musculus GN=Cfdp1 PE=1 SV=1
1306	1	Trembl	Q3U7E6_MOUSE	420	30607	53	11	19	4	1.15	Uncharacterized protein OS=Mus musculus GN=Surf4 PE=2 SV=1
1307	1	Trembl	A0A0R4J023_MOUSE	420	33602	46	15	17	7	2.06	Methylglutaconyl-CoA hydratase, mitochondrial OS=Mus musculus GN=Auh PE=1 SV=1
1308	1	Trembl	I1E4X7_MOUSE	420	18045	31	10	11	3	1.81	Diphosphoinositol polyphosphate phosphohydrolase 1 OS=Mus musculus GN=Nudt3 PE=1 SV=1
1309	1	SwissProt	EI3JB_MOUSE	419	29582	55	17	17	7	2.55	Eukaryotic translation initiation factor 3 subunit J-B OS=Mus musculus GN=Eif3j2 PE=1 SV=1
1310	1	Trembl	K3W4M4_MOUSE	419	39400	39	14	15	7	1.6	ATP-dependent (S)-NAD(P)H-hydrate dehydratase OS=Mus musculus GN=Naxd PE=1 SV=1
1311	1	SwissProt	SUGP2_MOUSE	418	118884	131	12	64	10	0.49	SURP and G-patch domain-containing protein 2 OS=Mus musculus GN=Sugp2 PE=1 SV=2
1312	1	SwissProt	ILVBL_MOUSE	417	68740	29	11	13	4	0.32	Acetolactate synthase-like protein OS=Mus musculus GN=Ilvbl PE=1 SV=1
1313	1	SwissProt	SRC8_MOUSE	416	61384	82	10	33	6	0.59	Src substrate cortactin OS=Mus musculus GN=Cttn PE=1 SV=2
1314	1	SwissProt	RPAB1_MOUSE	416	24669	19	7	8	3	1.14	DNA-directed RNA polymerases I, II, and III subunit RPABC1 OS=Mus musculus GN=Polr2e PE=1 SV=1
1315	1	SwissProt	ADPRH_MOUSE	416	40328	56	14	23	5	1.02	[Protein ADP-ribosylarginine] hydrolase OS=Mus musculus GN=Adprh PE=1 SV=1
1316	1	SwissProt	GD1L1_MOUSE	415	42633	22	12	12	4	0.56	Ganglioside-induced differentiation-associated protein 1-like 1 OS=Mus musculus GN=Gdap1l1 PE=1 SV=1
1317	1	SwissProt	PCCA_MOUSE	414	80498	163	9	39	6	0.42	Propionyl-CoA carboxylase alpha chain, mitochondrial OS=Mus musculus GN=Pcca PE=1 SV=2
1318	1	SwissProt	DGKE_MOUSE	414	65189	77	19	22	8	1.06	Diacylglycerol kinase epsilon OS=Mus musculus GN=Dgke PE=1 SV=1
1319	1	SwissProt	PCMD2_MOUSE	414	41186	49	12	15	4	0.58	Protein-L-isoaspartate O-methyltransferase domain-containing protein 2 OS=Mus musculus GN=Pcmtd2 PE=2 SV=1
1320	1	Trembl	Q3TJS0_MOUSE	414	47787	77	10	33	6	0.81	Uncharacterized protein OS=Mus musculus GN=Flot1 PE=2 SV=1
1321	1	SwissProt	PRP4_MOUSE	414	59018	51	11	24	7	0.75	U4/U6 small nuclear ribonucleoprotein Prp4 OS=Mus musculus GN=Prpf4 PE=1 SV=1
1322	1	Trembl	Q3U561_MOUSE	414	24971	54	25	15	6	4.41	Ribosomal protein OS=Mus musculus GN=Rpl10a PE=2 SV=1
1323	1	Trembl	A1L366_MOUSE	412	72297	66	17	26	8	0.92	RAD21 homolog (S. pombe) OS=Mus musculus GN=Rad21 PE=2 SV=1
1324	1	SwissProt	LARP7_MOUSE	412	65218	108	15	39	6	0.54	La-related protein 7 OS=Mus musculus GN=Larp7 PE=1 SV=2
1324	2	Trembl	I3PQW3_MOUSE	358	65233	97	15	42	6	0.54	LARP7 OS=Mus musculus GN=Larp7 PE=4 SV=1
1325	1	SwissProt	PZP_MOUSE	411	167116	95	18	35	13	0.44	Pregnancy zone protein OS=Mus musculus GN=Pzp PE=1 SV=3
1326	1	SwissProt	AIPL1_MOUSE	411	38587	54	17	24	9	2.38	Aryl-hydrocarbon-interacting protein-like 1 OS=Mus musculus GN=Aipl1 PE=2 SV=2
1327	1	SwissProt	PR40A_MOUSE	410	108698	259	13	49	6	0.36	Pre-mRNA-processing factor 40 homolog A OS=Mus musculus GN=Prpf40a PE=1 SV=1
1328	1	SwissProt	UQCC2_MOUSE	410	16424	14	8	7	4	3.13	Ubiquinol-cytochrome-c reductase complex assembly factor 2 OS=Mus musculus GN=Uqcc2 PE=1 SV=1
1329	1	Trembl	B2RQV1_MOUSE	410	112663	279	15	44	6	0.29	RIKEN cDNA C330023M02, isoform CRA_a OS=Mus musculus GN=Naa25 PE=2 SV=1
1330	1	SwissProt	DIP2B_MOUSE	410	173241	157	11	59	8	0.24	Disco-interacting protein 2 homolog B OS=Mus musculus GN=Dip2b PE=1 SV=1
1331	1	SwissProt	SYRC_MOUSE	409	76423	400	21	46	11	0.97	Arginine--tRNA ligase, cytoplasmic OS=Mus musculus GN=Rars PE=1 SV=2
1332	1	SwissProt	CTBL1_MOUSE	407	65395	74	18	36	7	0.78	Beta-catenin-like protein 1 OS=Mus musculus GN=Ctnnbl1 PE=1 SV=1
1333	1	SwissProt	NMT1_MOUSE	406	57194	52	11	28	7	0.94	Glycylpeptide N-tetradecanoyltransferase 1 OS=Mus musculus GN=Nmt1 PE=1 SV=1
1333	2	SwissProt	NMT2_MOUSE	261	60788	38	6	25	3	0.36	Glycylpeptide N-tetradecanoyltransferase 2 OS=Mus musculus GN=Nmt2 PE=1 SV=1
1334	1	SwissProt	CHMP5_MOUSE	406	24617	32	14	16	8	5.7	Charged multivesicular body protein 5 OS=Mus musculus GN=Chmp5 PE=1 SV=1
1335	1	SwissProt	TCPR1_MOUSE	406	131837	64	10	37	6	0.24	Tectonin beta-propeller repeat-containing protein 1 OS=Mus musculus GN=Tecpr1 PE=1 SV=1
1336	1	SwissProt	MCTS1_MOUSE	405	20770	41	12	13	4	2.08	Malignant T-cell-amplified sequence 1 OS=Mus musculus GN=Mcts1 PE=1 SV=1
1337	1	SwissProt	PAIRB_MOUSE	404	44801	73	21	24	8	1.32	Plasminogen activator inhibitor 1 RNA-binding protein OS=Mus musculus GN=Serbp1 PE=1 SV=2
1338	1	Trembl	B0FTY3_MOUSE	404	40922	76	8	27	4	0.58	NudC domain containing 3, isoform CRA_a OS=Mus musculus GN=Nudcd3 PE=2 SV=1
1339	1	SwissProt	TRA2A_MOUSE	404	32354	53	17	21	4	0.79	Transformer-2 protein homolog alpha OS=Mus musculus GN=Tra2a PE=1 SV=1
1340	1	Trembl	E0CZE0_MOUSE	403	58040	41	14	24	6	0.63	NEDD8-activating enzyme E1 regulatory subunit OS=Mus musculus GN=Nae1 PE=1 SV=1
1341	1	SwissProt	CNRG_MOUSE	402	9688	28	19	4	1	1.6	Retinal rod rhodopsin-sensitive cGMP 3',5'-cyclic phosphodiesterase subunit gamma OS=Mus musculus GN=Pde6g PE=3 SV=1
1342	1	SwissProt	AKAP8_MOUSE	401	76817	26	10	18	3	0.2	A-kinase anchor protein 8 OS=Mus musculus GN=Akap8 PE=1 SV=1
1343	1	SwissProt	HNRL1_MOUSE	401	96513	116	23	41	11	0.8	Heterogeneous nuclear ribonucleoprotein U-like protein 1 OS=Mus musculus GN=Hnrnpul1 PE=1 SV=1
1344	1	Trembl	Q3UIA5_MOUSE	400	90305	58	15	40	11	0.78	Uncharacterized protein OS=Mus musculus GN=Cul1 PE=2 SV=1
1345	1	SwissProt	ROCK2_MOUSE	399	161625	217	18	98	11	0.38	Rho-associated protein kinase 2 OS=Mus musculus GN=Rock2 PE=1 SV=1
1345	2	SwissProt	ROCK1_MOUSE	146	159041	351	5	81	5	0.16	Rho-associated protein kinase 1 OS=Mus musculus GN=Rock1 PE=1 SV=1
1346	1	Trembl	Q3U126_MOUSE	399	87113	57	11	34	5	0.31	Uncharacterized protein OS=Mus musculus GN=Nr3c1 PE=2 SV=1
1347	1	Trembl	Q91UZ1_MOUSE	399	135583	110	16	63	11	0.52	Phosphoinositide phospholipase C OS=Mus musculus GN=Plcb4 PE=1 SV=1
1348	1	Trembl	A0A0R4J263_MOUSE	399	32059	49	11	9	2	0.34	1-acyl-sn-glycerol-3-phosphate acyltransferase OS=Mus musculus GN=Agpat1 PE=1 SV=1
1349	1	Trembl	Q3UJQ2_MOUSE	398	11909	8	4	5	1	0.48	Uncharacterized protein (Fragment) OS=Mus musculus GN=Hmgcs1 PE=2 SV=1
1350	1	SwissProt	UBP19_MOUSE	397	152222	140	13	49	5	0.17	Ubiquitin carboxyl-terminal hydrolase 19 OS=Mus musculus GN=Usp19 PE=1 SV=1
1351	1	SwissProt	VPS28_MOUSE	397	25721	46	13	23	6	3.29	Vacuolar protein sorting-associated protein 28 homolog OS=Mus musculus GN=Vps28 PE=1 SV=1
1352	1	SwissProt	CASZ1_MOUSE	397	194373	429	11	65	8	0.22	Zinc finger protein castor homolog 1 OS=Mus musculus GN=Casz1 PE=1 SV=3
1353	1	SwissProt	VCIP1_MOUSE	396	135673	136	13	65	5	0.19	Deubiquitinating protein VCIP135 OS=Mus musculus GN=Vcpip1 PE=1 SV=1
1354	1	SwissProt	EIF3I_MOUSE	396	36837	26	11	13	7	1.78	Eukaryotic translation initiation factor 3 subunit I OS=Mus musculus GN=Eif3i PE=1 SV=1
1355	1	Trembl	E9QPX3_MOUSE	395	19847	64	13	18	3	1.03	NADH dehydrogenase [ubiquinone] iron-sulfur protein 4, mitochondrial OS=Mus musculus GN=Ndufs4 PE=1 SV=1
1356	1	SwissProt	ALR_MOUSE	395	23318	26	13	12	4	1.23	FAD-linked sulfhydryl oxidase ALR OS=Mus musculus GN=Gfer PE=1 SV=2
1357	1	Trembl	Q3UQD0_MOUSE	395	31195	37	14	12	5	1.47	Uncharacterized protein (Fragment) OS=Mus musculus GN=Tomm40 PE=2 SV=1
1358	1	SwissProt	GABR1_MOUSE	394	109231	71	8	29	4	0.19	Gamma-aminobutyric acid type B receptor subunit 1 OS=Mus musculus GN=Gabbr1 PE=1 SV=1
1359	1	Trembl	Q3TEX7_MOUSE	394	86873	95	13	35	5	0.31	Uncharacterized protein OS=Mus musculus GN=Mfn2 PE=2 SV=1
1359	2	SwissProt	MFN1_MOUSE	133	84528	199	6	43	2	0.12	Mitofusin-1 OS=Mus musculus GN=Mfn1 PE=1 SV=3
1360	1	Trembl	A3KGR9_MOUSE	394	38378	18	10	9	3	0.63	Histocompatibility 13 (Fragment) OS=Mus musculus GN=H13 PE=1 SV=1
1361	1	Trembl	A0A087WSS1_MOUSE	394	132647	93	13	51	9	0.38	RIKEN cDNA 2310035C23 gene OS=Mus musculus GN=2310035C23Rik PE=1 SV=1
1362	1	SwissProt	CDS1_MOUSE	393	53297	34	18	12	2	0.19	Phosphatidate cytidylyltransferase 1 OS=Mus musculus GN=Cds1 PE=1 SV=2
1363	1	SwissProt	LEG1_MOUSE	392	15198	22	8	12	5	3.62	Galectin-1 OS=Mus musculus GN=Lgals1 PE=1 SV=3
1364	1	Trembl	A1E5T5_MOUSE	392	12702	18	10	6	2	2	Tctex-1 OS=Mus musculus PE=2 SV=1
1365	1	Trembl	E9PX30_MOUSE	391	96010	192	13	27	3	0.16	Mitogen-activated protein kinase kinase kinase kinase OS=Mus musculus GN=Map4k5 PE=1 SV=1
1366	1	SwissProt	YKT6_MOUSE	391	22471	44	9	18	5	1.84	Synaptobrevin homolog YKT6 OS=Mus musculus GN=Ykt6 PE=1 SV=1
1367	1	SwissProt	COMD9_MOUSE	390	22121	22	9	10	1	0.24	COMM domain-containing protein 9 OS=Mus musculus GN=Commd9 PE=1 SV=3
1368	1	Trembl	A2ALF2_MOUSE	390	29794	40	10	20	6	2.02	DnaJ (Hsp40) homolog, subfamily C, member 8 OS=Mus musculus GN=Dnajc8 PE=1 SV=1
1369	1	Trembl	A0A0R4J1Q0_MOUSE	390	151928	202	15	44	9	0.32	Enhancer of mRNA-decapping protein 4 OS=Mus musculus GN=Edc4 PE=1 SV=1
1370	1	SwissProt	CAH14_MOUSE	390	37710	17	7	7	2	0.28	Carbonic anhydrase 14 OS=Mus musculus GN=Ca14 PE=1 SV=1
1371	1	SwissProt	NDUAC_MOUSE	388	17133	30	16	10	7	7.87	NADH dehydrogenase [ubiquinone] 1 alpha subcomplex subunit 12 OS=Mus musculus GN=Ndufa12 PE=1 SV=2
1372	1	SwissProt	TP53B_MOUSE	388	214771	268	18	64	7	0.19	TP53-binding protein 1 OS=Mus musculus GN=Tp53bp1 PE=1 SV=3
1373	1	Trembl	A2RS68_MOUSE	387	52018	37	20	15	8	1.06	Small nuclear ribonucleoprotein 70 (U1) OS=Mus musculus GN=Snrnp70 PE=2 SV=1
1374	1	SwissProt	RRP44_MOUSE	386	109739	78	16	46	11	0.68	Exosome complex exonuclease RRP44 OS=Mus musculus GN=Dis3 PE=1 SV=4
1375	1	Trembl	Q3UJM3_MOUSE	385	7152	21	10	5	1	0.9	Uncharacterized protein OS=Mus musculus PE=2 SV=1
1376	1	SwissProt	KCNB1_MOUSE	385	96386	93	19	43	9	0.63	Potassium voltage-gated channel subfamily B member 1 OS=Mus musculus GN=Kcnb1 PE=1 SV=2
1377	1	SwissProt	PCIF1_MOUSE	384	81423	65	19	30	8	0.59	Phosphorylated CTD-interacting factor 1 OS=Mus musculus GN=Pcif1 PE=1 SV=1
1378	1	SwissProt	CSN2_MOUSE	384	51849	74	11	24	8	1.07	COP9 signalosome complex subunit 2 OS=Mus musculus GN=Cops2 PE=1 SV=1
1379	1	SwissProt	PITM3_MOUSE	383	107478	113	19	40	5	0.25	Membrane-associated phosphatidylinositol transfer protein 3 OS=Mus musculus GN=Pitpnm3 PE=1 SV=2
1380	1	SwissProt	VIGLN_MOUSE	382	142225	167	11	70	10	0.39	Vigilin OS=Mus musculus GN=Hdlbp PE=1 SV=1
1381	1	SwissProt	OPTN_MOUSE	381	67660	122	10	55	6	0.52	Optineurin OS=Mus musculus GN=Optn PE=1 SV=1
1382	1	Trembl	A0PJE6_MOUSE	381	58765	40	10	27	8	0.9	Pccb protein (Fragment) OS=Mus musculus GN=Pccb PE=2 SV=1
1383	1	Trembl	Q6DFZ1_MOUSE	381	208703	167	17	67	8	0.23	Golgi-specific brefeldin A-resistance factor 1 OS=Mus musculus GN=Gbf1 PE=1 SV=1
1384	1	SwissProt	CTND1_MOUSE	381	105430	86	12	53	8	0.43	Catenin delta-1 OS=Mus musculus GN=Ctnnd1 PE=1 SV=2
1385	1	SwissProt	PCM1_MOUSE	380	230131	302	21	86	9	0.2	Pericentriolar material 1 protein OS=Mus musculus GN=Pcm1 PE=1 SV=2
1386	1	SwissProt	LACTB_MOUSE	379	60895	56	9	31	6	0.59	Serine beta-lactamase-like protein LACTB, mitochondrial OS=Mus musculus GN=Lactb PE=1 SV=1
1387	1	Trembl	J3QK77_MOUSE	379	12768	22	13	7	4	3.28	ABPBG20 OS=Mus musculus GN=Scgb2b20 PE=4 SV=1
1387	2	Trembl	D3YYY1_MOUSE	289	12748	18	11	6	5	5.15	ABPBG7 OS=Mus musculus GN=Scgb2b7 PE=4 SV=2
1388	1	SwissProt	GPTC8_MOUSE	378	165914	82	10	46	4	0.12	G patch domain-containing protein 8 OS=Mus musculus GN=Gpatch8 PE=1 SV=1
1389	1	Trembl	Q3TMP1_MOUSE	378	101241	150	15	48	4	0.21	General transcription factor IIIC, polypeptide 3 OS=Mus musculus GN=Gtf3c3 PE=1 SV=1
1390	1	SwissProt	PLAP_MOUSE	378	88591	60	9	27	6	0.38	Phospholipase A-2-activating protein OS=Mus musculus GN=Plaa PE=1 SV=4
1391	1	SwissProt	PP6R3_MOUSE	377	95449	69	14	31	5	0.28	Serine/threonine-protein phosphatase 6 regulatory subunit 3 OS=Mus musculus GN=Ppp6r3 PE=1 SV=1
1392	1	Trembl	Q497D7_MOUSE	376	12819	25	10	11	4	3.28	Rpl30 protein OS=Mus musculus GN=Rpl30 PE=2 SV=1
1393	1	Trembl	A2RSX9_MOUSE	376	38450	42	16	15	3	0.44	ADP-ribosylation factor-interacting protein 1 OS=Mus musculus GN=Arfip1 PE=1 SV=1
1394	1	Trembl	Q3TDF8_MOUSE	376	49201	57	11	25	5	0.61	Uncharacterized protein OS=Mus musculus GN=Etf1 PE=2 SV=1
1395	1	SwissProt	CTND2_MOUSE	376	136000	100	16	50	6	0.23	Catenin delta-2 OS=Mus musculus GN=Ctnnd2 PE=1 SV=1
1395	2	SwissProt	PKP4_MOUSE	288	132268	67	13	39	4	0.15	Plakophilin-4 OS=Mus musculus GN=Pkp4 PE=1 SV=1
1396	1	Trembl	A0A2C9F2D2_MOUSE	376	52522	71	15	35	9	1.24	Annexin OS=Mus musculus GN=Anxa7 PE=1 SV=1
1396	2	Trembl	A0A286YCW4_MOUSE	120	7810	13	3	7	2	2.25	Annexin A7 (Fragment) OS=Mus musculus GN=Anxa7 PE=1 SV=1
1397	1	SwissProt	ANM5_MOUSE	375	73318	45	12	30	8	0.67	Protein arginine N-methyltransferase 5 OS=Mus musculus GN=Prmt5 PE=1 SV=3
1398	1	SwissProt	SRP54_MOUSE	375	55969	132	9	55	7	0.96	Signal recognition particle 54 kDa protein OS=Mus musculus GN=Srp54 PE=1 SV=2
1398	2	SwissProt	F177A_MOUSE	198	23734	34	4	12	2	0.48	Protein FAM177A1 OS=Mus musculus GN=Fam177a1 PE=1 SV=1
1399	1	SwissProt	CC177_MOUSE	375	80323	108	6	37	4	0.27	Coiled-coil domain-containing protein 177 OS=Mus musculus GN=Ccdc177 PE=1 SV=1
1400	1	SwissProt	PTN2_MOUSE	375	47786	54	8	25	2	0.22	Tyrosine-protein phosphatase non-receptor type 2 OS=Mus musculus GN=Ptpn2 PE=1 SV=2
1401	1	SwissProt	GTR3_MOUSE	374	53957	15	9	10	5	0.69	Solute carrier family 2, facilitated glucose transporter member 3 OS=Mus musculus GN=Slc2a3 PE=1 SV=1
1402	1	Trembl	Q3KNM9_MOUSE	373	18929	26	10	8	4	1.68	MICOS complex subunit OS=Mus musculus GN=Apoo PE=2 SV=1
1403	1	Trembl	A0A1L1SSX7_MOUSE	373	33796	36	9	22	6	1.31	Leucine zipper transcription factor-like protein 1 (Fragment) OS=Mus musculus GN=Lztfl1 PE=1 SV=1
1404	1	SwissProt	PHF24_MOUSE	373	45936	32	14	12	4	0.51	PHD finger protein 24 OS=Mus musculus GN=Phf24 PE=1 SV=2
1405	1	SwissProt	LAT1_MOUSE	373	56520	21	10	10	3	0.28	Large neutral amino acids transporter small subunit 1 OS=Mus musculus GN=Slc7a5 PE=1 SV=2
1406	1	Trembl	Q3TDF3_MOUSE	373	33684	38	11	17	2	0.52	Uncharacterized protein OS=Mus musculus GN=Ttc1 PE=2 SV=1
1407	1	SwissProt	OGT1_MOUSE	373	118131	77	15	40	10	0.55	UDP-N-acetylglucosamine--peptide N-acetylglucosaminyltransferase 110 kDa subunit OS=Mus musculus GN=Ogt PE=1 SV=2
1408	1	SwissProt	ABCB7_MOUSE	372	82871	74	9	25	4	0.41	ATP-binding cassette sub-family B member 7, mitochondrial OS=Mus musculus GN=Abcb7 PE=1 SV=3
1409	1	Trembl	Q9CY61_MOUSE	371	15314	40	9	16	2	1.49	40S ribosomal protein S24 OS=Mus musculus GN=Rps24 PE=2 SV=1
1410	1	Trembl	Q3UDK5_MOUSE	371	12448	12	6	6	2	1.11	Uncharacterized protein OS=Mus musculus GN=Cox7a2l PE=1 SV=1
1411	1	SwissProt	C1TM_MOUSE	370	106518	67	13	41	7	0.43	Monofunctional C1-tetrahydrofolate synthase, mitochondrial OS=Mus musculus GN=Mthfd1l PE=1 SV=2
1412	1	SwissProt	PTH2_MOUSE	370	19742	54	11	12	4	1.58	Peptidyl-tRNA hydrolase 2, mitochondrial OS=Mus musculus GN=Ptrh2 PE=1 SV=1
1413	1	SwissProt	KGP1_MOUSE	369	76929	60	12	35	6	0.45	cGMP-dependent protein kinase 1 OS=Mus musculus GN=Prkg1 PE=1 SV=1
1414	1	Trembl	Q3U9K9_MOUSE	368	20460	20	13	10	4	1.5	Trafficking protein particle complex subunit OS=Mus musculus GN=Trappc3 PE=1 SV=1
1415	1	SwissProt	KAT1_MOUSE	368	47932	50	13	15	5	0.8	Kynurenine--oxoglutarate transaminase 1 OS=Mus musculus GN=Kyat1 PE=1 SV=1
1416	1	Trembl	A0A158SIT3_MOUSE	368	40227	94	20	27	3	0.42	DNA segment, human DXS9928E OS=Mus musculus GN=Fam50a PE=4 SV=1
1417	1	SwissProt	ABD12_MOUSE	367	45640	46	15	21	7	1.06	Monoacylglycerol lipase ABHD12 OS=Mus musculus GN=Abhd12 PE=1 SV=2
1418	1	SwissProt	GNPI2_MOUSE	367	31292	30	8	15	5	1.12	Glucosamine-6-phosphate isomerase 2 OS=Mus musculus GN=Gnpda2 PE=1 SV=1
1418	2	SwissProt	GNPI1_MOUSE	121	32700	28	5	14	4	0.78	Glucosamine-6-phosphate isomerase 1 OS=Mus musculus GN=Gnpda1 PE=1 SV=3
1419	1	SwissProt	TCRG1_MOUSE	367	123938	148	21	58	8	0.36	Transcription elongation regulator 1 OS=Mus musculus GN=Tcerg1 PE=1 SV=2
1420	1	Trembl	Q5M9M0_MOUSE	366	23563	33	10	12	3	0.82	MCG23455, isoform CRA_e OS=Mus musculus GN=Rpl13a PE=1 SV=1
1421	1	SwissProt	RN214_MOUSE	366	74377	102	8	38	5	0.37	RING finger protein 214 OS=Mus musculus GN=Rnf214 PE=1 SV=1
1422	1	SwissProt	GPR37_MOUSE	366	68328	42	12	17	2	0.15	Prosaposin receptor GPR37 OS=Mus musculus GN=Gpr37 PE=2 SV=1
1423	1	Trembl	Q3TKP3_MOUSE	365	54304	149	10	29	6	0.84	Uncharacterized protein OS=Mus musculus GN=Atxn10 PE=2 SV=1
1424	1	SwissProt	SHLB1_MOUSE	365	41115	36	11	17	2	0.26	Endophilin-B1 OS=Mus musculus GN=Sh3glb1 PE=1 SV=1
1425	1	Trembl	F7BX26_MOUSE	364	54852	96	15	44	6	0.83	Serine/threonine-protein phosphatase (Fragment) OS=Mus musculus GN=Ppp5c PE=1 SV=1
1426	1	SwissProt	REEP6_MOUSE	364	22361	71	12	5	3	0.88	Receptor expression-enhancing protein 6 OS=Mus musculus GN=Reep6 PE=1 SV=1
1427	1	Trembl	G3X8R5_MOUSE	363	86931	73	9	27	4	0.31	Glutamine-rich protein 1 OS=Mus musculus GN=Qrich1 PE=1 SV=1
[truncated: 4,142 more rows]
