# Supplementary material for: Putative retina metal/metalloid-binding proteins: molecular functions, biological processes and retina disease associations
Source: Metallomics. 2024 Sep 25;16(10):mfae045. doi: 10.1093/mtomcs/mfae045 (PMC11523097; doi:10.1093/mtomcs/mfae045)
Supplement: mfae045_Supplemental_Files [file mfae045_supplemental_files.zip › Suppl_data_Supplement_3.xlsx]

## Sheet: ___data_20200520_F030945_dat_rf
Search title	PXD009981_PWIZ_phospho
MS data file	77JG_A.mgf
Database 1	SwissProt 2018_01 (556,568 sequences; 199,530,821 residues)
Database 2	Trembl 2018_01 (107,627,435 sequences; 36,161,263,380 residues)
Taxonomy 1	Mus musculus (house mouse) (16,965 sequences)
Taxonomy 2	Mus musculus (house mouse) (67,451 sequences)
Timestamp	22 May 2020 at 04:19:05 GMT
Type of search	MS/MS Ion Search
Quantitation	None
Enzyme	Trypsin
Fixed modifications	Carbamidomethyl (C)
Variable modifications	Acetyl (Protein N-term),Oxidation (M),Phospho (ST),Phospho (Y)
Mass values	Monoisotopic
Protein mass	Unrestricted
Peptide mass tolerance	10 Da
Fragment mass tolerance	0.6 Da
Max missed cleavages	2
Instrument type	ESI-QUAD-TOF
Number of queries	271625
Significance threshold p<	0.05
Max. number of families	AUTO
Ions score or expect cut-off	0
Preferred taxonomy	All entries
Show Percolator scores?	no
Family	Member	Database	Accession	Score	Mass	Num. of matches	Num. of significant matches	Num. of sequences	Num. of significant sequences	emPAI	Description
1	1	Trembl	B2RQQ5_MOUSE	16308	271395	2361	872	218	43	2	Microtubule-associated protein 1B OS=Mus musculus GN=Map1b PE=2 SV=1
1	2	SwissProt	MAP1A_MOUSE	1415	301326	540	82	143	18	0.37	Microtubule-associated protein 1A OS=Mus musculus GN=Map1a PE=1 SV=2
2	1	Trembl	E9PWE8_MOUSE	14949	74294	537	289	55	6	0.77	Dihydropyrimidinase-related protein 3 OS=Mus musculus GN=Dpysl3 PE=1 SV=1
2	2	SwissProt	DPYL2_MOUSE	13229	62638	409	324	43	4	0.57	Dihydropyrimidinase-related protein 2 OS=Mus musculus GN=Dpysl2 PE=1 SV=2
2	3	Trembl	Q3TXY0_MOUSE	735	70658	124	23	38	3	0.31	Uncharacterized protein (Fragment) OS=Mus musculus GN=Crmp1 PE=2 SV=1
2	4	SwissProt	DPYL1_MOUSE	708	62471	145	23	38	3	0.35	Dihydropyrimidinase-related protein 1 OS=Mus musculus GN=Crmp1 PE=1 SV=1
3	1	Trembl	A0A0N4SV48_MOUSE	14144	21795	752	463	11	3	3.51	Rhodopsin OS=Mus musculus GN=Rho PE=1 SV=1
4	1	Trembl	Q569M7_MOUSE	11133	19837	1430	1111	17	5	5.57	Cryaa protein OS=Mus musculus GN=Cryaa PE=2 SV=1
5	1	Trembl	E9Q3T0_MOUSE	7454	11540	511	313	7	1	3.97	Predicted pseudogene 10073 OS=Mus musculus GN=Gm10073 PE=1 SV=1
6	1	SwissProt	HMGA1_MOUSE	6823	11607	697	345	17	5	34.64	High mobility group protein HMG-I/HMG-Y OS=Mus musculus GN=Hmga1 PE=1 SV=4
6	2	Trembl	Q3TE85_MOUSE	810	11478	148	48	17	5	15.98	Uncharacterized protein OS=Mus musculus PE=2 SV=1
7	1	SwissProt	MAP4_MOUSE	5944	117927	867	316	88	15	1.52	Microtubule-associated protein 4 OS=Mus musculus GN=Map4 PE=1 SV=3
8	1	SwissProt	RTN4_MOUSE	5642	127048	353	167	70	8	0.45	Reticulon-4 OS=Mus musculus GN=Rtn4 PE=1 SV=2
9	1	SwissProt	PSIP1_MOUSE	5234	59774	529	267	44	7	1.58	PC4 and SFRS1-interacting protein OS=Mus musculus GN=Psip1 PE=1 SV=1
10	1	SwissProt	MXRA7_MOUSE	5156	19502	342	223	15	3	3.2	Matrix-remodeling-associated protein 7 OS=Mus musculus GN=Mxra7 PE=1 SV=2
11	1	Trembl	Q8BQ02_MOUSE	5124	25061	410	254	33	18	27.89	Uncharacterized protein OS=Mus musculus PE=2 SV=1
12	1	Trembl	Q80TU6_MOUSE	4533	143167	614	243	82	7	0.44	MKIAA0670 protein (Fragment) OS=Mus musculus GN=Acin1 PE=2 SV=1
13	1	SwissProt	MTAP2_MOUSE	4294	199409	1004	261	168	13	0.43	Microtubule-associated protein 2 OS=Mus musculus GN=Map2 PE=1 SV=2
14	1	Trembl	A8IP69_MOUSE	4246	28456	280	144	22	3	0.94	14-3-3 protein gamma subtype OS=Mus musculus GN=Ywhag PE=1 SV=1
14	2	SwissProt	1433E_MOUSE	1067	29326	275	53	21	8	3.96	14-3-3 protein epsilon OS=Mus musculus GN=Ywhae PE=1 SV=1
14	3	SwissProt	1433Z_MOUSE	687	27925	311	31	24	5	1.74	14-3-3 protein zeta/delta OS=Mus musculus GN=Ywhaz PE=1 SV=1
14	4	SwissProt	1433B_MOUSE	500	28183	98	26	23	5	1.71	14-3-3 protein beta/alpha OS=Mus musculus GN=Ywhab PE=1 SV=3
14	5	SwissProt	1433T_MOUSE	173	28046	36	5	23	2	0.65	14-3-3 protein theta OS=Mus musculus GN=Ywhaq PE=1 SV=1
14	6	SwissProt	1433F_MOUSE	113	28365	275	5	17	2	0.64	14-3-3 protein eta OS=Mus musculus GN=Ywhah PE=1 SV=2
15	1	SwissProt	RLA2_MOUSE	4097	11644	439	221	13	1	3.9	60S acidic ribosomal protein P2 OS=Mus musculus GN=Rplp2 PE=1 SV=3
16	1	SwissProt	SRRM1_MOUSE	3805	106855	665	173	102	5	0.42	Serine/arginine repetitive matrix protein 1 OS=Mus musculus GN=Srrm1 PE=1 SV=2
17	1	Trembl	Q8K0Y6_MOUSE	3743	53815	433	259	38	8	1.2	Tubby-related protein 1 OS=Mus musculus GN=Tulp1 PE=2 SV=1
18	1	SwissProt	ENOA_MOUSE	3704	47453	437	196	46	15	4.96	Alpha-enolase OS=Mus musculus GN=Eno1 PE=1 SV=3
18	2	SwissProt	ENOG_MOUSE	392	47609	78	21	29	7	1.21	Gamma-enolase OS=Mus musculus GN=Eno2 PE=1 SV=2
18	3	SwissProt	SUGP2_MOUSE	80	118884	213	7	80	3	0.13	SURP and G-patch domain-containing protein 2 OS=Mus musculus GN=Sugp2 PE=1 SV=2
19	1	Trembl	Q3UIF3_MOUSE	3670	85162	478	191	49	13	1.06	Uncharacterized protein OS=Mus musculus GN=Hsp90aa1 PE=2 SV=1
19	2	SwissProt	HS90B_MOUSE	742	83571	176	33	51	9	0.66	Heat shock protein HSP 90-beta OS=Mus musculus GN=Hsp90ab1 PE=1 SV=3
19	3	SwissProt	ENPL_MOUSE	102	92703	87	4	48	2	0.11	Endoplasmin OS=Mus musculus GN=Hsp90b1 PE=1 SV=2
20	1	SwissProt	STX1B_MOUSE	3644	33452	265	150	25	3	0.53	Syntaxin-1B OS=Mus musculus GN=Stx1b PE=1 SV=1
21	1	SwissProt	H14_MOUSE	3572	21964	1057	395	35	10	14.93	Histone H1.4 OS=Mus musculus GN=Hist1h1e PE=1 SV=2
21	2	SwissProt	H12_MOUSE	3141	21254	931	377	27	7	8.08	Histone H1.2 OS=Mus musculus GN=Hist1h1c PE=1 SV=2
21	3	SwissProt	H13_MOUSE	2701	22086	896	337	33	9	7.32	Histone H1.3 OS=Mus musculus GN=Hist1h1d PE=1 SV=2
21	4	SwissProt	H11_MOUSE	420	21772	208	30	27	3	1.36	Histone H1.1 OS=Mus musculus GN=Hist1h1a PE=1 SV=2
22	1	SwissProt	MECP2_MOUSE	3541	52447	241	84	49	4	0.57	Methyl-CpG-binding protein 2 OS=Mus musculus GN=Mecp2 PE=1 SV=1
23	1	Trembl	E0CXA0_MOUSE	3466	22159	773	261	20	6	7.23	Hepatoma-derived growth factor (Fragment) OS=Mus musculus GN=Hdgf PE=1 SV=1
24	1	Trembl	Q80UE5_MOUSE	3457	102266	611	187	64	15	1.3	Band 4.1-like protein 2 OS=Mus musculus GN=Epb41l2 PE=1 SV=1
24	2	SwissProt	E41L2_MOUSE	3336	110386	542	179	69	14	1.07	Band 4.1-like protein 2 OS=Mus musculus GN=Epb41l2 PE=1 SV=2
25	1	Trembl	A0A0A0MQF6_MOUSE	3305	38914	516	137	33	8	2.78	Glyceraldehyde-3-phosphate dehydrogenase OS=Mus musculus GN=Gapdh PE=1 SV=1
26	1	SwissProt	F169A_MOUSE	3097	73480	315	128	30	7	1.03	Soluble lamin-associated protein of 75 kDa OS=Mus musculus GN=Fam169a PE=1 SV=3
27	1	Trembl	A0A0A6YY91_MOUSE	3092	117037	450	197	63	11	0.56	Neural cell adhesion molecule 1 (Fragment) OS=Mus musculus GN=Ncam1 PE=1 SV=1
27	2	Trembl	A0A0A6YY47_MOUSE	863	94232	197	65	40	6	0.35	Neural cell adhesion molecule 1 OS=Mus musculus GN=Ncam1 PE=1 SV=1
28	1	SwissProt	PHOS_MOUSE	3070	28284	280	138	13	2	1.7	Phosducin OS=Mus musculus GN=Pdc PE=2 SV=1
29	1	SwissProt	PA2G4_MOUSE	2936	44013	174	98	31	2	0.38	Proliferation-associated protein 2G4 OS=Mus musculus GN=Pa2g4 PE=1 SV=3
30	1	Trembl	Q91XT3_MOUSE	2879	17206	443	253	16	8	14.04	Stathmin OS=Mus musculus GN=Stmn1 PE=2 SV=1
31	1	Trembl	Q3TJG6_MOUSE	2873	19021	119	79	6	2	1.09	Uncharacterized protein OS=Mus musculus GN=Ptges3 PE=2 SV=1
32	1	SwissProt	CROCC_MOUSE	2774	227379	642	174	134	4	0.16	Rootletin OS=Mus musculus GN=Crocc PE=1 SV=2
33	1	Trembl	B2RTM0_MOUSE	2719	11360	575	245	10	6	16.45	Histone H4 OS=Mus musculus GN=Hist2h4 PE=1 SV=1
34	1	Trembl	F8WGR0_MOUSE	2632	73816	325	140	43	6	0.67	Alpha-adducin OS=Mus musculus GN=Add1 PE=1 SV=1
34	2	SwissProt	ADDA_MOUSE	2151	80995	341	120	44	6	0.5	Alpha-adducin OS=Mus musculus GN=Add1 PE=1 SV=2
34	3	SwissProt	ADDG_MOUSE	1083	79070	323	79	44	5	0.61	Gamma-adducin OS=Mus musculus GN=Add3 PE=1 SV=2
34	4	SwissProt	ADDB_MOUSE	542	81047	275	45	56	8	0.79	Beta-adducin OS=Mus musculus GN=Add2 PE=1 SV=4
34	5	Trembl	A0A0N4SWF0_MOUSE	256	21018	60	18	16	2	0.56	Beta-adducin (Fragment) OS=Mus musculus GN=Add2 PE=1 SV=1
35	1	SwissProt	SRRM2_MOUSE	2525	295521	1223	163	310	17	0.45	Serine/arginine repetitive matrix protein 2 OS=Mus musculus GN=Srrm2 PE=1 SV=3
36	1	SwissProt	TOM22_MOUSE	2517	15527	90	62	10	1	0.35	Mitochondrial import receptor subunit TOM22 homolog OS=Mus musculus GN=Tomm22 PE=1 SV=3
37	1	SwissProt	E41L3_MOUSE	2509	103731	325	100	75	8	0.73	Band 4.1-like protein 3 OS=Mus musculus GN=Epb41l3 PE=1 SV=1
37	2	Trembl	A0A286YDY4_MOUSE	2452	95166	294	91	78	7	0.64	Band 4.1-like protein 3 (Fragment) OS=Mus musculus GN=Epb41l3 PE=1 SV=1
38	1	Trembl	Q3THU8_MOUSE	2503	40044	120	79	26	2	0.42	Uncharacterized protein OS=Mus musculus GN=Slc25a3 PE=2 SV=1
39	1	SwissProt	SMAP_MOUSE	2496	20091	205	94	17	3	1.01	Small acidic protein OS=Mus musculus GN=Smap PE=1 SV=1
40	1	Trembl	Q6P1B9_MOUSE	2493	52902	271	116	24	3	0.71	Bin1 protein OS=Mus musculus GN=Bin1 PE=1 SV=1
41	1	Trembl	Q3TH84_MOUSE	2462	21767	272	114	10	3	0.91	Uncharacterized protein OS=Mus musculus GN=Pgrmc1 PE=2 SV=1
42	1	SwissProt	HDGR2_MOUSE	2267	74417	242	85	51	3	0.29	Hepatoma-derived growth factor-related protein 2 OS=Mus musculus GN=Hdgfl2 PE=1 SV=1
43	1	Trembl	S4R1M2_MOUSE	2241	105766	376	112	68	5	0.25	Scaffold attachment factor B1 OS=Mus musculus GN=Safb PE=1 SV=1
44	1	SwissProt	MARCS_MOUSE	2241	29701	360	113	26	14	11.5	Myristoylated alanine-rich C-kinase substrate OS=Mus musculus GN=Marcks PE=1 SV=2
45	1	SwissProt	TMX1_MOUSE	2193	31775	107	62	18	4	0.81	Thioredoxin-related transmembrane protein 1 OS=Mus musculus GN=Tmx1 PE=1 SV=1
46	1	SwissProt	K0513_MOUSE	2190	46745	228	99	28	3	0.66	Uncharacterized protein KIAA0513 OS=Mus musculus GN=Kiaa0513 PE=1 SV=1
47	1	SwissProt	NOP56_MOUSE	2190	64880	226	91	43	6	1.39	Nucleolar protein 56 OS=Mus musculus GN=Nop56 PE=1 SV=2
48	1	SwissProt	TCP4_MOUSE	2165	14418	124	51	17	5	4.01	Activated RNA polymerase II transcriptional coactivator p15 OS=Mus musculus GN=Sub1 PE=1 SV=3
49	1	Trembl	Q8C2Q7_MOUSE	2148	51470	396	98	25	2	0.2	Heterogeneous nuclear ribonucleoprotein H OS=Mus musculus GN=Hnrnph1 PE=1 SV=1
50	1	SwissProt	BCLF1_MOUSE	2130	106053	500	123	93	10	0.56	Bcl-2-associated transcription factor 1 OS=Mus musculus GN=Bclaf1 PE=1 SV=2
51	1	SwissProt	TR150_MOUSE	2120	108171	477	135	83	10	0.69	Thyroid hormone receptor-associated protein 3 OS=Mus musculus GN=Thrap3 PE=1 SV=1
52	1	SwissProt	VAMP4_MOUSE	2111	16400	64	46	11	2	0.76	Vesicle-associated membrane protein 4 OS=Mus musculus GN=Vamp4 PE=1 SV=1
53	1	Trembl	B2RXM2_MOUSE	2090	36815	139	38	27	2	0.29	EG627828 protein OS=Mus musculus GN=Gm6793 PE=1 SV=1
54	1	SwissProt	H15_MOUSE	2000	22562	261	102	25	4	3.28	Histone H1.5 OS=Mus musculus GN=Hist1h1b PE=1 SV=2
55	1	Trembl	Q91WD8_MOUSE	1993	125045	387	90	82	7	0.57	Solute carrier family 24 (Sodium/potassium/calcium exchanger), member 1 OS=Mus musculus GN=Slc24a1 PE=2 SV=1
56	1	SwissProt	C2C2L_MOUSE	1982	76738	341	90	51	7	1.09	Phospholipid transfer protein C2CD2L OS=Mus musculus GN=C2cd2l PE=1 SV=3
57	1	SwissProt	NHRF1_MOUSE	1948	38862	107	56	15	4	0.62	Na(+)/H(+) exchange regulatory cofactor NHE-RF1 OS=Mus musculus GN=Slc9a3r1 PE=1 SV=3
58	1	SwissProt	NDRG2_MOUSE	1933	41105	210	74	23	4	1.5	Protein NDRG2 OS=Mus musculus GN=Ndrg2 PE=1 SV=1
59	1	SwissProt	HMGN1_MOUSE	1843	10146	338	124	5	3	37.55	Non-histone chromosomal protein HMG-14 OS=Mus musculus GN=Hmgn1 PE=1 SV=2
60	1	SwissProt	AP3B2_MOUSE	1833	119745	225	48	88	2	0.08	AP-3 complex subunit beta-2 OS=Mus musculus GN=Ap3b2 PE=1 SV=2
61	1	SwissProt	NEUM_MOUSE	1825	23732	113	61	18	3	0.81	Neuromodulin OS=Mus musculus GN=Gap43 PE=1 SV=1
62	1	SwissProt	TOP2B_MOUSE	1794	182707	403	82	127	8	0.36	DNA topoisomerase 2-beta OS=Mus musculus GN=Top2b PE=1 SV=2
63	1	Trembl	Q8CIJ3_MOUSE	1791	110111	190	61	35	2	0.19	Eukaryotic translation initiation factor 3 subunit B OS=Mus musculus GN=Eif3b PE=2 SV=1
64	1	SwissProt	GRIN1_MOUSE	1755	96065	424	74	124	8	0.56	G protein-regulated inducer of neurite outgrowth 1 OS=Mus musculus GN=Gprin1 PE=1 SV=2
65	1	SwissProt	AP3D1_MOUSE	1752	136193	315	100	57	3	0.23	AP-3 complex subunit delta-1 OS=Mus musculus GN=Ap3d1 PE=1 SV=1
66	1	SwissProt	U520_MOUSE	1702	246045	205	31	111	1	0.04	U5 small nuclear ribonucleoprotein 200 kDa helicase OS=Mus musculus GN=Snrnp200 PE=1 SV=1
67	1	SwissProt	NUCKS_MOUSE	1673	26298	181	68	20	6	2.48	Nuclear ubiquitous casein and cyclin-dependent kinase substrate 1 OS=Mus musculus GN=Nucks1 PE=1 SV=1
68	1	Trembl	A0A1W2P6P1_MOUSE	1662	23428	69	41	10	1	0.49	Small glutamine-rich tetratricopeptide repeat-containing protein alpha (Fragment) OS=Mus musculus GN=Sgta PE=1 SV=1
69	1	SwissProt	SGIP1_MOUSE	1630	86466	293	62	57	10	0.73	SH3-containing GRB2-like protein 3-interacting protein 1 OS=Mus musculus GN=Sgip1 PE=1 SV=1
70	1	Trembl	F8WHU5_MOUSE	1626	165912	281	51	108	5	0.19	Sister chromatid cohesion protein PDS5 homolog B OS=Mus musculus GN=Pds5b PE=1 SV=1
71	1	SwissProt	KCNB1_MOUSE	1607	96386	1316	134	72	8	0.56	Potassium voltage-gated channel subfamily B member 1 OS=Mus musculus GN=Kcnb1 PE=1 SV=2
72	1	Trembl	Q6NV50_MOUSE	1595	100731	208	48	56	3	0.21	Catenin (Cadherin associated protein), alpha 1 OS=Mus musculus GN=Ctnna1 PE=2 SV=1
72	2	SwissProt	CTNA2_MOUSE	652	106018	159	24	68	5	0.31	Catenin alpha-2 OS=Mus musculus GN=Ctnna2 PE=1 SV=3
73	1	SwissProt	AT2B1_MOUSE	1538	135631	301	65	68	5	0.23	Plasma membrane calcium-transporting ATPase 1 OS=Mus musculus GN=Atp2b1 PE=1 SV=1
74	1	SwissProt	TBB2A_MOUSE	1502	50274	140	56	33	6	0.93	Tubulin beta-2A chain OS=Mus musculus GN=Tubb2a PE=1 SV=1
74	2	SwissProt	TBB5_MOUSE	1301	50095	113	50	33	7	1.12	Tubulin beta-5 chain OS=Mus musculus GN=Tubb5 PE=1 SV=1
74	3	SwissProt	TBB4B_MOUSE	1226	50255	113	47	36	7	1.12	Tubulin beta-4B chain OS=Mus musculus GN=Tubb4b PE=1 SV=1
75	1	Trembl	Q5RL55_MOUSE	1469	95214	126	47	37	4	0.28	ATP-binding cassette, sub-family F (GCN20), member 1 OS=Mus musculus GN=Abcf1 PE=2 SV=1
76	1	Trembl	A2AGQ6_MOUSE	1450	179128	388	46	98	4	0.11	MAP kinase-activating death domain protein OS=Mus musculus GN=Madd PE=1 SV=1
77	1	SwissProt	TAU_MOUSE	1440	76539	564	125	66	9	1.23	Microtubule-associated protein tau OS=Mus musculus GN=Mapt PE=1 SV=3
77	2	Trembl	Q547J4_MOUSE	1410	39051	536	123	53	9	3.79	Microtubule-associated protein OS=Mus musculus GN=Mapt PE=2 SV=1
78	1	Trembl	Q3UK83_MOUSE	1440	38894	357	151	30	3	0.62	Uncharacterized protein OS=Mus musculus GN=Hnrnpa1 PE=2 SV=1
79	1	Trembl	A0A1W2P768_MOUSE	1438	20348	1102	671	16	3	1.51	Histone H3.2 OS=Mus musculus GN=Hist2h3c1 PE=1 SV=1
80	1	Trembl	E9QK41_MOUSE	1434	98655	236	55	63	3	0.21	Actin-binding LIM protein 1 OS=Mus musculus GN=Ablim1 PE=1 SV=1
81	1	SwissProt	DNJC5_MOUSE	1383	22885	63	34	9	1	0.23	DnaJ homolog subfamily C member 5 OS=Mus musculus GN=Dnajc5 PE=1 SV=1
82	1	SwissProt	BASP1_MOUSE	1368	22074	168	67	16	8	9.29	Brain acid soluble protein 1 OS=Mus musculus GN=Basp1 PE=1 SV=3
83	1	Trembl	S4R2R5_MOUSE	1333	428624	749	95	291	21	0.3	Ankyrin-2 OS=Mus musculus GN=Ank2 PE=1 SV=3
83	2	Trembl	S4R1M4_MOUSE	478	22030	84	22	26	2	0.89	Ankyrin-2 (Fragment) OS=Mus musculus GN=Ank2 PE=1 SV=1
84	1	Trembl	A0A0G2JGX4_MOUSE	1303	114341	207	54	56	8	0.51	Sodium/potassium-transporting ATPase subunit alpha OS=Mus musculus GN=Atp1a3 PE=1 SV=1
84	2	SwissProt	AT1A1_MOUSE	1053	114221	134	36	58	6	0.34	Sodium/potassium-transporting ATPase subunit alpha-1 OS=Mus musculus GN=Atp1a1 PE=1 SV=1
84	3	SwissProt	ATP4A_MOUSE	980	115653	167	30	48	2	0.13	Potassium-transporting ATPase alpha chain 1 OS=Mus musculus GN=Atp4a PE=1 SV=3
85	1	Trembl	Q571F9_MOUSE	1293	56178	140	47	28	2	0.18	MKIAA4115 protein (Fragment) OS=Mus musculus GN=G3bp1 PE=2 SV=1
86	1	SwissProt	AAK1_MOUSE	1211	104024	246	81	46	6	0.37	AP2-associated protein kinase 1 OS=Mus musculus GN=Aak1 PE=1 SV=2
87	1	Trembl	D3Z3C1_MOUSE	1200	22728	84	41	18	2	2.44	Fas apoptotic inhibitory molecule 1 OS=Mus musculus GN=Faim PE=1 SV=2
88	1	Trembl	Q3U6B1_MOUSE	1174	61313	152	70	23	2	0.17	Uncharacterized protein (Fragment) OS=Mus musculus GN=G3bp2 PE=2 SV=1
88	2	Trembl	Q3U931_MOUSE	169	50673	76	13	16	2	0.2	Uncharacterized protein OS=Mus musculus GN=G3bp2 PE=2 SV=1
89	1	Trembl	B1AQD9_MOUSE	1159	29427	108	57	17	2	1.22	Protein unc-119 homolog A OS=Mus musculus GN=Unc119 PE=1 SV=1
90	1	SwissProt	RANB3_MOUSE	1157	52826	134	38	35	4	0.43	Ran-binding protein 3 OS=Mus musculus GN=Ranbp3 PE=1 SV=2
91	1	SwissProt	OXR1_MOUSE	1149	96309	205	20	78	2	0.16	Oxidation resistance protein 1 OS=Mus musculus GN=Oxr1 PE=1 SV=3
92	1	Trembl	Q923F1_MOUSE	1123	26620	188	52	16	1	0.19	Chloride channel, nucleotide-sensitive, 1A OS=Mus musculus GN=Clns1a PE=1 SV=1
93	1	SwissProt	RLA0_MOUSE	1111	34366	185	66	17	1	0.51	60S acidic ribosomal protein P0 OS=Mus musculus GN=Rplp0 PE=1 SV=3
94	1	Trembl	B2RRT9_MOUSE	1075	37784	229	60	45	6	1.11	Zinc finger Ran-binding domain-containing protein 2 OS=Mus musculus GN=Zranb2 PE=1 SV=1
95	1	SwissProt	DC1L1_MOUSE	1074	56864	262	63	30	3	0.28	Cytoplasmic dynein 1 light intermediate chain 1 OS=Mus musculus GN=Dync1li1 PE=1 SV=1
96	1	Trembl	A0A087WS46_MOUSE	1074	20238	116	44	16	3	1	Eukaryotic translation elongation factor 1 beta 2 OS=Mus musculus GN=Eef1b2 PE=1 SV=1
97	1	Trembl	A6ZI44_MOUSE	1073	45548	138	63	26	9	1.82	Fructose-bisphosphate aldolase OS=Mus musculus GN=Aldoa PE=1 SV=1
97	2	SwissProt	ALDOC_MOUSE	237	39769	72	23	28	4	1.29	Fructose-bisphosphate aldolase C OS=Mus musculus GN=Aldoc PE=1 SV=4
98	1	SwissProt	BAZ1B_MOUSE	1056	172197	188	19	88	2	0.06	Tyrosine-protein kinase BAZ1B OS=Mus musculus GN=Baz1b PE=1 SV=2
99	1	SwissProt	HACD3_MOUSE	1033	43274	78	40	11	3	0.55	Very-long-chain (3R)-3-hydroxyacyl-CoA dehydratase 3 OS=Mus musculus GN=Hacd3 PE=1 SV=2
100	1	SwissProt	MCES_MOUSE	1023	53885	134	42	37	3	0.42	mRNA cap guanine-N7 methyltransferase OS=Mus musculus GN=Rnmt PE=1 SV=1
101	1	SwissProt	IF2P_MOUSE	1021	137988	163	27	63	3	0.11	Eukaryotic translation initiation factor 5B OS=Mus musculus GN=Eif5b PE=1 SV=2
102	1	Trembl	H9KV00_MOUSE	1017	269165	865	34	128	4	0.07	Protein SON OS=Mus musculus GN=Son PE=1 SV=1
103	1	Trembl	D3Z656_MOUSE	1009	177705	312	48	96	6	0.17	Synaptojanin-1 OS=Mus musculus GN=Synj1 PE=1 SV=1
104	1	SwissProt	THUM1_MOUSE	998	39146	102	48	14	3	0.62	THUMP domain-containing protein 1 OS=Mus musculus GN=Thumpd1 PE=1 SV=1
105	1	Trembl	Q3V117_MOUSE	994	121630	273	78	65	1	0.08	ATP-citrate synthase OS=Mus musculus GN=Acly PE=1 SV=1
106	1	SwissProt	DMXL2_MOUSE	991	341531	333	34	167	6	0.09	DmX-like protein 2 OS=Mus musculus GN=Dmxl2 PE=1 SV=3
107	1	SwissProt	SIN3A_MOUSE	990	145796	149	29	55	2	0.14	Paired amphipathic helix protein Sin3a OS=Mus musculus GN=Sin3a PE=1 SV=3
108	1	SwissProt	SC31A_MOUSE	985	134512	112	27	44	1	0.07	Protein transport protein Sec31A OS=Mus musculus GN=Sec31a PE=1 SV=2
109	1	Trembl	E3WH30_MOUSE	982	33791	119	49	19	1	0.32	DNA repair protein Sfr1 OS=Mus musculus GN=Sfr1 PE=2 SV=1
110	1	Trembl	Q3TIZ0_MOUSE	977	50592	88	36	18	7	1.31	Tubulin alpha chain OS=Mus musculus GN=Tuba1c PE=2 SV=1
110	2	SwissProt	TBA3_MOUSE	960	50612	106	38	17	6	1.11	Tubulin alpha-3 chain OS=Mus musculus GN=Tuba3a PE=1 SV=1
110	3	SwissProt	TBA1A_MOUSE	932	50788	71	32	16	7	1.1	Tubulin alpha-1A chain OS=Mus musculus GN=Tuba1a PE=1 SV=1
110	4	SwissProt	TBA4A_MOUSE	83	50634	83	10	17	4	0.59	Tubulin alpha-4A chain OS=Mus musculus GN=Tuba4a PE=1 SV=1
111	1	Trembl	Q3V2S4_MOUSE	972	53772	299	56	48	12	2.42	Uncharacterized protein OS=Mus musculus GN=Vim PE=2 SV=1
111	2	SwissProt	NFM_MOUSE	425	95973	166	29	67	4	0.22	Neurofilament medium polypeptide OS=Mus musculus GN=Nefm PE=1 SV=4
111	3	SwissProt	NFH_MOUSE	248	117209	204	20	91	6	0.27	Neurofilament heavy polypeptide OS=Mus musculus GN=Nefh PE=1 SV=3
111	4	SwissProt	AINX_MOUSE	58	55520	76	3	40	2	0.19	Alpha-internexin OS=Mus musculus GN=Ina PE=1 SV=3
112	1	SwissProt	CRBB2_MOUSE	934	23480	256	95	21	8	6.32	Beta-crystallin B2 OS=Mus musculus GN=Crybb2 PE=1 SV=2
113	1	Trembl	Q8CB16_MOUSE	926	41742	272	78	42	7	2.09	Uncharacterized protein OS=Mus musculus GN=Palm PE=2 SV=1
114	1	SwissProt	PRCD_MOUSE	912	5984	47	23	11	1	3.53	Progressive rod-cone degeneration protein homolog OS=Mus musculus GN=Prcd PE=3 SV=1
115	1	SwissProt	RTN1_MOUSE	902	83863	105	27	31	3	0.25	Reticulon-1 OS=Mus musculus GN=Rtn1 PE=1 SV=1
116	1	SwissProt	NDRG3_MOUSE	900	42042	159	35	21	2	0.4	Protein NDRG3 OS=Mus musculus GN=Ndrg3 PE=1 SV=1
117	1	Trembl	I3PQW3_MOUSE	899	65233	137	25	54	3	0.34	LARP7 OS=Mus musculus GN=Larp7 PE=4 SV=1
118	1	SwissProt	SPTB2_MOUSE	897	274908	430	71	144	8	0.21	Spectrin beta chain, non-erythrocytic 1 OS=Mus musculus GN=Sptbn1 PE=1 SV=2
119	1	SwissProt	H2AY_MOUSE	886	39882	98	28	30	2	0.27	Core histone macro-H2A.1 OS=Mus musculus GN=H2afy PE=1 SV=3
120	1	SwissProt	PRKRA_MOUSE	852	34806	70	26	19	1	0.14	Interferon-inducible double-stranded RNA-dependent protein kinase activator A OS=Mus musculus GN=Prkra PE=1 SV=1
121	1	Trembl	Q3TXE5_MOUSE	845	67617	314	52	52	3	0.23	Uncharacterized protein OS=Mus musculus GN=Canx PE=2 SV=1
122	1	Trembl	Q9CX22_MOUSE	841	25293	224	68	17	2	0.74	Uncharacterized protein OS=Mus musculus GN=Cfl1 PE=2 SV=1
122	2	SwissProt	COF2_MOUSE	129	18812	43	7	17	2	0.65	Cofilin-2 OS=Mus musculus GN=Cfl2 PE=1 SV=1
123	1	SwissProt	ANO2_MOUSE	833	114689	233	72	48	1	0.04	Anoctamin-2 OS=Mus musculus GN=Ano2 PE=1 SV=2
124	1	Trembl	A0A087WPA0_MOUSE	825	29090	66	35	8	1	0.38	LBH domain-containing 1 OS=Mus musculus GN=Lbhd1 PE=4 SV=1
125	1	SwissProt	CSKI1_MOUSE	816	150973	341	48	95	9	0.37	Caskin-1 OS=Mus musculus GN=Caskin1 PE=1 SV=2
126	1	SwissProt	AP180_MOUSE	801	92079	296	46	30	4	0.36	Clathrin coat assembly protein AP180 OS=Mus musculus GN=Snap91 PE=1 SV=1
127	1	SwissProt	RALY_MOUSE	797	33339	209	44	35	3	0.76	RNA-binding protein Raly OS=Mus musculus GN=Raly PE=1 SV=3
128	1	SwissProt	HSP7C_MOUSE	786	71055	162	40	50	7	0.59	Heat shock cognate 71 kDa protein OS=Mus musculus GN=Hspa8 PE=1 SV=1
129	1	SwissProt	MFA1A_MOUSE	782	51923	121	37	31	5	1.07	Microfibrillar-associated protein 1A OS=Mus musculus GN=Mfap1a PE=1 SV=1
130	1	Trembl	Q8C2E6_MOUSE	773	53830	96	30	18	4	0.55	Uncharacterized protein OS=Mus musculus GN=Slc16a1 PE=2 SV=1
131	1	Trembl	H7BWY8_MOUSE	769	21479	45	18	12	1	0.54	Pre-rRNA-processing protein TSR2 homolog OS=Mus musculus GN=Tsr2 PE=1 SV=1
132	1	Trembl	Q3TL52_MOUSE	766	76762	180	39	56	5	0.74	Uncharacterized protein OS=Mus musculus GN=Ncl PE=2 SV=1
132	2	Trembl	Q8CD23_MOUSE	741	76876	193	44	52	5	0.74	Uncharacterized protein OS=Mus musculus GN=Ncl PE=2 SV=1
132	3	Trembl	Q9CT46_MOUSE	155	48438	113	12	25	4	0.98	Uncharacterized protein (Fragment) OS=Mus musculus GN=Ncl PE=2 SV=1
133	1	SwissProt	KBTBB_MOUSE	765	68987	80	28	22	1	0.07	Kelch repeat and BTB domain-containing protein 11 OS=Mus musculus GN=Kbtbd11 PE=1 SV=3
134	1	SwissProt	HDGR3_MOUSE	765	22474	88	39	12	3	1.84	Hepatoma-derived growth factor-related protein 3 OS=Mus musculus GN=Hdgfl3 PE=1 SV=2
135	1	Trembl	Q9DB24_MOUSE	756	22615	166	55	18	2	0.51	Transcription elongation factor A (SII)-like 6 OS=Mus musculus GN=Tceal6 PE=1 SV=1
135	2	SwissProt	TCAL3_MOUSE	753	22512	177	54	17	3	0.87	Transcription elongation factor A protein-like 3 OS=Mus musculus GN=Tceal3 PE=1 SV=2
135	3	SwissProt	TCAL5_MOUSE	717	22082	131	51	17	2	0.53	Transcription elongation factor A protein-like 5 OS=Mus musculus GN=Tceal5 PE=1 SV=1
136	1	Trembl	G3UWV4_MOUSE	747	78243	203	53	53	5	0.44	Serine/threonine-protein kinase BRSK2 OS=Mus musculus GN=Brsk2 PE=1 SV=1
136	2	SwissProt	BRSK1_MOUSE	370	85672	257	46	59	4	0.25	Serine/threonine-protein kinase BRSK1 OS=Mus musculus GN=Brsk1 PE=1 SV=1
137	1	SwissProt	IWS1_MOUSE	740	85368	165	25	59	5	0.47	Protein IWS1 homolog OS=Mus musculus GN=Iws1 PE=1 SV=1
138	1	SwissProt	EP15R_MOUSE	736	99419	163	42	48	3	0.15	Epidermal growth factor receptor substrate 15-like 1 OS=Mus musculus GN=Eps15l1 PE=1 SV=3
139	1	SwissProt	MPP2_MOUSE	724	61802	234	55	36	2	0.26	MAGUK p55 subfamily member 2 OS=Mus musculus GN=Mpp2 PE=1 SV=1
140	1	Trembl	Q3U6P5_MOUSE	722	36997	165	25	47	3	1.15	Uncharacterized protein OS=Mus musculus GN=Hnrnpc PE=2 SV=1
141	1	SwissProt	TIF1B_MOUSE	717	90558	155	22	49	4	0.3	Transcription intermediary factor 1-beta OS=Mus musculus GN=Trim28 PE=1 SV=3
142	1	Trembl	A0A1B0GSX0_MOUSE	714	40075	126	24	40	6	1.02	L-lactate dehydrogenase OS=Mus musculus GN=Ldha PE=1 SV=1
142	2	SwissProt	LDHB_MOUSE	431	36834	66	13	24	3	0.47	L-lactate dehydrogenase B chain OS=Mus musculus GN=Ldhb PE=1 SV=2
143	1	SwissProt	RPRD2_MOUSE	708	157003	296	16	105	5	0.2	Regulation of nuclear pre-mRNA domain-containing protein 2 OS=Mus musculus GN=Rprd2 PE=1 SV=1
144	1	SwissProt	PITM3_MOUSE	707	107478	171	34	56	4	0.3	Membrane-associated phosphatidylinositol transfer protein 3 OS=Mus musculus GN=Pitpnm3 PE=1 SV=2
145	1	Trembl	B6ZHC8_MOUSE	695	92000	184	52	59	7	0.43	Erythrocyte protein band 4.1 OS=Mus musculus GN=Epb41 PE=2 SV=1
145	2	SwissProt	41_MOUSE	682	96309	175	47	61	7	0.41	Protein 4.1 OS=Mus musculus GN=Epb41 PE=1 SV=2
146	1	SwissProt	SV2A_MOUSE	690	83392	176	47	30	2	0.25	Synaptic vesicle glycoprotein 2A OS=Mus musculus GN=Sv2a PE=1 SV=1
147	1	SwissProt	DEK_MOUSE	684	43360	101	17	32	2	0.24	Protein DEK OS=Mus musculus GN=Dek PE=1 SV=1
148	1	SwissProt	BSN_MOUSE	682	420583	822	49	278	10	0.16	Protein bassoon OS=Mus musculus GN=Bsn PE=1 SV=4
148	2	SwissProt	PCLO_MOUSE	502	552378	857	34	336	6	0.06	Protein piccolo OS=Mus musculus GN=Pclo PE=1 SV=4
149	1	SwissProt	SLTM_MOUSE	674	117078	297	44	73	4	0.22	SAFB-like transcription modulator OS=Mus musculus GN=Sltm PE=1 SV=1
150	1	SwissProt	MRCKB_MOUSE	672	196511	176	28	88	2	0.07	Serine/threonine-protein kinase MRCK beta OS=Mus musculus GN=Cdc42bpb PE=1 SV=2
151	1	Trembl	Q4FJM2_MOUSE	672	22425	51	10	18	1	0.23	Cdkn1b protein OS=Mus musculus GN=Cdkn1b PE=2 SV=1
152	1	SwissProt	H2B1P_MOUSE	665	13984	261	65	19	5	4.26	Histone H2B type 1-P OS=Mus musculus GN=Hist1h2bp PE=1 SV=3
152	2	SwissProt	H2B2E_MOUSE	92	13985	143	9	14	4	2.78	Histone H2B type 2-E OS=Mus musculus GN=Hist2h2be PE=1 SV=3
153	1	SwissProt	TMCC2_MOUSE	661	77292	120	26	43	4	0.44	Transmembrane and coiled-coil domains protein 2 OS=Mus musculus GN=Tmcc2 PE=1 SV=1
154	1	SwissProt	RLBP1_MOUSE	660	36670	54	16	19	4	0.67	Retinaldehyde-binding protein 1 OS=Mus musculus GN=Rlbp1 PE=1 SV=3
155	1	SwissProt	PSMD1_MOUSE	655	106689	198	31	52	1	0.09	26S proteasome non-ATPase regulatory subunit 1 OS=Mus musculus GN=Psmd1 PE=1 SV=1
156	1	SwissProt	KCC2D_MOUSE	655	56961	147	28	42	2	0.28	Calcium/calmodulin-dependent protein kinase type II subunit delta OS=Mus musculus GN=Camk2d PE=1 SV=1
157	1	Trembl	E1AZ71_MOUSE	655	149706	243	48	47	11	0.56	Cyclic nucleotide-gated channel beta 1 OS=Mus musculus GN=Cngb1 PE=2 SV=1
158	1	SwissProt	HMGB2_MOUSE	650	24318	83	15	18	3	0.78	High mobility group protein B2 OS=Mus musculus GN=Hmgb2 PE=1 SV=3
159	1	SwissProt	STRP1_MOUSE	644	96265	96	21	45	2	0.1	Striatin-interacting protein 1 OS=Mus musculus GN=Strip1 PE=1 SV=2
160	1	SwissProt	CA052_MOUSE	631	20146	65	30	13	1	0.26	UPF0690 protein C1orf52 homolog OS=Mus musculus PE=1 SV=1
161	1	Trembl	Q3UH27_MOUSE	625	112339	105	17	57	1	0.04	Uncharacterized protein OS=Mus musculus GN=Asap2 PE=2 SV=1
162	1	SwissProt	TOM70_MOUSE	619	68288	148	41	44	1	0.15	Mitochondrial import receptor subunit TOM70 OS=Mus musculus GN=Tomm70 PE=1 SV=2
163	1	SwissProt	GLNA_MOUSE	613	42834	127	29	26	5	1.16	Glutamine synthetase OS=Mus musculus GN=Glul PE=1 SV=6
164	1	SwissProt	D19L1_MOUSE	592	84987	80	14	32	1	0.06	Probable C-mannosyltransferase DPY19L1 OS=Mus musculus GN=Dpy19l1 PE=1 SV=1
165	1	SwissProt	IF2B_MOUSE	590	38410	251	37	16	2	1.09	Eukaryotic translation initiation factor 2 subunit 2 OS=Mus musculus GN=Eif2s2 PE=1 SV=1
166	1	Trembl	Q0PD63_MOUSE	588	25182	74	20	18	1	0.75	RAB3A, member RAS oncogene family, isoform CRA_a OS=Mus musculus GN=Rab3a PE=1 SV=1
167	1	SwissProt	HTSF1_MOUSE	585	86644	143	25	53	8	0.63	HIV Tat-specific factor 1 homolog OS=Mus musculus GN=Htatsf1 PE=1 SV=1
168	1	Trembl	Q7TSZ1_MOUSE	575	105483	101	14	54	3	0.2	Xeroderma pigmentosum, complementation group C OS=Mus musculus GN=Xpc PE=2 SV=1
169	1	Trembl	Q3UEW3_MOUSE	552	43728	149	41	34	8	1.64	Uncharacterized protein (Fragment) OS=Mus musculus GN=Sag PE=2 SV=1
170	1	SwissProt	COPE_MOUSE	547	34773	43	13	17	1	0.14	Coatomer subunit epsilon OS=Mus musculus GN=Cope PE=1 SV=3
171	1	Trembl	Q3UAF6_MOUSE	543	42126	217	37	36	6	1.73	Uncharacterized protein OS=Mus musculus GN=Actb PE=2 SV=1
171	2	SwissProt	ACTG_MOUSE	540	42108	254	39	32	6	1.74	Actin, cytoplasmic 2 OS=Mus musculus GN=Actg1 PE=1 SV=1
171	3	SwissProt	ACTA_MOUSE	258	42381	100	15	27	4	0.95	Actin, aortic smooth muscle OS=Mus musculus GN=Acta2 PE=1 SV=1
172	1	SwissProt	RBP2_MOUSE	536	344727	422	24	181	4	0.09	E3 SUMO-protein ligase RanBP2 OS=Mus musculus GN=Ranbp2 PE=1 SV=2
173	1	SwissProt	KPYM_MOUSE	535	58378	183	46	47	8	1.07	Pyruvate kinase PKM OS=Mus musculus GN=Pkm PE=1 SV=4
174	1	SwissProt	LAP2A_MOUSE	531	75807	147	23	53	3	0.21	Lamina-associated polypeptide 2, isoforms alpha/zeta OS=Mus musculus GN=Tmpo PE=1 SV=4
174	2	SwissProt	LAP2B_MOUSE	524	50399	261	22	48	3	0.32	Lamina-associated polypeptide 2, isoforms beta/delta/epsilon/gamma OS=Mus musculus GN=Tmpo PE=1 SV=4
175	1	SwissProt	S6A11_MOUSE	530	71340	63	19	25	1	0.07	Sodium- and chloride-dependent GABA transporter 3 OS=Mus musculus GN=Slc6a11 PE=1 SV=2
176	1	SwissProt	DEMA_MOUSE	525	45611	120	23	36	4	0.68	Dematin OS=Mus musculus GN=Dmtn PE=1 SV=1
177	1	SwissProt	KCRB_MOUSE	523	42971	102	38	24	6	1.15	Creatine kinase B-type OS=Mus musculus GN=Ckb PE=1 SV=1
178	1	Trembl	F8VPX1_MOUSE	521	129476	117	17	52	1	0.08	Ubiquitin carboxyl-terminal hydrolase 7 OS=Mus musculus GN=Usp7 PE=1 SV=1
179	1	Trembl	Q3U1B1_MOUSE	521	38178	102	26	25	4	0.64	Uncharacterized protein OS=Mus musculus GN=Gnb1 PE=2 SV=1
180	1	SwissProt	NIPBL_MOUSE	519	317306	726	33	214	3	0.05	Nipped-B-like protein OS=Mus musculus GN=Nipbl PE=1 SV=1
181	1	SwissProt	RBBP6_MOUSE	518	200492	466	23	164	4	0.1	E3 ubiquitin-protein ligase RBBP6 OS=Mus musculus GN=Rbbp6 PE=1 SV=5
182	1	SwissProt	KRI1_MOUSE	508	82520	107	16	36	1	0.06	Protein KRI1 homolog OS=Mus musculus GN=Kri1 PE=1 SV=3
183	1	SwissProt	ARM10_MOUSE	507	33632	38	13	12	2	0.32	Armadillo repeat-containing protein 10 OS=Mus musculus GN=Armc10 PE=1 SV=1
184	1	SwissProt	WDR44_MOUSE	507	102063	148	18	63	4	0.26	WD repeat-containing protein 44 OS=Mus musculus GN=Wdr44 PE=1 SV=1
185	1	SwissProt	ABCA4_MOUSE	502	262323	340	26	124	3	0.09	Retinal-specific ATP-binding cassette transporter OS=Mus musculus GN=Abca4 PE=2 SV=1
186	1	Trembl	Q3UID0_MOUSE	500	124999	189	31	62	5	0.25	SWI/SNF complex subunit SMARCC2 OS=Mus musculus GN=Smarcc2 PE=1 SV=1
187	1	SwissProt	RTN3_MOUSE	496	104441	146	12	57	1	0.2	Reticulon-3 OS=Mus musculus GN=Rtn3 PE=1 SV=2
188	1	Trembl	E9QNP0_MOUSE	496	27181	101	23	20	2	0.68	KxDL motif-containing protein 1 OS=Mus musculus GN=Kxd1 PE=1 SV=1
189	1	SwissProt	GIT1_MOUSE	494	86046	103	17	48	3	0.18	ARF GTPase-activating protein GIT1 OS=Mus musculus GN=Git1 PE=1 SV=1
190	1	SwissProt	CRYAB_MOUSE	481	20056	111	40	14	3	2.2	Alpha-crystallin B chain OS=Mus musculus GN=Cryab PE=1 SV=2
191	1	Trembl	B2RTB0_MOUSE	479	20593	39	14	9	2	0.97	MCG17262 OS=Mus musculus GN=Pdap1 PE=1 SV=1
192	1	SwissProt	SC61B_MOUSE	476	10009	132	30	17	1	0.59	Protein transport protein Sec61 subunit beta OS=Mus musculus GN=Sec61b PE=1 SV=3
193	1	SwissProt	CDS2_MOUSE	474	51850	93	28	18	4	0.73	Phosphatidate cytidylyltransferase 2 OS=Mus musculus GN=Cds2 PE=1 SV=1
194	1	SwissProt	PKP4_MOUSE	466	132268	371	22	113	7	0.28	Plakophilin-4 OS=Mus musculus GN=Pkp4 PE=1 SV=1
195	1	Trembl	Q3TD08_MOUSE	465	43451	158	10	27	2	0.24	Uncharacterized protein OS=Mus musculus GN=Ndrg1 PE=2 SV=1
196	1	SwissProt	SEPT2_MOUSE	465	41727	78	24	21	2	0.25	Septin-2 OS=Mus musculus GN=Sept2 PE=1 SV=2
197	1	SwissProt	ROA2_MOUSE	461	37437	102	29	29	3	0.46	Heterogeneous nuclear ribonucleoproteins A2/B1 OS=Mus musculus GN=Hnrnpa2b1 PE=1 SV=2
198	1	SwissProt	S38A3_MOUSE	459	56068	93	30	19	1	0.09	Sodium-coupled neutral amino acid transporter 3 OS=Mus musculus GN=Slc38a3 PE=1 SV=1
199	1	Trembl	F7DEU6_MOUSE	457	57994	136	20	37	3	0.63	Inosine-5'-monophosphate dehydrogenase OS=Mus musculus GN=Impdh1 PE=1 SV=2
200	1	SwissProt	HS74L_MOUSE	455	95178	153	24	57	2	0.1	Heat shock 70 kDa protein 4L OS=Mus musculus GN=Hspa4l PE=1 SV=2
201	1	Trembl	D3YZC9_MOUSE	450	62002	173	47	26	1	0.08	Splicing factor 1 OS=Mus musculus GN=Sf1 PE=1 SV=1
202	1	SwissProt	TB182_MOUSE	446	183026	281	18	110	5	0.2	182 kDa tankyrase-1-binding protein OS=Mus musculus GN=Tnks1bp1 PE=1 SV=2
203	1	Trembl	E9PWW9_MOUSE	443	163476	197	12	98	3	0.09	Remodeling and spacing factor 1 OS=Mus musculus GN=Rsf1 PE=1 SV=2
204	1	SwissProt	PLEC_MOUSE	442	535800	559	18	265	3	0.03	Plectin OS=Mus musculus GN=Plec PE=1 SV=3
205	1	SwissProt	CCNY_MOUSE	440	39883	65	16	20	1	0.13	Cyclin-Y OS=Mus musculus GN=Ccny PE=1 SV=1
206	1	SwissProt	ZO2_MOUSE	439	131428	233	35	71	6	0.24	Tight junction protein ZO-2 OS=Mus musculus GN=Tjp2 PE=1 SV=2
207	1	Trembl	G3X8T2_MOUSE	436	108395	284	24	85	2	0.09	RIKEN cDNA 5830416A07, isoform CRA_c OS=Mus musculus GN=Zc3h18 PE=1 SV=1
208	1	Trembl	J3QN61_MOUSE	434	59232	72	15	23	2	0.17	Sterile alpha motif domain-containing protein 11 OS=Mus musculus GN=Samd11 PE=4 SV=1
209	1	Trembl	B2RY15_MOUSE	434	273757	429	53	168	4	0.07	Tln2 protein OS=Mus musculus GN=Tln2 PE=2 SV=1
210	1	SwissProt	RBM39_MOUSE	433	59655	121	30	23	2	0.17	RNA-binding protein 39 OS=Mus musculus GN=Rbm39 PE=1 SV=2
211	1	SwissProt	RRAGC_MOUSE	431	44492	202	13	33	1	0.24	Ras-related GTP-binding protein C OS=Mus musculus GN=Rragc PE=1 SV=1
212	1	SwissProt	GNAT1_MOUSE	429	40397	90	32	24	6	1.01	Guanine nucleotide-binding protein G(t) subunit alpha-1 OS=Mus musculus GN=Gnat1 PE=1 SV=3
212	2	SwissProt	GNAI2_MOUSE	151	41033	55	11	25	2	0.26	Guanine nucleotide-binding protein G(i) subunit alpha-2 OS=Mus musculus GN=Gnai2 PE=1 SV=5
212	3	SwissProt	GNAO_MOUSE	139	40629	73	11	35	2	0.26	Guanine nucleotide-binding protein G(o) subunit alpha OS=Mus musculus GN=Gnao1 PE=1 SV=3
213	1	SwissProt	ZC3HD_MOUSE	424	204376	276	26	111	5	0.12	Zinc finger CCCH domain-containing protein 13 OS=Mus musculus GN=Zc3h13 PE=1 SV=1
214	1	SwissProt	TP53B_MOUSE	423	214771	416	20	113	6	0.14	TP53-binding protein 1 OS=Mus musculus GN=Tp53bp1 PE=1 SV=3
215	1	SwissProt	RER1_MOUSE	416	23087	60	9	16	1	0.5	Protein RER1 OS=Mus musculus GN=Rer1 PE=1 SV=1
216	1	Trembl	A2AH85_MOUSE	408	110392	113	8	51	2	0.14	116 kDa U5 small nuclear ribonucleoprotein component OS=Mus musculus GN=Eftud2 PE=1 SV=1
217	1	Trembl	Q8CHB5_MOUSE	407	147492	179	27	62	3	0.1	MKIAA1066 protein (Fragment) OS=Mus musculus GN=Mapk8ip3 PE=2 SV=2
218	1	SwissProt	STXB1_MOUSE	406	67925	102	16	47	5	0.52	Syntaxin-binding protein 1 OS=Mus musculus GN=Stxbp1 PE=1 SV=2
219	1	Trembl	A0A0R4J195_MOUSE	404	36904	78	22	24	2	0.29	Regulation of nuclear pre-mRNA domain-containing protein 1B OS=Mus musculus GN=Rprd1b PE=1 SV=1
220	1	Trembl	A0A087WRQ4_MOUSE	402	8404	73	32	9	2	1.97	Small ubiquitin-related modifier 1 OS=Mus musculus GN=Sumo1 PE=1 SV=1
221	1	SwissProt	I2BPL_MOUSE	398	81483	149	17	48	2	0.19	Interferon regulatory factor 2-binding protein-like OS=Mus musculus GN=Irf2bpl PE=1 SV=1
222	1	SwissProt	ATRX_MOUSE	396	281037	412	19	181	3	0.05	Transcriptional regulator ATRX OS=Mus musculus GN=Atrx PE=1 SV=3
223	1	SwissProt	VDAC1_MOUSE	394	32502	68	16	26	5	1.38	Voltage-dependent anion-selective channel protein 1 OS=Mus musculus GN=Vdac1 PE=1 SV=3
224	1	SwissProt	NSUN2_MOUSE	390	86252	104	12	38	2	0.12	tRNA (cytosine(34)-C(5))-methyltransferase OS=Mus musculus GN=Nsun2 PE=1 SV=2
225	1	Trembl	A0A1L1STC6_MOUSE	389	1016647	1723	24	484	4	0.02	Nesprin-1 OS=Mus musculus GN=Syne1 PE=1 SV=1
226	1	SwissProt	SCAF8_MOUSE	389	139885	114	18	50	2	0.07	Protein SCAF8 OS=Mus musculus GN=Scaf8 PE=1 SV=1
227	1	SwissProt	RBM5_MOUSE	389	92767	99	7	47	1	0.05	RNA-binding protein 5 OS=Mus musculus GN=Rbm5 PE=1 SV=1
228	1	Trembl	Q3TTX3_MOUSE	387	44531	43	10	17	1	0.11	Uncharacterized protein (Fragment) OS=Mus musculus GN=Bnip2 PE=2 SV=1
229	1	Trembl	A2RS68_MOUSE	387	52018	94	30	17	2	0.2	Small nuclear ribonucleoprotein 70 (U1) OS=Mus musculus GN=Snrnp70 PE=2 SV=1
230	1	SwissProt	PTSS2_MOUSE	387	55555	45	9	17	1	0.09	Phosphatidylserine synthase 2 OS=Mus musculus GN=Ptdss2 PE=1 SV=2
231	1	Trembl	E9QNP1_MOUSE	384	625702	776	18	368	6	0.05	Microtubule-actin cross-linking factor 1 OS=Mus musculus GN=Macf1 PE=1 SV=2
232	1	Trembl	A0A140T8S5_MOUSE	384	88703	150	15	65	6	0.38	Chromosome alignment-maintaining phosphoprotein 1 OS=Mus musculus GN=Champ1 PE=1 SV=2
233	1	SwissProt	DTD1_MOUSE	383	23541	55	14	17	1	0.22	D-aminoacyl-tRNA deacylase 1 OS=Mus musculus GN=Dtd1 PE=1 SV=2
234	1	SwissProt	DEST_MOUSE	383	18852	57	20	11	3	1.69	Destrin OS=Mus musculus GN=Dstn PE=1 SV=3
235	1	SwissProt	PTMS_MOUSE	380	11423	52	17	7	3	4.04	Parathymosin OS=Mus musculus GN=Ptms PE=1 SV=3
235	2	Trembl	Q66JR8_MOUSE	98	23315	96	9	16	4	1.23	Ptms protein OS=Mus musculus GN=Ptms PE=2 SV=1
236	1	Trembl	B2RWX1_MOUSE	378	217928	327	14	149	3	0.07	Arhgap21 protein OS=Mus musculus GN=Arhgap21 PE=2 SV=1
237	1	SwissProt	SNTB1_MOUSE	375	58444	195	16	39	3	0.27	Beta-1-syntrophin OS=Mus musculus GN=Sntb1 PE=1 SV=4
238	1	SwissProt	RK_MOUSE	374	64366	124	25	30	2	0.25	Rhodopsin kinase OS=Mus musculus GN=Grk1 PE=1 SV=1
239	1	Trembl	Q3TYK4_MOUSE	373	57587	214	42	25	2	0.28	Uncharacterized protein OS=Mus musculus GN=Prkar1a PE=2 SV=1
240	1	SwissProt	STX1A_MOUSE	371	33205	45	12	20	2	0.33	Syntaxin-1A OS=Mus musculus GN=Stx1a PE=1 SV=3
241	1	SwissProt	ALKB5_MOUSE	369	44726	50	13	24	3	0.37	RNA demethylase ALKBH5 OS=Mus musculus GN=Alkbh5 PE=1 SV=2
242	1	SwissProt	SIR2_MOUSE	368	43856	109	18	28	3	0.71	NAD-dependent protein deacetylase sirtuin-2 OS=Mus musculus GN=Sirt2 PE=1 SV=2
243	1	SwissProt	S23A2_MOUSE	367	70744	95	10	29	1	0.14	Solute carrier family 23 member 2 OS=Mus musculus GN=Slc23a2 PE=1 SV=2
244	1	SwissProt	ATPA_MOUSE	367	59830	111	28	44	9	1.2	ATP synthase subunit alpha, mitochondrial OS=Mus musculus GN=Atp5a1 PE=1 SV=1
245	1	SwissProt	FUBP2_MOUSE	365	77184	101	21	32	2	0.13	Far upstream element-binding protein 2 OS=Mus musculus GN=Khsrp PE=1 SV=2
246	1	SwissProt	ARI1A_MOUSE	363	242852	354	17	106	4	0.1	AT-rich interactive domain-containing protein 1A OS=Mus musculus GN=Arid1a PE=1 SV=1
247	1	Trembl	E9QAQ5_MOUSE	363	48473	118	13	30	2	0.21	Glycogen synthase kinase-3 beta OS=Mus musculus GN=Gsk3b PE=1 SV=1
248	1	Trembl	Q5SXR6_MOUSE	362	193631	158	23	72	5	0.13	Clathrin heavy chain OS=Mus musculus GN=Cltc PE=1 SV=1
249	1	Trembl	D3YWN7_MOUSE	359	82961	106	16	40	2	0.12	Ensconsin OS=Mus musculus GN=Map7 PE=1 SV=2
250	1	SwissProt	DC1I1_MOUSE	356	71137	93	21	32	3	0.3	Cytoplasmic dynein 1 intermediate chain 1 OS=Mus musculus GN=Dync1i1 PE=1 SV=2
251	1	Trembl	E9PX68_MOUSE	353	83633	126	11	53	1	0.12	Solute carrier family 4 (anion exchanger), member 1, adaptor protein OS=Mus musculus GN=Slc4a1ap PE=1 SV=1
252	1	SwissProt	PKHA6_MOUSE	350	131688	182	16	83	3	0.11	Pleckstrin homology domain-containing family A member 6 OS=Mus musculus GN=Plekha6 PE=1 SV=1
253	1	SwissProt	WASC2_MOUSE	347	145338	193	13	84	6	0.22	WASH complex subunit 2 OS=Mus musculus GN=Washc2 PE=1 SV=1
254	1	Trembl	Q08EB5_MOUSE	347	143340	270	10	119	2	0.07	CLIP-associating protein 2 OS=Mus musculus GN=Clasp2 PE=1 SV=1
255	1	Trembl	Q3UBH2_MOUSE	345	98309	329	10	43	3	0.27	Uncharacterized protein OS=Mus musculus GN=Sf3b2 PE=2 SV=1
255	2	Trembl	Q8BL33_MOUSE	71	51568	238	4	23	2	0.32	Uncharacterized protein (Fragment) OS=Mus musculus GN=Sf3b2 PE=2 SV=1
256	1	Trembl	A0A0A0MQ73_MOUSE	342	606599	307	17	157	6	0.05	Histone-lysine N-methyltransferase OS=Mus musculus GN=Kmt2d PE=1 SV=1
257	1	SwissProt	AKAP8_MOUSE	341	76817	51	9	23	1	0.13	A-kinase anchor protein 8 OS=Mus musculus GN=Akap8 PE=1 SV=1
258	1	Trembl	A0A0R4J0V5_MOUSE	340	214715	414	17	112	4	0.09	DNA-directed RNA polymerase subunit OS=Mus musculus GN=Polr2a PE=1 SV=1
259	1	Trembl	A0A076FR46_MOUSE	339	126943	221	23	68	4	0.16	KCC2a-S25 variant 1 OS=Mus musculus GN=Slc12a5 PE=1 SV=1
260	1	Trembl	A2AUD5_MOUSE	337	25109	129	12	32	2	0.75	Tumor protein D54 OS=Mus musculus GN=Tpd52l2 PE=1 SV=1
261	1	SwissProt	MRP_MOUSE	331	20210	58	7	18	1	0.26	MARCKS-related protein OS=Mus musculus GN=Marcksl1 PE=1 SV=2
262	1	SwissProt	IMPCT_MOUSE	331	36652	52	14	18	4	0.67	Protein IMPACT OS=Mus musculus GN=Impact PE=1 SV=2
263	1	Trembl	S4R2L4_MOUSE	330	50633	375	35	39	3	0.32	Arginine/serine-rich coiled-coil protein 2 OS=Mus musculus GN=Rsrc2 PE=1 SV=1
264	1	SwissProt	DREB_MOUSE	329	77981	90	17	35	4	0.35	Drebrin OS=Mus musculus GN=Dbn1 PE=1 SV=4
264	2	Trembl	A0A0R4J1E3_MOUSE	296	73070	70	16	27	4	0.38	Drebrin OS=Mus musculus GN=Dbn1 PE=1 SV=1
265	1	Trembl	B0R030_MOUSE	326	18055	35	5	14	1	0.29	Synaptosomal-associated protein (Fragment) OS=Mus musculus GN=Snap23 PE=1 SV=8
266	1	Trembl	Q3UJQ2_MOUSE	326	11909	29	5	8	1	0.48	Uncharacterized protein (Fragment) OS=Mus musculus GN=Hmgcs1 PE=2 SV=1
267	1	SwissProt	CADM1_MOUSE	323	50213	104	15	19	3	0.33	Cell adhesion molecule 1 OS=Mus musculus GN=Cadm1 PE=1 SV=2
268	1	SwissProt	SODC_MOUSE	322	16104	45	16	13	2	1.38	Superoxide dismutase [Cu-Zn] OS=Mus musculus GN=Sod1 PE=1 SV=2
269	1	Trembl	E9QNN1_MOUSE	322	150907	156	12	61	1	0.03	ATP-dependent RNA helicase A OS=Mus musculus GN=Dhx9 PE=1 SV=1
270	1	SwissProt	NXNL1_MOUSE	321	25068	16	6	8	1	0.21	Nucleoredoxin-like protein 1 OS=Mus musculus GN=Nxnl1 PE=2 SV=1
271	1	Trembl	A1L340_MOUSE	321	202299	288	13	128	5	0.18	MCG56960 OS=Mus musculus GN=Rp1l1 PE=2 SV=1
272	1	Trembl	A0A1S6GWJ7_MOUSE	321	239569	351	10	128	1	0.02	Uncharacterized protein OS=Mus musculus GN=Pi4ka PE=2 SV=1
273	1	SwissProt	IPP2_MOUSE	321	23105	45	14	14	3	1.25	Protein phosphatase inhibitor 2 OS=Mus musculus GN=Ppp1r2 PE=1 SV=3
274	1	Trembl	B3V097_MOUSE	318	66553	80	13	26	1	0.07	BetaCstF-64 variant 3 OS=Mus musculus GN=Cstf2 PE=2 SV=1
275	1	SwissProt	CNRG_MOUSE	317	9688	37	19	7	1	0.61	Retinal rod rhodopsin-sensitive cGMP 3',5'-cyclic phosphodiesterase subunit gamma OS=Mus musculus GN=Pde6g PE=3 SV=1
276	1	SwissProt	DCLK1_MOUSE	316	84671	223	18	62	4	0.25	Serine/threonine-protein kinase DCLK1 OS=Mus musculus GN=Dclk1 PE=1 SV=1
277	1	Trembl	F8SLQ1_MOUSE	315	72513	135	26	42	5	0.48	PEX5-related protein OS=Mus musculus GN=Pex5l PE=1 SV=1
278	1	SwissProt	ATPB_MOUSE	315	56265	101	21	32	6	0.65	ATP synthase subunit beta, mitochondrial OS=Mus musculus GN=Atp5b PE=1 SV=2
279	1	SwissProt	CIC_MOUSE	315	259397	384	10	139	4	0.08	Protein capicua homolog OS=Mus musculus GN=Cic PE=1 SV=2
280	1	SwissProt	SMCA5_MOUSE	315	122291	190	16	57	1	0.08	SWI/SNF-related matrix-associated actin-dependent regulator of chromatin subfamily A member 5 OS=Mus musculus GN=Smarca5 PE=1 SV=1
281	1	SwissProt	NOP58_MOUSE	314	60818	124	23	43	4	0.72	Nucleolar protein 58 OS=Mus musculus GN=Nop58 PE=1 SV=1
282	1	SwissProt	RABL6_MOUSE	314	80067	67	13	32	2	0.27	Rab-like protein 6 OS=Mus musculus GN=Rabl6 PE=1 SV=2
283	1	Trembl	Q8CDP6_MOUSE	312	138277	173	24	63	2	0.07	Uncharacterized protein OS=Mus musculus GN=Skiv2l PE=2 SV=1
284	1	SwissProt	PP6R3_MOUSE	312	95449	89	6	42	1	0.05	Serine/threonine-protein phosphatase 6 regulatory subunit 3 OS=Mus musculus GN=Ppp6r3 PE=1 SV=1
285	1	Trembl	A0A0R4J1E2_MOUSE	311	73513	150	21	32	3	0.21	Elongation factor 1-delta OS=Mus musculus GN=Eef1d PE=1 SV=1
286	1	SwissProt	FMN2_MOUSE	310	168594	140	9	60	2	0.06	Formin-2 OS=Mus musculus GN=Fmn2 PE=1 SV=2
287	1	SwissProt	CHIP_MOUSE	308	35343	80	17	15	1	0.14	STIP1 homology and U box-containing protein 1 OS=Mus musculus GN=Stub1 PE=1 SV=1
288	1	SwissProt	ITSN1_MOUSE	308	195089	205	15	87	5	0.13	Intersectin-1 OS=Mus musculus GN=Itsn1 PE=1 SV=2
289	1	SwissProt	HNRLL_MOUSE	307	64940	139	14	40	2	0.16	Heterogeneous nuclear ribonucleoprotein L-like OS=Mus musculus GN=Hnrnpll PE=1 SV=3
290	1	Trembl	Q3THK4_MOUSE	305	104452	299	20	96	4	0.2	Uncharacterized protein (Fragment) OS=Mus musculus GN=Rbm15 PE=2 SV=1
291	1	SwissProt	NUMA1_MOUSE	305	236571	359	10	133	2	0.04	Nuclear mitotic apparatus protein 1 OS=Mus musculus GN=Numa1 PE=1 SV=1
292	1	SwissProt	BD1L1_MOUSE	304	330220	565	14	223	6	0.11	Biorientation of chromosomes in cell division protein 1-like 1 OS=Mus musculus GN=Bod1l PE=1 SV=1
293	1	SwissProt	PTMA_MOUSE	304	12247	64	14	8	4	5.67	Prothymosin alpha OS=Mus musculus GN=Ptma PE=1 SV=2
294	1	Trembl	A0A0R4J107_MOUSE	304	80677	82	12	44	1	0.06	Acylamino-acid-releasing enzyme (Fragment) OS=Mus musculus GN=Apeh PE=1 SV=1
295	1	Trembl	S4R1C4_MOUSE	300	128418	177	7	67	1	0.04	Calcium-transporting ATPase OS=Mus musculus GN=Atp2b2 PE=1 SV=1
296	1	SwissProt	RHG32_MOUSE	300	231457	389	10	144	4	0.09	Rho GTPase-activating protein 32 OS=Mus musculus GN=Arhgap32 PE=1 SV=2
297	1	SwissProt	SRBS1_MOUSE	300	143952	361	26	126	5	0.22	Sorbin and SH3 domain-containing protein 1 OS=Mus musculus GN=Sorbs1 PE=1 SV=2
298	1	Trembl	Q9DCD8_MOUSE	300	28700	125	10	20	1	0.18	Proteasome subunit alpha type OS=Mus musculus GN=Psma3 PE=2 SV=1
299	1	SwissProt	TTL12_MOUSE	299	74680	48	21	17	1	0.13	Tubulin--tyrosine ligase-like protein 12 OS=Mus musculus GN=Ttll12 PE=1 SV=1
300	1	SwissProt	NR2E3_MOUSE	298	43947	186	9	23	1	0.11	Photoreceptor-specific nuclear receptor OS=Mus musculus GN=Nr2e3 PE=1 SV=1
301	1	SwissProt	SPF45_MOUSE	296	45504	103	9	38	1	0.11	Splicing factor 45 OS=Mus musculus GN=Rbm17 PE=1 SV=1
302	1	Trembl	Q8C4Y1_MOUSE	295	17161	41	11	13	1	0.31	Max protein OS=Mus musculus GN=Max PE=1 SV=1
303	1	Trembl	Q3TUQ5_MOUSE	294	82626	144	14	38	3	0.19	Pinin OS=Mus musculus GN=Pnn PE=1 SV=1
304	1	SwissProt	ENSA_MOUSE	292	13327	46	13	16	3	3.03	Alpha-endosulfine OS=Mus musculus GN=Ensa PE=1 SV=1
305	1	Trembl	B2RRE3_MOUSE	292	166812	226	15	101	5	0.15	Camsap1l1 protein OS=Mus musculus GN=Camsap2 PE=2 SV=1
306	1	SwissProt	PCM1_MOUSE	290	230131	221	13	106	3	0.06	Pericentriolar material 1 protein OS=Mus musculus GN=Pcm1 PE=1 SV=2
307	1	Trembl	Q3TYU7_MOUSE	289	51872	107	4	34	1	0.1	Uncharacterized protein OS=Mus musculus GN=Mcrs1 PE=2 SV=1
308	1	SwissProt	RMD3_MOUSE	289	52339	83	12	34	1	0.09	Regulator of microtubule dynamics protein 3 OS=Mus musculus GN=Rmdn3 PE=1 SV=2
309	1	SwissProt	HIRP3_MOUSE	288	65689	160	11	61	4	0.43	HIRA-interacting protein 3 OS=Mus musculus GN=Hirip3 PE=1 SV=1
310	1	Trembl	Q6P6P5_MOUSE	287	123727	197	8	58	2	0.08	Predicted gene 21985 OS=Mus musculus GN=Gm21985 PE=2 SV=1
311	1	SwissProt	CHD7_MOUSE	287	335733	337	10	152	3	0.04	Chromodomain-helicase-DNA-binding protein 7 OS=Mus musculus GN=Chd7 PE=1 SV=1
312	1	SwissProt	CNKR2_MOUSE	285	118463	126	8	51	3	0.13	Connector enhancer of kinase suppressor of ras 2 OS=Mus musculus GN=Cnksr2 PE=1 SV=1
313	1	Trembl	Q8CHB3_MOUSE	285	140555	313	14	104	4	0.14	MKIAA1125 protein (Fragment) OS=Mus musculus GN=Zmynd8 PE=2 SV=4
314	1	Trembl	Q3UF95_MOUSE	285	119583	171	9	39	3	0.17	Large proline-rich protein BAG6 OS=Mus musculus GN=Bag6 PE=1 SV=1
315	1	Trembl	Q9EQC8_MOUSE	285	52269	87	18	27	2	0.2	Papillary Renal Cell carcinoma (translocation-associated) OS=Mus musculus GN=Prcc PE=1 SV=1
316	1	SwissProt	TNIK_MOUSE	285	150787	157	14	83	2	0.06	Traf2 and NCK-interacting protein kinase OS=Mus musculus GN=Tnik PE=1 SV=2
317	1	Trembl	F7C3A0_MOUSE	282	137689	211	9	101	4	0.15	Phosphoinositide phospholipase C OS=Mus musculus GN=Plch2 PE=1 SV=2
318	1	SwissProt	JUPI1_MOUSE	282	16071	61	8	14	1	0.34	Jupiter microtubule associated homolog 1 OS=Mus musculus GN=JPT1 PE=1 SV=3
319	1	SwissProt	HMGB3_MOUSE	280	23167	34	11	20	2	0.5	High mobility group protein B3 OS=Mus musculus GN=Hmgb3 PE=1 SV=3
320	1	Trembl	D3YYY8_MOUSE	279	97898	220	15	98	2	0.1	Rho guanine nucleotide exchange factor (GEF) 26 OS=Mus musculus GN=Arhgef26 PE=1 SV=1
321	1	SwissProt	LEO1_MOUSE	278	75666	88	14	41	3	0.28	RNA polymerase-associated protein LEO1 OS=Mus musculus GN=Leo1 PE=1 SV=2
322	1	Trembl	Q5NCM6_MOUSE	277	61668	63	8	26	2	0.17	Epsin-2 OS=Mus musculus GN=Epn2 PE=1 SV=1
323	1	SwissProt	MLF2_MOUSE	276	28094	64	15	19	1	0.18	Myeloid leukemia factor 2 OS=Mus musculus GN=Mlf2 PE=1 SV=1
324	1	SwissProt	MEF2D_MOUSE	276	55259	63	15	21	4	0.41	Myocyte-specific enhancer factor 2D OS=Mus musculus GN=Mef2d PE=1 SV=2
325	1	SwissProt	NACAM_MOUSE	276	221277	685	12	220	2	0.07	Nascent polypeptide-associated complex subunit alpha, muscle-specific form OS=Mus musculus GN=Naca PE=1 SV=2
326	1	SwissProt	SYN1_MOUSE	275	74223	158	14	43	4	0.29	Synapsin-1 OS=Mus musculus GN=Syn1 PE=1 SV=2
327	1	SwissProt	SSRP1_MOUSE	274	81152	135	10	47	1	0.06	FACT complex subunit SSRP1 OS=Mus musculus GN=Ssrp1 PE=1 SV=2
328	1	Trembl	Q8BP16_MOUSE	273	38290	102	12	46	2	0.28	Core histone macro-H2A OS=Mus musculus GN=H2afy2 PE=2 SV=1
329	1	Trembl	Q3UVN5_MOUSE	273	40929	93	28	21	4	0.58	Uncharacterized protein OS=Mus musculus GN=Nsfl1c PE=2 SV=1
330	1	Trembl	A2A9P6_MOUSE	272	87437	81	10	37	2	0.11	Cyclin-dependent kinase 11B OS=Mus musculus GN=Cdk11b PE=1 SV=1
331	1	SwissProt	PHF2_MOUSE	272	121765	213	11	73	2	0.08	Lysine-specific demethylase PHF2 OS=Mus musculus GN=Phf2 PE=1 SV=2
332	1	SwissProt	CCD12_MOUSE	272	18937	19	8	8	2	0.64	Coiled-coil domain-containing protein 12 OS=Mus musculus GN=Ccdc12 PE=1 SV=2
333	1	SwissProt	TASOR_MOUSE	271	183050	172	5	77	1	0.03	Protein TASOR OS=Mus musculus GN=Fam208a PE=1 SV=2
334	1	SwissProt	LSM12_MOUSE	271	21972	46	10	15	1	0.24	Protein LSM12 homolog OS=Mus musculus GN=Lsm12 PE=1 SV=1
335	1	SwissProt	CTNB1_MOUSE	270	86043	107	8	47	2	0.18	Catenin beta-1 OS=Mus musculus GN=Ctnnb1 PE=1 SV=1
336	1	SwissProt	MDHC_MOUSE	269	36659	69	19	23	3	0.47	Malate dehydrogenase, cytoplasmic OS=Mus musculus GN=Mdh1 PE=1 SV=3
337	1	SwissProt	SFR19_MOUSE	269	134388	262	17	85	7	0.28	Splicing factor, arginine/serine-rich 19 OS=Mus musculus GN=Scaf1 PE=1 SV=1
338	1	Trembl	A0A1L1STF0_MOUSE	268	66152	65	5	22	1	0.07	Ubiquitin carboxyl-terminal hydrolase MINDY-2 OS=Mus musculus GN=Mindy2 PE=1 SV=1
339	1	SwissProt	CCNL1_MOUSE	268	60496	73	13	32	1	0.08	Cyclin-L1 OS=Mus musculus GN=Ccnl1 PE=1 SV=1
340	1	SwissProt	CALM1_MOUSE	267	16827	66	13	18	2	0.74	Calmodulin-1 OS=Mus musculus GN=Calm1 PE=1 SV=1
341	1	SwissProt	SRSF6_MOUSE	266	39116	130	20	34	1	0.13	Serine/arginine-rich splicing factor 6 OS=Mus musculus GN=Srsf6 PE=1 SV=1
342	1	SwissProt	SMN_MOUSE	266	31690	60	7	17	2	1.1	Survival motor neuron protein OS=Mus musculus GN=Smn1 PE=1 SV=1
343	1	SwissProt	CASC3_MOUSE	266	75838	74	7	31	1	0.06	Protein CASC3 OS=Mus musculus GN=Casc3 PE=1 SV=3
344	1	SwissProt	MSI1H_MOUSE	266	39322	101	10	27	1	0.27	RNA-binding protein Musashi homolog 1 OS=Mus musculus GN=Msi1 PE=1 SV=1
345	1	SwissProt	GTPB1_MOUSE	265	72939	148	18	45	2	0.38	GTP-binding protein 1 OS=Mus musculus GN=Gtpbp1 PE=1 SV=2
346	1	Trembl	Q3UHU8_MOUSE	265	108796	227	12	72	1	0.04	General transcription factor II-I OS=Mus musculus GN=Gtf2i PE=1 SV=1
347	1	SwissProt	TRIPC_MOUSE	264	226097	403	23	159	3	0.06	E3 ubiquitin-protein ligase TRIP12 OS=Mus musculus GN=Trip12 PE=1 SV=1
348	1	SwissProt	USO1_MOUSE	264	108000	90	11	42	2	0.09	General vesicular transport factor p115 OS=Mus musculus GN=Uso1 PE=1 SV=2
349	1	SwissProt	ZC3H4_MOUSE	263	141564	168	13	69	2	0.07	Zinc finger CCCH domain-containing protein 4 OS=Mus musculus GN=Zc3h4 PE=1 SV=2
350	1	Trembl	Q80TC1_MOUSE	262	96962	207	17	68	3	0.22	MKIAA1547 protein (Fragment) OS=Mus musculus GN=Tle3 PE=2 SV=1
351	1	SwissProt	HS12A_MOUSE	262	75167	138	13	47	1	0.06	Heat shock 70 kDa protein 12A OS=Mus musculus GN=Hspa12a PE=1 SV=1
352	1	SwissProt	OSBP1_MOUSE	262	89596	126	15	53	3	0.23	Oxysterol-binding protein 1 OS=Mus musculus GN=Osbp PE=1 SV=3
353	1	SwissProt	RMXL1_MOUSE	262	42136	457	30	71	4	0.56	RNA binding motif protein, X-linked-like-1 OS=Mus musculus GN=Rbmxl1 PE=1 SV=1
354	1	Trembl	D6RHS6_MOUSE	261	14940	19	8	8	2	0.86	Phosphatidylethanolamine-binding protein 1 OS=Mus musculus GN=Pebp1 PE=1 SV=1
355	1	SwissProt	NUFP2_MOUSE	261	75668	157	10	54	2	0.13	Nuclear fragile X mental retardation-interacting protein 2 OS=Mus musculus GN=Nufip2 PE=1 SV=1
356	1	SwissProt	NCOA1_MOUSE	260	158285	214	10	86	2	0.09	Nuclear receptor coactivator 1 OS=Mus musculus GN=Ncoa1 PE=1 SV=2
357	1	SwissProt	TB10B_MOUSE	258	87791	146	16	34	2	0.11	TBC1 domain family member 10B OS=Mus musculus GN=Tbc1d10b PE=1 SV=2
358	1	SwissProt	RYBP_MOUSE	257	24990	106	7	24	2	0.46	RING1 and YY1-binding protein OS=Mus musculus GN=Rybp PE=1 SV=1
359	1	Trembl	Q5RIM6_MOUSE	257	271648	456	14	170	6	0.11	Nuclear receptor co-repressor 1, isoform CRA_a OS=Mus musculus GN=Ncor1 PE=1 SV=1
360	1	Trembl	E9QNY9_MOUSE	256	169036	354	10	135	3	0.09	CLIP-associating protein 1 OS=Mus musculus GN=Clasp1 PE=1 SV=2
361	1	Trembl	Q9QXC6_MOUSE	255	25646	61	16	16	2	1.49	Beta-A3/A1 crystallin protein OS=Mus musculus GN=Cryba1 PE=1 SV=1
362	1	Trembl	Q64426_MOUSE	252	14794	1606	35	9	3	1.57	Histone H2A (Fragment) OS=Mus musculus domesticus GN=H2A PE=2 SV=1
362	2	SwissProt	H2AV_MOUSE	251	13501	1606	36	6	3	1.8	Histone H2A.V OS=Mus musculus GN=H2afv PE=1 SV=3
363	1	Trembl	Q61944_MOUSE	251	47750	108	8	50	3	0.34	Nonamer binding protein OS=Mus musculus GN=Rfc1 PE=2 SV=1
364	1	SwissProt	NF1_MOUSE	251	323097	476	13	166	3	0.04	Neurofibromin OS=Mus musculus GN=Nf1 PE=1 SV=1
365	1	SwissProt	GSC2_MOUSE	250	22207	65	8	18	1	0.23	Homeobox protein goosecoid-2 OS=Mus musculus GN=Gsc2 PE=2 SV=1
366	1	Trembl	Q501L4_MOUSE	249	92885	163	15	55	3	0.23	General transcription factor IIIC, polypeptide 4 OS=Mus musculus GN=Gtf3c4 PE=2 SV=1
367	1	Trembl	E9Q616_MOUSE	248	604664	746	11	301	4	0.04	AHNAK nucleoprotein (desmoyokin) OS=Mus musculus GN=Ahnak PE=1 SV=1
368	1	SwissProt	T2FA_MOUSE	248	57264	159	14	46	2	0.18	General transcription factor IIF subunit 1 OS=Mus musculus GN=Gtf2f1 PE=1 SV=2
369	1	SwissProt	TPIS_MOUSE	245	32684	51	10	22	2	0.54	Triosephosphate isomerase OS=Mus musculus GN=Tpi1 PE=1 SV=4
370	1	Trembl	B7ZNU9_MOUSE	245	57962	88	22	32	3	0.28	Beta-2-syntrophin OS=Mus musculus GN=Sntb2 PE=1 SV=1
371	1	Trembl	A0A0N4SVL0_MOUSE	245	194009	185	19	79	1	0.02	Eukaryotic translation initiation factor 4 gamma 3 OS=Mus musculus GN=Eif4g3 PE=1 SV=1
372	1	SwissProt	EPN1_MOUSE	245	60289	45	10	24	1	0.08	Epsin-1 OS=Mus musculus GN=Epn1 PE=1 SV=3
373	1	SwissProt	RBM10_MOUSE	245	103773	194	9	59	2	0.15	RNA-binding protein 10 OS=Mus musculus GN=Rbm10 PE=1 SV=1
374	1	Trembl	A0A0U1RPL0_MOUSE	244	115708	230	19	62	8	0.44	Ataxin-2-like protein OS=Mus musculus GN=Atxn2l PE=1 SV=1
374	2	SwissProt	MED1_MOUSE	136	168006	837	7	161	2	0.06	Mediator of RNA polymerase II transcription subunit 1 OS=Mus musculus GN=Med1 PE=1 SV=2
375	1	Trembl	F8VQ93_MOUSE	244	208363	273	5	131	1	0.02	PH-interacting protein OS=Mus musculus GN=Phip PE=1 SV=1
376	1	Trembl	B2RQZ6_MOUSE	244	81348	199	5	70	1	0.06	GPRIN family member 3 OS=Mus musculus GN=Gprin3 PE=1 SV=1
377	1	Trembl	A0A087WPL5_MOUSE	243	150836	159	13	60	1	0.03	ATP-dependent RNA helicase A OS=Mus musculus GN=Dhx9 PE=1 SV=1
378	1	Trembl	B2RSC8_MOUSE	242	103155	87	7	39	1	0.1	E3 ubiquitin-protein ligase OS=Mus musculus GN=Nedd4 PE=1 SV=1
379	1	Trembl	B2RTE3_MOUSE	242	37642	35	8	18	1	0.28	MCG17981 OS=Mus musculus GN=Prpf38a PE=2 SV=1
380	1	SwissProt	AHI1_MOUSE	240	120772	128	13	68	2	0.08	Jouberin OS=Mus musculus GN=Ahi1 PE=1 SV=2
381	1	SwissProt	AFAD_MOUSE	240	207340	284	12	132	3	0.07	Afadin OS=Mus musculus GN=Afdn PE=1 SV=3
382	1	Trembl	F2Z3U3_MOUSE	238	137281	169	5	74	1	0.04	Ras association (RalGDS/AF-6) and pleckstrin homology domains 1 OS=Mus musculus GN=Raph1 PE=1 SV=2
383	1	SwissProt	KPCE_MOUSE	237	84875	55	11	32	4	0.25	Protein kinase C epsilon type OS=Mus musculus GN=Prkce PE=1 SV=1
384	1	Trembl	A0JNY3_MOUSE	237	84297	196	12	65	2	0.18	Gephyrin OS=Mus musculus GN=Gphn PE=1 SV=1
385	1	Trembl	Q9CT07_MOUSE	237	37722	28	7	10	1	0.13	Uncharacterized protein (Fragment) OS=Mus musculus GN=Kpna3 PE=2 SV=1
386	1	SwissProt	PITM1_MOUSE	237	135996	208	20	70	4	0.15	Membrane-associated phosphatidylinositol transfer protein 1 OS=Mus musculus GN=Pitpnm1 PE=1 SV=1
387	1	SwissProt	MPP8_MOUSE	236	98148	140	5	39	1	0.05	M-phase phosphoprotein 8 OS=Mus musculus GN=Mphosph8 PE=1 SV=1
388	1	SwissProt	MAP6_MOUSE	235	96676	146	22	63	1	0.05	Microtubule-associated protein 6 OS=Mus musculus GN=Map6 PE=1 SV=2
389	1	SwissProt	PRC2A_MOUSE	233	229633	331	16	126	6	0.13	Protein PRRC2A OS=Mus musculus GN=Prrc2a PE=1 SV=1
390	1	SwissProt	MCRI1_MOUSE	233	11152	58	7	11	1	0.52	Mapk-regulated corepressor-interacting protein 1 OS=Mus musculus GN=Mcrip1 PE=1 SV=1
391	1	Trembl	J7H264_MOUSE	233	127722	192	28	57	2	0.08	Anion exchange protein OS=Mus musculus GN=Slc4a10 PE=2 SV=1
392	1	SwissProt	SGPP1_MOUSE	231	48283	26	10	11	1	0.1	Sphingosine-1-phosphate phosphatase 1 OS=Mus musculus GN=Sgpp1 PE=1 SV=1
393	1	Trembl	A2ALS4_MOUSE	231	81715	157	12	55	4	0.26	Rap1 GTPase-activating protein 1 OS=Mus musculus GN=Rap1gap PE=1 SV=1
394	1	Trembl	D3YWR0_MOUSE	231	88561	145	16	63	3	0.17	GRAM domain-containing protein 1B OS=Mus musculus GN=Gramd1b PE=1 SV=2
395	1	SwissProt	SMAKA_MOUSE	231	12033	10	4	6	1	0.47	Small membrane A-kinase anchor protein OS=Mus musculus PE=1 SV=1
396	1	Trembl	B7ZP47_MOUSE	227	134920	157	6	83	1	0.04	Wapal protein OS=Mus musculus GN=Wapl PE=1 SV=1
397	1	SwissProt	LMNB1_MOUSE	227	66973	177	15	52	3	0.24	Lamin-B1 OS=Mus musculus GN=Lmnb1 PE=1 SV=3
397	2	SwissProt	LMNB2_MOUSE	68	67391	220	6	38	2	0.15	Lamin-B2 OS=Mus musculus GN=Lmnb2 PE=1 SV=2
398	1	SwissProt	CDS1_MOUSE	226	53297	125	18	24	1	0.19	Phosphatidate cytidylyltransferase 1 OS=Mus musculus GN=Cds1 PE=1 SV=2
399	1	SwissProt	CCAR2_MOUSE	226	103566	133	14	37	5	0.38	Cell cycle and apoptosis regulator protein 2 OS=Mus musculus GN=Ccar2 PE=1 SV=2
400	1	SwissProt	PURB_MOUSE	225	33995	55	13	15	3	1	Transcriptional activator protein Pur-beta OS=Mus musculus GN=Purb PE=1 SV=3
401	1	SwissProt	ADT1_MOUSE	225	33111	72	13	28	3	0.53	ADP/ATP translocase 1 OS=Mus musculus GN=Slc25a4 PE=1 SV=4
401	2	SwissProt	ADT2_MOUSE	49	33138	61	3	25	2	0.33	ADP/ATP translocase 2 OS=Mus musculus GN=Slc25a5 PE=1 SV=3
402	1	SwissProt	RIPL1_MOUSE	224	47351	28	6	15	1	0.1	RILP-like protein 1 OS=Mus musculus GN=Rilpl1 PE=1 SV=1
403	1	SwissProt	RAM_MOUSE	224	14547	52	16	8	2	0.9	RNMT-activating mini protein OS=Mus musculus GN=Fam103a1 PE=3 SV=1
404	1	SwissProt	CTR9_MOUSE	222	134181	121	7	59	2	0.07	RNA polymerase-associated protein CTR9 homolog OS=Mus musculus GN=Ctr9 PE=1 SV=2
405	1	Trembl	Q8C2N2_MOUSE	222	89906	88	4	46	1	0.05	Uncharacterized protein OS=Mus musculus GN=Tnfaip3 PE=2 SV=1
406	1	SwissProt	EI2BE_MOUSE	221	80835	96	20	36	1	0.06	Translation initiation factor eIF-2B subunit epsilon OS=Mus musculus GN=Eif2b5 PE=1 SV=1
407	1	SwissProt	MDHM_MOUSE	221	36045	89	12	33	4	0.68	Malate dehydrogenase, mitochondrial OS=Mus musculus GN=Mdh2 PE=1 SV=3
408	1	SwissProt	OXSR1_MOUSE	221	58462	52	4	23	1	0.08	Serine/threonine-protein kinase OSR1 OS=Mus musculus GN=Oxsr1 PE=1 SV=1
409	1	SwissProt	PRP4B_MOUSE	220	117304	227	16	72	3	0.13	Serine/threonine-protein kinase PRP4 homolog OS=Mus musculus GN=Prpf4b PE=1 SV=3
410	1	Trembl	E9QP07_MOUSE	220	99635	78	3	42	1	0.05	Pre-mRNA-processing factor 40 homolog B OS=Mus musculus GN=Prpf40b PE=1 SV=1
411	1	Trembl	Q5CCJ9_MOUSE	219	81802	218	34	48	1	0.06	Bromodomain containing 3, isoform CRA_a OS=Mus musculus GN=Brd3 PE=2 SV=2
412	1	SwissProt	AR13B_MOUSE	219	48570	49	7	25	1	0.1	ADP-ribosylation factor-like protein 13B OS=Mus musculus GN=Arl13b PE=1 SV=2
413	1	SwissProt	PACN1_MOUSE	217	50886	161	14	34	4	0.74	Protein kinase C and casein kinase substrate in neurons protein 1 OS=Mus musculus GN=Pacsin1 PE=1 SV=1
414	1	SwissProt	HCFC1_MOUSE	216	212188	244	7	82	3	0.07	Host cell factor 1 OS=Mus musculus GN=Hcfc1 PE=1 SV=2
415	1	Trembl	A0A0R4J102_MOUSE	216	78896	49	5	25	1	0.06	Cytoplasmic polyadenylation element-binding protein 3 OS=Mus musculus GN=Cpeb3 PE=1 SV=1
416	1	Trembl	F7BJK1_MOUSE	215	116847	87	8	48	2	0.08	Protocadherin 1 (Fragment) OS=Mus musculus GN=Pcdh1 PE=1 SV=1
417	1	SwissProt	SAM14_MOUSE	215	45303	112	12	37	3	0.37	Sterile alpha motif domain-containing protein 14 OS=Mus musculus GN=Samd14 PE=1 SV=1
418	1	SwissProt	EIF3C_MOUSE	215	106149	94	12	44	1	0.05	Eukaryotic translation initiation factor 3 subunit C OS=Mus musculus GN=Eif3c PE=1 SV=1
419	1	Trembl	D3Z316_MOUSE	214	27944	42	8	19	1	0.18	Protein 1700021F05Rik OS=Mus musculus GN=1700021F05Rik PE=1 SV=2
420	1	SwissProt	PGM2L_MOUSE	214	71147	108	15	35	1	0.14	Glucose 1,6-bisphosphate synthase OS=Mus musculus GN=Pgm2l1 PE=1 SV=1
421	1	SwissProt	CMTR1_MOUSE	213	96641	128	11	54	1	0.05	Cap-specific mRNA (nucleoside-2'-O-)-methyltransferase 1 OS=Mus musculus GN=Cmtr1 PE=1 SV=1
422	1	SwissProt	LEGL_MOUSE	213	19172	45	12	9	2	0.63	Galectin-related protein OS=Mus musculus GN=Lgalsl PE=1 SV=1
423	1	SwissProt	STK11_MOUSE	213	49805	66	4	21	1	0.1	Serine/threonine-protein kinase STK11 OS=Mus musculus GN=Stk11 PE=1 SV=1
424	1	SwissProt	GFPT1_MOUSE	211	79287	86	4	51	1	0.06	Glutamine--fructose-6-phosphate aminotransferase [isomerizing] 1 OS=Mus musculus GN=Gfpt1 PE=1 SV=3
425	1	Trembl	A0A158RFV1_MOUSE	210	79789	104	9	39	2	0.13	MCG1050220 OS=Mus musculus GN=Raver1 PE=2 SV=1
426	1	SwissProt	PDCD4_MOUSE	209	52069	141	20	34	1	0.09	Programmed cell death protein 4 OS=Mus musculus GN=Pdcd4 PE=1 SV=1
427	1	Trembl	E9PZM7_MOUSE	208	163939	354	12	77	6	0.19	SR-related CTD-associated factor 11 OS=Mus musculus GN=Scaf11 PE=1 SV=1
428	1	Trembl	B9EHJ3_MOUSE	207	189079	214	12	93	4	0.11	Tight junction protein ZO-1 OS=Mus musculus GN=Tjp1 PE=1 SV=1
429	1	SwissProt	NDUS2_MOUSE	207	52991	28	4	18	1	0.09	NADH dehydrogenase [ubiquinone] iron-sulfur protein 2, mitochondrial OS=Mus musculus GN=Ndufs2 PE=1 SV=1
430	1	Trembl	J3QJW3_MOUSE	206	154215	280	12	94	3	0.1	Calcium-dependent secretion activator 1 OS=Mus musculus GN=Cadps PE=1 SV=1
431	1	Trembl	E9PYD5_MOUSE	205	35580	127	12	41	2	0.3	Transcription elongation factor A protein 1 OS=Mus musculus GN=Tcea1 PE=1 SV=1
432	1	SwissProt	MOR2A_MOUSE	205	117998	161	7	72	3	0.22	MORC family CW-type zinc finger protein 2A OS=Mus musculus GN=Morc2a PE=1 SV=2
433	1	Trembl	Q4JG03_MOUSE	203	486378	1039	9	247	4	0.05	Mcl-1 ubiquitin ligase OS=Mus musculus GN=Huwe1 PE=2 SV=1
434	1	SwissProt	RP1_MOUSE	203	236693	454	6	155	3	0.08	Oxygen-regulated protein 1 OS=Mus musculus GN=Rp1 PE=1 SV=2
435	1	SwissProt	CC136_MOUSE	203	133729	76	11	45	1	0.04	Coiled-coil domain-containing protein 136 OS=Mus musculus GN=Ccdc136 PE=1 SV=2
436	1	Trembl	A0A286YDN1_MOUSE	201	96746	164	5	64	1	0.05	Echinoderm microtubule-associated protein-like 3 OS=Mus musculus GN=Eml3 PE=1 SV=1
437	1	Trembl	F8WJ98_MOUSE	201	76575	73	5	45	2	0.13	Transmembrane and coiled-coil domains protein 1 (Fragment) OS=Mus musculus GN=Tmcc1 PE=1 SV=2
438	1	Trembl	E9QLS6_MOUSE	200	97549	123	3	52	1	0.05	Phosphatidylinositol 3-kinase catalytic subunit type 3 OS=Mus musculus GN=Pik3c3 PE=1 SV=1
439	1	Trembl	D3YWC9_MOUSE	200	70497	146	9	48	2	0.14	MTSS1-like protein OS=Mus musculus GN=Mtss1l PE=1 SV=1
440	1	Trembl	F7AAE0_MOUSE	198	53140	238	4	63	1	0.09	Phosphoinositide phospholipase C (Fragment) OS=Mus musculus GN=Plcd3 PE=1 SV=1
441	1	SwissProt	FIP1_MOUSE	198	64977	92	8	29	2	0.24	Pre-mRNA 3'-end-processing factor FIP1 OS=Mus musculus GN=Fip1l1 PE=1 SV=1
442	1	SwissProt	OGA_MOUSE	198	104179	126	12	43	1	0.09	Protein O-GlcNAcase OS=Mus musculus GN=Mgea5 PE=1 SV=2
443	1	SwissProt	CTND2_MOUSE	197	136000	272	13	80	6	0.23	Catenin delta-2 OS=Mus musculus GN=Ctnnd2 PE=1 SV=1
444	1	SwissProt	AATC_MOUSE	196	46504	55	9	20	3	0.36	Aspartate aminotransferase, cytoplasmic OS=Mus musculus GN=Got1 PE=1 SV=3
445	1	Trembl	B1AS46_MOUSE	196	194471	347	9	121	2	0.08	Zinc finger protein castor homolog 1 OS=Mus musculus GN=Casz1 PE=1 SV=1
446	1	SwissProt	SRCN1_MOUSE	196	135403	285	10	118	2	0.07	SRC kinase signaling inhibitor 1 OS=Mus musculus GN=Srcin1 PE=1 SV=2
447	1	SwissProt	PDXD1_MOUSE	194	88136	120	8	38	1	0.06	Pyridoxal-dependent decarboxylase domain-containing protein 1 OS=Mus musculus GN=Pdxdc1 PE=1 SV=2
448	1	Trembl	A2ACM0_MOUSE	194	151226	261	6	66	1	0.03	Regulatory-associated protein of mTOR OS=Mus musculus GN=Rptor PE=1 SV=1
449	1	Trembl	Q3TE63_MOUSE	193	18104	73	22	23	4	2.63	Peptidyl-prolyl cis-trans isomerase OS=Mus musculus GN=Ppia PE=2 SV=1
450	1	SwissProt	CBARP_MOUSE	192	74542	72	8	26	2	0.13	Voltage-dependent calcium channel beta subunit-associated regulatory protein OS=Mus musculus GN=Cbarp PE=1 SV=4
451	1	Trembl	Q66JR7_MOUSE	191	64403	107	5	43	3	0.25	Pgm2 protein (Fragment) OS=Mus musculus GN=Pgm2 PE=2 SV=1
452	1	SwissProt	P4K2A_MOUSE	191	54737	41	7	21	3	0.3	Phosphatidylinositol 4-kinase type 2-alpha OS=Mus musculus GN=Pi4k2a PE=1 SV=1
453	1	SwissProt	HSPB1_MOUSE	191	23057	54	20	12	2	0.5	Heat shock protein beta-1 OS=Mus musculus GN=Hspb1 PE=1 SV=3
454	1	Trembl	Q3TDI5_MOUSE	190	32931	59	10	16	1	0.15	Peroxisome biogenesis factor 19, isoform CRA_e OS=Mus musculus GN=Pex19 PE=2 SV=1
455	1	Trembl	E9Q7E9_MOUSE	190	98930	191	6	59	2	0.1	Phosphofurin acidic cluster sorting protein 2 OS=Mus musculus GN=Pacs2 PE=1 SV=1
456	1	SwissProt	RX_MOUSE	190	36541	72	7	17	3	0.47	Retinal homeobox protein Rx OS=Mus musculus GN=Rax PE=2 SV=2
457	1	Trembl	Q3U4W8_MOUSE	189	94151	125	11	44	1	0.05	Ubiquitinyl hydrolase 1 OS=Mus musculus GN=Usp5 PE=1 SV=1
458	1	Trembl	K4DI61_MOUSE	188	56873	87	4	42	2	0.18	PHD finger protein 10 OS=Mus musculus GN=Phf10 PE=1 SV=1
459	1	Trembl	A0A0R4J0D5_MOUSE	188	62465	83	6	38	1	0.08	Vacuolar fusion protein MON1 homolog A OS=Mus musculus GN=Mon1a PE=1 SV=1
460	1	SwissProt	GGYF2_MOUSE	186	149387	76	6	45	1	0.03	GRB10-interacting GYF protein 2 OS=Mus musculus GN=Gigyf2 PE=1 SV=2
461	1	SwissProt	F171B_MOUSE	186	92387	921	5	47	1	0.05	Protein FAM171B OS=Mus musculus GN=Fam171b PE=1 SV=2
462	1	SwissProt	UBXN1_MOUSE	186	33666	76	15	19	2	0.32	UBX domain-containing protein 1 OS=Mus musculus GN=Ubxn1 PE=1 SV=1
463	1	Trembl	E9Q6E5_MOUSE	186	56778	82	3	31	2	0.18	Serine/arginine-rich-splicing factor 11 OS=Mus musculus GN=Srsf11 PE=1 SV=1
464	1	Trembl	Q8CAQ5_MOUSE	185	11061	53	12	6	2	1.3	MCG1041267 OS=Mus musculus GN=Gm12504 PE=2 SV=1
465	1	SwissProt	IF4G2_MOUSE	185	102554	152	7	54	1	0.05	Eukaryotic translation initiation factor 4 gamma 2 OS=Mus musculus GN=Eif4g2 PE=1 SV=2
466	1	Trembl	Q7TSV2_MOUSE	184	92349	58	6	28	2	0.11	Sodium/hydrogen exchanger OS=Mus musculus GN=Slc9a1 PE=2 SV=1
467	1	Trembl	Q3THR9_MOUSE	183	53354	21	4	12	1	0.09	Uncharacterized protein OS=Mus musculus GN=Nup62 PE=2 SV=1
468	1	Trembl	B7SNM8_MOUSE	183	81075	144	15	60	7	0.5	MDM1 variant 1 OS=Mus musculus GN=Mdm1 PE=2 SV=1
469	1	SwissProt	HNRPD_MOUSE	183	38501	45	8	18	2	0.44	Heterogeneous nuclear ribonucleoprotein D0 OS=Mus musculus GN=Hnrnpd PE=1 SV=2
469	2	SwissProt	HNRDL_MOUSE	73	33709	25	4	14	2	0.32	Heterogeneous nuclear ribonucleoprotein D-like OS=Mus musculus GN=Hnrnpdl PE=1 SV=1
470	1	SwissProt	MRGBP_MOUSE	182	22593	39	7	13	1	0.23	MRG/MORF4L-binding protein OS=Mus musculus GN=Mrgbp PE=1 SV=2
471	1	SwissProt	NSF_MOUSE	182	83131	155	7	55	3	0.19	Vesicle-fusing ATPase OS=Mus musculus GN=Nsf PE=1 SV=2
472	1	SwissProt	UBP2L_MOUSE	181	116842	155	18	46	3	0.18	Ubiquitin-associated protein 2-like OS=Mus musculus GN=Ubap2l PE=1 SV=1
473	1	SwissProt	GRM7_MOUSE	179	103750	106	4	40	1	0.05	Metabotropic glutamate receptor 7 OS=Mus musculus GN=Grm7 PE=1 SV=1
474	1	Trembl	G3X9K4_MOUSE	178	101822	117	9	46	2	0.1	SAPS domain family, member 2, isoform CRA_a OS=Mus musculus GN=Ppp6r2 PE=1 SV=1
475	1	SwissProt	SYUB_MOUSE	178	14043	34	6	13	2	0.93	Beta-synuclein OS=Mus musculus GN=Sncb PE=1 SV=1
476	1	Trembl	Q3UDA2_MOUSE	177	59774	92	7	32	1	0.08	Uncharacterized protein (Fragment) OS=Mus musculus GN=Dync1i2 PE=2 SV=1
477	1	Trembl	Z4YKB8_MOUSE	177	60984	133	8	57	3	0.26	Heterochromatin protein 1-binding protein 3 OS=Mus musculus GN=Hp1bp3 PE=1 SV=1
478	1	SwissProt	KIF2A_MOUSE	177	80391	111	3	50	1	0.06	Kinesin-like protein KIF2A OS=Mus musculus GN=Kif2a PE=1 SV=2
479	1	Trembl	Q68EG4_MOUSE	177	137191	112	5	51	2	0.07	Anion exchange protein OS=Mus musculus GN=Slc4a3 PE=2 SV=1
480	1	SwissProt	ZN652_MOUSE	176	70708	73	4	50	1	0.07	Zinc finger protein 652 OS=Mus musculus GN=Znf652 PE=1 SV=2
481	1	SwissProt	SEPT5_MOUSE	176	43177	83	7	29	2	0.39	Septin-5 OS=Mus musculus GN=Sept5 PE=1 SV=2
482	1	SwissProt	SI1L1_MOUSE	176	198106	449	7	175	2	0.05	Signal-induced proliferation-associated 1-like protein 1 OS=Mus musculus GN=Sipa1l1 PE=1 SV=2
483	1	Trembl	G3UZX6_MOUSE	176	5485	22	4	12	1	1.29	Small ubiquitin-related modifier 3 (Fragment) OS=Mus musculus GN=Sumo3 PE=4 SV=1
484	1	SwissProt	PKHA7_MOUSE	175	127291	286	13	84	3	0.12	Pleckstrin homology domain-containing family A member 7 OS=Mus musculus GN=Plekha7 PE=1 SV=2
485	1	SwissProt	MTMR7_MOUSE	174	76587	87	4	39	2	0.13	Myotubularin-related protein 7 OS=Mus musculus GN=Mtmr7 PE=1 SV=2
486	1	SwissProt	RERE_MOUSE	173	172789	110	6	69	2	0.06	Arginine-glutamic acid dipeptide repeats protein OS=Mus musculus GN=Rere PE=1 SV=3
487	1	SwissProt	FOXK1_MOUSE	173	75329	241	10	40	2	0.13	Forkhead box protein K1 OS=Mus musculus GN=Foxk1 PE=1 SV=2
488	1	SwissProt	ZDHC5_MOUSE	173	78193	253	13	62	4	0.27	Palmitoyltransferase ZDHHC5 OS=Mus musculus GN=Zdhhc5 PE=1 SV=1
489	1	SwissProt	MYOF_MOUSE	172	234773	223	3	123	1	0.02	Myoferlin OS=Mus musculus GN=Myof PE=1 SV=2
490	1	Trembl	A0A1B0GR11_MOUSE	172	42638	173	17	23	3	0.56	Transaldolase OS=Mus musculus GN=Taldo1 PE=1 SV=1
491	1	SwissProt	K1522_MOUSE	172	105007	164	3	76	1	0.05	Uncharacterized protein KIAA1522 OS=Mus musculus GN=Kiaa1522 PE=1 SV=1
492	1	Trembl	Q19VH2_MOUSE	171	75538	126	9	43	3	0.21	Actin-binding LIM protein 2 OS=Mus musculus GN=Ablim2 PE=2 SV=1
492	2	Trembl	F6UI99_MOUSE	62	19177	44	2	27	2	0.63	Actin-binding LIM protein 2 (Fragment) OS=Mus musculus GN=Ablim2 PE=1 SV=1
493	1	Trembl	F6QFD1_MOUSE	171	86297	140	10	54	2	0.12	Phosphodiesterase (Fragment) OS=Mus musculus GN=Pde4d PE=1 SV=1
494	1	Trembl	B2RY18_MOUSE	171	171511	165	6	91	1	0.03	FERM and PDZ domain containing 1 OS=Mus musculus GN=Frmpd1 PE=2 SV=1
495	1	SwissProt	TRA2A_MOUSE	170	32354	147	16	29	2	0.34	Transformer-2 protein homolog alpha OS=Mus musculus GN=Tra2a PE=1 SV=1
496	1	SwissProt	AUXI_MOUSE	170	103033	141	7	43	1	0.05	Putative tyrosine-protein phosphatase auxilin OS=Mus musculus GN=Dnajc6 PE=1 SV=2
497	1	SwissProt	SKT_MOUSE	170	213874	444	3	181	1	0.02	Sickle tail protein OS=Mus musculus GN=Skt PE=1 SV=1
498	1	Trembl	F6TWX0_MOUSE	168	22860	28	8	12	1	0.85	Nuclear transcription factor Y subunit alpha (Fragment) OS=Mus musculus GN=Nfya PE=1 SV=1
499	1	Trembl	Q3TTV6_MOUSE	168	96529	76	9	40	3	0.16	Tuftelin-interacting protein 11 OS=Mus musculus GN=Tfip11 PE=1 SV=1
500	1	SwissProt	3BP5L_MOUSE	167	43576	53	7	27	2	0.24	SH3 domain-binding protein 5-like OS=Mus musculus GN=Sh3bp5l PE=1 SV=1
501	1	SwissProt	BORC6_MOUSE	167	38330	37	4	16	2	0.28	BLOC-1-related complex subunit 6 OS=Mus musculus GN=Borcs6 PE=1 SV=1
502	1	SwissProt	CEND_MOUSE	167	15035	65	18	5	1	0.36	Cell cycle exit and neuronal differentiation protein 1 OS=Mus musculus GN=Cend1 PE=1 SV=1
503	1	Trembl	Q0VAW6_MOUSE	166	42983	108	10	25	2	0.39	RIKEN cDNA 8030462N17 gene OS=Mus musculus GN=8030462N17Rik PE=1 SV=1
504	1	SwissProt	NIPA_MOUSE	166	56187	169	6	41	3	0.29	Nuclear-interacting partner of ALK OS=Mus musculus GN=Zc3hc1 PE=1 SV=1
505	1	Trembl	B2RTN5_MOUSE	166	171825	158	4	76	1	0.03	Glucocorticoid receptor DNA binding factor 1 OS=Mus musculus GN=Arhgap35 PE=1 SV=1
506	1	SwissProt	GGYF1_MOUSE	166	116623	121	4	52	1	0.04	GRB10-interacting GYF protein 1 OS=Mus musculus GN=Gigyf1 PE=1 SV=2
507	1	SwissProt	C2CD5_MOUSE	165	113133	283	7	69	3	0.13	C2 domain-containing protein 5 OS=Mus musculus GN=C2cd5 PE=1 SV=2
508	1	SwissProt	TRIM2_MOUSE	165	82420	124	9	41	3	0.19	Tripartite motif-containing protein 2 OS=Mus musculus GN=Trim2 PE=1 SV=1
509	1	Trembl	Q8BRA9_MOUSE	165	32334	54	5	17	1	0.16	Uncharacterized protein OS=Mus musculus PE=2 SV=1
510	1	Trembl	Q69ZX3_MOUSE	164	228983	232	6	122	1	0.04	MKIAA0866 protein (Fragment) OS=Mus musculus GN=Myh11 PE=2 SV=1
511	1	SwissProt	SCRIB_MOUSE	164	175150	108	10	50	3	0.11	Protein scribble homolog OS=Mus musculus GN=Scrib PE=1 SV=2
512	1	SwissProt	ATCAY_MOUSE	164	42323	39	5	14	1	0.12	Caytaxin OS=Mus musculus GN=Atcay PE=1 SV=1
513	1	Trembl	B7ZWA9_MOUSE	163	61089	18	6	9	1	0.08	Zbtb7a protein OS=Mus musculus GN=Zbtb7a PE=2 SV=1
514	1	Trembl	Q3UJ69_MOUSE	163	89291	105	6	48	2	0.17	Uncharacterized protein OS=Mus musculus GN=Zfp148 PE=2 SV=1
515	1	Trembl	Q5SXA5_MOUSE	163	50267	77	12	35	2	0.21	TOM1-like protein 2 OS=Mus musculus GN=Tom1l2 PE=1 SV=1
516	1	SwissProt	TRM1_MOUSE	162	73615	52	3	27	1	0.07	tRNA (guanine(26)-N(2))-dimethyltransferase OS=Mus musculus GN=Trmt1 PE=1 SV=2
517	1	SwissProt	HNRPL_MOUSE	161	64550	76	8	33	2	0.16	Heterogeneous nuclear ribonucleoprotein L OS=Mus musculus GN=Hnrnpl PE=1 SV=2
518	1	SwissProt	SPT6H_MOUSE	161	200159	154	6	78	2	0.07	Transcription elongation factor SPT6 OS=Mus musculus GN=Supt6h PE=1 SV=2
519	1	SwissProt	SVOP_MOUSE	161	61471	56	5	33	1	0.08	Synaptic vesicle 2-related protein OS=Mus musculus GN=Svop PE=1 SV=1
520	1	Trembl	A0A0B4J1E2_MOUSE	161	61481	151	15	36	1	0.17	SNW domain-containing protein 1 OS=Mus musculus GN=Snw1 PE=1 SV=1
521	1	Trembl	E9Q2S0_MOUSE	161	136588	161	4	78	1	0.04	Protocadherin 7 OS=Mus musculus GN=Pcdh7 PE=1 SV=2
522	1	Trembl	A0A0R4J243_MOUSE	160	38892	138	5	19	1	0.27	Sin3 histone deacetylase corepressor complex component SDS3 OS=Mus musculus GN=Suds3 PE=1 SV=1
523	1	SwissProt	PGAM1_MOUSE	159	28928	34	13	11	2	0.38	Phosphoglycerate mutase 1 OS=Mus musculus GN=Pgam1 PE=1 SV=3
524	1	SwissProt	RECO_MOUSE	159	23449	46	9	19	3	1.23	Recoverin OS=Mus musculus GN=Rcvrn PE=2 SV=2
525	1	Trembl	D6RE33_MOUSE	159	142950	126	7	55	1	0.07	Enhancer of mRNA-decapping protein 4 OS=Mus musculus GN=Edc4 PE=1 SV=1
526	1	Trembl	E9Q123_MOUSE	158	20736	53	8	16	1	0.25	C-terminal-binding protein 2 OS=Mus musculus GN=Ctbp2 PE=4 SV=1
527	1	SwissProt	SAE2_MOUSE	158	71209	57	9	28	2	0.14	SUMO-activating enzyme subunit 2 OS=Mus musculus GN=Uba2 PE=1 SV=1
528	1	SwissProt	YJ005_MOUSE	157	37909	49	6	22	1	0.13	Uncharacterized protein FLJ45252 homolog OS=Mus musculus PE=1 SV=2
529	1	SwissProt	F122A_MOUSE	157	30536	42	9	20	4	0.85	Protein FAM122A OS=Mus musculus GN=Fam122a PE=1 SV=1
530	1	Trembl	B2RPU8_MOUSE	157	85297	58	6	33	1	0.06	MCG130675 OS=Mus musculus GN=Zbed5 PE=2 SV=1
531	1	Trembl	Q4VBG1_MOUSE	156	50949	56	5	27	2	0.2	DEAD (Asp-Glu-Ala-Asp) box polypeptide 47 OS=Mus musculus GN=Ddx47 PE=2 SV=1
531	2	Trembl	A0A0N4SVT1_MOUSE	103	42654	83	5	47	2	0.25	Probable ATP-dependent RNA helicase DDX47 (Fragment) OS=Mus musculus GN=Ddx47 PE=1 SV=1
532	1	Trembl	O88568_MOUSE	156	88635	126	15	43	3	0.17	Heterogenous nuclear ribonucleoprotein U OS=Mus musculus GN=Hnrnpu PE=2 SV=1
533	1	Trembl	F8VQH0_MOUSE	156	129107	198	8	82	2	0.08	Tyrosine-protein kinase OS=Mus musculus GN=Abl2 PE=1 SV=1
534	1	SwissProt	GPM6B_MOUSE	156	36984	49	4	14	1	0.14	Neuronal membrane glycoprotein M6-b OS=Mus musculus GN=Gpm6b PE=1 SV=2
535	1	SwissProt	PHIPL_MOUSE	155	42884	56	9	20	2	0.25	Phytanoyl-CoA hydroxylase-interacting protein-like OS=Mus musculus GN=Phyhipl PE=1 SV=1
536	1	SwissProt	KCNA4_MOUSE	155	74222	101	3	35	1	0.07	Potassium voltage-gated channel subfamily A member 4 OS=Mus musculus GN=Kcna4 PE=1 SV=2
537	1	SwissProt	K1109_MOUSE	155	559349	875	5	346	3	0.03	Uncharacterized protein KIAA1109 OS=Mus musculus GN=Kiaa1109 PE=1 SV=4
538	1	SwissProt	FA76B_MOUSE	154	39501	101	5	26	1	0.13	Protein FAM76B OS=Mus musculus GN=Fam76b PE=1 SV=1
539	1	SwissProt	ASAP1_MOUSE	154	128312	135	8	66	1	0.08	Arf-GAP with SH3 domain, ANK repeat and PH domain-containing protein 1 OS=Mus musculus GN=Asap1 PE=1 SV=2
540	1	Trembl	A0A0R4J0H3_MOUSE	153	134853	121	6	49	3	0.11	Retinol-binding protein 3 OS=Mus musculus GN=Rbp3 PE=1 SV=1
541	1	SwissProt	TPC12_MOUSE	153	88095	135	7	50	2	0.11	Trafficking protein particle complex subunit 12 OS=Mus musculus GN=Trappc12 PE=1 SV=2
541	2	Trembl	Q8BJF6_MOUSE	43	28771	58	3	15	2	0.39	Uncharacterized protein OS=Mus musculus GN=Trappc12 PE=2 SV=1
542	1	SwissProt	PRPH2_MOUSE	152	39975	66	9	17	3	0.42	Peripherin-2 OS=Mus musculus GN=Prph2 PE=1 SV=1
543	1	SwissProt	SNX15_MOUSE	151	37776	32	5	13	1	0.13	Sorting nexin-15 OS=Mus musculus GN=Snx15 PE=1 SV=1
544	1	Trembl	G3X9J4_MOUSE	150	135352	169	3	73	2	0.07	RIKEN cDNA 2310035C23 gene OS=Mus musculus GN=2310035C23Rik PE=1 SV=2
545	1	SwissProt	BBS2_MOUSE	150	80509	77	3	45	1	0.06	Bardet-Biedl syndrome 2 protein homolog OS=Mus musculus GN=Bbs2 PE=1 SV=1
546	1	Trembl	Q3TMP1_MOUSE	150	101241	148	7	56	1	0.05	General transcription factor IIIC, polypeptide 3 OS=Mus musculus GN=Gtf3c3 PE=1 SV=1
547	1	SwissProt	PLCL1_MOUSE	148	124362	104	4	53	2	0.12	Inactive phospholipase C-like protein 1 OS=Mus musculus GN=Plcl1 PE=1 SV=3
548	1	Trembl	E9PUA3_MOUSE	148	123435	166	6	77	2	0.12	IQ motif and SEC7 domain-containing protein 1 OS=Mus musculus GN=Iqsec1 PE=1 SV=1
549	1	SwissProt	HCN2_MOUSE	148	95516	123	5	47	4	0.22	Potassium/sodium hyperpolarization-activated cyclic nucleotide-gated channel 2 OS=Mus musculus GN=Hcn2 PE=1 SV=1
550	1	SwissProt	PRPF3_MOUSE	148	77578	81	9	47	2	0.13	U4/U6 small nuclear ribonucleoprotein Prp3 OS=Mus musculus GN=Prpf3 PE=1 SV=1
551	1	SwissProt	VPS51_MOUSE	148	87046	86	3	39	1	0.06	Vacuolar protein sorting-associated protein 51 homolog OS=Mus musculus GN=Vps51 PE=1 SV=2
552	1	Trembl	E9QMN5_MOUSE	148	67762	167	11	55	2	0.32	Transcriptional repressor p66 alpha OS=Mus musculus GN=Gatad2a PE=1 SV=1
553	1	SwissProt	AFF4_MOUSE	147	126962	386	5	131	1	0.04	AF4/FMR2 family member 4 OS=Mus musculus GN=Aff4 PE=1 SV=1
554	1	Trembl	Q3U9J9_MOUSE	147	22358	325	7	15	3	0.88	Uncharacterized protein OS=Mus musculus GN=Prdx1 PE=2 SV=1
555	1	SwissProt	CDK12_MOUSE	147	164322	256	6	99	3	0.09	Cyclin-dependent kinase 12 OS=Mus musculus GN=Cdk12 PE=1 SV=2
556	1	Trembl	E9PUC4_MOUSE	146	184599	313	5	130	2	0.05	A-kinase anchor protein SPHKAP OS=Mus musculus GN=Sphkap PE=1 SV=1
557	1	SwissProt	SPT5H_MOUSE	146	120988	287	6	73	2	0.08	Transcription elongation factor SPT5 OS=Mus musculus GN=Supt5h PE=1 SV=1
558	1	SwissProt	PROX1_MOUSE	145	83701	167	13	63	3	0.18	Prospero homeobox protein 1 OS=Mus musculus GN=Prox1 PE=1 SV=2
559	1	Trembl	A0A0A6YXM5_MOUSE	145	61033	65	7	28	1	0.08	REST corepressor 3 OS=Mus musculus GN=Rcor3 PE=1 SV=1
560	1	SwissProt	PPM1H_MOUSE	145	56858	113	5	36	1	0.09	Protein phosphatase 1H OS=Mus musculus GN=Ppm1h PE=1 SV=1
561	1	SwissProt	SNX17_MOUSE	144	53049	86	8	29	2	0.19	Sorting nexin-17 OS=Mus musculus GN=Snx17 PE=1 SV=2
562	1	Trembl	A0A1W2P832_MOUSE	144	236316	230	10	93	3	0.06	Ral GTPase-activating protein subunit alpha-1 OS=Mus musculus GN=Ralgapa1 PE=1 SV=1
563	1	SwissProt	UBQL2_MOUSE	144	67308	25	6	14	1	0.07	Ubiquilin-2 OS=Mus musculus GN=Ubqln2 PE=1 SV=2
564	1	SwissProt	NBEA_MOUSE	144	328988	311	12	149	2	0.03	Neurobeachin OS=Mus musculus GN=Nbea PE=1 SV=1
565	1	SwissProt	AP2A1_MOUSE	143	108679	130	9	51	1	0.04	AP-2 complex subunit alpha-1 OS=Mus musculus GN=Ap2a1 PE=1 SV=1
566	1	Trembl	F2Z4A9_MOUSE	143	181179	802	7	75	3	0.14	Probable global transcription activator SNF2L2 OS=Mus musculus GN=Smarca2 PE=1 SV=1
566	2	SwissProt	SMCA4_MOUSE	106	181827	780	9	67	4	0.11	Transcription activator BRG1 OS=Mus musculus GN=Smarca4 PE=1 SV=1
567	1	SwissProt	LIPA3_MOUSE	143	133914	240	8	96	2	0.07	Liprin-alpha-3 OS=Mus musculus GN=Ppfia3 PE=1 SV=2
568	1	Trembl	H3BL37_MOUSE	142	138588	470	10	152	5	0.23	Treacle protein OS=Mus musculus GN=Tcof1 PE=1 SV=1
569	1	SwissProt	PSMD4_MOUSE	142	40906	98	3	20	1	0.12	26S proteasome non-ATPase regulatory subunit 4 OS=Mus musculus GN=Psmd4 PE=1 SV=1
570	1	SwissProt	NCOA5_MOUSE	142	65508	114	10	28	2	0.24	Nuclear receptor coactivator 5 OS=Mus musculus GN=Ncoa5 PE=1 SV=1
571	1	SwissProt	SNIP1_MOUSE	141	44446	58	9	23	2	0.24	Smad nuclear-interacting protein 1 OS=Mus musculus GN=Snip1 PE=1 SV=1
572	1	Trembl	Q8CGY9_MOUSE	141	151487	269	6	103	2	0.06	Nephronophthisis 4 OS=Mus musculus GN=Nphp4 PE=2 SV=1
573	1	SwissProt	GPN1_MOUSE	141	41800	123	5	28	1	0.12	GPN-loop GTPase 1 OS=Mus musculus GN=Gpn1 PE=1 SV=1
574	1	SwissProt	I2BP2_MOUSE	141	59996	75	7	30	2	0.17	Interferon regulatory factor 2-binding protein 2 OS=Mus musculus GN=Irf2bp2 PE=1 SV=1
575	1	Trembl	Q14DP5_MOUSE	141	100713	102	5	55	2	0.1	Catenin (Cadherin associated protein), alpha 3 OS=Mus musculus GN=Ctnna3 PE=2 SV=1
576	1	SwissProt	DC1L2_MOUSE	140	54470	179	6	47	1	0.09	Cytoplasmic dynein 1 light intermediate chain 2 OS=Mus musculus GN=Dync1li2 PE=1 SV=2
577	1	SwissProt	BBX_MOUSE	140	101746	179	5	74	1	0.05	HMG box transcription factor BBX OS=Mus musculus GN=Bbx PE=1 SV=2
578	1	Trembl	B2RRE0_MOUSE	140	181156	176	8	81	3	0.11	A kinase (PRKA) anchor protein (Gravin) 12 OS=Mus musculus GN=Akap12 PE=2 SV=1
579	1	Trembl	D3Z6K8_MOUSE	140	137505	129	7	61	1	0.03	Ras-specific guanine nucleotide-releasing factor 2 OS=Mus musculus GN=Rasgrf2 PE=1 SV=2
580	1	SwissProt	PYRG1_MOUSE	140	67324	65	4	26	1	0.07	CTP synthase 1 OS=Mus musculus GN=Ctps1 PE=1 SV=2
581	1	Trembl	H3BKE7_MOUSE	140	58677	96	8	49	3	0.27	Protein phosphatase 1, regulatory (inhibitor) subunit 9A OS=Mus musculus GN=Ppp1r9a PE=1 SV=1
582	1	SwissProt	EIF3G_MOUSE	139	35901	43	12	23	1	0.14	Eukaryotic translation initiation factor 3 subunit G OS=Mus musculus GN=Eif3g PE=1 SV=2
583	1	Trembl	Q3U3S0_MOUSE	139	81599	59	6	26	2	0.12	Uncharacterized protein OS=Mus musculus GN=Strn4 PE=2 SV=1
584	1	SwissProt	MED4_MOUSE	138	29820	85	12	19	1	0.17	Mediator of RNA polymerase II transcription subunit 4 OS=Mus musculus GN=Med4 PE=2 SV=1
585	1	SwissProt	TERF2_MOUSE	138	60397	276	5	58	1	0.08	Telomeric repeat-binding factor 2 OS=Mus musculus GN=Terf2 PE=1 SV=3
586	1	SwissProt	SARM1_MOUSE	138	80697	68	8	35	1	0.12	Sterile alpha and TIR motif-containing protein 1 OS=Mus musculus GN=Sarm1 PE=1 SV=1
587	1	SwissProt	BNIP3_MOUSE	137	21022	100	5	19	2	0.56	BCL2/adenovirus E1B 19 kDa protein-interacting protein 3 OS=Mus musculus GN=Bnip3 PE=1 SV=1
588	1	SwissProt	MEP50_MOUSE	137	37603	55	10	10	1	0.13	Methylosome protein 50 OS=Mus musculus GN=Wdr77 PE=1 SV=1
589	1	SwissProt	MIA2_MOUSE	137	156935	197	7	81	2	0.06	Melanoma inhibitory activity protein 2 OS=Mus musculus GN=Mia2 PE=1 SV=3
590	1	SwissProt	NFRKB_MOUSE	136	139134	209	6	97	2	0.07	Nuclear factor related to kappa-B-binding protein OS=Mus musculus GN=Nfrkb PE=1 SV=1
591	1	SwissProt	BORG4_MOUSE	136	37903	76	5	40	3	0.45	Cdc42 effector protein 4 OS=Mus musculus GN=Cdc42ep4 PE=1 SV=1
592	1	Trembl	A0A1L1SQN1_MOUSE	136	67182	219	3	68	1	0.07	Zinc finger and BTB domain-containing protein 44 (Fragment) OS=Mus musculus GN=Zbtb44 PE=1 SV=1
593	1	Trembl	E9Q0J5_MOUSE	136	187946	305	9	110	3	0.08	Kinesin-like protein KIF21A OS=Mus musculus GN=Kif21a PE=1 SV=2
594	1	Trembl	F8WGT1_MOUSE	135	67755	71	6	31	3	0.23	Adenosylhomocysteinase OS=Mus musculus GN=Ahcyl2 PE=1 SV=1
595	1	SwissProt	DIDO1_MOUSE	135	248621	346	8	140	4	0.08	Death-inducer obliterator 1 OS=Mus musculus GN=Dido1 PE=1 SV=4
596	1	SwissProt	TMF1_MOUSE	135	122242	135	2	62	1	0.04	TATA element modulatory factor OS=Mus musculus GN=Tmf1 PE=1 SV=2
597	1	Trembl	Q3U2G2_MOUSE	135	94948	137	5	66	1	0.05	Heat shock 70 kDa protein 4 OS=Mus musculus GN=Hspa4 PE=1 SV=1
598	1	SwissProt	NLGN2_MOUSE	134	91502	50	7	22	1	0.05	Neuroligin-2 OS=Mus musculus GN=Nlgn2 PE=1 SV=2
599	1	SwissProt	RADIL_MOUSE	134	121704	142	3	54	1	0.04	Ras-associating and dilute domain-containing protein OS=Mus musculus GN=Radil PE=1 SV=2
600	1	Trembl	Q6ZQ33_MOUSE	134	143563	236	7	88	2	0.07	MKIAA0857 protein (Fragment) OS=Mus musculus GN=Rab11fip5 PE=2 SV=1
601	1	SwissProt	PEA15_MOUSE	133	15102	117	7	12	1	0.36	Astrocytic phosphoprotein PEA-15 OS=Mus musculus GN=Pea15 PE=1 SV=1
602	1	SwissProt	KAP3_MOUSE	132	46537	57	5	24	1	0.11	cAMP-dependent protein kinase type II-beta regulatory subunit OS=Mus musculus GN=Prkar2b PE=1 SV=3
603	1	Trembl	Q3UH26_MOUSE	132	93464	85	4	45	2	0.11	Uncharacterized protein OS=Mus musculus GN=Apba1 PE=2 SV=1
604	1	Trembl	Q3TSQ2_MOUSE	132	156004	154	5	67	1	0.03	Uncharacterized protein OS=Mus musculus GN=Pogz PE=2 SV=1
605	1	Trembl	J3QK46_MOUSE	132	66657	86	4	49	3	0.24	Transmembrane protein 200C OS=Mus musculus GN=Tmem200c PE=1 SV=1
606	1	SwissProt	KIF1B_MOUSE	131	205322	225	6	124	2	0.05	Kinesin-like protein KIF1B OS=Mus musculus GN=Kif1b PE=1 SV=2
606	2	SwissProt	KIF1A_MOUSE	41	193144	227	3	117	2	0.05	Kinesin-like protein KIF1A OS=Mus musculus GN=Kif1a PE=1 SV=2
607	1	Trembl	Q3TII3_MOUSE	131	50414	80	7	38	2	0.21	Elongation factor 1-alpha OS=Mus musculus GN=Eef1a1 PE=2 SV=1
608	1	Trembl	A0A1D5RMH7_MOUSE	131	143080	123	6	71	1	0.07	PH and SEC7 domain-containing protein 3 OS=Mus musculus GN=Psd3 PE=1 SV=1
609	1	SwissProt	BRE1A_MOUSE	131	114135	96	6	55	1	0.04	E3 ubiquitin-protein ligase BRE1A OS=Mus musculus GN=Rnf20 PE=1 SV=2
610	1	Trembl	Q8K1M3_MOUSE	131	45903	36	2	22	1	0.11	Protein kinase, cAMP dependent regulatory, type II alpha OS=Mus musculus GN=Prkar2a PE=1 SV=1
611	1	SwissProt	STX4_MOUSE	130	34258	25	4	20	1	0.15	Syntaxin-4 OS=Mus musculus GN=Stx4 PE=1 SV=1
612	1	Trembl	E9PV45_MOUSE	130	296907	450	6	143	1	0.02	Ubiquitin carboxyl-terminal hydrolase 24 OS=Mus musculus GN=Usp24 PE=1 SV=1
613	1	SwissProt	LRIT1_MOUSE	130	69504	66	4	34	1	0.07	Leucine-rich repeat, immunoglobulin-like domain and transmembrane domain-containing protein 1 OS=Mus musculus GN=Lrit1 PE=2 SV=2
614	1	Trembl	Q3UJA1_MOUSE	129	144295	174	5	79	2	0.07	Uncharacterized protein OS=Mus musculus GN=Rrp12 PE=1 SV=1
615	1	Trembl	A2AH25_MOUSE	129	54574	43	10	14	2	0.19	Rho GTPase-activating protein 1 OS=Mus musculus GN=Arhgap1 PE=1 SV=1
616	1	SwissProt	UBP10_MOUSE	129	87652	113	3	39	1	0.06	Ubiquitin carboxyl-terminal hydrolase 10 OS=Mus musculus GN=Usp10 PE=1 SV=3
617	1	Trembl	A0A1Y7VMB5_MOUSE	129	46691	64	6	34	1	0.11	WD repeat domain 20, retrogene OS=Mus musculus GN=Wdr20rt PE=4 SV=1
618	1	Trembl	F6ZBR8_MOUSE	129	105476	332	7	116	4	0.2	Protein Wiz (Fragment) OS=Mus musculus GN=Wiz PE=1 SV=1
619	1	SwissProt	MAP9_MOUSE	129	73580	159	5	45	3	0.21	Microtubule-associated protein 9 OS=Mus musculus GN=Map9 PE=1 SV=2
620	1	Trembl	A0A0R4IZZ6_MOUSE	128	116923	115	5	44	3	0.13	Formin-binding protein 4 OS=Mus musculus GN=Fnbp4 PE=1 SV=1
621	1	SwissProt	RCAS1_MOUSE	128	24475	46	5	9	1	0.21	Receptor-binding cancer antigen expressed on SiSo cells OS=Mus musculus GN=Ebag9 PE=1 SV=2
622	1	SwissProt	VDAC2_MOUSE	128	32340	47	8	19	4	0.79	Voltage-dependent anion-selective channel protein 2 OS=Mus musculus GN=Vdac2 PE=1 SV=2
623	1	SwissProt	BRD8_MOUSE	128	103002	91	4	46	1	0.05	Bromodomain-containing protein 8 OS=Mus musculus GN=Brd8 PE=1 SV=2
624	1	SwissProt	CPSF7_MOUSE	128	52150	115	6	32	1	0.09	Cleavage and polyadenylation specificity factor subunit 7 OS=Mus musculus GN=Cpsf7 PE=1 SV=2
625	1	SwissProt	E41L1_MOUSE	127	98881	199	6	69	3	0.15	Band 4.1-like protein 1 OS=Mus musculus GN=Epb41l1 PE=1 SV=2
625	2	Trembl	E9PV14_MOUSE	84	117841	165	4	77	2	0.08	Band 4.1-like protein 1 (Fragment) OS=Mus musculus GN=Epb41l1 PE=1 SV=1
626	1	Trembl	A2AQL0_MOUSE	127	60795	80	7	25	2	0.26	Serine/threonine kinase 39, STE20/SPS1 homolog (Yeast) OS=Mus musculus GN=Stk39 PE=1 SV=1
627	1	Trembl	A0A0A0MQ79_MOUSE	126	311160	321	8	140	2	0.03	Protein PRRC2C OS=Mus musculus GN=Prrc2c PE=1 SV=1
628	1	Trembl	E9QMX4_MOUSE	126	116838	138	3	65	2	0.08	Ribosomal protein S6 kinase delta-1 OS=Mus musculus GN=Rps6kc1 PE=1 SV=1
629	1	SwissProt	SIM13_MOUSE	126	10005	5	5	1	1	1.52	Small integral membrane protein 13 OS=Mus musculus GN=Smim13 PE=1 SV=1
630	1	SwissProt	KCTD8_MOUSE	126	53306	40	7	20	2	0.19	BTB/POZ domain-containing protein KCTD8 OS=Mus musculus GN=Kctd8 PE=1 SV=1
631	1	SwissProt	PTHB1_MOUSE	126	100192	98	3	43	1	0.05	Protein PTHB1 OS=Mus musculus GN=Bbs9 PE=1 SV=2
632	1	SwissProt	AT8A2_MOUSE	124	130930	161	6	62	1	0.04	Phospholipid-transporting ATPase IB OS=Mus musculus GN=Atp8a2 PE=1 SV=1
633	1	Trembl	Q32ME0_MOUSE	124	106579	62	4	38	1	0.05	potassium Voltage-gated channel, subfamily H (Eag-related), member 6 OS=Mus musculus GN=Kcnh6 PE=2 SV=1
634	1	SwissProt	ATN1_MOUSE	124	123819	127	5	47	1	0.04	Atrophin-1 OS=Mus musculus GN=Atn1 PE=1 SV=1
635	1	SwissProt	XKR4_MOUSE	124	72882	53	5	22	1	0.07	XK-related protein 4 OS=Mus musculus GN=Xkr4 PE=1 SV=1
636	1	SwissProt	PSMF1_MOUSE	124	29817	50	14	8	1	0.17	Proteasome inhibitor PI31 subunit OS=Mus musculus GN=Psmf1 PE=1 SV=1
637	1	SwissProt	OSB11_MOUSE	124	84432	116	4	50	2	0.12	Oxysterol-binding protein-related protein 11 OS=Mus musculus GN=Osbpl11 PE=1 SV=2
638	1	SwissProt	ATX1_MOUSE	123	84141	82	4	36	1	0.06	Ataxin-1 OS=Mus musculus GN=Atxn1 PE=1 SV=2
639	1	Trembl	A0A0R4J225_MOUSE	123	50020	20	2	15	1	0.1	Bernardinelli-Seip congenital lipodystrophy 2 homolog (Human), isoform CRA_a OS=Mus musculus GN=Bscl2 PE=1 SV=1
640	1	SwissProt	CLD11_MOUSE	123	22841	17	7	5	1	0.23	Claudin-11 OS=Mus musculus GN=Cldn11 PE=1 SV=1
641	1	Trembl	A6P3E3_MOUSE	122	152216	326	4	92	1	0.03	Glucocorticoid receptor interacting protein 1 OS=Mus musculus GN=Ncoa2 PE=2 SV=1
642	1	SwissProt	CDK13_MOUSE	122	165194	345	7	120	5	0.15	Cyclin-dependent kinase 13 OS=Mus musculus GN=Cdk13 PE=1 SV=3
643	1	Trembl	F6V0H0_MOUSE	122	12517	39	4	19	1	0.45	PAXIP1-associated glutamate-rich protein 1B (Fragment) OS=Mus musculus GN=Pagr1b PE=1 SV=1
644	1	Trembl	E9Q8T1_MOUSE	121	307268	695	8	164	4	0.06	Transforming acidic coiled-coil-containing protein 2 OS=Mus musculus GN=Tacc2 PE=1 SV=1
645	1	SwissProt	PGK1_MOUSE	121	44921	99	13	37	4	0.52	Phosphoglycerate kinase 1 OS=Mus musculus GN=Pgk1 PE=1 SV=4
646	1	Trembl	B1AVA4_MOUSE	120	223302	109	2	67	1	0.02	Voltage-dependent L-type calcium channel subunit alpha OS=Mus musculus GN=Cacna1f PE=3 SV=1
647	1	SwissProt	YTDC1_MOUSE	120	85883	152	13	47	1	0.06	YTH domain-containing protein 1 OS=Mus musculus GN=Ythdc1 PE=1 SV=2
648	1	SwissProt	ZFR_MOUSE	120	117926	166	7	44	1	0.04	Zinc finger RNA-binding protein OS=Mus musculus GN=Zfr PE=1 SV=2
649	1	SwissProt	DI3L2_MOUSE	120	98568	123	13	50	1	0.05	DIS3-like exonuclease 2 OS=Mus musculus GN=Dis3l2 PE=1 SV=1
650	1	Trembl	Q3TI61_MOUSE	120	100996	177	5	47	1	0.05	Uncharacterized protein OS=Mus musculus GN=Psmd2 PE=2 SV=1
651	1	Trembl	Q3UK41_MOUSE	120	57781	99	3	40	1	0.08	Uncharacterized protein OS=Mus musculus GN=Nelfa PE=2 SV=1
652	1	SwissProt	LMTK2_MOUSE	120	161834	122	3	60	1	0.03	Serine/threonine-protein kinase LMTK2 OS=Mus musculus GN=Lmtk2 PE=1 SV=3
653	1	SwissProt	UBAP2_MOUSE	119	118293	257	5	52	2	0.08	Ubiquitin-associated protein 2 OS=Mus musculus GN=Ubap2 PE=1 SV=1
654	1	SwissProt	CAVN1_MOUSE	118	43927	54	2	24	1	0.11	Caveolae-associated protein 1 OS=Mus musculus GN=Cavin1 PE=1 SV=1
655	1	SwissProt	CE024_MOUSE	118	20354	63	5	19	1	0.26	UPF0461 protein C5orf24 homolog OS=Mus musculus PE=2 SV=1
656	1	SwissProt	SC22B_MOUSE	118	24896	49	2	19	1	0.21	Vesicle-trafficking protein SEC22b OS=Mus musculus GN=Sec22b PE=1 SV=3
657	1	Trembl	E9PXB7_MOUSE	118	112492	106	5	55	3	0.13	E3 ubiquitin-protein ligase NEDD4-like OS=Mus musculus GN=Nedd4l PE=1 SV=1
658	1	Trembl	D3YUV1_MOUSE	118	61383	67	6	22	2	0.17	Nuclear receptor-binding protein OS=Mus musculus GN=Nrbp1 PE=1 SV=1
659	1	Trembl	Q3UCL7_MOUSE	117	26829	56	6	16	1	0.19	Uncharacterized protein OS=Mus musculus GN=Rps3 PE=2 SV=1
660	1	Trembl	D3Z0G8_MOUSE	117	74996	91	5	35	2	0.13	MAGUK p55 subfamily member 4 OS=Mus musculus GN=Mpp4 PE=1 SV=2
661	1	Trembl	Q3TKU6_MOUSE	117	92439	73	6	32	1	0.05	Vacuolar protein sorting-associated protein 35 OS=Mus musculus GN=Vps35 PE=2 SV=1
662	1	Trembl	Q3U9Q3_MOUSE	117	50077	79	6	32	2	0.21	Uncharacterized protein OS=Mus musculus GN=Hnrnpk PE=2 SV=1
663	1	SwissProt	SOBP_MOUSE	117	92923	81	3	35	1	0.05	Sine oculis-binding protein homolog OS=Mus musculus GN=Sobp PE=1 SV=1
664	1	SwissProt	NCBP3_MOUSE	116	70171	147	5	57	2	0.14	Nuclear cap-binding protein subunit 3 OS=Mus musculus GN=Ncbp3 PE=1 SV=1
665	1	Trembl	Q80TG4_MOUSE	116	79062	332	9	41	3	0.2	MKIAA1261 protein (Fragment) OS=Mus musculus GN=Tle4 PE=2 SV=3
666	1	SwissProt	BCR_MOUSE	116	143951	177	5	80	2	0.07	Breakpoint cluster region protein OS=Mus musculus GN=Bcr PE=1 SV=3
667	1	Trembl	G5E8V8_MOUSE	115	41013	60	4	24	1	0.26	Phosphorylated adapter RNA export protein OS=Mus musculus GN=Phax PE=1 SV=1
668	1	Trembl	Q9DAM4_MOUSE	115	52605	103	3	30	1	0.09	Citrate synthase OS=Mus musculus GN=Csl PE=2 SV=1
669	1	SwissProt	MCLN1_MOUSE	115	66604	29	4	18	1	0.07	Mucolipin-1 OS=Mus musculus GN=Mcoln1 PE=1 SV=1
670	1	SwissProt	AT2A2_MOUSE	115	116437	149	5	56	1	0.04	Sarcoplasmic/endoplasmic reticulum calcium ATPase 2 OS=Mus musculus GN=Atp2a2 PE=1 SV=2
671	1	SwissProt	SF3A1_MOUSE	115	88546	76	5	37	1	0.05	Splicing factor 3A subunit 1 OS=Mus musculus GN=Sf3a1 PE=1 SV=1
672	1	Trembl	E9QQ30_MOUSE	115	125732	160	2	66	1	0.04	Eukaryotic translation initiation factor 2-alpha kinase 3 OS=Mus musculus GN=Eif2ak3 PE=1 SV=1
673	1	SwissProt	ARVC_MOUSE	115	105572	132	6	66	3	0.14	Armadillo repeat protein deleted in velo-cardio-facial syndrome homolog OS=Mus musculus GN=Arvcf PE=1 SV=2
674	1	SwissProt	ZC3HE_MOUSE	115	83326	141	9	70	2	0.12	Zinc finger CCCH domain-containing protein 14 OS=Mus musculus GN=Zc3h14 PE=1 SV=1
674	2	Trembl	A0A1Y7VJD9_MOUSE	57	20056	108	3	55	2	0.59	Zinc finger CCCH domain-containing protein 14 (Fragment) OS=Mus musculus GN=Zc3h14 PE=1 SV=1
675	1	Trembl	E9Q7L2_MOUSE	115	185023	243	7	101	1	0.03	Protein polybromo-1 OS=Mus musculus GN=Pbrm1 PE=1 SV=1
676	1	SwissProt	PFKAL_MOUSE	115	86104	251	5	42	1	0.06	ATP-dependent 6-phosphofructokinase, liver type OS=Mus musculus GN=Pfkl PE=1 SV=4
677	1	SwissProt	KANL1_MOUSE	113	114022	171	4	86	2	0.09	KAT8 regulatory NSL complex subunit 1 OS=Mus musculus GN=Kansl1 PE=1 SV=1
678	1	SwissProt	PHAG1_MOUSE	112	47147	68	3	28	1	0.11	Phosphoprotein associated with glycosphingolipid-enriched microdomains 1 OS=Mus musculus GN=Pag1 PE=1 SV=2
679	1	SwissProt	GRIFN_MOUSE	112	16018	10	7	3	1	0.34	Grifin OS=Mus musculus GN=Grifin PE=2 SV=1
680	1	SwissProt	PPR1B_MOUSE	112	21881	27	5	10	1	0.24	Protein phosphatase 1 regulatory subunit 1B OS=Mus musculus GN=Ppp1r1b PE=1 SV=2
681	1	SwissProt	SNX27_MOUSE	112	61578	74	4	28	1	0.08	Sorting nexin-27 OS=Mus musculus GN=Snx27 PE=1 SV=2
682	1	Trembl	Q2Q7P0_MOUSE	111	64515	74	6	34	2	0.16	ENH1 OS=Mus musculus GN=Pdlim5 PE=2 SV=1
683	1	SwissProt	HM20A_MOUSE	111	39893	55	8	14	1	0.13	High mobility group protein 20A OS=Mus musculus GN=Hmg20a PE=1 SV=1
684	1	Trembl	E9Q3Y4_MOUSE	111	319466	313	9	147	2	0.03	Lipopolysaccharide-responsive and beige-like anchor protein OS=Mus musculus GN=Lrba PE=1 SV=1
685	1	Trembl	A0A0J9YUN4_MOUSE	111	97576	107	7	60	3	0.16	Dynamin-1 OS=Mus musculus GN=Dnm1 PE=1 SV=1
686	1	SwissProt	CNTP1_MOUSE	110	158208	62	4	43	1	0.03	Contactin-associated protein 1 OS=Mus musculus GN=Cntnap1 PE=1 SV=2
687	1	Trembl	B9EKC3_MOUSE	109	173818	132	4	74	2	0.06	Rho GTPase activating protein 5 OS=Mus musculus GN=Arhgap5 PE=2 SV=1
688	1	Trembl	Q0VGY9_MOUSE	108	207994	176	3	103	1	0.02	Ank1 protein OS=Mus musculus GN=Ank1 PE=1 SV=1
689	1	SwissProt	HDAC1_MOUSE	108	55610	84	9	31	3	0.29	Histone deacetylase 1 OS=Mus musculus GN=Hdac1 PE=1 SV=1
690	1	SwissProt	PCY1B_MOUSE	108	42159	110	11	27	1	0.25	Choline-phosphate cytidylyltransferase B OS=Mus musculus GN=Pcyt1b PE=1 SV=2
691	1	SwissProt	FARP1_MOUSE	108	119599	128	6	61	2	0.08	FERM, ARHGEF and pleckstrin domain-containing protein 1 OS=Mus musculus GN=Farp1 PE=1 SV=1
692	1	SwissProt	SEPT4_MOUSE	107	55358	64	7	27	3	0.29	Septin-4 OS=Mus musculus GN=Sept4 PE=1 SV=1
693	1	SwissProt	DDX42_MOUSE	108	102187	136	8	65	2	0.1	ATP-dependent RNA helicase DDX42 OS=Mus musculus GN=Ddx42 PE=1 SV=3
694	1	SwissProt	TPPP_MOUSE	107	23731	52	2	19	1	0.22	Tubulin polymerization-promoting protein OS=Mus musculus GN=Tppp PE=1 SV=1
695	1	SwissProt	FXR2_MOUSE	107	74097	161	6	66	1	0.14	Fragile X mental retardation syndrome-related protein 2 OS=Mus musculus GN=Fxr2 PE=1 SV=1
696	1	SwissProt	MBD2_MOUSE	107	43816	67	8	28	1	0.24	Methyl-CpG-binding domain protein 2 OS=Mus musculus GN=Mbd2 PE=2 SV=2
697	1	Trembl	A0A0R4J0M1_MOUSE	107	38641	40	3	15	1	0.13	Tubulin-specific Chaperone C OS=Mus musculus GN=Tbcc PE=1 SV=1
698	1	SwissProt	AJM1_MOUSE	107	108373	150	5	61	1	0.04	Apical junction component 1 homolog OS=Mus musculus GN=Ajm1 PE=1 SV=1
699	1	Trembl	Q8C845_MOUSE	106	26784	24	4	14	2	0.42	EF-hand domain-containing protein D2 OS=Mus musculus GN=Efhd2 PE=1 SV=1
700	1	SwissProt	GBG1_MOUSE	106	8693	25	3	10	2	1.89	Guanine nucleotide-binding protein G(T) subunit gamma-T1 OS=Mus musculus GN=Gngt1 PE=1 SV=3
701	1	SwissProt	TAOK1_MOUSE	106	116434	182	5	53	1	0.04	Serine/threonine-protein kinase TAO1 OS=Mus musculus GN=Taok1 PE=1 SV=1
702	1	SwissProt	ACM2_MOUSE	106	52207	56	3	19	2	0.2	Muscarinic acetylcholine receptor M2 OS=Mus musculus GN=Chrm2 PE=1 SV=2
703	1	Trembl	A2A7F4_MOUSE	106	222325	124	3	76	1	0.02	MCG122876 OS=Mus musculus GN=Rlf PE=1 SV=1
704	1	SwissProt	SAHH2_MOUSE	106	59997	82	2	35	1	0.08	S-adenosylhomocysteine hydrolase-like protein 1 OS=Mus musculus GN=Ahcyl1 PE=1 SV=1
705	1	SwissProt	AKT1_MOUSE	106	56071	59	4	33	1	0.18	RAC-alpha serine/threonine-protein kinase OS=Mus musculus GN=Akt1 PE=1 SV=2
706	1	SwissProt	ZN638_MOUSE	105	219196	450	4	162	2	0.04	Zinc finger protein 638 OS=Mus musculus GN=Znf638 PE=1 SV=2
707	1	SwissProt	SYNRG_MOUSE	105	140440	246	4	96	2	0.07	Synergin gamma OS=Mus musculus GN=Synrg PE=1 SV=1
708	1	SwissProt	MAN1_MOUSE	104	101214	98	4	54	1	0.05	Inner nuclear membrane protein Man1 OS=Mus musculus GN=Lemd3 PE=1 SV=2
709	1	Trembl	A0A140LJD2_MOUSE	104	16473	47	3	14	1	0.33	Protein TANC2 (Fragment) OS=Mus musculus GN=Tanc2 PE=1 SV=1
710	1	SwissProt	SNX16_MOUSE	104	39021	101	5	22	2	0.27	Sorting nexin-16 OS=Mus musculus GN=Snx16 PE=1 SV=2
711	1	SwissProt	EHD2_MOUSE	104	61307	57	2	27	1	0.08	EH domain-containing protein 2 OS=Mus musculus GN=Ehd2 PE=1 SV=1
712	1	Trembl	Q3UR91_MOUSE	103	114601	89	3	41	1	0.04	Pumilio homolog 2 OS=Mus musculus GN=Pum2 PE=1 SV=1
713	1	SwissProt	FKBP3_MOUSE	103	25189	31	2	19	1	0.2	Peptidyl-prolyl cis-trans isomerase FKBP3 OS=Mus musculus GN=Fkbp3 PE=1 SV=2
714	1	SwissProt	CLASR_MOUSE	102	76950	159	17	47	3	0.2	CLK4-associating serine/arginine rich protein OS=Mus musculus GN=Clasrp PE=1 SV=3
715	1	Trembl	Q3UYC8_MOUSE	102	125656	129	4	57	1	0.04	Uncharacterized protein OS=Mus musculus GN=Adnp PE=2 SV=1
716	1	SwissProt	CRBA2_MOUSE	102	22622	35	5	13	1	0.51	Beta-crystallin A2 OS=Mus musculus GN=Cryba2 PE=2 SV=3
717	1	SwissProt	DCE2_MOUSE	102	66037	91	2	39	1	0.07	Glutamate decarboxylase 2 OS=Mus musculus GN=Gad2 PE=1 SV=1
718	1	SwissProt	ROM1_MOUSE	102	37755	9	3	5	1	0.13	Rod outer segment membrane protein 1 OS=Mus musculus GN=Rom1 PE=2 SV=1
719	1	SwissProt	ARHGC_MOUSE	102	173439	194	6	83	3	0.09	Rho guanine nucleotide exchange factor 12 OS=Mus musculus GN=Arhgef12 PE=1 SV=2
720	1	Trembl	F8WHW6_MOUSE	101	75811	88	5	41	1	0.06	Phosphatidylinositol 4-phosphate 5-kinase type-1 gamma OS=Mus musculus GN=Pip5k1c PE=1 SV=1
721	1	SwissProt	PACN3_MOUSE	101	48897	51	3	28	2	0.21	Protein kinase C and casein kinase II substrate protein 3 OS=Mus musculus GN=Pacsin3 PE=1 SV=1
722	1	SwissProt	ZGPAT_MOUSE	101	56889	51	3	28	1	0.09	Zinc finger CCCH-type with G patch domain-containing protein OS=Mus musculus GN=Zgpat PE=1 SV=1
723	1	SwissProt	LRIT3_MOUSE	101	76034	84	5	41	2	0.13	Leucine-rich repeat, immunoglobulin-like domain and transmembrane domain-containing protein 3 OS=Mus musculus GN=Lrit3 PE=1 SV=1
724	1	Trembl	Q8C1W9_MOUSE	101	47617	52	4	16	2	0.35	Uncharacterized protein OS=Mus musculus GN=Nap1l4 PE=2 SV=1
725	1	SwissProt	CAH2_MOUSE	101	29129	35	8	15	2	0.38	Carbonic anhydrase 2 OS=Mus musculus GN=Ca2 PE=1 SV=4
726	1	SwissProt	UBR4_MOUSE	100	578883	634	10	238	5	0.04	E3 ubiquitin-protein ligase UBR4 OS=Mus musculus GN=Ubr4 PE=1 SV=1
727	1	SwissProt	PHF8_MOUSE	100	114508	162	4	50	1	0.04	Histone lysine demethylase PHF8 OS=Mus musculus GN=Phf8 PE=1 SV=2
728	1	SwissProt	NKAP_MOUSE	100	47370	53	2	30	1	0.1	NF-kappa-B-activating protein OS=Mus musculus GN=Nkap PE=2 SV=1
729	1	Trembl	D3Z4J3_MOUSE	100	217042	255	1	109	1	0.02	Unconventional myosin-Va OS=Mus musculus GN=Myo5a PE=1 SV=1
730	1	SwissProt	MFR1L_MOUSE	100	32162	29	4	13	1	0.34	Mitochondrial fission regulator 1-like OS=Mus musculus GN=Mtfr1l PE=1 SV=1
731	1	SwissProt	SEC62_MOUSE	100	45894	123	2	16	1	0.11	Translocation protein SEC62 OS=Mus musculus GN=Sec62 PE=1 SV=1
732	1	SwissProt	ZKSC1_MOUSE	100	64369	73	2	33	1	0.08	Zinc finger protein with KRAB and SCAN domains 1 OS=Mus musculus GN=Zkscan1 PE=2 SV=1
733	1	SwissProt	RBGPR_MOUSE	99	154035	107	3	66	1	0.03	Rab3 GTPase-activating protein non-catalytic subunit OS=Mus musculus GN=Rab3gap2 PE=1 SV=2
734	1	SwissProt	PAR3L_MOUSE	99	133268	114	2	66	1	0.04	Partitioning defective 3 homolog B OS=Mus musculus GN=Pard3b PE=1 SV=2
735	1	SwissProt	ABL1_MOUSE	99	123622	266	3	100	2	0.08	Tyrosine-protein kinase ABL1 OS=Mus musculus GN=Abl1 PE=1 SV=3
736	1	Trembl	Q3V386_MOUSE	99	55298	31	4	13	1	0.09	Uncharacterized protein OS=Mus musculus GN=Wasf3 PE=2 SV=1
737	1	Trembl	Q8C2N9_MOUSE	99	152714	182	3	100	1	0.03	Uncharacterized protein OS=Mus musculus GN=Msh6 PE=2 SV=1
738	1	SwissProt	TGON1_MOUSE	99	37826	91	4	40	1	0.13	Trans-Golgi network integral membrane protein 1 OS=Mus musculus GN=Tgoln1 PE=1 SV=1
739	1	Trembl	A2ADA6_MOUSE	99	93531	100	2	44	1	0.05	ArfGAP with coiled-coil, ankyrin repeat and PH domains 3 OS=Mus musculus GN=Acap3 PE=1 SV=1
740	1	SwissProt	TNR6B_MOUSE	98	192643	303	2	126	1	0.02	Trinucleotide repeat-containing gene 6B protein OS=Mus musculus GN=Tnrc6b PE=1 SV=2
741	1	Trembl	Q3UH85_MOUSE	98	74686	152	4	54	1	0.07	Nucleolar protein 4-like OS=Mus musculus GN=Nol4l PE=1 SV=1
742	1	SwissProt	MEPCE_MOUSE	98	72633	55	6	30	1	0.07	7SK snRNA methylphosphate capping enzyme OS=Mus musculus GN=Mepce PE=1 SV=2
743	1	SwissProt	RETR2_MOUSE	98	57848	31	5	13	2	0.28	Reticulophagy regulator 2 OS=Mus musculus GN=Retreg2 PE=1 SV=2
744	1	SwissProt	EP300_MOUSE	98	266044	168	2	80	1	0.02	Histone acetyltransferase p300 OS=Mus musculus GN=Ep300 PE=1 SV=2
745	1	Trembl	Q8BTF0_MOUSE	97	140031	251	3	55	1	0.03	Coatomer subunit alpha OS=Mus musculus GN=Copa PE=2 SV=1
746	1	Trembl	Q3UHL0_MOUSE	97	239894	290	3	132	1	0.02	Uncharacterized protein OS=Mus musculus GN=Gtf3c1 PE=2 SV=1
747	1	SwissProt	THOC1_MOUSE	97	76130	87	2	33	1	0.06	THO complex subunit 1 OS=Mus musculus GN=Thoc1 PE=1 SV=1
748	1	Trembl	C1IE02_MOUSE	97	28234	27	2	18	1	0.18	Receptor expression-enhancing protein OS=Mus musculus GN=Reep2 PE=2 SV=1
749	1	Trembl	Q8BGR1_MOUSE	97	140246	124	6	70	2	0.11	MCG20355 OS=Mus musculus GN=Pdzph1 PE=2 SV=1
750	1	Trembl	Q99PL9_MOUSE	97	3006	15	5	2	1	3.24	Uncharacterized protein (Fragment) OS=Mus musculus PE=4 SV=1
751	1	SwissProt	RBM7_MOUSE	97	30130	40	2	19	1	0.17	RNA-binding protein 7 OS=Mus musculus GN=Rbm7 PE=1 SV=1
752	1	SwissProt	MA7D1_MOUSE	96	93562	191	5	67	1	0.16	MAP7 domain-containing protein 1 OS=Mus musculus GN=Map7d1 PE=1 SV=1
753	1	SwissProt	BYST_MOUSE	96	50037	36	3	18	1	0.1	Bystin OS=Mus musculus GN=Bysl PE=1 SV=3
754	1	Trembl	G3X9G2_MOUSE	96	151814	122	5	66	2	0.06	Misshapen-like kinase 1 OS=Mus musculus GN=Mink1 PE=1 SV=1
755	1	Trembl	A0A0R4J2C2_MOUSE	96	47731	29	3	21	2	0.22	Synaptotagmin II OS=Mus musculus GN=Syt2 PE=1 SV=1
756	1	SwissProt	CAMLG_MOUSE	96	32807	45	3	21	1	0.33	Calcium signal-modulating cyclophilin ligand OS=Mus musculus GN=Camlg PE=1 SV=2
757	1	Trembl	S4R1P5_MOUSE	96	875582	969	5	475	2	0.01	Dystonin OS=Mus musculus GN=Dst PE=1 SV=1
758	1	SwissProt	RETR3_MOUSE	95	52004	55	5	19	1	0.2	Reticulophagy regulator 3 OS=Mus musculus GN=Retreg3 PE=1 SV=1
759	1	SwissProt	GNL1_MOUSE	95	69356	67	8	27	2	0.15	Guanine nucleotide-binding protein-like 1 OS=Mus musculus GN=Gnl1 PE=1 SV=4
760	1	SwissProt	GPSM1_MOUSE	95	74886	101	1	42	1	0.07	G-protein-signaling modulator 1 OS=Mus musculus GN=Gpsm1 PE=1 SV=3
761	1	Trembl	Q4W8V2_MOUSE	95	29050	46	9	23	1	0.38	Uncharacterized protein OS=Mus musculus GN=Stx6 PE=2 SV=1
762	1	SwissProt	IGS11_MOUSE	95	46495	49	7	20	1	0.11	Immunoglobulin superfamily member 11 OS=Mus musculus GN=Igsf11 PE=1 SV=1
763	1	Trembl	Q8C3T7_MOUSE	95	59695	67	4	29	1	0.08	Amino acid transporter OS=Mus musculus GN=Slc1a3 PE=2 SV=1
764	1	SwissProt	TPRGL_MOUSE	95	30023	35	1	18	1	0.17	Tumor protein p63-regulated gene 1-like protein OS=Mus musculus GN=Tprg1l PE=1 SV=1
765	1	Trembl	Q3TBW9_MOUSE	95	33272	13	2	10	1	0.15	m7GpppX diphosphatase OS=Mus musculus GN=Dcps PE=1 SV=1
766	1	SwissProt	HEXI2_MOUSE	94	35717	49	2	15	1	0.14	Protein HEXIM2 OS=Mus musculus GN=Hexim2 PE=1 SV=1
767	1	Trembl	G3UWG2_MOUSE	94	178650	209	3	107	1	0.03	T-cell lymphoma invasion and metastasis 1 OS=Mus musculus GN=Tiam1 PE=1 SV=1
768	1	Trembl	E9QMD3_MOUSE	94	410697	300	3	155	1	0.01	Zinc finger homeobox protein 3 OS=Mus musculus GN=Zfhx3 PE=1 SV=1
769	1	SwissProt	SATT_MOUSE	94	56311	72	3	23	1	0.09	Neutral amino acid transporter A OS=Mus musculus GN=Slc1a4 PE=1 SV=1
770	1	SwissProt	TMM51_MOUSE	94	27438	42	5	19	2	0.41	Transmembrane protein 51 OS=Mus musculus GN=Tmem51 PE=1 SV=1
771	1	SwissProt	OTU7B_MOUSE	94	92610	92	6	57	2	0.17	OTU domain-containing protein 7B OS=Mus musculus GN=Otud7b PE=1 SV=1
772	1	SwissProt	F131B_MOUSE	94	36107	97	4	29	1	0.14	Protein FAM131B OS=Mus musculus GN=Fam131b PE=1 SV=1
773	1	SwissProt	PLCL2_MOUSE	93	127118	167	2	62	1	0.04	Inactive phospholipase C-like protein 2 OS=Mus musculus GN=Plcl2 PE=1 SV=2
774	1	SwissProt	MYPT1_MOUSE	93	115383	381	3	92	2	0.09	Protein phosphatase 1 regulatory subunit 12A OS=Mus musculus GN=Ppp1r12a PE=1 SV=2
775	1	Trembl	G3UZM1_MOUSE	93	283644	394	4	163	1	0.02	Probable JmjC domain-containing histone demethylation protein 2C OS=Mus musculus GN=Jmjd1c PE=1 SV=1
776	1	SwissProt	KMT2E_MOUSE	93	206412	148	5	71	1	0.02	Histone-lysine N-methyltransferase 2E OS=Mus musculus GN=Kmt2e PE=1 SV=2
777	1	SwissProt	HEXI1_MOUSE	92	40390	50	3	21	1	0.26	Protein HEXIM1 OS=Mus musculus GN=Hexim1 PE=1 SV=1
778	1	SwissProt	PRRT3_MOUSE	92	101903	68	3	35	1	0.05	Proline-rich transmembrane protein 3 OS=Mus musculus GN=Prrt3 PE=1 SV=1
779	1	Trembl	G3UXH4_MOUSE	92	106464	102	2	58	1	0.05	Serine/threonine-protein kinase N2 OS=Mus musculus GN=Pkn2 PE=1 SV=1
780	1	SwissProt	CHSP1_MOUSE	92	16280	86	11	15	2	0.77	Calcium-regulated heat stable protein 1 OS=Mus musculus GN=Carhsp1 PE=1 SV=1
781	1	Trembl	B2RRE2_MOUSE	92	233021	277	5	125	1	0.04	Myo18a protein OS=Mus musculus GN=Myo18a PE=1 SV=1
782	1	SwissProt	VIR_MOUSE	92	203023	201	9	109	1	0.02	Protein virilizer homolog OS=Mus musculus GN=Virma PE=1 SV=1
783	1	SwissProt	TCEA3_MOUSE	92	39566	92	5	35	1	0.13	Transcription elongation factor A protein 3 OS=Mus musculus GN=Tcea3 PE=1 SV=3
784	1	SwissProt	HEAT6_MOUSE	92	130665	179	3	54	1	0.04	HEAT repeat-containing protein 6 OS=Mus musculus GN=Heatr6 PE=1 SV=1
785	1	SwissProt	NELFE_MOUSE	91	42642	84	3	40	1	0.12	Negative elongation factor E OS=Mus musculus GN=Nelfe PE=1 SV=2
786	1	SwissProt	SYNEM_MOUSE	91	173276	282	2	106	2	0.06	Synemin OS=Mus musculus GN=Synm PE=1 SV=2
787	1	SwissProt	DOCK7_MOUSE	91	243167	217	2	100	2	0.04	Dedicator of cytokinesis protein 7 OS=Mus musculus GN=Dock7 PE=1 SV=3
788	1	Trembl	Q5SQB5_MOUSE	90	31817	73	5	28	3	0.56	Nucleophosmin OS=Mus musculus GN=Npm1 PE=1 SV=1
789	1	SwissProt	SRF_MOUSE	90	51273	39	3	24	1	0.1	Serum response factor OS=Mus musculus GN=Srf PE=1 SV=1
790	1	SwissProt	TM266_MOUSE	90	59374	44	2	10	1	0.08	Transmembrane protein 266 OS=Mus musculus GN=Tmem266 PE=1 SV=3
791	1	SwissProt	FOXK2_MOUSE	90	68632	89	5	40	1	0.07	Forkhead box protein K2 OS=Mus musculus GN=Foxk2 PE=1 SV=3
792	1	SwissProt	P66B_MOUSE	90	65712	136	6	39	2	0.15	Transcriptional repressor p66-beta OS=Mus musculus GN=Gatad2b PE=1 SV=1
793	1	SwissProt	WDR7_MOUSE	90	165797	175	6	80	3	0.09	WD repeat-containing protein 7 OS=Mus musculus GN=Wdr7 PE=1 SV=3
794	1	SwissProt	HGNAT_MOUSE	89	73313	31	4	22	1	0.07	Heparan-alpha-glucosaminide N-acetyltransferase OS=Mus musculus GN=Hgsnat PE=1 SV=2
795	1	SwissProt	CA131_MOUSE	89	31325	31	2	16	1	0.16	Uncharacterized protein C1orf131 homolog OS=Mus musculus PE=1 SV=1
796	1	SwissProt	KAT7_MOUSE	89	71281	107	3	51	1	0.07	Histone acetyltransferase KAT7 OS=Mus musculus GN=Kat7 PE=1 SV=1
797	1	SwissProt	Z385A_MOUSE	89	40764	48	5	17	1	0.12	Zinc finger protein 385A OS=Mus musculus GN=Znf385a PE=1 SV=2
798	1	Trembl	Q3TKC2_MOUSE	88	49804	60	3	29	1	0.21	Uncharacterized protein OS=Mus musculus GN=Psmc3 PE=2 SV=1
799	1	SwissProt	LIMA1_MOUSE	88	84635	164	9	63	3	0.18	LIM domain and actin-binding protein 1 OS=Mus musculus GN=Lima1 PE=1 SV=3
800	1	SwissProt	E41L5_MOUSE	88	82269	105	4	44	1	0.06	Band 4.1-like protein 5 OS=Mus musculus GN=Epb41l5 PE=1 SV=1
801	1	Trembl	B2RUC3_MOUSE	88	131742	153	4	66	2	0.07	Excision repair cross-complementing rodent repair deficiency, complementation group 5 OS=Mus musculus GN=Ercc5 PE=2 SV=1
802	1	SwissProt	SRC8_MOUSE	88	61384	147	6	33	2	0.36	Src substrate cortactin OS=Mus musculus GN=Cttn PE=1 SV=2
803	1	Trembl	F8WI88_MOUSE	88	20267	57	3	20	1	0.26	PEST proteolytic signal-containing nuclear protein OS=Mus musculus GN=Pcnp PE=1 SV=1
804	1	Trembl	A2BEG5_MOUSE	88	121884	147	3	68	1	0.04	Jumonji domain containing 2C OS=Mus musculus GN=Kdm4c PE=4 SV=1
805	1	SwissProt	CHM2B_MOUSE	88	23976	171	5	27	1	0.22	Charged multivesicular body protein 2b OS=Mus musculus GN=Chmp2b PE=1 SV=1
806	1	SwissProt	G6PI_MOUSE	88	62955	51	4	26	2	0.16	Glucose-6-phosphate isomerase OS=Mus musculus GN=Gpi PE=1 SV=4
807	1	Trembl	E9Q9T6_MOUSE	88	68436	65	3	30	1	0.07	RNA helicase OS=Mus musculus GN=Ddx55 PE=1 SV=1
808	1	SwissProt	PDE1C_MOUSE	88	80354	126	7	62	1	0.06	Calcium/calmodulin-dependent 3',5'-cyclic nucleotide phosphodiesterase 1C OS=Mus musculus GN=Pde1c PE=1 SV=2
809	1	Trembl	F6TKP4_MOUSE	87	26740	111	7	46	2	0.42	PHD finger protein 21A (Fragment) OS=Mus musculus GN=Phf21a PE=1 SV=1
810	1	Trembl	Q66JR2_MOUSE	87	44329	85	4	34	1	0.11	Stard10 protein (Fragment) OS=Mus musculus GN=Stard10 PE=2 SV=1
811	1	SwissProt	GPAM1_MOUSE	87	38988	53	7	18	2	0.27	GPALPP motifs-containing protein 1 OS=Mus musculus GN=Gpalpp1 PE=1 SV=2
812	1	SwissProt	TBX2_MOUSE	86	75262	92	4	46	1	0.06	T-box transcription factor TBX2 OS=Mus musculus GN=Tbx2 PE=1 SV=3
813	1	SwissProt	TPPC9_MOUSE	86	129633	71	3	48	1	0.04	Trafficking protein particle complex subunit 9 OS=Mus musculus GN=Trappc9 PE=1 SV=2
814	1	SwissProt	EPHB2_MOUSE	86	111311	139	3	61	1	0.04	Ephrin type-B receptor 2 OS=Mus musculus GN=Ephb2 PE=1 SV=3
815	1	Trembl	Q68FM7_MOUSE	86	172667	260	6	77	2	0.06	Rho guanine nucleotide exchange factor (GEF) 11 OS=Mus musculus GN=Arhgef11 PE=1 SV=1
816	1	SwissProt	CADM4_MOUSE	86	43153	42	4	18	1	0.12	Cell adhesion molecule 4 OS=Mus musculus GN=Cadm4 PE=1 SV=1
817	1	SwissProt	TPR_MOUSE	85	274223	417	4	153	1	0.04	Nucleoprotein TPR OS=Mus musculus GN=Tpr PE=1 SV=1
818	1	SwissProt	CRKL_MOUSE	85	33923	54	4	20	1	0.15	Crk-like protein OS=Mus musculus GN=Crkl PE=1 SV=2
819	1	SwissProt	MDC1_MOUSE	85	185869	203	3	84	2	0.05	Mediator of DNA damage checkpoint protein 1 OS=Mus musculus GN=Mdc1 PE=1 SV=1
820	1	SwissProt	PHAR4_MOUSE	85	76813	196	6	55	1	0.06	Phosphatase and actin regulator 4 OS=Mus musculus GN=Phactr4 PE=1 SV=2
821	1	Trembl	Q3U4P3_MOUSE	85	80066	106	10	44	1	0.06	Uncharacterized protein (Fragment) OS=Mus musculus GN=Dnm1l PE=2 SV=1
822	1	SwissProt	PKHO2_MOUSE	85	54182	64	3	26	2	0.19	Pleckstrin homology domain-containing family O member 2 OS=Mus musculus GN=Plekho2 PE=1 SV=1
823	1	Trembl	E9QAE4_MOUSE	85	301481	399	1	174	1	0.02	Histone-lysine N-methyltransferase OS=Mus musculus GN=Nsd1 PE=1 SV=1
824	1	SwissProt	THIO_MOUSE	85	12010	7	2	5	1	0.47	Thioredoxin OS=Mus musculus GN=Txn PE=1 SV=3
825	1	SwissProt	OGFR_MOUSE	85	71206	46	1	22	1	0.07	Opioid growth factor receptor OS=Mus musculus GN=Ogfr PE=1 SV=1
826	1	Trembl	E9Q9D6_MOUSE	85	107300	159	3	58	2	0.09	R3H domain-containing protein 2 OS=Mus musculus GN=R3hdm2 PE=1 SV=1
827	1	SwissProt	ANS1A_MOUSE	85	126077	216	3	73	1	0.04	Ankyrin repeat and SAM domain-containing protein 1A OS=Mus musculus GN=Anks1a PE=1 SV=3
828	1	SwissProt	SENP7_MOUSE	85	117585	94	2	51	1	0.04	Sentrin-specific protease 7 OS=Mus musculus GN=Senp7 PE=1 SV=1
829	1	SwissProt	KCNH7_MOUSE	85	136288	141	2	69	1	0.04	Potassium voltage-gated channel subfamily H member 7 OS=Mus musculus GN=Kcnh7 PE=1 SV=2
830	1	Trembl	Q0PD67_MOUSE	84	22891	60	3	19	1	0.23	RAB1, member RAS oncogene family, isoform CRA_a OS=Mus musculus GN=Rab1a PE=1 SV=1
831	1	Trembl	E9Q6R4_MOUSE	84	237897	352	3	125	1	0.02	AT-rich interactive domain-containing protein 1B OS=Mus musculus GN=Arid1b PE=1 SV=1
832	1	Trembl	A0A087WPX0_MOUSE	84	150420	132	8	82	1	0.03	Kinectin OS=Mus musculus GN=Ktn1 PE=1 SV=1
833	1	Trembl	Q80V76_MOUSE	84	41411	56	4	17	1	0.12	Pygopus 2 OS=Mus musculus GN=Pygo2 PE=1 SV=1
834	1	SwissProt	COMT_MOUSE	84	29695	54	9	15	1	0.17	Catechol O-methyltransferase OS=Mus musculus GN=Comt PE=1 SV=2
835	1	SwissProt	UB2E3_MOUSE	84	23184	18	3	10	1	0.22	Ubiquitin-conjugating enzyme E2 E3 OS=Mus musculus GN=Ube2e3 PE=1 SV=2
836	1	Trembl	F6QYD2_MOUSE	84	44578	67	3	29	2	0.24	DnaJ homolog subfamily C member 21 (Fragment) OS=Mus musculus GN=Dnajc21 PE=1 SV=1
837	1	Trembl	A2AQN5_MOUSE	84	80547	92	4	31	1	0.06	Acetyl-coenzyme A synthetase, cytoplasmic OS=Mus musculus GN=Acss2 PE=1 SV=1
838	1	Trembl	A0A286YE28_MOUSE	84	54527	246	6	70	5	0.54	Transketolase (Fragment) OS=Mus musculus GN=Tkt PE=1 SV=1
839	1	SwissProt	GPKOW_MOUSE	83	54083	75	5	24	2	0.19	G-patch domain and KOW motifs-containing protein OS=Mus musculus GN=Gpkow PE=1 SV=2
840	1	SwissProt	MED24_MOUSE	83	111510	105	2	47	1	0.04	Mediator of RNA polymerase II transcription subunit 24 OS=Mus musculus GN=Med24 PE=1 SV=1
841	1	Trembl	B2RUA1_MOUSE	83	93136	121	1	50	1	0.05	Splicing factor, arginine/serine-rich 18 OS=Mus musculus GN=Pnisr PE=2 SV=1
842	1	Trembl	D9HP81_MOUSE	82	178481	433	3	161	2	0.05	Regulating synaptic membrane exocytosis 2 OS=Mus musculus GN=Rims2 PE=1 SV=1
843	1	SwissProt	LIN7A_MOUSE	82	26091	89	7	19	1	0.43	Protein lin-7 homolog A OS=Mus musculus GN=Lin7a PE=1 SV=2
844	1	SwissProt	ARHG7_MOUSE	82	97736	193	6	75	3	0.16	Rho guanine nucleotide exchange factor 7 OS=Mus musculus GN=Arhgef7 PE=1 SV=2
845	1	Trembl	A3KGU9_MOUSE	82	288281	219	3	135	3	0.05	Spectrin alpha chain, non-erythrocytic 1 OS=Mus musculus GN=Sptan1 PE=1 SV=2
846	1	SwissProt	PLPR3_MOUSE	82	77272	110	4	47	3	0.2	Phospholipid phosphatase-related protein type 3 OS=Mus musculus GN=Plppr3 PE=1 SV=1
847	1	Trembl	E9Q0B9_MOUSE	82	55470	83	3	30	1	0.09	TOX high mobility group box family member 2 OS=Mus musculus GN=Tox2 PE=1 SV=1
848	1	SwissProt	PROF2_MOUSE	82	15364	14	1	7	1	0.36	Profilin-2 OS=Mus musculus GN=Pfn2 PE=1 SV=3
849	1	SwissProt	LNP_MOUSE	82	47755	44	3	20	1	0.1	Endoplasmic reticulum junction formation protein lunapark OS=Mus musculus GN=Lnpk PE=1 SV=1
850	1	SwissProt	RN169_MOUSE	82	77117	134	5	54	2	0.13	E3 ubiquitin-protein ligase RNF169 OS=Mus musculus GN=Rnf169 PE=1 SV=1
851	1	SwissProt	CE170_MOUSE	82	175514	409	2	169	2	0.06	Centrosomal protein of 170 kDa OS=Mus musculus GN=Cep170 PE=1 SV=2
852	1	SwissProt	RORB_MOUSE	81	54167	30	4	17	1	0.19	Nuclear receptor ROR-beta OS=Mus musculus GN=Rorb PE=1 SV=3
853	1	Trembl	B1APX2_MOUSE	81	50660	132	2	40	1	0.1	RIKEN cDNA 5031439G07 gene OS=Mus musculus GN=5031439G07Rik PE=1 SV=1
854	1	SwissProt	TBCB_MOUSE	81	27654	81	3	19	1	0.19	Tubulin-folding cofactor B OS=Mus musculus GN=Tbcb PE=1 SV=2
855	1	Trembl	Q3ULG4_MOUSE	81	41248	62	3	21	1	0.12	Uncharacterized protein OS=Mus musculus GN=Psmd4 PE=2 SV=1
856	1	SwissProt	RBM14_MOUSE	81	69577	123	11	42	1	0.07	RNA-binding protein 14 OS=Mus musculus GN=Rbm14 PE=1 SV=1
857	1	Trembl	Q3UYU9_MOUSE	81	46039	44	1	30	1	0.11	Uncharacterized protein OS=Mus musculus GN=Pbx2 PE=2 SV=1
858	1	Trembl	F7CJP6_MOUSE	81	11197	302	3	62	1	0.51	Menin (Fragment) OS=Mus musculus GN=Men1 PE=1 SV=1
859	1	Trembl	A0A0S3CWK3_MOUSE	80	141800	191	13	84	2	0.07	NArgBP2 OS=Mus musculus GN=Sorbs2 PE=2 SV=1
860	1	SwissProt	PAK2_MOUSE	80	58179	113	7	40	2	0.18	Serine/threonine-protein kinase PAK 2 OS=Mus musculus GN=Pak2 PE=1 SV=1
861	1	SwissProt	KCRU_MOUSE	80	47373	47	2	28	2	0.22	Creatine kinase U-type, mitochondrial OS=Mus musculus GN=Ckmt1 PE=1 SV=1
862	1	SwissProt	HBA_MOUSE	80	15133	32	6	9	1	0.36	Hemoglobin subunit alpha OS=Mus musculus GN=Hba PE=1 SV=2
863	1	Trembl	Q6PCX2_MOUSE	80	67884	51	3	21	1	0.15	Transporter OS=Mus musculus GN=Slc6a1 PE=2 SV=1
864	1	SwissProt	RABE1_MOUSE	79	99862	79	1	42	1	0.05	Rab GTPase-binding effector protein 1 OS=Mus musculus GN=Rabep1 PE=1 SV=2
865	1	SwissProt	MTMR2_MOUSE	79	73756	88	1	36	1	0.07	Myotubularin-related protein 2 OS=Mus musculus GN=Mtmr2 PE=1 SV=3
866	1	Trembl	E9QLR8_MOUSE	79	150928	137	2	66	1	0.03	Tripartite motif-containing protein 66 OS=Mus musculus GN=Trim66 PE=1 SV=1
867	1	Trembl	Q3TQR3_MOUSE	79	49394	59	2	30	1	0.1	MCG118037 OS=Mus musculus GN=Eif5 PE=1 SV=1
868	1	SwissProt	VSX2_MOUSE	79	39582	71	3	33	2	0.27	Visual system homeobox 2 OS=Mus musculus GN=Vsx2 PE=1 SV=1
869	1	Trembl	A0A140LI20_MOUSE	79	4466	19	2	6	1	1.73	Nucleosome assembly protein 1-like 4 (Fragment) OS=Mus musculus GN=Nap1l4 PE=1 SV=2
870	1	SwissProt	DMAP1_MOUSE	79	53268	55	2	25	1	0.09	DNA methyltransferase 1-associated protein 1 OS=Mus musculus GN=Dmap1 PE=1 SV=1
871	1	Trembl	Q4KL52_MOUSE	79	36867	45	2	26	1	0.14	Abscission/NoCut checkpoint regulator OS=Mus musculus GN=Zfyve19 PE=1 SV=1
872	1	SwissProt	AFAP1_MOUSE	79	81420	82	4	41	1	0.06	Actin filament-associated protein 1 OS=Mus musculus GN=Afap1 PE=1 SV=1
873	1	SwissProt	BFSP1_MOUSE	79	73966	45	3	23	1	0.07	Filensin OS=Mus musculus GN=Bfsp1 PE=1 SV=1
874	1	SwissProt	TNR6C_MOUSE	79	176351	216	3	92	2	0.06	Trinucleotide repeat-containing gene 6C protein OS=Mus musculus GN=Tnrc6c PE=1 SV=2
875	1	SwissProt	HNRPM_MOUSE	79	77940	206	2	69	1	0.06	Heterogeneous nuclear ribonucleoprotein M OS=Mus musculus GN=Hnrnpm PE=1 SV=3
876	1	Trembl	F7CC56_MOUSE	79	170684	290	3	107	2	0.06	RB1-inducible coiled-coil protein 1 (Fragment) OS=Mus musculus GN=Rb1cc1 PE=1 SV=1
877	1	Trembl	A0A0A6YW88_MOUSE	79	52042	30	4	18	1	0.09	CaM kinase-like vesicle-associated protein OS=Mus musculus GN=Camkv PE=1 SV=1
878	1	SwissProt	NSD3_MOUSE	78	164834	185	2	90	2	0.06	Histone-lysine N-methyltransferase NSD3 OS=Mus musculus GN=Nsd3 PE=1 SV=2
879	1	SwissProt	PR40A_MOUSE	78	108698	164	3	72	2	0.09	Pre-mRNA-processing factor 40 homolog A OS=Mus musculus GN=Prpf40a PE=1 SV=1
880	1	Trembl	S4R2I9_MOUSE	78	143629	290	4	108	2	0.07	Zinc finger protein 532 OS=Mus musculus GN=Zfp532 PE=1 SV=1
881	1	SwissProt	KLC3_MOUSE	78	56200	75	2	30	1	0.09	Kinesin light chain 3 OS=Mus musculus GN=Klc3 PE=1 SV=1
882	1	SwissProt	AQP1_MOUSE	78	29003	125	3	9	2	0.38	Aquaporin-1 OS=Mus musculus GN=Aqp1 PE=1 SV=3
883	1	SwissProt	RPGR_MOUSE	78	112700	109	2	56	1	0.04	X-linked retinitis pigmentosa GTPase regulator OS=Mus musculus GN=Rpgr PE=1 SV=2
884	1	Trembl	F6ZS70_MOUSE	78	86918	220	3	90	1	0.06	Non-specific serine/threonine protein kinase (Fragment) OS=Mus musculus GN=Mark2 PE=1 SV=1
885	1	SwissProt	HDAC2_MOUSE	78	55837	125	6	37	3	0.53	Histone deacetylase 2 OS=Mus musculus GN=Hdac2 PE=1 SV=1
886	1	SwissProt	PACS1_MOUSE	77	105164	156	4	63	2	0.09	Phosphofurin acidic cluster sorting protein 1 OS=Mus musculus GN=Pacs1 PE=1 SV=2
887	1	Trembl	Q6A099_MOUSE	77	202108	155	5	82	2	0.05	Golgi-specific brefeldin A-resistance factor 1 (Fragment) OS=Mus musculus GN=Gbf1 PE=1 SV=1
888	1	SwissProt	TE2IP_MOUSE	77	43611	48	3	26	1	0.11	Telomeric repeat-binding factor 2-interacting protein 1 OS=Mus musculus GN=Terf2ip PE=1 SV=1
889	1	SwissProt	THOC5_MOUSE	77	79377	87	4	33	2	0.13	THO complex subunit 5 homolog OS=Mus musculus GN=Thoc5 PE=1 SV=2
890	1	SwissProt	TAF6_MOUSE	77	73255	44	2	25	1	0.07	Transcription initiation factor TFIID subunit 6 OS=Mus musculus GN=Taf6 PE=1 SV=1
891	1	Trembl	O35558_MOUSE	77	33979	34	1	16	1	0.15	Mitogen-activated protein kinase OS=Mus musculus GN=Erk2 PE=3 SV=1
892	1	Trembl	A0A0G2JEY4_MOUSE	77	20075	36	3	13	1	0.26	RIKEN cDNA 3110082I17 gene OS=Mus musculus GN=3110082I17Rik PE=1 SV=1
893	1	Trembl	B9EHS3_MOUSE	77	167254	155	4	79	1	0.03	Hisppd2a protein OS=Mus musculus GN=Ppip5k1 PE=2 SV=1
894	1	Trembl	A0A087WNZ9_MOUSE	77	56927	51	2	29	1	0.09	Regulator of G-protein-signaling 6 OS=Mus musculus GN=Rgs6 PE=1 SV=1
895	1	Trembl	A0A286YCV9_MOUSE	77	206183	250	2	119	1	0.02	Kinesin family member 13B OS=Mus musculus GN=Kif13b PE=1 SV=1
896	1	Trembl	B9EKQ3_MOUSE	77	185160	246	5	104	2	0.05	Prdm2 protein OS=Mus musculus GN=Prdm2 PE=2 SV=1
897	1	SwissProt	AATM_MOUSE	77	47780	428	4	30	2	0.22	Aspartate aminotransferase, mitochondrial OS=Mus musculus GN=Got2 PE=1 SV=1
898	1	Trembl	A1L341_MOUSE	76	84927	132	9	45	1	0.06	Dual-specificity tyrosine-phosphorylation-regulated kinase 1A OS=Mus musculus GN=Dyrk1a PE=1 SV=1
899	1	Trembl	B1AQY2_MOUSE	76	163428	247	3	109	1	0.03	Rho GTPase-activating protein 23 OS=Mus musculus GN=Arhgap23 PE=1 SV=1
900	1	SwissProt	DDX59_MOUSE	76	68762	88	3	45	2	0.15	Probable ATP-dependent RNA helicase DDX59 OS=Mus musculus GN=Ddx59 PE=1 SV=1
901	1	SwissProt	SCG2_MOUSE	76	70600	80	2	32	1	0.07	Secretogranin-2 OS=Mus musculus GN=Scg2 PE=1 SV=1
902	1	Trembl	B2RW11_MOUSE	76	52703	135	3	37	1	0.09	Ankyrin repeat domain 34A OS=Mus musculus GN=Ankrd34a PE=1 SV=1
903	1	Trembl	B1AVY2_MOUSE	76	60159	97	3	46	1	0.08	Gamma-aminobutyric acid receptor subunit alpha-3 OS=Mus musculus GN=Gabra3 PE=1 SV=1
904	1	Trembl	B7ZMR9_MOUSE	76	76021	99	3	42	1	0.06	MCG12507, isoform CRA_a OS=Mus musculus GN=Zfp800 PE=1 SV=1
905	1	Trembl	A1ILG8_MOUSE	76	422162	1452	1	238	1	0.01	Chorein OS=Mus musculus GN=Vps13c PE=2 SV=1
906	1	SwissProt	RIMS1_MOUSE	76	164315	283	4	130	2	0.09	Regulating synaptic membrane exocytosis protein 1 OS=Mus musculus GN=Rims1 PE=1 SV=2
907	1	SwissProt	KDM1B_MOUSE	76	93885	109	1	42	1	0.05	Lysine-specific histone demethylase 1B OS=Mus musculus GN=Kdm1b PE=1 SV=1
908	1	Trembl	B2RU90_MOUSE	75	72711	143	6	33	1	0.07	PR domain containing 8 OS=Mus musculus GN=Prdm8 PE=1 SV=1
909	1	SwissProt	VIAAT_MOUSE	75	58313	56	6	14	1	0.08	Vesicular inhibitory amino acid transporter OS=Mus musculus GN=Slc32a1 PE=1 SV=3
910	1	SwissProt	LC7L3_MOUSE	75	51818	73	7	28	1	0.1	Luc7-like protein 3 OS=Mus musculus GN=Luc7l3 PE=1 SV=1
911	1	SwissProt	SORT_MOUSE	75	92112	75	6	38	1	0.05	Sortilin OS=Mus musculus GN=Sort1 PE=1 SV=1
912	1	SwissProt	NEB2_MOUSE	75	89580	70	2	50	1	0.05	Neurabin-2 OS=Mus musculus GN=Ppp1r9b PE=1 SV=1
913	1	SwissProt	PIEZ1_MOUSE	75	295063	109	2	73	1	0.02	Piezo-type mechanosensitive ion channel component 1 OS=Mus musculus GN=Piezo1 PE=1 SV=1
914	1	Trembl	Q3UCH0_MOUSE	75	33546	40	1	23	1	0.15	60S ribosomal protein L6 OS=Mus musculus GN=Rpl6 PE=1 SV=1
915	1	SwissProt	PRUN2_MOUSE	75	341188	324	2	115	2	0.03	Protein prune homolog 2 OS=Mus musculus GN=Prune2 PE=1 SV=2
916	1	SwissProt	AGRB1_MOUSE	75	176664	125	3	70	1	0.03	Adhesion G protein-coupled receptor B1 OS=Mus musculus GN=Adgrb1 PE=1 SV=1
917	1	SwissProt	CBP_MOUSE	75	268119	217	1	83	1	0.02	CREB-binding protein OS=Mus musculus GN=Crebbp PE=1 SV=3
918	1	SwissProt	TRIM9_MOUSE	74	92694	75	3	40	2	0.11	E3 ubiquitin-protein ligase TRIM9 OS=Mus musculus GN=Trim9 PE=1 SV=2
919	1	SwissProt	PDZD8_MOUSE	74	128857	118	1	59	1	0.04	PDZ domain-containing protein 8 OS=Mus musculus GN=Pdzd8 PE=2 SV=1
920	1	Trembl	Q3ULC7_MOUSE	74	94164	158	6	63	2	0.16	Uncharacterized protein OS=Mus musculus GN=Ddx21 PE=2 SV=1
921	1	SwissProt	PACN2_MOUSE	74	56140	34	3	23	1	0.09	Protein kinase C and casein kinase substrate in neurons protein 2 OS=Mus musculus GN=Pacsin2 PE=1 SV=1
922	1	SwissProt	RP3A_MOUSE	74	76297	127	13	32	1	0.06	Rabphilin-3A OS=Mus musculus GN=Rph3a PE=1 SV=2
923	1	Trembl	A0A0U1RQ32_MOUSE	74	185627	199	1	98	1	0.03	Transient receptor potential cation channel subfamily M member 1 OS=Mus musculus GN=Trpm1 PE=4 SV=1
924	1	Trembl	E9Q226_MOUSE	73	34087	18	2	12	1	0.15	Cyclin Y-like 1 OS=Mus musculus GN=Ccnyl1 PE=1 SV=1
925	1	Trembl	B1AR09_MOUSE	73	111977	160	3	63	2	0.09	Myeloid/lymphoid or mixed-lineage leukemia; translocated to, 6 OS=Mus musculus GN=Mllt6 PE=1 SV=1
926	1	SwissProt	SCFD1_MOUSE	73	72619	120	1	44	1	0.07	Sec1 family domain-containing protein 1 OS=Mus musculus GN=Scfd1 PE=1 SV=1
927	1	SwissProt	RUFY3_MOUSE	72	53258	157	4	33	2	0.19	Protein RUFY3 OS=Mus musculus GN=Rufy3 PE=1 SV=1
928	1	SwissProt	AQP4_MOUSE	72	34870	29	5	9	1	0.31	Aquaporin-4 OS=Mus musculus GN=Aqp4 PE=1 SV=2
929	1	Trembl	E9Q6R7_MOUSE	72	394628	327	1	167	1	0.01	Utrophin OS=Mus musculus GN=Utrn PE=1 SV=1
930	1	SwissProt	HDAC4_MOUSE	72	119287	133	1	56	1	0.04	Histone deacetylase 4 OS=Mus musculus GN=Hdac4 PE=1 SV=1
931	1	SwissProt	TM10A_MOUSE	72	38170	69	3	22	1	0.13	tRNA methyltransferase 10 homolog A OS=Mus musculus GN=Trmt10a PE=2 SV=2
932	1	Trembl	E0CZ78_MOUSE	72	59721	39	3	23	1	0.08	Serine/threonine-protein phosphatase OS=Mus musculus GN=Ppp3cb PE=1 SV=1
933	1	SwissProt	ESYT2_MOUSE	72	94537	90	3	46	1	0.05	Extended synaptotagmin-2 OS=Mus musculus GN=Esyt2 PE=1 SV=1
934	1	SwissProt	VINC_MOUSE	72	117215	222	1	79	1	0.04	Vinculin OS=Mus musculus GN=Vcl PE=1 SV=4
935	1	Trembl	B2RW20_MOUSE	72	97088	59	2	36	1	0.05	Family with sequence similarity 40, member B OS=Mus musculus GN=Strip2 PE=2 SV=1
936	1	Trembl	Q3TX26_MOUSE	72	29833	11	2	7	1	0.17	Uncharacterized protein OS=Mus musculus GN=Anp32e PE=2 SV=1
937	1	Trembl	Q6NVE5_MOUSE	72	108007	204	4	61	2	0.09	cDNA sequence BC068157 OS=Mus musculus GN=Prr36 PE=2 SV=1
938	1	Trembl	D3YUP9_MOUSE	72	102175	111	1	49	1	0.05	Disintegrin and metalloproteinase domain-containing protein 22 OS=Mus musculus GN=Adam22 PE=1 SV=1
939	1	Trembl	Q5ND50_MOUSE	71	29380	33	2	20	1	0.17	Adapter molecule crk OS=Mus musculus GN=Crk PE=1 SV=2
940	1	SwissProt	NACAD_MOUSE	71	157865	137	4	63	2	0.06	NAC-alpha domain-containing protein 1 OS=Mus musculus GN=Nacad PE=1 SV=1
941	1	SwissProt	AGRA2_MOUSE	71	145303	196	2	58	1	0.03	Adhesion G protein-coupled receptor A2 OS=Mus musculus GN=Adgra2 PE=1 SV=2
942	1	SwissProt	OSTF1_MOUSE	71	23996	25	3	12	1	0.22	Osteoclast-stimulating factor 1 OS=Mus musculus GN=Ostf1 PE=1 SV=2
943	1	SwissProt	QCR2_MOUSE	71	48262	64	1	29	1	0.1	Cytochrome b-c1 complex subunit 2, mitochondrial OS=Mus musculus GN=Uqcrc2 PE=1 SV=1
944	1	SwissProt	MINY1_MOUSE	71	51878	51	3	12	1	0.1	Ubiquitin carboxyl-terminal hydrolase MINDY-1 OS=Mus musculus GN=Mindy1 PE=1 SV=1
945	1	Trembl	G5E866_MOUSE	71	146479	317	5	87	4	0.14	Splicing factor 3B subunit 1 OS=Mus musculus GN=Sf3b1 PE=1 SV=1
946	1	Trembl	E9QP19_MOUSE	71	125763	78	1	54	1	0.04	E3 ubiquitin-protein ligase TRIM33 OS=Mus musculus GN=Trim33 PE=1 SV=1
947	1	SwissProt	AASD1_MOUSE	71	45228	43	3	28	2	0.23	Alanyl-tRNA editing protein Aarsd1 OS=Mus musculus GN=Aarsd1 PE=1 SV=2
948	1	SwissProt	MIC19_MOUSE	71	26546	76	1	26	1	0.19	MICOS complex subunit Mic19 OS=Mus musculus GN=Chchd3 PE=1 SV=1
949	1	SwissProt	ZC21A_MOUSE	71	35757	74	4	29	1	0.14	Zinc finger C2HC domain-containing protein 1A OS=Mus musculus GN=Zc2hc1a PE=1 SV=1
950	1	SwissProt	KCJ13_MOUSE	70	40823	48	5	20	1	0.12	Inward rectifier potassium channel 13 OS=Mus musculus GN=Kcnj13 PE=3 SV=1
951	1	Trembl	A0A0R4J1K1_MOUSE	70	78451	28	1	20	1	0.06	CCR4-NOT transcription complex subunit 4 OS=Mus musculus GN=Cnot4 PE=1 SV=1
952	1	Trembl	H3BJZ1_MOUSE	70	12250	16	3	9	1	0.46	FUN14 domain containing 1, isoform CRA_c OS=Mus musculus GN=Fundc1 PE=1 SV=1
953	1	SwissProt	THOC2_MOUSE	70	184540	188	1	99	1	0.03	THO complex subunit 2 OS=Mus musculus GN=Thoc2 PE=1 SV=1
954	1	Trembl	B7ZN13_MOUSE	70	50996	54	1	33	1	0.1	Aldehyde dehydrogenase OS=Mus musculus GN=Aldh3a1 PE=2 SV=1
955	1	SwissProt	MIO_MOUSE	70	99925	136	5	53	1	0.05	GATOR complex protein MIOS OS=Mus musculus GN=Mios PE=1 SV=2
956	1	SwissProt	U2AF2_MOUSE	69	53825	63	10	18	2	0.19	Splicing factor U2AF 65 kDa subunit OS=Mus musculus GN=U2af2 PE=1 SV=3
957	1	Trembl	Q9DD05_MOUSE	70	36472	71	1	24	1	0.14	Delta-aminolevulinic acid dehydratase OS=Mus musculus GN=Alad PE=2 SV=1
958	1	SwissProt	PSMD9_MOUSE	70	24876	15	2	9	1	0.21	26S proteasome non-ATPase regulatory subunit 9 OS=Mus musculus GN=Psmd9 PE=1 SV=1
959	1	SwissProt	CXA8_MOUSE	69	50079	74	7	27	3	0.33	Gap junction alpha-8 protein OS=Mus musculus GN=Gja8 PE=1 SV=2
960	1	Trembl	F8WHQ1_MOUSE	69	26967	84	6	19	3	0.68	Tumor protein D52 OS=Mus musculus GN=Tpd52 PE=1 SV=1
961	1	SwissProt	CSC1_MOUSE	69	93977	62	2	33	1	0.05	Calcium permeable stress-gated cation channel 1 OS=Mus musculus GN=Tmem63c PE=1 SV=1
962	1	SwissProt	MTA70_MOUSE	69	65260	62	1	32	1	0.07	N6-adenosine-methyltransferase subunit METTL3 OS=Mus musculus GN=Mettl3 PE=1 SV=2
963	1	Trembl	Q3TQ02_MOUSE	69	57807	88	1	37	1	0.08	Alkaline phosphatase OS=Mus musculus GN=Alpl PE=2 SV=1
964	1	SwissProt	GBG3_MOUSE	69	8527	56	3	8	2	4.01	Guanine nucleotide-binding protein G(I)/G(S)/G(O) subunit gamma-3 OS=Mus musculus GN=Gng3 PE=1 SV=1
965	1	SwissProt	DFFA_MOUSE	69	37006	53	10	16	1	0.14	DNA fragmentation factor subunit alpha OS=Mus musculus GN=Dffa PE=1 SV=2
966	1	Trembl	D3Z687_MOUSE	69	20102	149	3	24	2	0.59	RIKEN cDNA 0610010K14 gene OS=Mus musculus GN=0610010K14Rik PE=1 SV=2
967	1	Trembl	Q3TI79_MOUSE	69	57861	72	4	39	1	0.18	Uncharacterized protein OS=Mus musculus GN=Dkc1 PE=2 SV=1
968	1	SwissProt	TANC2_MOUSE	69	221608	330	1	134	1	0.02	Protein TANC2 OS=Mus musculus GN=Tanc2 PE=1 SV=1
969	1	SwissProt	KKCC1_MOUSE	68	56430	85	3	27	1	0.09	Calcium/calmodulin-dependent protein kinase kinase 1 OS=Mus musculus GN=Camkk1 PE=1 SV=1
970	1	SwissProt	NUDC_MOUSE	68	38334	30	1	18	1	0.13	Nuclear migration protein nudC OS=Mus musculus GN=Nudc PE=1 SV=1
971	1	Trembl	F8VPQ4_MOUSE	68	125339	262	4	84	3	0.12	SLIT-ROBO Rho GTPase-activating protein 3 OS=Mus musculus GN=Srgap3 PE=1 SV=1
972	1	SwissProt	DACT3_MOUSE	68	63704	75	2	38	1	0.08	Dapper homolog 3 OS=Mus musculus GN=Dact3 PE=1 SV=1
973	1	Trembl	A0A286YCU4_MOUSE	68	58595	133	3	36	1	0.08	Synaptotagmin-7 OS=Mus musculus GN=Syt7 PE=1 SV=1
974	1	SwissProt	SFSWA_MOUSE	68	104526	131	2	58	2	0.09	Splicing factor, suppressor of white-apricot homolog OS=Mus musculus GN=Sfswap PE=1 SV=2
975	1	SwissProt	CDR2_MOUSE	68	52400	47	2	24	1	0.09	Cerebellar degeneration-related protein 2 OS=Mus musculus GN=Cdr2 PE=1 SV=2
976	1	SwissProt	CXAR_MOUSE	68	40492	133	5	25	1	0.12	Coxsackievirus and adenovirus receptor homolog OS=Mus musculus GN=Cxadr PE=1 SV=1
977	1	Trembl	A0A1S6GWH5_MOUSE	67	125412	111	2	56	1	0.04	Uncharacterized protein OS=Mus musculus GN=Uba1 PE=2 SV=1
978	1	Trembl	Q61478_MOUSE	67	33425	44	1	21	1	0.15	DbpA murine homologue OS=Mus musculus GN=Ybx3 PE=2 SV=1
979	1	Trembl	E9Q3V0_MOUSE	67	71441	47	3	18	1	0.07	Sodium- and chloride-dependent glycine transporter 1 OS=Mus musculus GN=Slc6a9 PE=1 SV=1
980	1	SwissProt	KMT5B_MOUSE	67	99945	137	2	60	1	0.05	Histone-lysine N-methyltransferase KMT5B OS=Mus musculus GN=Kmt5b PE=1 SV=2
981	1	Trembl	Q8R126_MOUSE	67	54531	19	2	10	1	0.09	Gltscr2 protein (Fragment) OS=Mus musculus GN=Nop53 PE=2 SV=1
982	1	SwissProt	ZN768_MOUSE	67	64040	70	4	38	2	0.16	Zinc finger protein 768 OS=Mus musculus GN=Znf768 PE=1 SV=1
983	1	SwissProt	MBB1A_MOUSE	67	152854	213	2	89	1	0.03	Myb-binding protein 1A OS=Mus musculus GN=Mybbp1a PE=1 SV=2
984	1	Trembl	I7HJQ9_MOUSE	67	76234	63	4	29	1	0.06	Myotubularin-related protein 1 OS=Mus musculus GN=Mtmr1 PE=1 SV=1
985	1	Trembl	A0A1L1SSC0_MOUSE	67	59749	147	5	51	1	0.08	Leucine-rich repeat flightless-interacting protein 2 OS=Mus musculus GN=Lrrfip2 PE=1 SV=1
986	1	SwissProt	DMXL1_MOUSE	67	339844	288	2	146	1	0.01	DmX-like protein 1 OS=Mus musculus GN=Dmxl1 PE=1 SV=1
987	1	Trembl	A0A1D5RLL3_MOUSE	67	96537	96	2	53	1	0.05	Protein EFR3 homolog A OS=Mus musculus GN=Efr3a PE=1 SV=1
988	1	Trembl	Q3U0S4_MOUSE	66	105486	112	2	44	1	0.05	Uncharacterized protein OS=Mus musculus GN=Ctdp1 PE=2 SV=1
989	1	SwissProt	CEP76_MOUSE	66	75510	47	2	20	1	0.06	Centrosomal protein of 76 kDa OS=Mus musculus GN=Cep76 PE=1 SV=1
990	1	SwissProt	SMAD2_MOUSE	66	53145	56	9	17	1	0.09	Mothers against decapentaplegic homolog 2 OS=Mus musculus GN=Smad2 PE=1 SV=2
991	1	Trembl	B1AXH8_MOUSE	66	68265	61	3	29	1	0.07	Protein CBFA2T1 OS=Mus musculus GN=Runx1t1 PE=1 SV=1
992	1	SwissProt	WIPI2_MOUSE	66	49244	66	8	28	1	0.1	WD repeat domain phosphoinositide-interacting protein 2 OS=Mus musculus GN=Wipi2 PE=1 SV=1
993	1	Trembl	Q3UYB8_MOUSE	66	45768	76	3	39	2	0.23	Uncharacterized protein OS=Mus musculus GN=Bfsp2 PE=2 SV=1
994	1	SwissProt	SDE2_MOUSE	66	49405	65	2	28	1	0.1	Replication stress response regulator SDE2 OS=Mus musculus GN=Sde2 PE=1 SV=1
995	1	SwissProt	AKIB1_MOUSE	66	123908	142	2	59	1	0.04	Ankyrin repeat and IBR domain-containing protein 1 OS=Mus musculus GN=Ankib1 PE=1 SV=2
996	1	SwissProt	CRYM_MOUSE	66	33673	24	1	11	1	0.15	Ketimine reductase mu-crystallin OS=Mus musculus GN=Crym PE=1 SV=1
997	1	SwissProt	HMGN5_MOUSE	66	45488	27	2	19	1	0.11	High mobility group nucleosome-binding domain-containing protein 5 OS=Mus musculus GN=Hmgn5 PE=1 SV=2
998	1	SwissProt	ATP5I_MOUSE	66	8230	13	2	5	1	0.75	ATP synthase subunit e, mitochondrial OS=Mus musculus GN=Atp5i PE=1 SV=2
999	1	SwissProt	CALR_MOUSE	65	48136	17	2	12	1	0.1	Calreticulin OS=Mus musculus GN=Calr PE=1 SV=1
1000	1	SwissProt	CBX5_MOUSE	65	22343	25	3	11	1	0.23	Chromobox protein homolog 5 OS=Mus musculus GN=Cbx5 PE=1 SV=1
1001	1	SwissProt	PP4R2_MOUSE	65	46849	71	2	32	1	0.11	Serine/threonine-protein phosphatase 4 regulatory subunit 2 OS=Mus musculus GN=Ppp4r2 PE=1 SV=1
1002	1	SwissProt	RCOR1_MOUSE	65	52739	53	3	29	1	0.09	REST corepressor 1 OS=Mus musculus GN=Rcor1 PE=1 SV=3
1003	1	SwissProt	FETUA_MOUSE	65	38100	43	4	10	2	0.28	Alpha-2-HS-glycoprotein OS=Mus musculus GN=Ahsg PE=1 SV=1
1004	1	Trembl	Q0PD53_MOUSE	65	23561	60	4	30	2	0.49	RAB6B, member RAS oncogene family OS=Mus musculus GN=Rab6b PE=1 SV=1
1005	1	SwissProt	L2GL1_MOUSE	65	113801	71	3	40	1	0.04	Lethal(2) giant larvae protein homolog 1 OS=Mus musculus GN=Llgl1 PE=1 SV=1
1006	1	SwissProt	WASC4_MOUSE	65	137309	181	1	67	1	0.04	WASH complex subunit 4 OS=Mus musculus GN=Washc4 PE=1 SV=2
1007	1	SwissProt	RBM25_MOUSE	65	99833	49	3	25	1	0.05	RNA-binding protein 25 OS=Mus musculus GN=Rbm25 PE=1 SV=2
1008	1	SwissProt	UB2V2_MOUSE	65	16413	36	4	15	1	0.33	Ubiquitin-conjugating enzyme E2 variant 2 OS=Mus musculus GN=Ube2v2 PE=1 SV=4
1009	1	Trembl	Q5SW15_MOUSE	65	67620	107	2	41	2	0.15	U6 small nuclear RNA (adenine-(43)-N(6))-methyltransferase OS=Mus musculus GN=Mettl16 PE=1 SV=1
1010	1	SwissProt	TTC3_MOUSE	64	227097	147	3	89	2	0.04	E3 ubiquitin-protein ligase TTC3 OS=Mus musculus GN=Ttc3 PE=1 SV=2
1011	1	SwissProt	LAT2_MOUSE	64	58463	37	3	14	1	0.08	Large neutral amino acids transporter small subunit 2 OS=Mus musculus GN=Slc7a8 PE=1 SV=1
1012	1	Trembl	A0A087WQA5_MOUSE	64	23085	90	2	39	1	0.22	TAR DNA-binding protein 43 (Fragment) OS=Mus musculus GN=Tardbp PE=1 SV=1
1013	1	Trembl	F7AIV2_MOUSE	64	37909	241	1	68	1	0.13	SH2 domain-containing adapter protein F (Fragment) OS=Mus musculus GN=Shf PE=1 SV=1
1014	1	SwissProt	HD_MOUSE	64	348520	334	3	151	1	0.03	Huntingtin OS=Mus musculus GN=Htt PE=1 SV=2
1015	1	Trembl	B1GX81_MOUSE	64	64920	98	2	41	2	0.16	PAK3cb protein OS=Mus musculus GN=Pak3 PE=2 SV=1
1016	1	SwissProt	SERC1_MOUSE	64	51502	46	1	20	1	0.1	Serine incorporator 1 OS=Mus musculus GN=Serinc1 PE=1 SV=1
1017	1	Trembl	Q3TXH8_MOUSE	64	61516	82	3	43	2	0.17	Uncharacterized protein OS=Mus musculus GN=Wbp11 PE=2 SV=1
1018	1	SwissProt	MTMR5_MOUSE	64	210614	241	2	95	1	0.02	Myotubularin-related protein 5 OS=Mus musculus GN=Sbf1 PE=1 SV=2
1019	1	Trembl	A0A0G2JFX7_MOUSE	64	19245	8	2	3	1	0.28	RNA-binding protein 8A OS=Mus musculus GN=Rbm8a PE=1 SV=1
1020	1	Trembl	Q3UZ62_MOUSE	64	123488	251	1	89	1	0.04	Uncharacterized protein OS=Mus musculus GN=Usp8 PE=2 SV=1
1021	1	SwissProt	KMT2A_MOUSE	64	434172	646	4	283	3	0.03	Histone-lysine N-methyltransferase 2A OS=Mus musculus GN=Kmt2a PE=1 SV=3
1022	1	SwissProt	STXB5_MOUSE	64	129166	735	2	62	1	0.04	Syntaxin-binding protein 5 OS=Mus musculus GN=Stxbp5 PE=1 SV=3
1023	1	SwissProt	GTR1_MOUSE	63	54292	28	2	16	1	0.09	Solute carrier family 2, facilitated glucose transporter member 1 OS=Mus musculus GN=Slc2a1 PE=1 SV=4
1024	1	Trembl	E9PYH6_MOUSE	63	186744	227	2	93	1	0.03	SET domain-containing 1A OS=Mus musculus GN=Setd1a PE=1 SV=1
1025	1	SwissProt	GABR2_MOUSE	63	106625	124	4	55	2	0.09	Gamma-aminobutyric acid type B receptor subunit 2 OS=Mus musculus GN=Gabbr2 PE=1 SV=2
1026	1	SwissProt	RBM27_MOUSE	63	118935	74	2	42	1	0.04	RNA-binding protein 27 OS=Mus musculus GN=Rbm27 PE=1 SV=3
1027	1	SwissProt	OPTN_MOUSE	63	67660	83	1	34	1	0.07	Optineurin OS=Mus musculus GN=Optn PE=1 SV=1
1028	1	SwissProt	FYCO1_MOUSE	63	164060	109	4	62	1	0.03	FYVE and coiled-coil domain-containing protein 1 OS=Mus musculus GN=Fyco1 PE=1 SV=1
1029	1	Trembl	E9Q5M4_MOUSE	63	96057	156	3	56	1	0.05	Zinc finger RNA-binding protein 2 OS=Mus musculus GN=Zfr2 PE=1 SV=1
1030	1	SwissProt	CATIN_MOUSE	63	90777	48	2	32	2	0.11	Cactin OS=Mus musculus GN=Cactin PE=1 SV=2
1031	1	Trembl	Q5DTG0_MOUSE	63	136017	131	3	60	1	0.07	Phospholipid-transporting ATPase (Fragment) OS=Mus musculus GN=Atp8a1 PE=2 SV=1
1032	1	SwissProt	JPH3_MOUSE	63	81579	93	3	45	2	0.12	Junctophilin-3 OS=Mus musculus GN=Jph3 PE=1 SV=1
1033	1	SwissProt	GDIA_MOUSE	62	51059	101	3	37	1	0.1	Rab GDP dissociation inhibitor alpha OS=Mus musculus GN=Gdi1 PE=1 SV=3
1034	1	SwissProt	VIGLN_MOUSE	62	142225	126	2	65	1	0.03	Vigilin OS=Mus musculus GN=Hdlbp PE=1 SV=1
1035	1	Trembl	F8WJA0_MOUSE	62	102110	103	2	55	1	0.05	ATP-dependent RNA helicase DDX24 OS=Mus musculus GN=Ddx24 PE=1 SV=1
1036	1	Trembl	F7C106_MOUSE	62	5835	81	1	28	1	1.16	Cytochrome c oxidase subunit 5B, mitochondrial (Fragment) OS=Mus musculus GN=Cox5b PE=1 SV=1
1037	1	Trembl	G5E893_MOUSE	62	234422	336	3	143	2	0.04	Ankyrin repeat domain 12 OS=Mus musculus GN=Ankrd12 PE=1 SV=1
1038	1	SwissProt	RB_MOUSE	62	106212	166	1	61	1	0.05	Retinoblastoma-associated protein OS=Mus musculus GN=Rb1 PE=1 SV=2
1039	1	SwissProt	TOIP1_MOUSE	62	67026	81	2	43	1	0.07	Torsin-1A-interacting protein 1 OS=Mus musculus GN=Tor1aip1 PE=1 SV=3
1040	1	Trembl	Q5DTG7_MOUSE	62	116644	392	5	79	2	0.08	MKIAA4223 protein (Fragment) OS=Mus musculus GN=Grip1 PE=2 SV=1
1041	1	SwissProt	UIF_MOUSE	62	35923	38	3	20	1	0.14	UAP56-interacting factor OS=Mus musculus GN=Fyttd1 PE=1 SV=1
1042	1	Trembl	Q571D8_MOUSE	62	92993	164	2	57	1	0.05	MKIAA0210 protein (Fragment) OS=Mus musculus GN=Tbc1d5 PE=2 SV=1
1043	1	SwissProt	NFIA_MOUSE	61	58915	62	5	25	1	0.17	Nuclear factor 1 A-type OS=Mus musculus GN=Nfia PE=1 SV=1
1044	1	SwissProt	VTI1A_MOUSE	61	24971	24	1	12	1	0.21	Vesicle transport through interaction with t-SNAREs homolog 1A OS=Mus musculus GN=Vti1a PE=1 SV=1
1045	1	Trembl	Q3TXM9_MOUSE	61	25787	34	3	17	1	0.2	Uncharacterized protein OS=Mus musculus GN=Srsf9 PE=2 SV=1
1046	1	SwissProt	SART3_MOUSE	61	110405	131	2	68	1	0.04	Squamous cell carcinoma antigen recognized by T-cells 3 OS=Mus musculus GN=Sart3 PE=1 SV=1
1047	1	SwissProt	KGP1_MOUSE	61	76929	67	1	41	1	0.06	cGMP-dependent protein kinase 1 OS=Mus musculus GN=Prkg1 PE=1 SV=1
1048	1	Trembl	V9GX23_MOUSE	61	359336	686	2	225	1	0.01	Vacuolar protein sorting 13D (Fragment) OS=Mus musculus GN=Vps13d PE=1 SV=1
1049	1	SwissProt	S39AA_MOUSE	61	95133	42	1	22	1	0.05	Zinc transporter ZIP10 OS=Mus musculus GN=Slc39a10 PE=1 SV=1
1050	1	Trembl	Q3UGY4_MOUSE	61	268837	226	3	111	2	0.04	Spectrin beta chain OS=Mus musculus GN=Sptb PE=2 SV=1
1051	1	Trembl	Q3TAR6_MOUSE	61	51596	102	3	34	1	0.1	Uncharacterized protein OS=Mus musculus GN=Vrk3 PE=1 SV=1
1052	1	SwissProt	NKTR_MOUSE	61	164434	398	4	158	2	0.06	NK-tumor recognition protein OS=Mus musculus GN=Nktr PE=1 SV=4
1053	1	Trembl	A0A286YCP1_MOUSE	61	134902	410	3	121	1	0.04	Calcium-activated potassium channel subunit alpha-1 (Fragment) OS=Mus musculus GN=Kcnma1 PE=1 SV=1
1054	1	SwissProt	PGBD5_MOUSE	61	58833	60	2	29	1	0.08	PiggyBac transposable element-derived protein 5 OS=Mus musculus GN=Pgbd5 PE=1 SV=1
1055	1	Trembl	Q3UJX2_MOUSE	61	65454	48	3	23	1	0.07	Uncharacterized protein OS=Mus musculus GN=Ctnnbl1 PE=2 SV=1
1056	1	Trembl	H3BJB6_MOUSE	61	26082	120	1	58	1	0.2	T-complex protein 1 subunit theta (Fragment) OS=Mus musculus GN=Cct8 PE=1 SV=1
1057	1	Trembl	Q3UJF1_MOUSE	60	121999	241	1	48	1	0.04	Histone deacetylase OS=Mus musculus GN=Hdac5 PE=1 SV=1
1058	1	Trembl	A0A0R4J260_MOUSE	60	123763	111	2	66	1	0.04	OTU domain-containing protein 4 OS=Mus musculus GN=Otud4 PE=1 SV=1
1059	1	Trembl	D3YZT7_MOUSE	60	27131	84	1	15	1	0.19	Pleckstrin homology domain-containing family B member 1 (Fragment) OS=Mus musculus GN=Plekhb1 PE=1 SV=8
1060	1	Trembl	E9Q156_MOUSE	60	51286	82	2	38	2	0.2	tRNA (guanine-N(7)-)-methyltransferase non-catalytic subunit WDR4 OS=Mus musculus GN=Wdr4 PE=1 SV=1
1061	1	Trembl	F6UFG6_MOUSE	60	15579	48	2	23	1	0.35	Acidic leucine-rich nuclear phosphoprotein 32 family member A (Fragment) OS=Mus musculus GN=Anp32a PE=1 SV=1
1062	1	Trembl	Q8BSY2_MOUSE	60	73581	41	1	24	1	0.07	Uncharacterized protein OS=Mus musculus GN=Mtf1 PE=2 SV=1
1063	1	SwissProt	CRBS_MOUSE	60	21236	54	8	14	1	0.25	Beta-crystallin S OS=Mus musculus GN=Crygs PE=1 SV=3
1064	1	Trembl	Q5SV64_MOUSE	60	233298	196	1	107	1	0.02	Myosin-10 OS=Mus musculus GN=Myh10 PE=1 SV=1
1065	1	SwissProt	EHBP1_MOUSE	60	139703	200	1	79	1	0.03	EH domain-binding protein 1 OS=Mus musculus GN=Ehbp1 PE=1 SV=3
1066	1	Trembl	D3YTS3_MOUSE	60	194389	113	7	59	2	0.05	RIKEN cDNA D630045J12 gene OS=Mus musculus GN=D630045J12Rik PE=1 SV=2
1067	1	Trembl	F7C528_MOUSE	60	215384	240	1	110	1	0.02	Chromodomain helicase DNA-binding protein 3 (Fragment) OS=Mus musculus GN=Chd3 PE=1 SV=1
1068	1	SwissProt	EVL_MOUSE	60	44424	131	4	41	1	0.11	Ena/VASP-like protein OS=Mus musculus GN=Evl PE=1 SV=2
1069	1	SwissProt	SMAG2_MOUSE	59	75433	89	1	43	1	0.06	Protein Smaug homolog 2 OS=Mus musculus GN=Samd4b PE=1 SV=1
1070	1	SwissProt	SYBU_MOUSE	59	73662	80	1	44	1	0.07	Syntabulin OS=Mus musculus GN=Sybu PE=1 SV=1
1071	1	Trembl	E9QLA5_MOUSE	59	139418	99	2	46	1	0.03	Inverted formin-2 OS=Mus musculus GN=Inf2 PE=1 SV=1
1072	1	SwissProt	CK5P2_MOUSE	59	207072	165	1	101	1	0.02	CDK5 regulatory subunit-associated protein 2 OS=Mus musculus GN=Cdk5rap2 PE=1 SV=3
1073	1	SwissProt	ELYS_MOUSE	59	249489	275	3	132	1	0.02	Protein ELYS OS=Mus musculus GN=Ahctf1 PE=1 SV=1
1074	1	SwissProt	THUM2_MOUSE	59	58260	65	2	33	1	0.08	THUMP domain-containing protein 2 OS=Mus musculus GN=Thumpd2 PE=2 SV=3
1075	1	SwissProt	GFAP_MOUSE	59	49927	73	3	37	2	0.21	Glial fibrillary acidic protein OS=Mus musculus GN=Gfap PE=1 SV=4
1076	1	Trembl	Q3TT90_MOUSE	59	11984	129	2	9	2	1.17	Uncharacterized protein OS=Mus musculus GN=Sh3kbp1 PE=2 SV=1
1077	1	SwissProt	LMNA_MOUSE	59	74478	149	4	60	2	0.21	Prelamin-A/C OS=Mus musculus GN=Lmna PE=1 SV=2
1078	1	Trembl	A0A1L1SQT5_MOUSE	59	23013	89	3	34	1	0.23	Dual-specificity protein kinase CLK3 (Fragment) OS=Mus musculus GN=Clk3 PE=1 SV=1
1079	1	Trembl	A2AIS0_MOUSE	59	259075	211	2	118	1	0.02	Voltage-dependent N-type calcium channel subunit alpha OS=Mus musculus GN=Cacna1b PE=1 SV=1
1080	1	SwissProt	TFPT_MOUSE	58	28994	32	4	11	2	0.38	TCF3 fusion partner homolog OS=Mus musculus GN=Tfpt PE=1 SV=1
1081	1	SwissProt	BUD13_MOUSE	59	72096	127	3	58	2	0.14	BUD13 homolog OS=Mus musculus GN=Bud13 PE=1 SV=1
1082	1	SwissProt	CHD9_MOUSE	59	325826	354	3	159	1	0.01	Chromodomain-helicase-DNA-binding protein 9 OS=Mus musculus GN=Chd9 PE=1 SV=2
1083	1	SwissProt	RN168_MOUSE	58	65765	157	1	43	1	0.07	E3 ubiquitin-protein ligase RNF168 OS=Mus musculus GN=Rnf168 PE=1 SV=3
1084	1	Trembl	Q3TKH5_MOUSE	58	77588	88	2	31	1	0.06	Uncharacterized protein (Fragment) OS=Mus musculus GN=Zcchc8 PE=2 SV=1
1085	1	SwissProt	EFR3B_MOUSE	58	93374	92	5	54	1	0.05	Protein EFR3 homolog B OS=Mus musculus GN=Efr3b PE=1 SV=2
1086	1	SwissProt	HECW1_MOUSE	58	180781	139	2	75	1	0.03	E3 ubiquitin-protein ligase HECW1 OS=Mus musculus GN=Hecw1 PE=1 SV=3
1087	1	SwissProt	LARP1_MOUSE	58	121449	152	4	78	2	0.08	La-related protein 1 OS=Mus musculus GN=Larp1 PE=1 SV=3
1088	1	SwissProt	TB22A_MOUSE	58	59610	44	1	20	1	0.08	TBC1 domain family member 22A OS=Mus musculus GN=Tbc1d22a PE=1 SV=3
1089	1	Trembl	E9Q6H8_MOUSE	58	145459	205	3	92	1	0.03	Pleckstrin homology domain-containing, family A member 5 OS=Mus musculus GN=Plekha5 PE=1 SV=1
1090	1	SwissProt	ELOA1_MOUSE	58	87450	144	2	46	2	0.11	Elongin-A OS=Mus musculus GN=Eloa PE=1 SV=3
1091	1	Trembl	Q3UFT4_MOUSE	58	114052	107	2	55	1	0.04	Uncharacterized protein OS=Mus musculus GN=Ulk1 PE=2 SV=1
1092	1	Trembl	E9Q7S1_MOUSE	57	207665	279	1	133	1	0.02	Zinc finger protein 106 OS=Mus musculus GN=Zfp106 PE=1 SV=1
1093	1	Trembl	H3BIZ7_MOUSE	57	115949	252	2	97	2	0.08	FERM domain-containing protein 4A OS=Mus musculus GN=Frmd4a PE=1 SV=1
1094	1	SwissProt	ZN219_MOUSE	57	78831	72	3	34	1	0.06	Zinc finger protein 219 OS=Mus musculus GN=Znf219 PE=1 SV=1
1095	1	SwissProt	S26A6_MOUSE	57	83237	60	3	28	1	0.06	Solute carrier family 26 member 6 OS=Mus musculus GN=Slc26a6 PE=1 SV=2
1096	1	SwissProt	AAKB2_MOUSE	57	30304	44	1	20	1	0.17	5'-AMP-activated protein kinase subunit beta-2 OS=Mus musculus GN=Prkab2 PE=1 SV=1
1097	1	SwissProt	LHX4_MOUSE	57	43848	29	1	17	1	0.11	LIM/homeobox protein Lhx4 OS=Mus musculus GN=Lhx4 PE=1 SV=4
1098	1	SwissProt	GABR1_MOUSE	57	109231	134	4	55	1	0.04	Gamma-aminobutyric acid type B receptor subunit 1 OS=Mus musculus GN=Gabbr1 PE=1 SV=1
1099	1	Trembl	G5E8W8_MOUSE	57	53694	101	2	35	1	0.09	Zinc finger protein 185 OS=Mus musculus GN=Zfp185 PE=1 SV=1
1100	1	Trembl	Q3UYX6_MOUSE	57	33195	63	3	26	2	0.33	Uncharacterized protein OS=Mus musculus GN=Srsf10 PE=2 SV=1
1101	1	Trembl	Q3THV0_MOUSE	57	83239	83	1	32	1	0.06	Ribosome biogenesis protein BOP1 OS=Mus musculus GN=Bop1 PE=2 SV=1
1102	1	Trembl	A2RTT4_MOUSE	57	17184	6	1	5	1	0.31	MCG4297 OS=Mus musculus GN=Ube2n PE=1 SV=1
1103	1	SwissProt	ZN423_MOUSE	57	149533	110	2	64	1	0.03	Zinc finger protein 423 OS=Mus musculus GN=Znf423 PE=1 SV=2
1104	1	SwissProt	ASPD_MOUSE	57	30479	94	10	12	1	0.17	Putative L-aspartate dehydrogenase OS=Mus musculus GN=Aspdh PE=1 SV=1
1105	1	SwissProt	ATX2_MOUSE	57	137255	219	4	85	1	0.04	Ataxin-2 OS=Mus musculus GN=Atxn2 PE=1 SV=1
1106	1	Trembl	Q3U3B9_MOUSE	57	41324	41	3	19	2	0.26	Uncharacterized protein OS=Mus musculus GN=Syap1 PE=2 SV=1
1107	1	Trembl	F6SH61_MOUSE	54	85394	160	2	70	2	0.12	C-Jun-amino-terminal kinase-interacting protein 4 (Fragment) OS=Mus musculus GN=Spag9 PE=1 SV=1
1108	1	SwissProt	AHDC1_MOUSE	57	169630	228	2	96	1	0.03	AT-hook DNA-binding motif-containing protein 1 OS=Mus musculus GN=Ahdc1 PE=1 SV=1
1109	1	Trembl	G5E852_MOUSE	57	132051	76	2	49	1	0.04	Tyrosine-protein kinase OS=Mus musculus GN=Jak2 PE=1 SV=1
1110	1	Trembl	Q3TXG1_MOUSE	56	64900	103	1	41	1	0.08	Uncharacterized protein OS=Mus musculus GN=Map3k7 PE=2 SV=1
1111	1	SwissProt	SP4_MOUSE	56	82483	48	4	14	1	0.06	Transcription factor Sp4 OS=Mus musculus GN=Sp4 PE=2 SV=2
1112	1	Trembl	A0A1L1SR51_MOUSE	56	24249	155	9	39	2	0.47	Kinesin-like protein KIF15 (Fragment) OS=Mus musculus GN=Kif15 PE=1 SV=1
1113	1	SwissProt	VPS50_MOUSE	56	111959	108	3	56	2	0.09	Syndetin OS=Mus musculus GN=Vps50 PE=1 SV=2
1114	1	SwissProt	BIG2_MOUSE	56	204562	200	1	98	1	0.02	Brefeldin A-inhibited guanine nucleotide-exchange protein 2 OS=Mus musculus GN=Arfgef2 PE=1 SV=1
1115	1	SwissProt	TPC10_MOUSE	56	143210	104	1	58	1	0.03	Trafficking protein particle complex subunit 10 OS=Mus musculus GN=Trappc10 PE=1 SV=2
1116	1	SwissProt	CC50A_MOUSE	56	41377	52	2	24	1	0.12	Cell cycle control protein 50A OS=Mus musculus GN=Tmem30a PE=1 SV=1
1117	1	SwissProt	AKAP1_MOUSE	56	93107	107	2	41	1	0.05	A-kinase anchor protein 1, mitochondrial OS=Mus musculus GN=Akap1 PE=1 SV=4
1118	1	SwissProt	ODPA_MOUSE	56	43888	136	5	30	2	0.38	Pyruvate dehydrogenase E1 component subunit alpha, somatic form, mitochondrial OS=Mus musculus GN=Pdha1 PE=1 SV=1
1119	1	Trembl	J3QMG3_MOUSE	56	31175	34	1	24	1	0.16	Voltage-dependent anion-selective channel protein 3 OS=Mus musculus GN=Vdac3 PE=1 SV=1
1120	1	Trembl	A0A0R4J2B2_MOUSE	56	36151	45	3	18	2	0.3	BTB/POZ domain-containing protein KCTD12 OS=Mus musculus GN=Kctd12 PE=1 SV=1
1121	1	SwissProt	GRM1A_MOUSE	56	81333	108	2	44	1	0.06	GRAM domain-containing protein 1A OS=Mus musculus GN=Gramd1a PE=1 SV=2
1122	1	Trembl	A2AUY4_MOUSE	56	235625	246	1	113	1	0.02	Bromodomain adjacent to zinc finger domain, 2B OS=Mus musculus GN=Baz2b PE=1 SV=1
1123	1	Trembl	B2RS19_MOUSE	56	18234	25	2	13	1	0.29	Max protein OS=Mus musculus GN=Max PE=1 SV=1
1124	1	SwissProt	RHG39_MOUSE	56	126268	205	2	89	2	0.08	Rho GTPase-activating protein 39 OS=Mus musculus GN=Arhgap39 PE=1 SV=2
1125	1	SwissProt	EVA1A_MOUSE	56	18084	10	2	8	1	0.29	Protein eva-1 homolog A OS=Mus musculus GN=Eva1a PE=1 SV=2
1126	1	SwissProt	PDE6B_MOUSE	56	99669	76	2	53	1	0.05	Rod cGMP-specific 3',5'-cyclic phosphodiesterase subunit beta OS=Mus musculus GN=Pde6b PE=2 SV=3
1127	1	Trembl	A2A654_MOUSE	56	335759	456	3	178	1	0.01	Bromodomain PHD finger transcription factor OS=Mus musculus GN=Bptf PE=1 SV=1
1128	1	SwissProt	INT1_MOUSE	55	247123	242	4	106	2	0.04	Integrator complex subunit 1 OS=Mus musculus GN=Ints1 PE=1 SV=2
1129	1	SwissProt	LHPL3_MOUSE	56	25354	20	1	11	1	0.2	LHFPL tetraspan subfamily member 3 protein OS=Mus musculus GN=Lhfpl3 PE=2 SV=2
1130	1	Trembl	A0A0G2JG29_MOUSE	56	9343	11	2	8	1	0.64	40S ribosomal protein S27 OS=Mus musculus GN=Rps27 PE=1 SV=1
1131	1	Trembl	S4R1R6_MOUSE	55	11864	646	5	28	1	0.48	Coiled-coil domain-containing 74A (Fragment) OS=Mus musculus GN=Ccdc74a PE=4 SV=1
1132	1	Trembl	Q8BJC1_MOUSE	55	90012	102	1	52	1	0.05	Uncharacterized protein (Fragment) OS=Mus musculus GN=Sema4d PE=2 SV=1
1133	1	SwissProt	ILF3_MOUSE	55	96360	102	2	51	2	0.1	Interleukin enhancer-binding factor 3 OS=Mus musculus GN=Ilf3 PE=1 SV=2
1134	1	SwissProt	KPCB_MOUSE	55	77841	77	5	31	2	0.13	Protein kinase C beta type OS=Mus musculus GN=Prkcb PE=1 SV=4
1135	1	SwissProt	CCDC6_MOUSE	55	53077	76	4	22	1	0.09	Coiled-coil domain-containing protein 6 OS=Mus musculus GN=Ccdc6 PE=1 SV=1
1136	1	SwissProt	C2C4C_MOUSE	55	44815	85	2	37	1	0.11	C2 calcium-dependent domain-containing protein 4C OS=Mus musculus GN=C2cd4cC2CD4 family PE=1 SV=1
1137	1	SwissProt	F117B_MOUSE	55	61707	143	4	53	1	0.08	Protein FAM117B OS=Mus musculus GN=Fam117b PE=1 SV=1
1138	1	SwissProt	ITIH2_MOUSE	55	106261	86	1	50	1	0.05	Inter-alpha-trypsin inhibitor heavy chain H2 OS=Mus musculus GN=Itih2 PE=1 SV=1
1139	1	SwissProt	WDR34_MOUSE	54	58448	37	2	24	1	0.08	WD repeat-containing protein 34 OS=Mus musculus GN=Wdr34 PE=1 SV=2
1140	1	SwissProt	SLX4_MOUSE	54	174129	247	1	69	1	0.03	Structure-specific endonuclease subunit SLX4 OS=Mus musculus GN=Slx4 PE=1 SV=1
1141	1	Trembl	Q05BP5_MOUSE	54	32857	78	3	19	1	0.15	Aktip protein (Fragment) OS=Mus musculus GN=Aktip PE=2 SV=1
1142	1	SwissProt	PCMD2_MOUSE	54	41186	54	3	21	1	0.12	Protein-L-isoaspartate O-methyltransferase domain-containing protein 2 OS=Mus musculus GN=Pcmtd2 PE=2 SV=1
1143	1	Trembl	E9Q8N1_MOUSE	54	3742096	4647	5	2313	5	0.01	Titin OS=Mus musculus GN=Ttn PE=1 SV=1
1144	1	Trembl	Q3U2C9_MOUSE	54	111607	84	1	41	1	0.04	PHD finger protein 12, isoform CRA_a OS=Mus musculus GN=Phf12 PE=2 SV=1
1145	1	Trembl	F8WHN4_MOUSE	54	167781	148	2	80	2	0.06	Ral GTPase-activating protein subunit beta OS=Mus musculus GN=Ralgapb PE=1 SV=1
1146	1	SwissProt	RAB3I_MOUSE	54	47902	39	1	20	1	0.1	Rab-3A-interacting protein OS=Mus musculus GN=Rab3ip PE=1 SV=1
1147	1	Trembl	Q3TB18_MOUSE	54	36591	43	1	23	1	0.14	Uncharacterized protein OS=Mus musculus GN=Ddx39b PE=2 SV=1
1148	1	SwissProt	STIM1_MOUSE	54	77803	101	2	43	1	0.06	Stromal interaction molecule 1 OS=Mus musculus GN=Stim1 PE=1 SV=2
1149	1	SwissProt	PRDX6_MOUSE	52	24969	58	5	25	3	0.76	Peroxiredoxin-6 OS=Mus musculus GN=Prdx6 PE=1 SV=3
1150	1	SwissProt	Z280C_MOUSE	54	84861	127	1	51	1	0.06	Zinc finger protein 280C OS=Mus musculus GN=Znf280c PE=1 SV=1
1151	1	SwissProt	SREC2_MOUSE	54	92318	139	1	47	1	0.05	Scavenger receptor class F member 2 OS=Mus musculus GN=Scarf2 PE=1 SV=1
1152	1	Trembl	F8WIA1_MOUSE	54	161764	336	2	127	1	0.03	CAP-Gly domain-containing linker protein 1 OS=Mus musculus GN=Clip1 PE=1 SV=1
1153	1	SwissProt	SFPQ_MOUSE	54	75508	95	3	30	2	0.13	Splicing factor, proline- and glutamine-rich OS=Mus musculus GN=Sfpq PE=1 SV=1
1154	1	SwissProt	CRTC3_MOUSE	54	67213	119	2	26	1	0.07	CREB-regulated transcription coactivator 3 OS=Mus musculus GN=Crtc3 PE=1 SV=2
1155	1	Trembl	Q3UYY6_MOUSE	54	11548	70	1	22	1	0.49	Uncharacterized protein OS=Mus musculus PE=2 SV=1
1156	1	Trembl	H2BL43_MOUSE	54	130301	122	1	61	1	0.04	Calcium-transporting ATPase OS=Mus musculus GN=Atp2b4 PE=2 SV=1
1157	1	Trembl	H3BK65_MOUSE	54	102680	123	2	53	2	0.1	Epidermal growth factor receptor substrate 15 OS=Mus musculus GN=Eps15 PE=1 SV=1
1158	1	Trembl	F8WIP7_MOUSE	54	24546	83	1	51	1	0.21	Zinc finger protein ubi-d4 (Fragment) OS=Mus musculus GN=Dpf2 PE=1 SV=1
1159	1	SwissProt	TPPP3_MOUSE	54	19125	24	1	16	1	0.28	Tubulin polymerization-promoting protein family member 3 OS=Mus musculus GN=Tppp3 PE=1 SV=1
1160	1	SwissProt	NIBAN_MOUSE	53	103440	72	1	40	1	0.05	Protein Niban OS=Mus musculus GN=Fam129a PE=1 SV=2
1161	1	SwissProt	MCAF1_MOUSE	53	139819	184	2	66	1	0.03	Activating transcription factor 7-interacting protein 1 OS=Mus musculus GN=Atf7ip PE=1 SV=1
1162	1	SwissProt	AKIR2_MOUSE	53	22327	28	1	16	1	0.23	Akirin-2 OS=Mus musculus GN=Akirin2 PE=1 SV=1
1163	1	Trembl	Q53Z09_MOUSE	53	128136	148	2	73	2	0.08	Potassium channel erg1a OS=Mus musculus GN=Kcnh2 PE=1 SV=1
1164	1	Trembl	A2AM70_MOUSE	53	16527	47	2	18	1	0.33	Heterochromatin protein 1-binding protein 3 (Fragment) OS=Mus musculus GN=Hp1bp3 PE=1 SV=1
1165	1	Trembl	E9PXY1_MOUSE	53	102915	155	1	52	1	0.05	Cullin-4B OS=Mus musculus GN=Cul4b PE=1 SV=2
1166	1	SwissProt	CNTF_MOUSE	53	22629	40	1	16	1	0.23	Ciliary neurotrophic factor OS=Mus musculus GN=Cntf PE=2 SV=1
1167	1	SwissProt	CRGA_MOUSE	53	21648	27	3	13	1	0.24	Gamma-crystallin A OS=Mus musculus GN=Cryga PE=2 SV=2
1168	1	SwissProt	RMP_MOUSE	53	59276	68	1	35	1	0.08	Unconventional prefoldin RPB5 interactor OS=Mus musculus GN=Uri1 PE=1 SV=2
1169	1	SwissProt	VAT1L_MOUSE	53	46130	31	3	16	2	0.23	Synaptic vesicle membrane protein VAT-1 homolog-like OS=Mus musculus GN=Vat1l PE=1 SV=2
1170	1	Trembl	Q3UA25_MOUSE	53	18086	12	3	8	1	0.29	40S ribosomal protein S8 (Fragment) OS=Mus musculus GN=Rps8 PE=2 SV=1
1171	1	Trembl	B7ZWK9_MOUSE	53	198314	217	3	86	1	0.02	2310021P13Rik protein OS=Mus musculus GN=Zswim8 PE=2 SV=1
1172	1	Trembl	J3QP71_MOUSE	53	21985	80	1	37	1	0.24	Basigin (Fragment) OS=Mus musculus GN=Bsg PE=1 SV=1
1173	1	Trembl	Q8BMY2_MOUSE	53	28898	30	2	12	1	0.18	Uncharacterized protein OS=Mus musculus GN=Ssbp3 PE=2 SV=1
1174	1	SwissProt	LRC4B_MOUSE	53	77020	52	1	27	1	0.06	Leucine-rich repeat-containing protein 4B OS=Mus musculus GN=Lrrc4b PE=1 SV=1
1175	1	SwissProt	UBN2_MOUSE	53	142337	131	1	61	1	0.03	Ubinuclein-2 OS=Mus musculus GN=Ubn2 PE=1 SV=2
1176	1	SwissProt	RBM20_MOUSE	53	131126	129	2	53	2	0.07	RNA-binding protein 20 OS=Mus musculus GN=Rbm20 PE=1 SV=3
1177	1	Trembl	A0A1B0GRZ5_MOUSE	53	61696	84	1	33	1	0.08	Deformed epidermal autoregulatory factor 1 (Drosophila), isoform CRA_d OS=Mus musculus GN=Deaf1 PE=1 SV=1
1178	1	Trembl	F6RWZ9_MOUSE	53	19120	36	1	13	1	0.28	Calcium/calmodulin-dependent protein kinase type II subunit delta (Fragment) OS=Mus musculus GN=Camk2d PE=1 SV=1
1179	1	SwissProt	ZN513_MOUSE	53	59968	35	2	25	1	0.08	Zinc finger protein 513 OS=Mus musculus GN=Znf513 PE=1 SV=2
1180	1	SwissProt	PTN12_MOUSE	53	87214	96	3	53	2	0.11	Tyrosine-protein phosphatase non-receptor type 12 OS=Mus musculus GN=Ptpn12 PE=1 SV=3
1181	1	SwissProt	PINX1_MOUSE	52	37483	23	1	14	1	0.13	PIN2/TERF1-interacting telomerase inhibitor 1 OS=Mus musculus GN=Pinx1 PE=1 SV=2
1182	1	SwissProt	GLCI1_MOUSE	52	58128	151	2	46	2	0.18	Glucocorticoid-induced transcript 1 protein OS=Mus musculus GN=Glcci1 PE=1 SV=1
1183	1	SwissProt	RPGP2_MOUSE	52	78718	96	2	43	1	0.06	Rap1 GTPase-activating protein 2 OS=Mus musculus GN=Rap1gap2 PE=1 SV=1
1184	1	SwissProt	PALM2_MOUSE	52	42297	65	3	27	1	0.12	Paralemmin-2 OS=Mus musculus GN=Palm2 PE=1 SV=1
1185	1	Trembl	A7TU71_MOUSE	52	166531	172	1	79	1	0.03	Protein Shroom2 OS=Mus musculus GN=Shroom2 PE=1 SV=1
1186	1	SwissProt	CAH14_MOUSE	52	37710	40	4	12	1	0.13	Carbonic anhydrase 14 OS=Mus musculus GN=Ca14 PE=1 SV=1
1187	1	SwissProt	PLIN3_MOUSE	52	47347	238	3	41	2	0.22	Perilipin-3 OS=Mus musculus GN=Plin3 PE=1 SV=1
1188	1	Trembl	F7B2B4_MOUSE	51	11309	18	1	14	1	0.5	V-type proton ATPase subunit F (Fragment) OS=Mus musculus GN=Atp6v1f PE=1 SV=1
1189	1	Trembl	O88720_MOUSE	51	128756	520	2	66	1	0.04	RNA binding protein OS=Mus musculus GN=Rbm6 PE=2 SV=2
1190	1	SwissProt	DMD_MOUSE	51	427676	363	1	164	1	0.01	Dystrophin OS=Mus musculus GN=Dmd PE=1 SV=3
1191	1	SwissProt	BCOR_MOUSE	51	194108	380	5	139	3	0.08	BCL-6 corepressor OS=Mus musculus GN=Bcor PE=1 SV=2
1192	1	Trembl	E9PWI3_MOUSE	51	112950	182	2	70	1	0.04	Mutated in colorectal cancers OS=Mus musculus GN=Mcc PE=1 SV=1
1193	1	Trembl	E9PY61_MOUSE	51	251753	259	2	134	2	0.04	G protein-coupled receptor 179 OS=Mus musculus GN=Gpr179 PE=4 SV=1
1194	1	Trembl	E9Q0G1_MOUSE	51	20782	48	1	12	1	0.25	Density-regulated protein (Fragment) OS=Mus musculus GN=Denr PE=1 SV=8
1195	1	Trembl	D3Z7Q5_MOUSE	51	22142	73	3	16	1	0.24	Programmed cell death protein 5 OS=Mus musculus GN=Pdcd5 PE=1 SV=1
1196	1	SwissProt	UVSSA_MOUSE	51	82564	81	1	36	1	0.06	UV-stimulated scaffold protein A OS=Mus musculus GN=Uvssa PE=1 SV=2
1197	1	Trembl	A0A068BGT0_MOUSE	51	82321	69	3	32	1	0.06	Vacuolar protein sorting 52 OS=Mus musculus GN=Vps52 PE=2 SV=1
1198	1	Trembl	F7AL76_MOUSE	51	265731	307	1	132	1	0.02	Chromodomain-helicase-DNA-binding protein 8 (Fragment) OS=Mus musculus GN=Chd8 PE=1 SV=1
1199	1	Trembl	D3Z5F7_MOUSE	51	37450	73	3	22	2	0.29	Predicted gene 20521 OS=Mus musculus GN=Gm20521 PE=4 SV=1
1200	1	SwissProt	UBL7_MOUSE	51	40465	29	1	16	1	0.12	Ubiquitin-like protein 7 OS=Mus musculus GN=Ubl7 PE=1 SV=2
1201	1	SwissProt	HID1_MOUSE	51	89351	73	1	32	1	0.05	Protein HID1 OS=Mus musculus GN=Hid1 PE=1 SV=1
1202	1	Trembl	Q3YAA8_MOUSE	51	28965	32	1	12	1	0.18	Potassium channel interacting protein 4 OS=Mus musculus GN=Kcnip4 PE=2 SV=1
1203	1	SwissProt	GGT7_MOUSE	51	70607	68	1	24	1	0.07	Glutathione hydrolase 7 OS=Mus musculus GN=Ggt7 PE=1 SV=2
1204	1	SwissProt	S35G2_MOUSE	51	46821	91	2	30	1	0.11	Solute carrier family 35 member G2 OS=Mus musculus GN=Slc35g2 PE=1 SV=1
1205	1	SwissProt	PLPP6_MOUSE	51	32009	72	1	18	1	0.16	Phospholipid phosphatase 6 OS=Mus musculus GN=Plpp6 PE=1 SV=1
1206	1	SwissProt	CCD94_MOUSE	51	36251	41	1	22	1	0.14	Coiled-coil domain-containing protein 94 OS=Mus musculus GN=Ccdc94 PE=1 SV=1
1207	1	Trembl	D3YYU6_MOUSE	50	28537	40	4	15	1	0.18	Protein TSSC4 (Fragment) OS=Mus musculus GN=Tssc4 PE=1 SV=9
1208	1	SwissProt	ENAH_MOUSE	50	86248	99	1	37	1	0.06	Protein enabled homolog OS=Mus musculus GN=Enah PE=1 SV=2
1209	1	Trembl	F8WJF7_MOUSE	50	76175	134	1	49	1	0.06	E3 ubiquitin-protein ligase TRAF7 OS=Mus musculus GN=Traf7 PE=1 SV=1
1210	1	SwissProt	SEPT9_MOUSE	50	65876	78	1	48	1	0.07	Septin-9 OS=Mus musculus GN=Sept9 PE=1 SV=1
1211	1	SwissProt	CSTFT_MOUSE	50	66048	64	1	33	1	0.07	Cleavage stimulation factor subunit 2 tau variant OS=Mus musculus GN=Cstf2t PE=1 SV=2
1212	1	Trembl	F7AA26_MOUSE	50	126696	115	1	56	1	0.04	Paralemmin A kinase anchor protein (Fragment) OS=Mus musculus GN=Pakap PE=1 SV=1
1213	1	SwissProt	PCBP1_MOUSE	50	37987	120	5	39	3	0.45	Poly(rC)-binding protein 1 OS=Mus musculus GN=Pcbp1 PE=1 SV=1
1214	1	Trembl	A0A1Y7VN40_MOUSE	50	124819	182	1	95	1	0.04	Uncharacterized protein OS=Mus musculus GN=Gm30302 PE=4 SV=1
1215	1	Trembl	F6VRB4_MOUSE	50	19317	75	1	35	1	0.27	Zinc finger RNA-binding protein 2 (Fragment) OS=Mus musculus GN=Zfr2 PE=1 SV=1
1216	1	Trembl	A0A140LJ69_MOUSE	50	495348	622	1	286	1	0.01	Protein unc-13 homolog B OS=Mus musculus GN=Unc13b PE=1 SV=1
1217	1	Trembl	F6R6F1_MOUSE	50	82109	192	2	64	2	0.12	RalBP1-associated Eps domain-containing protein 1 (Fragment) OS=Mus musculus GN=Reps1 PE=1 SV=1
1218	1	Trembl	A2ADB0_MOUSE	50	399660	517	1	249	1	0.01	Msx2-interacting protein OS=Mus musculus GN=Spen PE=1 SV=1
1219	1	SwissProt	XRN2_MOUSE	50	109588	93	2	46	1	0.04	5'-3' exoribonuclease 2 OS=Mus musculus GN=Xrn2 PE=1 SV=1
1220	1	Trembl	A0A0U1RQ88_MOUSE	50	80302	83	1	29	1	0.06	Aggrecan core protein (Fragment) OS=Mus musculus GN=Acan PE=1 SV=1
1221	1	SwissProt	UT1_MOUSE	50	42839	33	2	12	1	0.12	Urea transporter 1 OS=Mus musculus GN=Slc14a1 PE=1 SV=2
1222	1	Trembl	F8VQ05_MOUSE	50	340741	390	2	170	2	0.03	FRY-like transcription coactivator OS=Mus musculus GN=Fryl PE=1 SV=1
1223	1	Trembl	F8VQL9_MOUSE	50	273926	448	2	188	2	0.04	Nuclear receptor corepressor 2 OS=Mus musculus GN=Ncor2 PE=1 SV=1
1224	1	Trembl	G5E833_MOUSE	50	102892	143	1	58	1	0.05	Oxysterol-binding protein OS=Mus musculus GN=Osbpl5 PE=1 SV=1
1225	1	SwissProt	MS3L1_MOUSE	50	60767	154	2	42	1	0.08	Male-specific lethal 3 homolog OS=Mus musculus GN=Msl3 PE=1 SV=3
1226	1	SwissProt	TMA7_MOUSE	50	7062	14	2	3	1	0.9	Translation machinery-associated protein 7 OS=Mus musculus GN=Tma7 PE=3 SV=1
1227	1	Trembl	Q3U738_MOUSE	50	57466	35	1	18	1	0.09	Protein disulfide-isomerase OS=Mus musculus GN=P4hb PE=2 SV=1
1228	1	SwissProt	DOCK4_MOUSE	48	228173	207	2	119	2	0.04	Dedicator of cytokinesis protein 4 OS=Mus musculus GN=Dock4 PE=1 SV=1
1229	1	Trembl	A0A0R4J0D3_MOUSE	50	93825	101	3	40	1	0.11	Dolichyl-diphosphooligosaccharide--protein glycosyltransferase subunit STT3B OS=Mus musculus GN=Stt3b PE=1 SV=1
1230	1	SwissProt	MFA3L_MOUSE	50	45769	59	4	26	1	0.23	Microfibrillar-associated protein 3-like OS=Mus musculus GN=Mfap3l PE=1 SV=1
1231	1	Trembl	Q5M9J5_MOUSE	50	22056	41	1	16	1	0.24	Ribosomal protein L9 OS=Mus musculus GN=Rpl9 PE=2 SV=1
1232	1	Trembl	Q3U2C3_MOUSE	50	38938	72	1	30	1	0.13	Uncharacterized protein OS=Mus musculus GN=Msr1 PE=2 SV=1
1233	1	SwissProt	PPR35_MOUSE	50	28452	17	1	14	1	0.18	Protein phosphatase 1 regulatory subunit 35 OS=Mus musculus GN=Ppp1r35 PE=1 SV=1
1234	1	SwissProt	DGCR8_MOUSE	49	87122	106	1	52	1	0.06	Microprocessor complex subunit DGCR8 OS=Mus musculus GN=Dgcr8 PE=1 SV=2
1235	1	SwissProt	SAM9L_MOUSE	49	181857	227	2	90	2	0.05	Sterile alpha motif domain-containing protein 9-like OS=Mus musculus GN=Samd9l PE=1 SV=2
1236	1	Trembl	A0A0G2JFG7_MOUSE	49	4219	37	2	6	1	1.87	28S ribosomal protein S18c, mitochondrial OS=Mus musculus GN=Mrps18c PE=4 SV=1
1237	1	Trembl	Q8K499_MOUSE	49	16553	14	1	11	1	0.33	Protocadherin gamma B6 (Fragment) OS=Mus musculus GN=Pcdhga12 PE=2 SV=1
1238	1	SwissProt	GUAA_MOUSE	49	77416	78	3	43	1	0.06	GMP synthase [glutamine-hydrolyzing] OS=Mus musculus GN=Gmps PE=1 SV=2
1239	1	SwissProt	RIPR2_MOUSE	49	119752	81	1	56	1	0.04	Rho family-interacting cell polarization regulator 2 OS=Mus musculus GN=Ripor2 PE=1 SV=2
1240	1	SwissProt	DPOLL_MOUSE	49	63530	105	2	30	2	0.16	DNA polymerase lambda OS=Mus musculus GN=Poll PE=2 SV=1
1241	1	SwissProt	ZMYM2_MOUSE	49	158134	169	1	80	1	0.03	Zinc finger MYM-type protein 2 OS=Mus musculus GN=Zmym2 PE=1 SV=3
1242	1	Trembl	A2RRK3_MOUSE	49	138314	90	1	55	1	0.03	Slk protein OS=Mus musculus GN=Slk PE=2 SV=1
1243	1	SwissProt	RECQ5_MOUSE	49	109774	150	1	65	1	0.04	ATP-dependent DNA helicase Q5 OS=Mus musculus GN=Recql5 PE=1 SV=1
1244	1	Trembl	A2AM67_MOUSE	49	48263	24	3	16	1	0.1	Vascular SH2 domain-containing protein OS=Mus musculus GN=Sh2d5 PE=1 SV=1
1245	1	SwissProt	CC177_MOUSE	49	80323	110	10	36	1	0.06	Coiled-coil domain-containing protein 177 OS=Mus musculus GN=Ccdc177 PE=1 SV=1
1246	1	SwissProt	BRAF_MOUSE	49	89522	68	1	35	1	0.05	Serine/threonine-protein kinase B-raf OS=Mus musculus GN=Braf PE=1 SV=3
1247	1	Trembl	G8JL40_MOUSE	49	76000	332	2	83	1	0.06	Lysine-specific histone demethylase 1A (Fragment) OS=Mus musculus GN=Kdm1a PE=1 SV=1
1248	1	Trembl	Q69ZP8_MOUSE	49	130664	48	2	29	2	0.08	MKIAA1172 protein (Fragment) OS=Mus musculus GN=Scaf4 PE=2 SV=1
1249	1	Trembl	A0A0G2JFV0_MOUSE	49	2227	202	2	18	1	5.64	T cell receptor alpha joining 29 (Fragment) OS=Mus musculus GN=Traj29 PE=4 SV=1
1250	1	SwissProt	TLS1_MOUSE	49	33580	79	2	24	1	0.15	Telomere length and silencing protein 1 homolog OS=Mus musculus PE=1 SV=2
1251	1	SwissProt	CFA73_MOUSE	49	35706	26	1	15	1	0.14	Cilia- and flagella-associated protein 73 OS=Mus musculus GN=Cfap73 PE=3 SV=1
1252	1	Trembl	Q3U2I0_MOUSE	49	131732	270	2	101	1	0.04	Uncharacterized protein (Fragment) OS=Mus musculus GN=Irs2 PE=2 SV=1
1253	1	SwissProt	USP9X_MOUSE	49	294061	164	1	89	1	0.02	Probable ubiquitin carboxyl-terminal hydrolase FAF-X OS=Mus musculus GN=Usp9x PE=1 SV=2
1254	1	SwissProt	UBFD1_MOUSE	49	40403	61	1	24	1	0.12	Ubiquitin domain-containing protein UBFD1 OS=Mus musculus GN=Ubfd1 PE=1 SV=2
1255	1	Trembl	A0A1W2P7T3_MOUSE	49	10302	23	1	9	1	0.56	Enhancer of rudimentary homolog OS=Mus musculus GN=Erh PE=1 SV=1
1256	1	Trembl	Q6P5E5_MOUSE	49	141753	160	1	80	1	0.03	Structural maintenance of chromosomes protein OS=Mus musculus GN=Smc3 PE=2 SV=1
1257	1	Trembl	Q80TU0_MOUSE	49	137764	138	1	62	1	0.03	MKIAA0705 protein (Fragment) OS=Mus musculus GN=mKIAA0705 PE=4 SV=3
1258	1	Trembl	D3YY34_MOUSE	49	102817	118	2	36	1	0.1	Polyhomeotic-like protein 3 OS=Mus musculus GN=Phc3 PE=1 SV=1
1259	1	Trembl	Q3TZ80_MOUSE	49	23286	30	3	12	1	0.22	Uncharacterized protein OS=Mus musculus GN=Tmem199 PE=2 SV=1
1260	1	SwissProt	4ET_MOUSE	49	108204	218	1	65	1	0.04	Eukaryotic translation initiation factor 4E transporter OS=Mus musculus GN=Eif4enif1 PE=1 SV=2
1261	1	Trembl	F6UNQ3_MOUSE	48	15366	37	1	20	1	0.36	Fer-1-like protein 4 (Fragment) OS=Mus musculus GN=Fer1l4 PE=4 SV=1
1262	1	SwissProt	IF2B2_MOUSE	48	65657	56	1	32	1	0.07	Insulin-like growth factor 2 mRNA-binding protein 2 OS=Mus musculus GN=Igf2bp2 PE=1 SV=1
1263	1	SwissProt	PI4KB_MOUSE	48	92142	116	2	59	1	0.05	Phosphatidylinositol 4-kinase beta OS=Mus musculus GN=Pi4kb PE=1 SV=2
1264	1	SwissProt	PTPS_MOUSE	48	16235	14	2	7	1	0.33	6-pyruvoyl tetrahydrobiopterin synthase OS=Mus musculus GN=Pts PE=1 SV=2
1265	1	Trembl	A0A087WRI5_MOUSE	48	4295	11	1	5	1	1.79	Adenylate kinase isoenzyme 6 OS=Mus musculus GN=Ak6 PE=4 SV=1
1266	1	SwissProt	EP400_MOUSE	48	338396	333	3	123	3	0.04	E1A-binding protein p400 OS=Mus musculus GN=Ep400 PE=1 SV=3
1267	1	Trembl	Q3URE6_MOUSE	48	51150	26	3	17	1	0.1	Adrenergic receptor, alpha 2a OS=Mus musculus GN=Adra2a PE=1 SV=1
1268	1	Trembl	Q8CD63_MOUSE	48	21685	63	3	17	1	0.54	Uncharacterized protein OS=Mus musculus PE=2 SV=1
1269	1	SwissProt	CCD39_MOUSE	48	110460	177	1	68	1	0.04	Coiled-coil domain-containing protein 39 OS=Mus musculus GN=Ccdc39 PE=1 SV=1
1270	1	SwissProt	CCSE1_MOUSE	48	99240	165	1	78	1	0.05	Serine-rich coiled-coil domain-containing protein 1 OS=Mus musculus GN=Ccser1 PE=2 SV=2
1271	1	Trembl	Q9D066_MOUSE	48	30774	43	2	20	1	0.36	Inositol-1-monophosphatase OS=Mus musculus GN=Impa1 PE=2 SV=1
1272	1	SwissProt	MIGA2_MOUSE	48	65962	71	1	38	1	0.07	Mitoguardin 2 OS=Mus musculus GN=Miga2 PE=1 SV=1
1273	1	SwissProt	E41LA_MOUSE	48	79226	107	1	61	1	0.06	Band 4.1-like protein 4A OS=Mus musculus GN=Epb41l4a PE=2 SV=2
1274	1	SwissProt	DBR1_MOUSE	48	62934	74	2	25	1	0.16	Lariat debranching enzyme OS=Mus musculus GN=Dbr1 PE=1 SV=2
1275	1	SwissProt	BAD_MOUSE	48	22067	74	1	26	1	0.24	Bcl2-associated agonist of cell death OS=Mus musculus GN=Bad PE=1 SV=1
1276	1	SwissProt	SPAG7_MOUSE	48	26019	42	1	19	1	0.2	Sperm-associated antigen 7 OS=Mus musculus GN=Spag7 PE=1 SV=1
1277	1	SwissProt	VRK1_MOUSE	48	50279	35	1	19	1	0.1	Serine/threonine-protein kinase VRK1 OS=Mus musculus GN=Vrk1 PE=1 SV=2
1278	1	SwissProt	F1142_MOUSE	48	54354	78	1	38	1	0.09	Protein FAM114A2 OS=Mus musculus GN=Fam114a2 PE=1 SV=2
1279	1	SwissProt	CANB1_MOUSE	48	19402	13	2	9	1	0.27	Calcineurin subunit B type 1 OS=Mus musculus GN=Ppp3r1 PE=1 SV=3
1280	1	Trembl	E9PZW7_MOUSE	48	52625	61	2	25	1	0.09	Protein FAM196A OS=Mus musculus GN=Fam196a PE=1 SV=1
1281	1	Trembl	A0A0D3M042_MOUSE	48	18842	19	1	13	1	0.28	Odorant binding protein 5 OS=Mus musculus domesticus GN=Obp1a PE=2 SV=1
1282	1	Trembl	B2RQ18_MOUSE	48	132273	266	1	63	1	0.04	Peptidylprolyl isomerase OS=Mus musculus GN=Fkbp15 PE=2 SV=1
1283	1	SwissProt	NVL_MOUSE	48	95386	78	1	39	1	0.05	Nuclear valosin-containing protein-like OS=Mus musculus GN=Nvl PE=1 SV=1
1284	1	SwissProt	NECT1_MOUSE	48	57342	59	1	31	1	0.09	Nectin-1 OS=Mus musculus GN=Nectin1 PE=1 SV=3
1285	1	Trembl	A0A0R4J0S1_MOUSE	48	43094	116	1	35	1	0.12	Cdc42 effector protein 1 OS=Mus musculus GN=Cdc42ep1 PE=1 SV=1
1286	1	SwissProt	TTBK2_MOUSE	48	137598	131	2	65	1	0.03	Tau-tubulin kinase 2 OS=Mus musculus GN=Ttbk2 PE=1 SV=1
1287	1	Trembl	A2A8R0_MOUSE	48	154601	132	2	60	2	0.06	MCG17975 OS=Mus musculus GN=Zfyve9 PE=1 SV=1
1288	1	Trembl	Q9D6F6_MOUSE	48	10500	4	1	3	1	0.55	Uncharacterized protein OS=Mus musculus GN=Dynll1 PE=2 SV=1
1289	1	SwissProt	AK17B_MOUSE	48	111966	79	1	51	1	0.04	A-kinase anchor protein 17B OS=Mus musculus GN=Akap17b PE=1 SV=2
1290	1	SwissProt	MYH14_MOUSE	48	229359	217	2	93	1	0.02	Myosin-14 OS=Mus musculus GN=Myh14 PE=1 SV=1
1291	1	Trembl	G3UZM4_MOUSE	48	47772	33	1	16	1	0.1	Cell adhesion molecule 2 (Fragment) OS=Mus musculus GN=Cadm2 PE=1 SV=1
1292	1	SwissProt	FHOD3_MOUSE	47	176630	190	1	80	1	0.03	FH1/FH2 domain-containing protein 3 OS=Mus musculus GN=Fhod3 PE=1 SV=1
1293	1	Trembl	D3Z260_MOUSE	47	27168	127	1	19	1	0.19	Predicted pseudogene 8257 OS=Mus musculus GN=Gm8257 PE=4 SV=2
1294	1	Trembl	B1Q450_MOUSE	47	15887	37	2	15	1	0.34	Hemoglobin beta chain subunit OS=Mus musculus GN=HBB1 PE=2 SV=1
1295	1	SwissProt	DAPK1_MOUSE	47	163221	161	2	74	1	0.03	Death-associated protein kinase 1 OS=Mus musculus GN=Dapk1 PE=1 SV=3
1296	1	Trembl	E9QA02_MOUSE	47	36134	27	3	10	1	0.14	Transporter (Fragment) OS=Mus musculus GN=Slc6a9 PE=1 SV=1
1297	1	Trembl	B2RQG2_MOUSE	47	227228	422	3	125	1	0.02	PHD finger protein 3 OS=Mus musculus GN=Phf3 PE=1 SV=1
1298	1	Trembl	Q3UGL3_MOUSE	47	67787	94	1	50	1	0.07	Uncharacterized protein OS=Mus musculus GN=Clint1 PE=2 SV=1
1299	1	Trembl	Q3TUI9_MOUSE	47	26565	52	1	21	1	0.19	Proteasome subunit alpha type OS=Mus musculus GN=Psma5 PE=2 SV=1
1300	1	Trembl	A0A158SIT8_MOUSE	47	119306	68	3	27	1	0.04	Proline, glutamic acid and leucine rich protein 1 OS=Mus musculus GN=Pelp1 PE=4 SV=1
1301	1	Trembl	Q3UN86_MOUSE	47	17400	98	1	24	1	0.31	Uncharacterized protein OS=Mus musculus GN=Notumos PE=2 SV=1
1302	1	Trembl	A0A1L1SSA4_MOUSE	47	226663	154	1	89	1	0.02	Centrosomal protein of 164 kDa OS=Mus musculus GN=Cep164 PE=1 SV=1
1303	1	SwissProt	VAMP3_MOUSE	47	11587	45	1	8	1	0.49	Vesicle-associated membrane protein 3 OS=Mus musculus GN=Vamp3 PE=1 SV=1
1304	1	Trembl	Q3TSN2_MOUSE	47	46303	59	1	30	1	0.11	Uncharacterized protein OS=Mus musculus GN=Synm PE=2 SV=1
1305	1	Trembl	G3X9W4_MOUSE	47	69656	68	1	31	1	0.07	Nuclear receptor subfamily 2 group C member 2 OS=Mus musculus GN=Nr2c2 PE=1 SV=1
1306	1	Trembl	F8VPS6_MOUSE	47	132310	99	1	49	1	0.04	Pleckstrin homology domain-containing, family G (with RhoGef domain) member 4 OS=Mus musculus GN=Plekhg4 PE=1 SV=1
1307	1	SwissProt	HVM15_MOUSE	47	15239	61	1	10	1	0.36	Ig heavy chain V region BCL1 OS=Mus musculus PE=4 SV=1
1308	1	Trembl	F6S0H0_MOUSE	47	28839	83	3	35	1	0.18	Family with sequence similarity 98, member C (Fragment) OS=Mus musculus GN=Fam98c PE=1 SV=1
1309	1	Trembl	A0A0R4J250_MOUSE	47	41123	34	2	15	1	0.12	Etoposide induced 2.4 mRNA OS=Mus musculus GN=Ei24 PE=1 SV=1
1310	1	SwissProt	RB15B_MOUSE	47	97246	166	3	67	2	0.1	Putative RNA-binding protein 15B OS=Mus musculus GN=Rbm15b PE=1 SV=2
1311	1	SwissProt	KSR1_MOUSE	47	97720	196	1	61	1	0.05	Kinase suppressor of Ras 1 OS=Mus musculus GN=Ksr1 PE=1 SV=1
1312	1	Trembl	Q3URU4_MOUSE	47	80572	98	1	35	1	0.06	Meiotic recombination 11 homolog A (S. cerevisiae), isoform CRA_c OS=Mus musculus GN=Mre11a PE=2 SV=1
1313	1	SwissProt	KAT6B_MOUSE	47	211074	193	1	87	1	0.02	Histone acetyltransferase KAT6B OS=Mus musculus GN=Kat6b PE=1 SV=3
1314	1	SwissProt	BAP1_MOUSE	47	81012	54	2	31	1	0.06	Ubiquitin carboxyl-terminal hydrolase BAP1 OS=Mus musculus GN=Bap1 PE=1 SV=1
1315	1	SwissProt	GNL3_MOUSE	47	61376	39	2	20	1	0.08	Guanine nucleotide-binding protein-like 3 OS=Mus musculus GN=Gnl3 PE=1 SV=2
1316	1	SwissProt	I2BP1_MOUSE	47	62624	84	2	29	2	0.16	Interferon regulatory factor 2-binding protein 1 OS=Mus musculus GN=Irf2bp1 PE=1 SV=2
1317	1	SwissProt	CB081_MOUSE	46	66136	69	1	33	1	0.07	Uncharacterized protein C2orf81 homolog OS=Mus musculus PE=2 SV=3
1318	1	SwissProt	MFF_MOUSE	46	32968	38	2	13	1	0.15	Mitochondrial fission factor OS=Mus musculus GN=Mff PE=1 SV=1
1319	1	SwissProt	PDE8A_MOUSE	46	94253	83	1	34	1	0.05	High affinity cAMP-specific and IBMX-insensitive 3',5'-cyclic phosphodiesterase 8A OS=Mus musculus GN=Pde8a PE=1 SV=1
1320	1	Trembl	Q3TPA4_MOUSE	46	86852	28	1	11	1	0.06	Cadherin-16 OS=Mus musculus GN=Cdh16 PE=1 SV=1
1321	1	SwissProt	ARHGG_MOUSE	46	80673	83	1	47	1	0.06	Rho guanine nucleotide exchange factor 16 OS=Mus musculus GN=Arhgef16 PE=1 SV=3
1322	1	SwissProt	HECA2_MOUSE	46	51844	39	1	23	1	0.1	HEPACAM family member 2 OS=Mus musculus GN=Hepacam2 PE=2 SV=1
1323	1	Trembl	A2CG35_MOUSE	46	32674	55	1	24	1	0.15	Ras-related protein Rab-12 OS=Mus musculus GN=Rab12 PE=1 SV=1
1324	1	SwissProt	CRBB3_MOUSE	46	24447	43	2	13	1	0.21	Beta-crystallin B3 OS=Mus musculus GN=Crybb3 PE=2 SV=3
1325	1	SwissProt	MFSD8_MOUSE	46	57988	16	1	8	1	0.08	Major facilitator superfamily domain-containing protein 8 OS=Mus musculus GN=Mfsd8 PE=2 SV=1
1326	1	SwissProt	CPLX3_MOUSE	46	17632	57	2	18	1	0.3	Complexin-3 OS=Mus musculus GN=Cplx3 PE=1 SV=1
1327	1	Trembl	G3XA20_MOUSE	46	112938	115	2	56	1	0.04	Glutamate receptor-interacting protein 2 OS=Mus musculus GN=Grip2 PE=1 SV=1
1328	1	SwissProt	EI3JB_MOUSE	46	29582	36	1	14	1	0.17	Eukaryotic translation initiation factor 3 subunit J-B OS=Mus musculus GN=Eif3j2 PE=1 SV=1
1329	1	Trembl	A0A0G2JEP5_MOUSE	46	20559	67	1	28	1	0.26	Amphoterin-induced protein 1 (Fragment) OS=Mus musculus GN=Amigo1 PE=1 SV=1
1330	1	SwissProt	TTF2_MOUSE	46	126706	148	1	67	1	0.04	Transcription termination factor 2 OS=Mus musculus GN=Ttf2 PE=1 SV=2
1331	1	Trembl	A2AKU9_MOUSE	46	32864	58	2	24	1	0.15	ATP synthase subunit gamma OS=Mus musculus GN=Atp5c1 PE=1 SV=1
1332	1	SwissProt	GABT_MOUSE	46	57100	42	1	25	1	0.09	4-aminobutyrate aminotransferase, mitochondrial OS=Mus musculus GN=Abat PE=1 SV=1
1333	1	SwissProt	FABPI_MOUSE	46	15117	19	1	9	1	0.36	Fatty acid-binding protein, intestinal OS=Mus musculus GN=Fabp2 PE=1 SV=2
1334	1	Trembl	Q3U3Q7_MOUSE	46	151650	72	1	52	1	0.03	Angiotensin-converting enzyme OS=Mus musculus GN=Ace PE=2 SV=1
1335	1	Trembl	Q3TIJ8_MOUSE	46	45227	61	1	35	1	0.11	Uncharacterized protein OS=Mus musculus GN=Gpatch2 PE=2 SV=1
1336	1	Trembl	Q5SUG4_MOUSE	46	257034	369	2	121	1	0.02	Voltage-dependent T-type calcium channel subunit alpha OS=Mus musculus GN=Cacna1g PE=1 SV=1
1337	1	SwissProt	KCND2_MOUSE	46	71444	74	1	37	1	0.07	Potassium voltage-gated channel subfamily D member 2 OS=Mus musculus GN=Kcnd2 PE=1 SV=1
1338	1	Trembl	Q80TU3_MOUSE	46	136040	121	2	77	1	0.04	MKIAA0684 protein (Fragment) OS=Mus musculus GN=mKIAA0684 PE=2 SV=1
1339	1	SwissProt	RADX_MOUSE	46	97698	106	1	51	1	0.05	RPA-related protein RADX OS=Mus musculus GN=Radx PE=2 SV=1
1340	1	SwissProt	KPCG_MOUSE	46	79562	99	1	38	1	0.06	Protein kinase C gamma type OS=Mus musculus GN=Prkcg PE=1 SV=1
1341	1	SwissProt	WWC2_MOUSE	46	133507	177	2	86	1	0.04	Protein WWC2 OS=Mus musculus GN=Wwc2 PE=1 SV=1
1342	1	Trembl	Q69ZY3_MOUSE	45	182891	218	1	94	1	0.03	MKIAA0824 protein (Fragment) OS=Mus musculus GN=Pcf11 PE=2 SV=1
1343	1	SwissProt	ENV2_MOUSE	45	75774	41	1	26	1	0.06	Retrovirus-related Env polyprotein from Fv-4 locus OS=Mus musculus GN=Fv4 PE=1 SV=2
1344	1	Trembl	A0A286YDK0_MOUSE	45	33229	61	1	21	1	0.15	Uncharacterized protein OS=Mus musculus GN=3110040M04Rik PE=4 SV=1
1345	1	SwissProt	NISCH_MOUSE	45	176499	103	1	60	1	0.03	Nischarin OS=Mus musculus GN=Nisch PE=1 SV=2
1346	1	Trembl	Q06477_MOUSE	45	29491	92	1	28	1	0.17	IFN-response element binding factor 2 (Fragment) OS=Mus musculus GN=Srsf2 PE=2 SV=1
1347	1	Trembl	B2RPW2_MOUSE	45	51608	50	1	21	1	0.1	Smith-Magenis syndrome chromosome region, candidate 7-like (Human) OS=Mus musculus GN=Mief1 PE=1 SV=1
1348	1	SwissProt	RHPN2_MOUSE	45	77535	108	1	53	1	0.06	Rhophilin-2 OS=Mus musculus GN=Rhpn2 PE=1 SV=2
1349	1	SwissProt	COBA1_MOUSE	45	181548	181	1	74	1	0.03	Collagen alpha-1(XI) chain OS=Mus musculus GN=Col11a1 PE=1 SV=2
1350	1	SwissProt	PCIF1_MOUSE	45	81423	85	1	35	1	0.06	Phosphorylated CTD-interacting factor 1 OS=Mus musculus GN=Pcif1 PE=1 SV=1
1351	1	SwissProt	SYPH_MOUSE	45	34288	30	2	16	1	0.15	Synaptophysin OS=Mus musculus GN=Syp PE=1 SV=2
1352	1	Trembl	Q3UGX8_MOUSE	45	136510	160	2	69	1	0.04	Rap guanine nucleotide exchange factor (GEF) 1 OS=Mus musculus GN=Rapgef1 PE=1 SV=1
1353	1	Trembl	A0A0M3HEP9_MOUSE	45	39009	81	1	30	1	0.13	Thioredoxin reductase 2, mitochondrial OS=Mus musculus GN=Txnrd2 PE=1 SV=1
1354	1	Trembl	Q9D6K2_MOUSE	45	15940	85	1	21	1	0.34	Transgelin OS=Mus musculus GN=Tagln3 PE=2 SV=1
1355	1	SwissProt	ESF1_MOUSE	45	98216	254	1	57	1	0.05	ESF1 homolog OS=Mus musculus GN=Esf1 PE=1 SV=1
1356	1	SwissProt	LGUL_MOUSE	45	20967	27	2	16	1	0.25	Lactoylglutathione lyase OS=Mus musculus GN=Glo1 PE=1 SV=3
1357	1	Trembl	Q4VAF0_MOUSE	45	14973	10	1	7	1	0.36	Acylphosphatase (Fragment) OS=Mus musculus GN=Acyp1 PE=2 SV=1
1358	1	Trembl	Q05KA5_MOUSE	45	18032	5	1	4	1	0.3	Submandibular androgen-repressed protein OS=Mus musculus GN=Gm5886 PE=2 SV=1
1359	1	SwissProt	DDI2_MOUSE	45	45019	31	1	18	1	0.11	Protein DDI1 homolog 2 OS=Mus musculus GN=Ddi2 PE=1 SV=1
1360	1	Trembl	Q3U4Y0_MOUSE	45	20834	46	1	18	1	0.25	Uncharacterized protein OS=Mus musculus GN=H1f0 PE=2 SV=1
1361	1	Trembl	F6VLR8_MOUSE	45	13099	126	1	24	1	0.43	Protein NDRG1 (Fragment) OS=Mus musculus GN=Ndrg1 PE=1 SV=1
1362	1	Trembl	M0QWM9_MOUSE	45	27141	132	1	51	1	0.19	Methionine aminopeptidase 2 (Fragment) OS=Mus musculus GN=Metap2 PE=1 SV=1
1363	1	Trembl	D0ESZ5_MOUSE	45	44040	93	1	30	1	0.11	Serine or cysteine peptidase inhibitor clade E member 1 (Fragment) OS=Mus musculus GN=Serpine1 PE=2 SV=1
1364	1	Trembl	M0QWZ1_MOUSE	45	168850	137	3	74	2	0.06	Protein FAM193A OS=Mus musculus GN=Fam193a PE=1 SV=1
1365	1	SwissProt	RUFY1_MOUSE	45	81466	80	2	44	2	0.12	RUN and FYVE domain-containing protein 1 OS=Mus musculus GN=Rufy1 PE=1 SV=1
1366	1	Trembl	B9EKL9_MOUSE	45	88965	143	2	58	1	0.05	Eml1 protein OS=Mus musculus GN=Eml1 PE=2 SV=1
1367	1	Trembl	Q4V9X9_MOUSE	45	17553	27	1	8	1	0.3	Rpl23a protein (Fragment) OS=Mus musculus GN=Rpl23a PE=2 SV=1
1368	1	Trembl	G3X956_MOUSE	45	120334	128	1	74	1	0.04	Suppressor of Ty 16 OS=Mus musculus GN=Supt16 PE=1 SV=1
1369	1	SwissProt	DEN4C_MOUSE	45	213776	247	1	114	1	0.02	DENN domain-containing protein 4C OS=Mus musculus GN=Dennd4c PE=1 SV=1
1370	1	Trembl	F8WHT3_MOUSE	45	244056	246	1	140	1	0.02	Protein PRRC2B OS=Mus musculus GN=Prrc2b PE=1 SV=1
1371	1	SwissProt	IF4G1_MOUSE	45	176823	115	3	66	1	0.03	Eukaryotic translation initiation factor 4 gamma 1 OS=Mus musculus GN=Eif4g1 PE=1 SV=1
1372	1	Trembl	Q3TGG0_MOUSE	44	74361	71	1	37	1	0.07	Uncharacterized protein OS=Mus musculus GN=Appl2 PE=2 SV=1
1373	1	SwissProt	F1712_MOUSE	44	87775	80	1	37	1	0.06	Protein FAM171A2 OS=Mus musculus GN=Fam171a2 PE=1 SV=1
1374	1	SwissProt	PDE1B_MOUSE	44	61700	62	1	40	1	0.08	Calcium/calmodulin-dependent 3',5'-cyclic nucleotide phosphodiesterase 1B OS=Mus musculus GN=Pde1b PE=1 SV=2
1375	1	Trembl	Q3U3X2_MOUSE	44	33062	30	1	15	1	0.15	Max interacting protein 1, isoform CRA_b OS=Mus musculus GN=Mxi1 PE=2 SV=1
1376	1	SwissProt	CCG8_MOUSE	44	43825	47	1	30	1	0.11	Voltage-dependent calcium channel gamma-8 subunit OS=Mus musculus GN=Cacng8 PE=1 SV=1
1377	1	Trembl	A0A1S6GWG6_MOUSE	44	59754	91	1	42	1	0.08	Uncharacterized protein OS=Mus musculus GN=Atp6v1b2 PE=2 SV=1
1378	1	SwissProt	MCM10_MOUSE	44	99485	144	1	74	1	0.05	Protein MCM10 homolog OS=Mus musculus GN=Mcm10 PE=1 SV=1
1379	1	Trembl	A0A286YDU3_MOUSE	44	18988	7	2	5	1	0.28	AP complex subunit sigma OS=Mus musculus GN=Ap3s1 PE=1 SV=1
1380	1	SwissProt	VASP_MOUSE	44	39813	92	1	29	1	0.13	Vasodilator-stimulated phosphoprotein OS=Mus musculus GN=Vasp PE=1 SV=4
1381	1	Trembl	Q7TSJ0_MOUSE	44	186294	143	1	87	1	0.03	DNA (cytosine-5)-methyltransferase OS=Mus musculus GN=Dnmt1 PE=2 SV=1
1382	1	Trembl	A6H6B3_MOUSE	44	75441	102	1	32	1	0.06	RalA binding protein 1 OS=Mus musculus GN=Ralbp1 PE=2 SV=1
1383	1	SwissProt	UGPA_MOUSE	44	57115	113	1	42	1	0.09	UTP--glucose-1-phosphate uridylyltransferase OS=Mus musculus GN=Ugp2 PE=1 SV=3
1384	1	Trembl	D3YZ00_MOUSE	44	53894	51	1	22	1	0.09	Nuclear factor 1 (Fragment) OS=Mus musculus GN=Nfix PE=1 SV=1
1385	1	SwissProt	NR1D1_MOUSE	44	67615	123	1	38	1	0.07	Nuclear receptor subfamily 1 group D member 1 OS=Mus musculus GN=Nr1d1 PE=1 SV=1
1386	1	Trembl	G5E8J4_MOUSE	44	134246	201	1	67	1	0.04	Tyrosine-protein phosphatase non-receptor type OS=Mus musculus GN=Ptpn21 PE=1 SV=1
1387	1	Trembl	Q3U3K9_MOUSE	44	49719	32	1	23	1	0.1	Ancient ubiquitous protein 1 OS=Mus musculus GN=Aup1 PE=1 SV=1
1388	1	Trembl	A0A068BFS4_MOUSE	44	43156	56	1	25	1	0.12	Ring finger protein 1 OS=Mus musculus GN=Ring1 PE=2 SV=1
1389	1	Trembl	Q8BU36_MOUSE	44	41526	133	1	33	1	0.12	Uncharacterized protein OS=Mus musculus GN=Supt3 PE=2 SV=1
1390	1	Trembl	F8WI18_MOUSE	44	60718	126	1	43	1	0.08	Phosphatidylinositol 4-phosphate 5-kinase type-1 alpha OS=Mus musculus GN=Pip5k1a PE=1 SV=1
1391	1	SwissProt	SETD3_MOUSE	44	67533	83	1	40	1	0.07	Histone-lysine N-methyltransferase setd3 OS=Mus musculus GN=Setd3 PE=1 SV=1
1392	1	SwissProt	UIMC1_MOUSE	40	82739	72	2	37	2	0.12	BRCA1-A complex subunit RAP80 OS=Mus musculus GN=Uimc1 PE=1 SV=2
1393	1	Trembl	E9Q9M1_MOUSE	44	68117	104	1	46	1	0.07	Cytosolic purine 5'-nucleotidase OS=Mus musculus GN=Nt5c2 PE=1 SV=1
1394	1	Trembl	A2AB60_MOUSE	44	122263	209	2	78	1	0.04	Formin-like 1, isoform CRA_c OS=Mus musculus GN=Fmnl1 PE=1 SV=1
1395	1	Trembl	A0A068BEP5_MOUSE	44	82019	81	1	39	1	0.06	Fas death domain-associated protein OS=Mus musculus GN=Daxx PE=2 SV=1
1396	1	Trembl	Q91V89_MOUSE	44	69293	49	1	26	1	0.07	Serine/threonine-protein phosphatase 2A 56 kDa regulatory subunit OS=Mus musculus GN=Ppp2r5d PE=1 SV=1
1397	1	SwissProt	NEMF_MOUSE	44	121739	150	1	57	1	0.04	Nuclear export mediator factor Nemf OS=Mus musculus GN=Nemf PE=1 SV=2
1398	1	SwissProt	NECT2_MOUSE	44	57738	51	1	24	1	0.09	Nectin-2 OS=Mus musculus GN=Nectin2 PE=1 SV=2
1399	1	Trembl	Q8K106_MOUSE	44	30475	39	1	12	1	0.17	Crybb1 protein OS=Mus musculus GN=Crybb1 PE=2 SV=1
1400	1	SwissProt	NUF2_MOUSE	44	54958	33	1	20	1	0.09	Kinetochore protein Nuf2 OS=Mus musculus GN=Nuf2 PE=1 SV=2
1401	1	Trembl	Q3THQ7_MOUSE	44	51034	108	1	47	1	0.1	Uncharacterized protein OS=Mus musculus GN=Pold3 PE=2 SV=1
1402	1	SwissProt	DOP2_MOUSE	44	260115	205	1	113	1	0.02	Protein dopey-2 OS=Mus musculus GN=Dopey2 PE=1 SV=3
1403	1	Trembl	B1AX94_MOUSE	44	74004	237	1	79	1	0.07	Coiled-coil domain containing 27 OS=Mus musculus GN=Ccdc27 PE=2 SV=1
1404	1	SwissProt	ZC3H6_MOUSE	44	132081	159	1	70	1	0.04	Zinc finger CCCH domain-containing protein 6 OS=Mus musculus GN=Zc3h6 PE=2 SV=2
1405	1	Trembl	A2ATZ8_MOUSE	44	58200	238	1	49	1	0.08	Calcium channel, voltage-dependent, beta 4 subunit OS=Mus musculus GN=Cacnb4 PE=4 SV=1
1406	1	Trembl	E9QAC9_MOUSE	43	80909	154	2	55	1	0.12	Calcium-independent phospholipase A2-gamma OS=Mus musculus GN=Pnpla8 PE=1 SV=1
1407	1	Trembl	A0A0G2JF77_MOUSE	43	18846	83	1	47	1	0.28	Anaphase-promoting complex subunit 4 (Fragment) OS=Mus musculus GN=Anapc4 PE=1 SV=1
1408	1	SwissProt	NEO1_MOUSE	43	164028	234	1	91	1	0.03	Neogenin OS=Mus musculus GN=Neo1 PE=1 SV=1
1409	1	SwissProt	FXL20_MOUSE	43	50189	36	2	16	1	0.1	F-box/LRR-repeat protein 20 OS=Mus musculus GN=Fbxl20 PE=1 SV=3
1410	1	SwissProt	PHP14_MOUSE	43	14159	24	1	14	1	0.39	14 kDa phosphohistidine phosphatase OS=Mus musculus GN=Phpt1 PE=1 SV=1
1411	1	Trembl	H3BLJ7_MOUSE	43	53053	108	1	30	1	0.09	Protein CASP (Fragment) OS=Mus musculus GN=Cux1 PE=1 SV=2
1412	1	Trembl	E9Q9B7_MOUSE	43	200713	959	2	117	1	0.02	Kinase D-interacting substrate 220 OS=Mus musculus GN=Kidins220 PE=1 SV=1
1413	1	SwissProt	ATM_MOUSE	43	353985	344	1	181	1	0.01	Serine-protein kinase ATM OS=Mus musculus GN=Atm PE=1 SV=2
1414	1	SwissProt	DGKQ_MOUSE	43	104014	105	1	55	1	0.05	Diacylglycerol kinase theta OS=Mus musculus GN=Dgkq PE=1 SV=1
1415	1	Trembl	Q5U222_MOUSE	43	73385	51	1	28	1	0.07	Ddx5 protein (Fragment) OS=Mus musculus GN=Ddx5 PE=2 SV=1
1416	1	SwissProt	LAR4B_MOUSE	43	82033	73	2	37	1	0.06	La-related protein 4B OS=Mus musculus GN=Larp4b PE=1 SV=2
1417	1	SwissProt	BRD7_MOUSE	43	74524	65	1	38	1	0.07	Bromodomain-containing protein 7 OS=Mus musculus GN=Brd7 PE=1 SV=1
1418	1	SwissProt	SRSF1_MOUSE	43	27842	122	4	21	1	0.18	Serine/arginine-rich splicing factor 1 OS=Mus musculus GN=Srsf1 PE=1 SV=3
1419	1	Trembl	B2RQE3_MOUSE	43	91186	133	1	52	1	0.05	Stim2 protein OS=Mus musculus GN=Stim2 PE=2 SV=1
1420	1	Trembl	E9Q4M2_MOUSE	43	118064	128	1	61	1	0.04	Hormone-sensitive lipase OS=Mus musculus GN=Lipe PE=1 SV=1
1421	1	SwissProt	DPOD1_MOUSE	43	125194	150	1	59	1	0.04	DNA polymerase delta catalytic subunit OS=Mus musculus GN=Pold1 PE=1 SV=2
1422	1	Trembl	Q8BZN5_MOUSE	43	45255	59	2	25	1	0.11	Uncharacterized protein OS=Mus musculus GN=Tspyl4 PE=2 SV=1
1423	1	Trembl	E9Q2C0_MOUSE	43	305355	242	1	141	1	0.02	Cilia and flagella-associated protein 46 OS=Mus musculus GN=Cfap46 PE=1 SV=2
1424	1	SwissProt	USH2A_MOUSE	43	580643	409	1	218	1	0.01	Usherin OS=Mus musculus GN=Ush2A PE=1 SV=2
1425	1	SwissProt	ARI4B_MOUSE	43	148693	274	2	90	1	0.07	AT-rich interactive domain-containing protein 4B OS=Mus musculus GN=Arid4b PE=1 SV=1
1426	1	SwissProt	KLH38_MOUSE	43	66577	73	1	35	1	0.07	Kelch-like protein 38 OS=Mus musculus GN=Klhl38 PE=2 SV=1
1427	1	Trembl	E9Q9T1_MOUSE	43	71373	129	1	59	1	0.07	Leucine-rich repeat flightless-interacting protein 1 OS=Mus musculus GN=Lrrfip1 PE=1 SV=2
1428	1	Trembl	F8VQI4_MOUSE	43	129665	105	1	62	1	0.04	Transmembrane channel-like protein OS=Mus musculus GN=Tmc3 PE=3 SV=1
1429	1	SwissProt	CCD38_MOUSE	43	65908	96	1	38	1	0.07	Coiled-coil domain-containing protein 38 OS=Mus musculus GN=Ccdc38 PE=2 SV=1
1430	1	SwissProt	ACON_MOUSE	43	86151	72	3	42	2	0.12	Aconitate hydratase, mitochondrial OS=Mus musculus GN=Aco2 PE=1 SV=1
1431	1	SwissProt	RGS3_MOUSE	43	107579	89	1	52	1	0.04	Regulator of G-protein signaling 3 OS=Mus musculus GN=Rgs3 PE=1 SV=2
1432	1	Trembl	A0A1S6GWH6_MOUSE	43	544248	458	1	230	1	0.01	Uncharacterized protein OS=Mus musculus GN=Birc6 PE=2 SV=1
1433	1	Trembl	Q3THT7_MOUSE	43	62437	73	1	37	1	0.08	Phosphodiesterase OS=Mus musculus GN=Pde9a PE=2 SV=1
1434	1	Trembl	A0A1D5RLQ2_MOUSE	43	5908	43	1	10	1	1.16	Casein kinase II subunit alpha' (Fragment) OS=Mus musculus GN=Csnk2a2 PE=4 SV=1
1435	1	SwissProt	RBL2_MOUSE	41	128888	156	2	71	2	0.08	Retinoblastoma-like protein 2 OS=Mus musculus GN=Rbl2 PE=1 SV=3
1436	1	SwissProt	LMLN_MOUSE	43	78350	45	1	23	1	0.06	Leishmanolysin-like peptidase OS=Mus musculus GN=Lmln PE=2 SV=1
1437	1	SwissProt	VPP2_MOUSE	43	99279	91	1	41	1	0.05	V-type proton ATPase 116 kDa subunit a isoform 2 OS=Mus musculus GN=Atp6v0a2 PE=1 SV=2
1438	1	SwissProt	PO210_MOUSE	43	204942	200	2	96	1	0.02	Nuclear pore membrane glycoprotein 210 OS=Mus musculus GN=Nup210 PE=1 SV=2
1439	1	Trembl	S0DHL8_MOUSE	43	153264	199	1	72	1	0.03	Capping protein, Arp2/3 and myosin-I linker protein 2 OS=Mus musculus GN=Carmil2 PE=1 SV=1
1440	1	Trembl	Q8BFW6_MOUSE	43	59687	39	1	24	1	0.08	Ectonucleoside triphosphate diphosphohydrolase 3 OS=Mus musculus GN=Entpd3 PE=1 SV=1
1441	1	Trembl	Q5FWJ8_MOUSE	43	37935	26	1	12	1	0.13	Enpp5 protein (Fragment) OS=Mus musculus GN=Enpp5 PE=2 SV=1
1442	1	Trembl	Q3V262_MOUSE	42	48829	180	1	65	1	0.1	Uncharacterized protein OS=Mus musculus GN=Tead2 PE=2 SV=1
1443	1	SwissProt	CC186_MOUSE	42	105635	179	1	59	1	0.05	Coiled-coil domain-containing protein 186 OS=Mus musculus GN=Ccdc186 PE=1 SV=2
1444	1	Trembl	Q3UPL2_MOUSE	42	9262	27	1	5	1	0.65	Uncharacterized protein OS=Mus musculus GN=Gm10400 PE=2 SV=1
1445	1	SwissProt	GPSM2_MOUSE	42	76285	144	1	45	1	0.06	G-protein-signaling modulator 2 OS=Mus musculus GN=Gpsm2 PE=1 SV=2
1446	1	Trembl	Q5SVI1_MOUSE	42	65906	84	1	32	1	0.07	Calcium/calmodulin-dependent protein kinase type II subunit beta OS=Mus musculus GN=Camk2b PE=1 SV=1
1447	1	SwissProt	LAMA2_MOUSE	42	352831	390	1	143	1	0.01	Laminin subunit alpha-2 OS=Mus musculus GN=Lama2 PE=1 SV=2
1448	1	Trembl	A0A0U1RP47_MOUSE	42	99396	128	1	55	1	0.05	E3 ubiquitin-protein ligase CBL OS=Mus musculus GN=Cbl PE=1 SV=1
1449	1	SwissProt	GPM6A_MOUSE	42	31870	45	3	12	1	0.16	Neuronal membrane glycoprotein M6-a OS=Mus musculus GN=Gpm6a PE=1 SV=1
1450	1	Trembl	E9QAF9_MOUSE	42	202109	285	1	115	1	0.02	Protein TANC1 OS=Mus musculus GN=Tanc1 PE=1 SV=1
1451	1	Trembl	Q3UM57_MOUSE	42	137112	123	1	56	1	0.04	Uncharacterized protein OS=Mus musculus GN=Cand2 PE=2 SV=1
1452	1	SwissProt	LMTD1_MOUSE	42	46194	144	2	34	1	0.11	Lamin tail domain-containing protein 1 OS=Mus musculus GN=Lmntd1 PE=2 SV=1
1453	1	Trembl	E9Q3F5_MOUSE	42	98735	42	1	25	1	0.05	Vomeronasal 2, receptor 76 OS=Mus musculus GN=Vmn2r76 PE=3 SV=1
1454	1	Trembl	Q3UU57_MOUSE	42	33194	71	1	44	1	0.15	Uncharacterized protein (Fragment) OS=Mus musculus GN=Map2k6 PE=2 SV=1
1455	1	SwissProt	TR103_MOUSE	42	35361	47	1	14	1	0.14	Taste receptor type 2 member 103 OS=Mus musculus GN=Tas2r103 PE=2 SV=2
1456	1	SwissProt	TYY1_MOUSE	42	45145	29	1	20	1	0.11	Transcriptional repressor protein YY1 OS=Mus musculus GN=Yy1 PE=1 SV=1
1457	1	Trembl	A0A0A6YX38_MOUSE	42	22763	43	1	22	1	0.23	Protocadherin alpha 11 (Fragment) OS=Mus musculus GN=Pcdha11 PE=4 SV=1
1458	1	SwissProt	NU188_MOUSE	42	198965	234	2	94	1	0.02	Nucleoporin NUP188 homolog OS=Mus musculus GN=Nup188 PE=1 SV=2
1459	1	Trembl	E9PWG2_MOUSE	42	162463	123	1	78	1	0.03	Trafficking protein particle complex 8 OS=Mus musculus GN=Trappc8 PE=1 SV=1
1460	1	SwissProt	COHA1_MOUSE	42	148397	229	1	101	1	0.03	Collagen alpha-1(XVII) chain OS=Mus musculus GN=Col17a1 PE=1 SV=3
1461	1	SwissProt	PLCD1_MOUSE	42	86617	56	1	38	1	0.06	1-phosphatidylinositol 4,5-bisphosphate phosphodiesterase delta-1 OS=Mus musculus GN=Plcd1 PE=1 SV=2
1462	1	Trembl	A0A0G2JFK9_MOUSE	42	2039	614	1	36	1	6.99	T cell receptor alpha joining 20 (Fragment) OS=Mus musculus GN=Traj20 PE=4 SV=4
1463	1	Trembl	E9QLC0_MOUSE	42	56646	105	1	24	1	0.09	5-hydroxytryptamine receptor 3A OS=Mus musculus GN=Htr3a PE=1 SV=1
1464	1	Trembl	Q3V1G7_MOUSE	42	45487	155	1	77	1	0.11	Uncharacterized protein OS=Mus musculus GN=Zfp951 PE=2 SV=1
1465	1	SwissProt	MICA3_MOUSE	42	224780	331	1	152	1	0.02	[F-actin]-monooxygenase MICAL3 OS=Mus musculus GN=Mical3 PE=1 SV=2
1466	1	Trembl	Q91XI0_MOUSE	42	98558	137	1	45	1	0.05	Uncharacterized protein OS=Mus musculus GN=Gon4l PE=2 SV=1
1467	1	Trembl	E9Q5G2_MOUSE	42	91697	101	1	30	1	0.05	Protocadherin beta 9 OS=Mus musculus GN=Pcdhb9 PE=1 SV=1
1468	1	SwissProt	PHAR1_MOUSE	42	66701	82	2	39	1	0.07	Phosphatase and actin regulator 1 OS=Mus musculus GN=Phactr1 PE=1 SV=1
1469	1	Trembl	Q6PD33_MOUSE	42	15717	39	2	7	1	0.34	Uncharacterized protein OS=Mus musculus GN=2610005L07Rik PE=2 SV=1
1470	1	Trembl	Q61186_MOUSE	42	24665	65	1	32	1	0.21	Implantin (Fragment) OS=Mus musculus PE=2 SV=1
1471	1	SwissProt	CYTSB_MOUSE	42	118713	288	2	97	2	0.08	Cytospin-B OS=Mus musculus GN=Specc1 PE=1 SV=2
1472	1	Trembl	A6H5Z6_MOUSE	42	106308	51	1	30	1	0.05	Chordin OS=Mus musculus GN=Chrd PE=2 SV=1
1473	1	SwissProt	NUP98_MOUSE	39	198316	120	2	65	2	0.05	Nuclear pore complex protein Nup98-Nup96 OS=Mus musculus GN=Nup98 PE=1 SV=2
1474	1	SwissProt	1A1L1_MOUSE	42	57527	483	1	22	1	0.09	1-aminocyclopropane-1-carboxylate synthase-like protein 1 OS=Mus musculus GN=Accs PE=2 SV=1
1475	1	Trembl	B7ZWC4_MOUSE	42	280701	262	1	135	1	0.02	Insulin-like growth factor 2 receptor OS=Mus musculus GN=Igf2r PE=2 SV=1
1476	1	SwissProt	SNTA1_MOUSE	42	54088	146	2	30	1	0.09	Alpha-1-syntrophin OS=Mus musculus GN=Snta1 PE=1 SV=1
1477	1	SwissProt	KS6A5_MOUSE	42	97150	128	1	46	1	0.05	Ribosomal protein S6 kinase alpha-5 OS=Mus musculus GN=Rps6ka5 PE=1 SV=2
1478	1	SwissProt	RBAK_MOUSE	42	84131	111	1	38	1	0.06	RB-associated KRAB zinc finger protein OS=Mus musculus GN=Rbak PE=1 SV=1
1479	1	SwissProt	ASGL1_MOUSE	42	34385	45	1	24	1	0.15	Isoaspartyl peptidase/L-asparaginase OS=Mus musculus GN=Asrgl1 PE=1 SV=1
1480	1	SwissProt	SPB1_MOUSE	42	95873	44	1	22	1	0.05	pre-rRNA processing protein FTSJ3 OS=Mus musculus GN=Ftsj3 PE=1 SV=1
1481	1	Trembl	Q6ZQ14_MOUSE	42	70366	101	1	39	1	0.07	MKIAA0971 protein (Fragment) OS=Mus musculus GN=mKIAA0971 PE=4 SV=1
1482	1	Trembl	Q3TPT3_MOUSE	42	47748	32	2	17	2	0.22	Uncharacterized protein OS=Mus musculus GN=Syt1 PE=2 SV=1
1483	1	SwissProt	COX5A_MOUSE	41	16319	7	1	5	1	0.33	Cytochrome c oxidase subunit 5A, mitochondrial OS=Mus musculus GN=Cox5a PE=1 SV=2
1484	1	SwissProt	F214A_MOUSE	41	120907	142	1	73	1	0.04	Protein FAM214A OS=Mus musculus GN=Fam214a PE=2 SV=3
1485	1	Trembl	F7DBB3_MOUSE	41	166958	211	2	90	1	0.03	AHNAK nucleoprotein 2 (Fragment) OS=Mus musculus GN=Ahnak2 PE=1 SV=1
1486	1	Trembl	Q3TA11_MOUSE	41	17902	22	1	16	1	0.3	Uncharacterized protein OS=Mus musculus GN=Ttc28 PE=2 SV=1
1487	1	Trembl	Q3U5D6_MOUSE	41	38511	58	1	23	1	0.13	Uncharacterized protein (Fragment) OS=Mus musculus PE=2 SV=1
1488	1	SwissProt	SNUT1_MOUSE	41	91001	105	2	55	1	0.05	U4/U6.U5 tri-snRNP-associated protein 1 OS=Mus musculus GN=Sart1 PE=1 SV=1
1489	1	Trembl	Q3UHT6_MOUSE	41	274980	224	1	124	1	0.02	Uncharacterized protein OS=Mus musculus GN=Fasn PE=2 SV=1
1490	1	Trembl	A0A1B0GT88_MOUSE	41	89817	158	1	76	1	0.05	Brain-enriched guanylate kinase-associated protein OS=Mus musculus GN=Begain PE=1 SV=1
1491	1	SwissProt	LIPB1_MOUSE	41	109100	171	1	60	1	0.04	Liprin-beta-1 OS=Mus musculus GN=Ppfibp1 PE=1 SV=3
1492	1	SwissProt	ARHL2_MOUSE	41	39732	87	1	21	1	0.13	Poly(ADP-ribose) glycohydrolase ARH3 OS=Mus musculus GN=Adprhl2 PE=1 SV=1
1493	1	SwissProt	ACACA_MOUSE	41	266685	295	1	135	1	0.02	Acetyl-CoA carboxylase 1 OS=Mus musculus GN=Acaca PE=1 SV=1
1494	1	Trembl	I7HPW8_MOUSE	38	335046	681	2	135	2	0.03	Myosin XVB OS=Mus musculus GN=Myo15b PE=1 SV=2
1495	1	Trembl	J3JS27_MOUSE	41	34009	46	1	21	1	0.15	Vomeronasal type-1 receptor OS=Mus musculus GN=Vmn1r194 PE=3 SV=1
1496	1	Trembl	Q3U1V5_MOUSE	41	28139	109	1	13	1	0.18	Fibroblast growth factor OS=Mus musculus GN=Fgf23 PE=2 SV=1
1497	1	SwissProt	ENOX1_MOUSE	41	73805	71	1	37	1	0.07	Ecto-NOX disulfide-thiol exchanger 1 OS=Mus musculus GN=Enox1 PE=2 SV=1
1498	1	SwissProt	PGRC2_MOUSE	41	23434	45	1	17	1	0.22	Membrane-associated progesterone receptor component 2 OS=Mus musculus GN=Pgrmc2 PE=1 SV=2
1499	1	Trembl	H3BJR0_MOUSE	41	9349	61	1	33	1	0.64	Propionyl-CoA carboxylase alpha chain, mitochondrial (Fragment) OS=Mus musculus GN=Pcca PE=1 SV=1
1500	1	Trembl	Q3V340_MOUSE	41	44507	20	1	15	1	0.11	Uncharacterized protein OS=Mus musculus GN=Adap2 PE=2 SV=1
1501	1	Trembl	Q3V2F4_MOUSE	41	24493	19	1	9	1	0.21	Uncharacterized protein (Fragment) OS=Mus musculus GN=St3gal4 PE=2 SV=1
1502	1	Trembl	A2N3K1_MOUSE	41	12384	33	1	12	1	0.45	VA11.1 protein (Fragment) OS=Mus musculus GN=VA11.1 PE=4 SV=1
1503	1	Trembl	A0A0N4SW80_MOUSE	41	16700	58	1	10	1	0.32	5'-nucleotidase, cytosolic III (Fragment) OS=Mus musculus GN=Nt5c3 PE=1 SV=3
1504	1	Trembl	E9Q9J4_MOUSE	41	141534	259	2	94	2	0.07	Inositol hexakisphosphate and diphosphoinositol-pentakisphosphate kinase 2 OS=Mus musculus GN=Ppip5k2 PE=1 SV=1
1505	1	SwissProt	K1143_MOUSE	41	17525	140	2	18	2	0.7	Uncharacterized protein KIAA1143 homolog OS=Mus musculus PE=1 SV=1
1506	1	SwissProt	KCNQ5_MOUSE	41	103163	201	1	79	1	0.05	Potassium voltage-gated channel subfamily KQT member 5 OS=Mus musculus GN=Kcnq5 PE=1 SV=2
1507	1	SwissProt	AFTIN_MOUSE	41	101980	189	3	54	2	0.1	Aftiphilin OS=Mus musculus GN=Aftph PE=1 SV=2
1508	1	SwissProt	TAF11_MOUSE	41	23376	39	1	18	1	0.22	Transcription initiation factor TFIID subunit 11 OS=Mus musculus GN=Taf11 PE=2 SV=1
1509	1	SwissProt	CPSF2_MOUSE	41	89182	76	1	40	1	0.05	Cleavage and polyadenylation specificity factor subunit 2 OS=Mus musculus GN=Cpsf2 PE=1 SV=1
1510	1	Trembl	Q5U445_MOUSE	41	33320	22	2	6	1	0.15	cDNA sequence BC085271 OS=Mus musculus GN=BC085271 PE=2 SV=1
1511	1	SwissProt	ZAN_MOUSE	41	609345	301	1	151	1	0.01	Zonadhesin OS=Mus musculus GN=Zan PE=1 SV=1
1512	1	Trembl	A0A0N4SVK8_MOUSE	41	185888	192	1	113	1	0.03	[Protein ADP-ribosylarginine] hydrolase-like protein 1 OS=Mus musculus GN=Adprhl1 PE=1 SV=1
1513	1	SwissProt	TOPRS_MOUSE	41	117980	175	1	84	1	0.04	E3 ubiquitin-protein ligase Topors OS=Mus musculus GN=Topors PE=1 SV=1
1514	1	Trembl	A2A7Z4_MOUSE	41	17260	8	1	4	1	0.31	Transcription factor BTF3 OS=Mus musculus GN=Btf3l4 PE=1 SV=1
1515	1	Trembl	D3YX36_MOUSE	41	116783	77	1	46	1	0.04	Anion exchange protein OS=Mus musculus GN=Slc4a5 PE=1 SV=1
1516	1	Trembl	Q5U477_MOUSE	41	68259	57	1	31	1	0.07	Hbs1l protein OS=Mus musculus GN=Hbs1l PE=2 SV=1
1517	1	SwissProt	APBP2_MOUSE	41	67668	59	1	24	1	0.07	Amyloid protein-binding protein 2 OS=Mus musculus GN=Appbp2 PE=2 SV=1
1518	1	SwissProt	SRRT_MOUSE	41	100846	62	2	34	1	0.05	Serrate RNA effector molecule homolog OS=Mus musculus GN=Srrt PE=1 SV=1
1519	1	SwissProt	FSIP2_MOUSE	41	789954	1253	2	512	2	0.01	Fibrous sheath-interacting protein 2 OS=Mus musculus GN=Fsip2 PE=1 SV=3
1520	1	Trembl	A0A087WNV1_MOUSE	41	54226	34	1	19	1	0.09	Arf-GAP domain and FG repeat-containing protein 1 OS=Mus musculus GN=Agfg1 PE=1 SV=1
1521	1	SwissProt	MSH4_MOUSE	41	108079	170	1	80	1	0.04	MutS protein homolog 4 OS=Mus musculus GN=Msh4 PE=2 SV=1
1522	1	SwissProt	SOS1_MOUSE	41	151758	135	2	68	2	0.06	Son of sevenless homolog 1 OS=Mus musculus GN=Sos1 PE=1 SV=2
1523	1	SwissProt	MENT_MOUSE	41	38607	45	1	24	1	0.13	Protein MENT OS=Mus musculus GN=MENT PE=1 SV=1
1524	1	SwissProt	EMD_MOUSE	41	29417	69	1	18	1	0.17	Emerin OS=Mus musculus GN=Emd PE=1 SV=1
1525	1	SwissProt	COTL1_MOUSE	41	16048	24	1	15	1	0.34	Coactosin-like protein OS=Mus musculus GN=Cotl1 PE=1 SV=3
1526	1	Trembl	A0A0C3SFZ4_MOUSE	41	26412	16	1	12	1	0.19	Haloacid dehalogenase-like hydrolase domain OS=Mus musculus GN=Pudp PE=1 SV=1
1527	1	SwissProt	NAV1_MOUSE	41	203041	459	1	188	1	0.02	Neuron navigator 1 OS=Mus musculus GN=Nav1 PE=1 SV=2
1528	1	SwissProt	MUML1_MOUSE	41	77682	63	1	40	1	0.06	PWWP domain-containing protein MUM1L1 OS=Mus musculus GN=Mum1l1 PE=1 SV=2
1529	1	Trembl	Q8BSH2_MOUSE	41	26831	36	1	18	1	0.19	Olfactomedin-like 1 OS=Mus musculus GN=Olfml1 PE=2 SV=1
1530	1	SwissProt	FCHO1_MOUSE	41	95804	116	1	42	1	0.05	F-BAR domain only protein 1 OS=Mus musculus GN=Fcho1 PE=1 SV=2
1531	1	Trembl	Q3TGE1_MOUSE	41	47825	31	2	20	1	0.1	Uncharacterized protein OS=Mus musculus GN=Actr3 PE=2 SV=1
1532	1	SwissProt	PPR1A_MOUSE	41	18820	32	1	11	1	0.28	Protein phosphatase 1 regulatory subunit 1A OS=Mus musculus GN=Ppp1r1a PE=1 SV=1
1533	1	SwissProt	NINL_MOUSE	40	159280	117	1	64	1	0.03	Ninein-like protein OS=Mus musculus GN=Ninl PE=1 SV=3
1534	1	Trembl	Q8CI82_MOUSE	40	44949	183	1	25	1	0.11	Casz1 protein OS=Mus musculus GN=Casz1 PE=2 SV=1
1535	1	Trembl	A2ATP5_MOUSE	40	59734	162	1	48	1	0.08	Myelin expression factor 2 OS=Mus musculus GN=Myef2 PE=1 SV=1
1536	1	Trembl	D3YXZ3_MOUSE	40	68534	76	1	43	1	0.07	Kinesin light chain 2 OS=Mus musculus GN=Klc2 PE=1 SV=1
1537	1	Trembl	Q3UX90_MOUSE	40	41866	71	1	26	1	0.12	Uncharacterized protein (Fragment) OS=Mus musculus GN=Sytl2 PE=2 SV=1
1538	1	Trembl	A0A1W2P769_MOUSE	40	7078	75	1	25	1	0.9	Dual-specificity mitogen-activated protein kinase kinase 2 (Fragment) OS=Mus musculus GN=Map2k2 PE=4 SV=1
1539	1	Trembl	F4YJP9_MOUSE	40	197415	216	2	107	1	0.02	Transient receptor potential M3 protein beta 1 variant OS=Mus musculus GN=Trpm3 PE=2 SV=1
1540	1	SwissProt	BCL9_MOUSE	40	149103	293	2	85	2	0.07	B-cell CLL/lymphoma 9 protein OS=Mus musculus GN=Bcl9 PE=1 SV=3
1541	1	SwissProt	CO4A3_MOUSE	40	163278	150	1	87	1	0.03	Collagen alpha-3(IV) chain OS=Mus musculus GN=Col4a3 PE=1 SV=2
1542	1	Trembl	Q8C3U4_MOUSE	40	13656	44	1	10	1	0.41	Uncharacterized protein (Fragment) OS=Mus musculus PE=2 SV=1
1543	1	Trembl	Q9WVH5_MOUSE	40	69984	174	1	54	1	0.07	Forkhead protein FKHR1 OS=Mus musculus GN=Foxo1 PE=2 SV=1
1544	1	SwissProt	PLHD1_MOUSE	40	59345	52	1	33	1	0.08	Pleckstrin homology domain-containing family D member 1 OS=Mus musculus GN=Plekhd1 PE=1 SV=1
1545	1	Trembl	A2AIX1_MOUSE	40	257683	146	1	70	1	0.02	Protein transport protein sec16 OS=Mus musculus GN=Sec16a PE=1 SV=1
1546	1	SwissProt	CEA18_MOUSE	40	42815	47	1	26	1	0.12	Carcinoembryonic antigen-related cell adhesion molecule 18 OS=Mus musculus GN=Ceacam18 PE=2 SV=1
1547	1	SwissProt	PNKD_MOUSE	40	43503	25	1	18	1	0.11	Probable hydrolase PNKD OS=Mus musculus GN=Pnkd PE=1 SV=2
1548	1	SwissProt	ZN318_MOUSE	40	247598	330	1	164	1	0.02	Zinc finger protein 318 OS=Mus musculus GN=Znf318 PE=1 SV=3
1549	1	Trembl	Q3UPC8_MOUSE	40	140049	253	1	86	1	0.03	Uncharacterized protein OS=Mus musculus GN=Zfp592 PE=2 SV=1
1550	1	Trembl	A0A0U1RPB2_MOUSE	40	18713	24	1	11	1	0.28	Tight junction protein ZO-1 (Fragment) OS=Mus musculus GN=Tjp1 PE=1 SV=1
1551	1	Trembl	E9QP09_MOUSE	40	285577	208	1	102	1	0.02	Cullin-9 OS=Mus musculus GN=Cul9 PE=1 SV=1
1552	1	SwissProt	K0100_MOUSE	40	256817	160	1	92	1	0.02	Protein KIAA0100 OS=Mus musculus GN=Kiaa0100 PE=1 SV=1
1553	1	SwissProt	NOMO1_MOUSE	40	134362	145	1	75	1	0.04	Nodal modulator 1 OS=Mus musculus GN=Nomo1 PE=1 SV=1
1554	1	SwissProt	XRCC5_MOUSE	40	83802	82	2	39	1	0.06	X-ray repair cross-complementing protein 5 OS=Mus musculus GN=Xrcc5 PE=1 SV=4
1555	1	Trembl	A0A218PH06_MOUSE	40	41100	78	1	29	1	0.12	Histocompatibility 2, D region locus L OS=Mus musculus GN=H-2D PE=2 SV=1
1556	1	SwissProt	ARI5B_MOUSE	40	132895	171	1	84	1	0.04	AT-rich interactive domain-containing protein 5B OS=Mus musculus GN=Arid5b PE=1 SV=3
1557	1	SwissProt	P2RY1_MOUSE	40	42698	46	1	26	1	0.12	P2Y purinoceptor 1 OS=Mus musculus GN=P2ry1 PE=2 SV=1
1558	1	SwissProt	HCN1_MOUSE	40	103051	143	1	57	1	0.05	Potassium/sodium hyperpolarization-activated cyclic nucleotide-gated channel 1 OS=Mus musculus GN=Hcn1 PE=1 SV=1
1559	1	SwissProt	UNC5C_MOUSE	40	104879	53	1	40	1	0.05	Netrin receptor UNC5C OS=Mus musculus GN=Unc5c PE=1 SV=1
1560	1	Trembl	A0A0D4DAH6_MOUSE	40	10220	21	1	5	1	0.57	Immunglobulin light chain variable region (Fragment) OS=Mus musculus PE=2 SV=1
1561	1	Trembl	A0A0A6YW54_MOUSE	40	30930	76	1	29	1	0.16	DDB1- and CUL4-associated factor 6 (Fragment) OS=Mus musculus GN=Dcaf6 PE=1 SV=1
1562	1	Trembl	Q3TT06_MOUSE	40	107126	157	1	61	1	0.05	Uncharacterized protein OS=Mus musculus GN=Nup107 PE=2 SV=1
1563	1	SwissProt	DMWD_MOUSE	40	70685	107	1	34	1	0.07	Dystrophia myotonica WD repeat-containing protein OS=Mus musculus GN=Dmwd PE=1 SV=3
1564	1	Trembl	Q3U546_MOUSE	40	72846	45	1	30	1	0.07	Uncharacterized protein OS=Mus musculus GN=Zfp68 PE=2 SV=1
1565	1	SwissProt	Z518A_MOUSE	40	167667	166	1	92	1	0.03	Zinc finger protein 518A OS=Mus musculus GN=Znf518a PE=2 SV=1
1566	1	Trembl	A0A0G2JEY2_MOUSE	40	2304	96	1	17	1	5.13	T cell receptor alpha joining 49 (Fragment) OS=Mus musculus GN=Traj49 PE=4 SV=1
1567	1	SwissProt	WDR33_MOUSE	40	145632	218	2	64	1	0.03	pre-mRNA 3' end processing protein WDR33 OS=Mus musculus GN=Wdr33 PE=1 SV=1
1568	1	Trembl	A0A0G2JEF5_MOUSE	40	25935	104	2	49	2	0.43	M-phase inducer phosphatase 1 (Fragment) OS=Mus musculus GN=Cdc25a PE=4 SV=1
1569	1	Trembl	F6M3K1_MOUSE	40	59264	100	1	35	1	0.08	MCG2244 OS=Mus musculus GN=Zfp703 PE=2 SV=1
1570	1	Trembl	Q3TEX8_MOUSE	40	109697	104	1	52	1	0.04	Uncharacterized protein OS=Mus musculus GN=Usp4 PE=2 SV=1
1571	1	SwissProt	ITA1_MOUSE	40	132153	112	1	62	1	0.04	Integrin alpha-1 OS=Mus musculus GN=Itga1 PE=1 SV=2
1572	1	SwissProt	DYH8_MOUSE	40	544770	525	1	262	1	0.01	Dynein heavy chain 8, axonemal OS=Mus musculus GN=Dnah8 PE=1 SV=2
1573	1	Trembl	Q5NCJ1_MOUSE	40	181894	247	1	101	1	0.03	Rap guanine nucleotide exchange factor (GEF) 6 OS=Mus musculus GN=Rapgef6 PE=1 SV=1
1574	1	Trembl	F8WGF8_MOUSE	40	209754	257	1	107	1	0.02	Unconventional myosin-XVI OS=Mus musculus GN=Myo16 PE=1 SV=1
1575	1	SwissProt	TCF20_MOUSE	40	217147	451	1	163	1	0.02	Transcription factor 20 OS=Mus musculus GN=Tcf20 PE=1 SV=3
1576	1	SwissProt	ADNP2_MOUSE	40	128512	104	1	49	1	0.04	Activity-dependent neuroprotector homeobox protein 2 OS=Mus musculus GN=Adnp2 PE=2 SV=2
1577	1	Trembl	Q8CE80_MOUSE	40	81620	200	1	69	1	0.06	Calpastatin OS=Mus musculus GN=Cast PE=1 SV=1
1578	1	SwissProt	SYHM_MOUSE	40	57576	63	1	27	1	0.09	Probable histidine--tRNA ligase, mitochondrial OS=Mus musculus GN=Hars2 PE=1 SV=1
1579	1	Trembl	F6ZGR6_MOUSE	40	181249	294	1	122	1	0.03	RIKEN cDNA D430041D05 gene (Fragment) OS=Mus musculus GN=D430041D05Rik PE=1 SV=1
1580	1	SwissProt	MTREX_MOUSE	40	118588	174	2	54	1	0.04	Exosome RNA helicase MTR4 OS=Mus musculus GN=Mtrex PE=1 SV=1
1581	1	Trembl	D3YTT6_MOUSE	40	101346	90	1	57	1	0.05	Oxysterol-binding protein OS=Mus musculus GN=Osbpl3 PE=1 SV=1
1582	1	SwissProt	PUR4_MOUSE	40	146248	78	1	44	1	0.03	Phosphoribosylformylglycinamidine synthase OS=Mus musculus GN=Pfas PE=1 SV=1
1583	1	SwissProt	CO5_MOUSE	40	190469	194	1	98	1	0.03	Complement C5 OS=Mus musculus GN=C5 PE=1 SV=2
1584	1	SwissProt	TZAP_MOUSE	40	78690	65	1	32	1	0.06	Telomere zinc finger-associated protein OS=Mus musculus GN=Zbtb48 PE=1 SV=1
1585	1	Trembl	Q3TN07_MOUSE	40	49617	90	1	32	1	0.1	Vacuolar protein sorting 4b (Yeast) OS=Mus musculus GN=Vps4b PE=1 SV=1
1586	1	SwissProt	ABCB8_MOUSE	40	78691	165	1	52	1	0.06	ATP-binding cassette sub-family B member 8, mitochondrial OS=Mus musculus GN=Abcb8 PE=1 SV=1
1587	1	Trembl	D3YTP3_MOUSE	40	35210	26	2	14	1	0.14	Metaxin 3 OS=Mus musculus GN=Mtx3 PE=1 SV=2
1588	1	Trembl	F6XU77_MOUSE	40	23396	54	1	22	1	0.22	Ankyrin repeat domain-containing protein 13B (Fragment) OS=Mus musculus GN=Ankrd13b PE=4 SV=1
1589	1	Trembl	Q0VGV2_MOUSE	40	236786	121	1	70	1	0.02	Extra spindle poles-like 1 (S. cerevisiae) OS=Mus musculus GN=Espl1 PE=2 SV=1
1590	1	Trembl	Q8C9L1_MOUSE	39	20424	41	1	23	1	0.26	BC106179 protein OS=Mus musculus GN=BC106179 PE=2 SV=1
1591	1	SwissProt	CSMD3_MOUSE	39	413770	303	1	131	1	0.01	CUB and sushi domain-containing protein 3 OS=Mus musculus GN=Csmd3 PE=1 SV=3
1592	1	Trembl	A2AFP5_MOUSE	39	23102	27	1	15	1	0.22	RAB9, member RAS oncogene family (Fragment) OS=Mus musculus GN=Rab9 PE=1 SV=1
1593	1	SwissProt	MFS10_MOUSE	39	49565	48	1	24	1	0.1	Major facilitator superfamily domain-containing protein 10 OS=Mus musculus GN=Mfsd10 PE=1 SV=1
1594	1	SwissProt	ATP5J_MOUSE	39	12489	28	1	6	1	0.45	ATP synthase-coupling factor 6, mitochondrial OS=Mus musculus GN=Atp5j PE=1 SV=1
1595	1	Trembl	G0Z098_MOUSE	39	207492	247	1	90	1	0.02	Spef2 OS=Mus musculus GN=Spef2 PE=2 SV=1
1596	1	SwissProt	ZNF48_MOUSE	39	66041	44	1	26	1	0.07	Zinc finger protein 48 OS=Mus musculus GN=Znf48 PE=1 SV=2
1597	1	Trembl	X5J519_MOUSE	39	11981	146	2	8	1	0.47	IgM heavy chain VDJ region (Fragment) OS=Mus musculus PE=1 SV=1
1598	1	Trembl	E9Q9K8_MOUSE	39	256731	376	1	163	1	0.02	A kinase (PRKA) anchor protein 6 OS=Mus musculus GN=Akap6 PE=1 SV=1
1599	1	Trembl	B2RWS7_MOUSE	39	147057	321	1	105	1	0.03	Zinc finger protein 609 OS=Mus musculus GN=Zfp609 PE=2 SV=1
1600	1	Trembl	Q5SX17_MOUSE	39	63138	46	1	21	1	0.08	MCG13781, isoform CRA_b OS=Mus musculus GN=Slc22a5 PE=1 SV=1
1601	1	Trembl	Q9D6H4_MOUSE	39	11090	60	1	11	1	0.52	MCG17378, isoform CRA_a OS=Mus musculus GN=Ccdc13 PE=2 SV=1
1602	1	SwissProt	NEUL3_MOUSE	39	28649	34	1	5	1	0.18	E3 ubiquitin-protein ligase NEURL3 OS=Mus musculus GN=Neurl3 PE=2 SV=1
1603	1	SwissProt	BRWD1_MOUSE	39	262316	328	1	168	1	0.02	Bromodomain and WD repeat-containing protein 1 OS=Mus musculus GN=Brwd1 PE=1 SV=2
1604	1	SwissProt	N4BP1_MOUSE	39	99826	86	1	53	1	0.05	NEDD4-binding protein 1 OS=Mus musculus GN=N4bp1 PE=1 SV=2
1605	1	SwissProt	TGM1_MOUSE	39	90682	75	1	41	1	0.05	Protein-glutamine gamma-glutamyltransferase K OS=Mus musculus GN=Tgm1 PE=1 SV=2
1606	1	Trembl	A0A0U1RPI1_MOUSE	39	7825	28	2	8	1	0.8	Phospholemman OS=Mus musculus GN=Fxyd1 PE=1 SV=1
1607	1	Trembl	B9EJ72_MOUSE	39	307599	330	1	149	1	0.02	Odz2 protein OS=Mus musculus GN=Tenm2 PE=2 SV=1
1608	1	SwissProt	PLXB2_MOUSE	35	208950	161	2	98	2	0.05	Plexin-B2 OS=Mus musculus GN=Plxnb2 PE=1 SV=1
1609	1	SwissProt	OPSG_MOUSE	39	40819	41	1	17	1	0.12	Medium-wave-sensitive opsin 1 OS=Mus musculus GN=Opn1mw PE=1 SV=1
1610	1	SwissProt	F126B_MOUSE	39	58949	60	1	30	1	0.08	Protein FAM126B OS=Mus musculus GN=Fam126b PE=1 SV=1
1611	1	SwissProt	LTOR1_MOUSE	39	17852	60	2	17	1	0.3	Ragulator complex protein LAMTOR1 OS=Mus musculus GN=Lamtor1 PE=1 SV=1
1612	1	Trembl	A0A1W2P8E1_MOUSE	39	64679	105	1	32	1	0.08	Acetolactate synthase-like protein OS=Mus musculus GN=Ilvbl PE=1 SV=1
1613	1	Trembl	E9QNT5_MOUSE	39	23624	30	1	18	1	0.22	Transcription initiation factor TFIID subunit 12 OS=Mus musculus GN=Taf12 PE=1 SV=1
1614	1	Trembl	V9GWX7_MOUSE	39	5220	130	1	50	1	1.37	Pleckstrin homology domain-containing family M member 1 (Fragment) OS=Mus musculus GN=Plekhm1 PE=4 SV=1
1615	1	Trembl	D3YUZ8_MOUSE	39	84184	108	2	45	1	0.06	Disks large homolog 2 OS=Mus musculus GN=Dlg2 PE=1 SV=1
1616	1	SwissProt	PTTG1_MOUSE	39	21768	33	1	14	1	0.24	Securin OS=Mus musculus GN=Pttg1 PE=1 SV=1
1617	1	Trembl	Q9QUJ3_MOUSE	39	4534	42	1	4	1	1.67	Cyclin-dependent kinase inhibitor p15 (Fragment) OS=Mus musculus GN=INK4b PE=4 SV=1
1618	1	Trembl	E9Q440_MOUSE	39	116725	134	1	58	1	0.04	Protein HEG homolog 1 OS=Mus musculus GN=Heg1 PE=1 SV=1
1619	1	SwissProt	XPO2_MOUSE	39	111183	184	1	48	1	0.04	Exportin-2 OS=Mus musculus GN=Cse1l PE=1 SV=1
1620	1	Trembl	Q3U5U9_MOUSE	39	38093	33	1	20	1	0.13	Uncharacterized protein OS=Mus musculus GN=Ctsl PE=2 SV=1
1621	1	SwissProt	FR1L5_MOUSE	39	238024	209	1	80	1	0.02	Fer-1-like protein 5 OS=Mus musculus GN=Fer1l5 PE=1 SV=1
1622	1	Trembl	Q3UC13_MOUSE	39	46844	87	1	31	1	0.11	Uncharacterized protein OS=Mus musculus GN=Bckdk PE=2 SV=1
1623	1	Trembl	Q3V2I0_MOUSE	39	15226	9	1	8	1	0.36	Uncharacterized protein (Fragment) OS=Mus musculus GN=Kcnd3os PE=2 SV=1
1624	1	SwissProt	ATG2B_MOUSE	39	233192	270	3	109	2	0.04	Autophagy-related protein 2 homolog B OS=Mus musculus GN=Atg2b PE=1 SV=3
1625	1	Trembl	F8WHZ0_MOUSE	39	236392	148	1	79	1	0.02	FRAS1-related extracellular matrix protein 3 OS=Mus musculus GN=Frem3 PE=4 SV=1
1626	1	SwissProt	C1GLC_MOUSE	39	36443	72	1	23	1	0.14	C1GALT1-specific chaperone 1 OS=Mus musculus GN=C1galt1c1 PE=2 SV=1
1627	1	SwissProt	CLK4_MOUSE	39	58221	29	1	15	1	0.08	Dual specificity protein kinase CLK4 OS=Mus musculus GN=Clk4 PE=1 SV=1
1628	1	Trembl	E9PW79_MOUSE	39	27644	54	1	20	1	0.19	Epithelial discoidin domain-containing receptor 1 OS=Mus musculus GN=Ddr1 PE=1 SV=1
1629	1	SwissProt	GPX41_MOUSE	39	22785	26	1	13	1	0.23	Phospholipid hydroperoxide glutathione peroxidase, mitochondrial OS=Mus musculus GN=Gpx4 PE=1 SV=4
1630	1	Trembl	A0A1W2P6E4_MOUSE	39	10715	5	1	4	1	0.54	MOB kinase activator 3A (Fragment) OS=Mus musculus GN=Mob3a PE=1 SV=1
1631	1	Trembl	Q3UFL0_MOUSE	39	72220	172	2	48	2	0.14	ATP-dependent DNA helicase OS=Mus musculus GN=Recql PE=2 SV=1
1632	1	Trembl	A0A087WNP6_MOUSE	39	24182	90	1	29	1	0.21	Protein CDV3 OS=Mus musculus GN=Cdv3 PE=1 SV=1
1633	1	SwissProt	IQCE_MOUSE	39	86987	203	1	81	1	0.06	IQ domain-containing protein E OS=Mus musculus GN=Iqce PE=1 SV=1
1634	1	Trembl	E9Q4S7_MOUSE	39	149528	169	1	77	1	0.03	Receptor-type tyrosine-protein phosphatase eta OS=Mus musculus GN=Ptprj PE=1 SV=2
1635	1	SwissProt	COOA1_MOUSE	39	176366	126	1	65	1	0.03	Collagen alpha-1(XXIV) chain OS=Mus musculus GN=Col24a1 PE=2 SV=2
1636	1	SwissProt	ARLY_MOUSE	39	51878	86	1	36	1	0.1	Argininosuccinate lyase OS=Mus musculus GN=Asl PE=1 SV=1
1637	1	Trembl	M0QWP1_MOUSE	39	224605	185	1	75	1	0.02	Agrin OS=Mus musculus GN=Agrn PE=1 SV=1
1638	1	Trembl	A0A087WR76_MOUSE	39	22445	176	1	25	1	0.23	Predicted gene 28845 (Fragment) OS=Mus musculus GN=Gm28845 PE=4 SV=1
1639	1	Trembl	E9PXI5_MOUSE	39	97322	27	1	22	1	0.05	Vomeronasal 2, receptor 23 OS=Mus musculus GN=Vmn2r23 PE=3 SV=1
1640	1	Trembl	Q9CTX9_MOUSE	39	21158	7	1	5	1	0.25	Uncharacterized protein (Fragment) OS=Mus musculus GN=4833447P13Rik PE=2 SV=1
1641	1	SwissProt	MTCH1_MOUSE	39	41880	74	1	32	1	0.12	Mitochondrial carrier homolog 1 OS=Mus musculus GN=Mtch1 PE=1 SV=1
1642	1	SwissProt	GPTC1_MOUSE	39	103287	118	1	67	1	0.05	G patch domain-containing protein 1 OS=Mus musculus GN=Gpatch1 PE=2 SV=1
1643	1	Trembl	Q8BX53_MOUSE	39	65156	39	1	19	1	0.08	Uncharacterized protein OS=Mus musculus GN=Sbf2 PE=2 SV=1
1644	1	SwissProt	SH2B1_MOUSE	39	80032	42	2	22	1	0.06	SH2B adapter protein 1 OS=Mus musculus GN=Sh2b1 PE=1 SV=2
1645	1	Trembl	H3BJA8_MOUSE	39	23356	18	1	13	1	0.22	PAN2-PAN3 deadenylation complex subunit Pan3 (Fragment) OS=Mus musculus GN=Pan3 PE=1 SV=1
1646	1	Trembl	Q3UGR3_MOUSE	39	17470	8	1	6	1	0.31	Uncharacterized protein OS=Mus musculus GN=C130021I20Rik PE=2 SV=1
1647	1	Trembl	Q05DI2_MOUSE	39	46442	31	1	7	1	0.11	Inpp5k protein OS=Mus musculus GN=Inpp5k PE=2 SV=1
1648	1	SwissProt	PIAS1_MOUSE	39	72542	84	2	40	2	0.14	E3 SUMO-protein ligase PIAS1 OS=Mus musculus GN=Pias1 PE=1 SV=2
1649	1	Trembl	A0A1B0GR85_MOUSE	39	193754	348	1	164	1	0.02	RIKEN cDNA 2900026A02 gene OS=Mus musculus GN=2900026A02Rik PE=1 SV=1
1650	1	Trembl	Q8CFT3_MOUSE	39	47271	39	1	18	1	0.1	Nerve growth factor receptor (TNFR superfamily, member 16) OS=Mus musculus GN=Ngfr PE=1 SV=1
1651	1	Trembl	E9QPG2_MOUSE	39	275183	147	1	79	1	0.02	Polycystic kidney disease protein 1-like 2 OS=Mus musculus GN=Pkd1l2 PE=4 SV=1
1652	1	Trembl	A0A1D5RMD1_MOUSE	39	156557	360	1	136	1	0.03	Predicted gene 16486 OS=Mus musculus GN=Gm16486 PE=4 SV=1
1653	1	SwissProt	PDPR_MOUSE	38	100079	89	1	41	1	0.05	Pyruvate dehydrogenase phosphatase regulatory subunit, mitochondrial OS=Mus musculus GN=Pdpr PE=1 SV=1
1654	1	SwissProt	FOXN3_MOUSE	38	50713	82	1	34	1	0.1	Forkhead box protein N3 OS=Mus musculus GN=Foxn3 PE=1 SV=1
1655	1	Trembl	Q8C7C8_MOUSE	38	12922	27	1	8	1	0.43	Uncharacterized protein OS=Mus musculus GN=Gm4814 PE=2 SV=1
1656	1	Trembl	Q570Z6_MOUSE	38	166904	154	1	79	1	0.03	MKIAA4127 protein (Fragment) OS=Mus musculus GN=Uhrf1bp1 PE=2 SV=1
1657	1	SwissProt	PSA_MOUSE	38	103944	115	1	42	1	0.05	Puromycin-sensitive aminopeptidase OS=Mus musculus GN=Npepps PE=1 SV=2
1658	1	Trembl	Q9D3C5_MOUSE	38	14137	35	1	18	1	0.39	Uncharacterized protein OS=Mus musculus GN=Zfp292 PE=2 SV=1
1659	1	SwissProt	CLCKA_MOUSE	38	76035	105	1	40	1	0.06	Chloride channel protein ClC-Ka OS=Mus musculus GN=Clcnka PE=1 SV=2
1660	1	SwissProt	SZRD1_MOUSE	38	16988	26	2	10	1	0.32	SUZ domain-containing protein 1 OS=Mus musculus GN=Szrd1 PE=1 SV=1
1661	1	SwissProt	RIPR1_MOUSE	38	133525	125	1	50	1	0.04	Rho family-interacting cell polarization regulator 1 OS=Mus musculus GN=Ripor1 PE=1 SV=2
1662	1	SwissProt	RCOR2_MOUSE	38	58043	106	1	29	1	0.08	REST corepressor 2 OS=Mus musculus GN=Rcor2 PE=1 SV=1
1663	1	Trembl	H3BJR4_MOUSE	38	8369	152	1	8	1	0.73	WD repeat-containing protein 37 (Fragment) OS=Mus musculus GN=Wdr37 PE=1 SV=1
1664	1	Trembl	A0A0G2JEB0_MOUSE	38	2949	67	3	23	1	3.24	Serine/threonine-protein phosphatase PP1-gamma catalytic subunit (Fragment) OS=Mus musculus GN=Ppp1cc PE=4 SV=1
1665	1	SwissProt	SULF1_MOUSE	38	102170	88	1	46	1	0.05	Extracellular sulfatase Sulf-1 OS=Mus musculus GN=Sulf1 PE=2 SV=1
1666	1	Trembl	Q3U2B4_MOUSE	38	69344	92	2	33	1	0.07	Uncharacterized protein OS=Mus musculus GN=Xrcc1 PE=2 SV=1
1667	1	Trembl	A0A0R4J1Z4_MOUSE	38	81731	72	1	19	1	0.06	POU domain protein OS=Mus musculus GN=Pou2f1 PE=1 SV=1
1668	1	SwissProt	DBNL_MOUSE	38	48955	53	2	25	1	0.1	Drebrin-like protein OS=Mus musculus GN=Dbnl PE=1 SV=2
1669	1	SwissProt	HXB3_MOUSE	38	44724	54	1	17	1	0.11	Homeobox protein Hox-B3 OS=Mus musculus GN=Hoxb3 PE=2 SV=4
1670	1	SwissProt	PARK7_MOUSE	38	20236	49	2	20	1	0.26	Protein/nucleic acid deglycase DJ-1 OS=Mus musculus GN=Park7 PE=1 SV=1
1671	1	SwissProt	MIP_MOUSE	38	28289	23	1	9	1	0.18	Lens fiber major intrinsic protein OS=Mus musculus GN=Mip PE=1 SV=2
1672	1	SwissProt	OX2G_MOUSE	38	31635	27	1	15	1	0.16	OX-2 membrane glycoprotein OS=Mus musculus GN=Cd200 PE=1 SV=1
1673	1	Trembl	B7ZND7_MOUSE	38	65856	72	1	28	1	0.07	2310014H01Rik protein OS=Mus musculus GN=Ppp1r18 PE=2 SV=1
1674	1	SwissProt	MED19_MOUSE	38	26361	36	1	11	1	0.2	Mediator of RNA polymerase II transcription subunit 19 OS=Mus musculus GN=Med19 PE=1 SV=1
1675	1	Trembl	Q3V2U3_MOUSE	38	25097	26	1	9	1	0.21	ATP synthase subunit a OS=Mus musculus GN=mt-Atp6 PE=2 SV=1
1676	1	Trembl	Q69ZW5_MOUSE	38	129027	272	2	83	2	0.08	MKIAA0897 protein (Fragment) OS=Mus musculus GN=Ppfia4 PE=2 SV=1
1677	1	Trembl	Q3UG90_MOUSE	38	62292	57	1	29	1	0.08	Uncharacterized protein OS=Mus musculus GN=Pxn PE=2 SV=1
1678	1	Trembl	Q6PB94_MOUSE	38	43190	58	1	29	1	0.12	Arfgap1 protein OS=Mus musculus GN=Arfgap1 PE=2 SV=1
1679	1	Trembl	F2Z4A3_MOUSE	38	509429	457	1	226	1	0.01	FAT atypical cadherin 1 OS=Mus musculus GN=Fat1 PE=1 SV=1
1680	1	SwissProt	TEX2_MOUSE	38	125718	242	2	91	1	0.04	Testis-expressed protein 2 OS=Mus musculus GN=Tex2 PE=1 SV=2
1681	1	Trembl	E9QAS5_MOUSE	38	220036	187	1	107	1	0.02	Chromodomain-helicase-DNA-binding protein 4 OS=Mus musculus GN=Chd4 PE=1 SV=1
1682	1	SwissProt	PC4L1_MOUSE	38	7498	13	1	5	1	0.83	Purkinje cell protein 4-like protein 1 OS=Mus musculus GN=Pcp4l1 PE=1 SV=1
1683	1	Trembl	Q6ZPX2_MOUSE	38	44483	27	1	21	1	0.11	MKIAA1135 protein (Fragment) OS=Mus musculus GN=Spire1 PE=2 SV=1
1684	1	Trembl	Q3TRI4_MOUSE	38	118986	142	1	43	1	0.04	Uncharacterized protein OS=Mus musculus GN=Pum1 PE=2 SV=1
1685	1	Trembl	G5E8J0_MOUSE	38	279311	70	1	38	1	0.02	Neurogenic locus notch homolog protein 2 OS=Mus musculus GN=Notch2 PE=1 SV=1
1686	1	Trembl	A2A9H6_MOUSE	38	406470	323	1	140	1	0.01	Predicted gene 884 OS=Mus musculus GN=Gm884 PE=1 SV=1
1687	1	SwissProt	PRS55_MOUSE	38	36717	21	1	13	1	0.14	Serine protease 55 OS=Mus musculus GN=Prss55 PE=2 SV=1
1688	1	SwissProt	GLP1R_MOUSE	38	54020	44	1	16	1	0.09	Glucagon-like peptide 1 receptor OS=Mus musculus GN=Glp1r PE=1 SV=2
1689	1	SwissProt	PUM1_MOUSE	38	127225	96	1	49	1	0.04	Pumilio homolog 1 OS=Mus musculus GN=Pum1 PE=1 SV=2
1690	1	Trembl	Q8CF26_MOUSE	38	28035	62	1	23	1	0.18	Uncharacterized protein OS=Mus musculus GN=Poli PE=2 SV=1
1691	1	Trembl	A2AE27_MOUSE	38	95320	73	1	43	1	0.05	AMP deaminase OS=Mus musculus GN=Ampd2 PE=1 SV=1
1692	1	Trembl	Q3UWG5_MOUSE	38	26495	4	1	4	1	0.19	Tetraspanin OS=Mus musculus GN=Cd81 PE=2 SV=1
1693	1	Trembl	Q91Y17_MOUSE	38	102794	82	1	43	1	0.05	Protocadherin alpha 2 OS=Mus musculus GN=Pcdha2 PE=2 SV=1
1694	1	Trembl	A0A0U1RPX4_MOUSE	38	38376	87	1	30	1	0.13	Mitogen-activated protein kinase (Fragment) OS=Mus musculus GN=Mapk3 PE=1 SV=1
1695	1	Trembl	A0A0J9YVG1_MOUSE	38	16413	150	1	30	1	0.33	Ubiquitin-protein ligase E3A (Fragment) OS=Mus musculus GN=Ube3a PE=1 SV=1
1696	1	Trembl	A2SW42_MOUSE	38	288095	570	2	157	1	0.02	Zinc finger protein 462 OS=Mus musculus GN=Zfp462 PE=2 SV=1
1697	1	SwissProt	SENP3_MOUSE	38	64990	135	1	40	1	0.08	Sentrin-specific protease 3 OS=Mus musculus GN=Senp3 PE=1 SV=1
1698	1	SwissProt	PTPRD_MOUSE	38	215472	202	1	104	1	0.02	Receptor-type tyrosine-protein phosphatase delta OS=Mus musculus GN=Ptprd PE=1 SV=3
1699	1	SwissProt	SASH1_MOUSE	38	136704	201	1	83	1	0.04	SAM and SH3 domain-containing protein 1 OS=Mus musculus GN=Sash1 PE=1 SV=1
1700	1	SwissProt	LYRIC_MOUSE	38	63922	127	1	48	1	0.08	Protein LYRIC OS=Mus musculus GN=Mtdh PE=1 SV=1
1701	1	SwissProt	NYNRI_MOUSE	38	204650	208	1	91	1	0.02	Protein NYNRIN OS=Mus musculus GN=Nynrin PE=2 SV=2
1702	1	Trembl	B7ZNS2_MOUSE	38	107074	256	1	85	1	0.05	Disks large-associated protein 4 OS=Mus musculus GN=Dlgap4 PE=1 SV=1
1703	1	SwissProt	STB5L_MOUSE	38	133584	220	2	67	2	0.07	Syntaxin-binding protein 5-like OS=Mus musculus GN=Stxbp5l PE=1 SV=1
1704	1	SwissProt	KPCD1_MOUSE	38	103284	66	1	28	1	0.05	Serine/threonine-protein kinase D1 OS=Mus musculus GN=Prkd1 PE=1 SV=2
1705	1	SwissProt	OOG3_MOUSE	38	58852	23	1	14	1	0.08	Oogenesin-3 OS=Mus musculus GN=Oog3 PE=2 SV=1
1706	1	Trembl	F6QRE9_MOUSE	38	181219	189	1	92	1	0.03	Glutamate-rich 3 OS=Mus musculus GN=Erich3 PE=1 SV=3
1707	1	Trembl	B2RY05_MOUSE	38	135082	104	1	50	1	0.04	Pik3r4 protein OS=Mus musculus GN=Pik3r4 PE=2 SV=1
1708	1	SwissProt	NAR4_MOUSE	38	33458	41	1	23	1	0.15	Ecto-ADP-ribosyltransferase 4 OS=Mus musculus GN=Art4 PE=1 SV=1
1709	1	SwissProt	TERA_MOUSE	38	89950	82	1	35	1	0.05	Transitional endoplasmic reticulum ATPase OS=Mus musculus GN=Vcp PE=1 SV=4
1710	1	Trembl	Q9D7A3_MOUSE	38	39934	93	1	29	1	0.13	Uncharacterized protein OS=Mus musculus GN=Rnf113a2 PE=2 SV=1
1711	1	Trembl	Q3TWP5_MOUSE	38	63744	113	1	52	1	0.08	Uncharacterized protein (Fragment) OS=Mus musculus GN=Stau1 PE=2 SV=1
1712	1	Trembl	B2RXP9_MOUSE	38	46802	75	1	28	1	0.11	D6Ertd527e protein OS=Mus musculus GN=D6Ertd527e PE=2 SV=1
1713	1	Trembl	Q8C6A3_MOUSE	38	83658	47	1	33	1	0.06	Uncharacterized protein OS=Mus musculus GN=Prep PE=2 SV=1
1714	1	SwissProt	BAZ1A_MOUSE	38	179945	151	1	80	1	0.03	Bromodomain adjacent to zinc finger domain protein 1A OS=Mus musculus GN=Baz1a PE=1 SV=3
1715	1	Trembl	Q9CTP4_MOUSE	38	32196	127	1	55	1	0.16	Uncharacterized protein (Fragment) OS=Mus musculus GN=Cfap97 PE=2 SV=3
1716	1	Trembl	Q8K4R2_MOUSE	38	6256	8	1	5	1	1.07	Fukutin OS=Mus musculus GN=Fktn PE=2 SV=1
1717	1	Trembl	D3Z134_MOUSE	38	31477	53	1	15	1	0.16	Protein MGARP OS=Mus musculus GN=Mgarp PE=1 SV=2
1718	1	Trembl	A0A140LIY9_MOUSE	38	252490	309	1	128	1	0.02	Glutamine-rich 2 OS=Mus musculus GN=Qrich2 PE=1 SV=1
1719	1	SwissProt	FRMD3_MOUSE	38	69373	68	3	29	1	0.07	FERM domain-containing protein 3 OS=Mus musculus GN=Frmd3 PE=2 SV=1
1720	1	Trembl	A0A067XG53_MOUSE	38	100020	101	1	43	1	0.05	Peripheral plasma membrane protein CASK (Fragment) OS=Mus musculus GN=Cask PE=1 SV=1
1721	1	Trembl	Q91VK6_MOUSE	38	73454	133	1	43	1	0.07	Phosphatase and actin regulator (Fragment) OS=Mus musculus GN=Phactr2 PE=2 SV=1
1722	1	Trembl	S4R2V5_MOUSE	37	3302	278	1	37	1	2.71	Disks large homolog 1 (Fragment) OS=Mus musculus GN=Dlg1 PE=4 SV=1
1723	1	SwissProt	PRR11_MOUSE	37	41607	58	1	22	1	0.12	Proline-rich protein 11 OS=Mus musculus GN=Prr11 PE=2 SV=1
1724	1	Trembl	E9QL25_MOUSE	37	151401	146	1	60	1	0.03	Lysine-specific demethylase 2B OS=Mus musculus GN=Kdm2b PE=1 SV=1
1725	1	Trembl	X5J4C7_MOUSE	37	12470	43	1	12	1	0.45	IgM heavy chain VDJ region (Fragment) OS=Mus musculus PE=2 SV=1
1726	1	SwissProt	PPR29_MOUSE	37	91056	113	1	54	1	0.05	Protein phosphatase 1 regulatory subunit 29 OS=Mus musculus GN=Elfn2 PE=1 SV=1
1727	1	Trembl	Q3U227_MOUSE	37	55505	47	1	23	1	0.09	Uncharacterized protein OS=Mus musculus GN=Zfp395 PE=2 SV=1
1728	1	SwissProt	DESP_MOUSE	37	335158	481	1	170	1	0.01	Desmoplakin OS=Mus musculus GN=Dsp PE=1 SV=1
1729	1	SwissProt	FA8_MOUSE	37	267396	277	1	154	1	0.02	Coagulation factor VIII OS=Mus musculus GN=F8 PE=2 SV=2
1730	1	Trembl	F6YD01_MOUSE	37	25537	127	1	38	1	0.2	Pumilio homolog 2 (Fragment) OS=Mus musculus GN=Pum2 PE=1 SV=1
1731	1	Trembl	Q3US01_MOUSE	37	24730	48	1	18	1	0.21	Uncharacterized protein OS=Mus musculus GN=Gm9696 PE=2 SV=1
1732	1	Trembl	Q3UQH5_MOUSE	37	57966	48	1	31	1	0.08	Uncharacterized protein OS=Mus musculus GN=Cyp11b1 PE=2 SV=1
1733	1	SwissProt	ADIP_MOUSE	37	71710	97	1	39	1	0.07	Afadin- and alpha-actinin-binding protein OS=Mus musculus GN=Ssx2ip PE=1 SV=1
1734	1	SwissProt	NMDE4_MOUSE	37	144241	87	2	49	1	0.03	Glutamate receptor ionotropic, NMDA 2D OS=Mus musculus GN=Grin2d PE=1 SV=3
1735	1	SwissProt	LS14A_MOUSE	37	50743	144	1	22	1	0.1	Protein LSM14 homolog A OS=Mus musculus GN=Lsm14a PE=1 SV=1
1736	1	Trembl	Q8BPU3_MOUSE	37	19982	23	1	11	1	0.26	Uncharacterized protein OS=Mus musculus GN=E130009M23Rik PE=2 SV=1
1737	1	Trembl	A0A140LJ72_MOUSE	37	910509	1517	3	484	3	0.02	Mucin 16 OS=Mus musculus GN=Muc16 PE=4 SV=1
1738	1	Trembl	A0A286YDK9_MOUSE	37	18475	92	1	42	1	0.29	Calcium/calmodulin-dependent protein kinase type II subunit gamma (Fragment) OS=Mus musculus GN=Camk2g PE=1 SV=1
1739	1	Trembl	F6QM56_MOUSE	37	77815	93	1	27	1	0.06	Acid trehalase-like protein 1 OS=Mus musculus GN=Pgghg PE=1 SV=2
1740	1	Trembl	Q3TDA1_MOUSE	37	55793	68	1	27	1	0.09	Oxysterol-binding protein OS=Mus musculus GN=Osbpl2 PE=2 SV=1
1741	1	Trembl	Q80TD1_MOUSE	37	103466	108	2	49	2	0.1	MKIAA1466 protein (Fragment) OS=Mus musculus GN=mKIAA1466 PE=2 SV=1
1742	1	SwissProt	AGRA3_MOUSE	37	146715	112	1	62	1	0.03	Adhesion G protein-coupled receptor A3 OS=Mus musculus GN=Adgra3 PE=2 SV=3
1743	1	SwissProt	T126A_MOUSE	37	21640	27	1	11	1	0.24	Transmembrane protein 126A OS=Mus musculus GN=Tmem126a PE=1 SV=1
1744	1	Trembl	Q9DA96_MOUSE	37	113757	66	1	39	1	0.04	Uncharacterized protein OS=Mus musculus GN=Mroh4 PE=2 SV=1
1745	1	Trembl	F6ZZL0_MOUSE	37	176307	257	1	100	1	0.03	Alpha-protein kinase 2 (Fragment) OS=Mus musculus GN=Alpk2 PE=1 SV=1
1746	1	SwissProt	K1C9_MOUSE	37	72793	285	1	58	1	0.07	Keratin, type I cytoskeletal 9 OS=Mus musculus GN=Krt9 PE=1 SV=3
1747	1	Trembl	A0A0R4J030_MOUSE	37	67076	123	1	59	1	0.07	APC membrane recruitment protein 2 OS=Mus musculus GN=Amer2 PE=1 SV=1
1748	1	Trembl	Q3U6D7_MOUSE	37	21509	13	1	7	1	0.24	Synaptogyrin 1, isoform CRA_a OS=Mus musculus GN=Syngr1 PE=2 SV=1
1749	1	SwissProt	MK04_MOUSE	37	66046	46	1	30	1	0.07	Mitogen-activated protein kinase 4 OS=Mus musculus GN=Mapk4 PE=1 SV=1
1750	1	Trembl	F7AI67_MOUSE	37	94121	105	1	59	1	0.05	Ral GTPase-activating protein subunit alpha-2 (Fragment) OS=Mus musculus GN=Ralgapa2 PE=1 SV=1
1751	1	Trembl	D3YWD3_MOUSE	37	98295	73	2	34	1	0.05	Transmembrane protein 245 OS=Mus musculus GN=Tmem245 PE=1 SV=1
1752	1	SwissProt	TMPS4_MOUSE	37	48377	35	1	23	1	0.1	Transmembrane protease serine 4 OS=Mus musculus GN=Tmprss4 PE=2 SV=1
1753	1	Trembl	F6W322_MOUSE	37	25459	77	2	13	1	0.2	Heterogeneous nuclear ribonucleoprotein M (Fragment) OS=Mus musculus GN=Hnrnpm PE=1 SV=1
1754	1	SwissProt	MYOM3_MOUSE	37	162761	143	1	78	1	0.03	Myomesin-3 OS=Mus musculus GN=Myom3 PE=1 SV=1
1755	1	Trembl	Q62281_MOUSE	37	20978	23	1	11	1	0.25	TI-241 OS=Mus musculus GN=Atf3 PE=2 SV=1
1756	1	Trembl	A0A1S6GWJ5_MOUSE	37	137559	124	1	61	1	0.03	Uncharacterized protein OS=Mus musculus GN=Ints2 PE=2 SV=1
1757	1	SwissProt	RFWD3_MOUSE	37	85684	64	1	31	1	0.06	E3 ubiquitin-protein ligase RFWD3 OS=Mus musculus GN=Rfwd3 PE=2 SV=1
1758	1	Trembl	A0A0A6YWX5_MOUSE	37	15805	112	1	37	1	0.34	Voltage-dependent L-type calcium channel subunit beta-2 (Fragment) OS=Mus musculus GN=Cacnb2 PE=1 SV=1
1759	1	SwissProt	DEN2A_MOUSE	37	113936	652	2	63	1	0.04	DENN domain-containing protein 2A OS=Mus musculus GN=Dennd2a PE=1 SV=1
1760	1	Trembl	A2A4N8_MOUSE	37	107144	78	1	41	1	0.05	Next to BRCA1 gene 1 protein OS=Mus musculus GN=Nbr1 PE=1 SV=1
1761	1	Trembl	K3W4M7_MOUSE	37	8769	78	1	24	1	0.69	Putative ATP-dependent RNA helicase DHX33 (Fragment) OS=Mus musculus GN=Dhx33 PE=1 SV=1
1762	1	Trembl	Q9EQ98_MOUSE	37	35049	52	1	17	1	0.14	Olfactory receptor OS=Mus musculus GN=Olfr926 PE=2 SV=1
1763	1	Trembl	Q3V1Z0_MOUSE	37	164263	119	1	70	1	0.03	Iporin OS=Mus musculus GN=Rusc2 PE=1 SV=1
1764	1	Trembl	Q3TDJ7_MOUSE	37	59368	30	1	18	1	0.08	Mediator of RNA polymerase II transcription subunit 13 (Fragment) OS=Mus musculus GN=Med13l PE=2 SV=1
1765	1	SwissProt	REST_MOUSE	37	119363	161	1	56	1	0.04	RE1-silencing transcription factor OS=Mus musculus GN=Rest PE=1 SV=2
1766	1	Trembl	E9PW83_MOUSE	37	133233	208	1	62	1	0.04	Family with sequence similarity 184, member A OS=Mus musculus GN=Fam184a PE=1 SV=1
1767	1	Trembl	A2AN84_MOUSE	37	50732	102	3	36	2	0.2	55 kDa erythrocyte membrane protein OS=Mus musculus GN=Mpp1 PE=1 SV=1
1768	1	Trembl	E9QA57_MOUSE	37	151209	252	1	95	1	0.03	Spermatogenesis-associated 31 subfamily D, member 1B OS=Mus musculus GN=Spata31d1b PE=4 SV=1
1769	1	SwissProt	ZN687_MOUSE	37	132891	212	1	74	1	0.04	Zinc finger protein 687 OS=Mus musculus GN=Znf687 PE=1 SV=1
1770	1	SwissProt	CYGB_MOUSE	36	21566	27	1	12	1	0.24	Cytoglobin OS=Mus musculus GN=Cygb PE=1 SV=1
1771	1	Trembl	Q922B8_MOUSE	36	83587	73	1	35	1	0.06	DEAD (Asp-Glu-Ala-Asp) box polypeptide 1 OS=Mus musculus GN=Ddx1 PE=2 SV=1
1772	1	Trembl	A0A087WR21_MOUSE	36	13474	57	1	20	1	0.41	Predicted gene 12057 (Fragment) OS=Mus musculus GN=Gm12057 PE=4 SV=1
1773	1	SwissProt	RHG24_MOUSE	36	84675	173	2	62	1	0.06	Rho GTPase-activating protein 24 OS=Mus musculus GN=Arhgap24 PE=1 SV=2
1774	1	Trembl	Q3TDH0_MOUSE	36	78497	61	1	37	1	0.06	Uncharacterized protein OS=Mus musculus GN=Fbxo42 PE=2 SV=1
1775	1	SwissProt	SEM4G_MOUSE	36	93631	80	1	42	1	0.05	Semaphorin-4G OS=Mus musculus GN=Sema4g PE=1 SV=1
1776	1	Trembl	B2RXY2_MOUSE	36	75349	48	1	33	1	0.06	Kin of IRRE like 2 (Drosophila) OS=Mus musculus GN=Kirrel2 PE=2 SV=1
1777	1	SwissProt	ODO2_MOUSE	36	49306	25	1	17	1	0.1	Dihydrolipoyllysine-residue succinyltransferase component of 2-oxoglutarate dehydrogenase complex, mitochondrial OS=Mus musculus GN=Dlst PE=1 SV=1
1778	1	Trembl	Q6P8P8_MOUSE	36	21241	131	1	20	1	0.25	Pulmonary surfactant-associated protein C OS=Mus musculus GN=Sftpc PE=1 SV=1
1779	1	SwissProt	PSMD8_MOUSE	36	40190	29	1	14	1	0.12	26S proteasome non-ATPase regulatory subunit 8 OS=Mus musculus GN=Psmd8 PE=1 SV=2
1780	1	Trembl	Q5F2B2_MOUSE	36	25466	23	1	12	1	0.2	SRY-box containing gene 15 OS=Mus musculus GN=Sox15 PE=2 SV=1
1781	1	Trembl	Q8CBS2_MOUSE	36	51901	40	1	20	1	0.1	Phosphodiesterase OS=Mus musculus GN=Pde7b PE=2 SV=1
1782	1	SwissProt	RTN2_MOUSE	36	51543	45	1	23	1	0.1	Reticulon-2 OS=Mus musculus GN=Rtn2 PE=1 SV=1
1783	1	SwissProt	AZIN2_MOUSE	36	50326	92	1	19	1	0.1	Antizyme inhibitor 2 OS=Mus musculus GN=Azin2 PE=1 SV=1
1784	1	SwissProt	RREB1_MOUSE	36	187003	223	1	92	1	0.03	Ras-responsive element-binding protein 1 OS=Mus musculus GN=Rreb1 PE=1 SV=2
1785	1	Trembl	Q3UHT7_MOUSE	36	113159	233	1	70	1	0.04	ERC protein 2 OS=Mus musculus GN=Erc2 PE=1 SV=1
1786	1	Trembl	E9Q2X0_MOUSE	36	47506	197	1	49	1	0.1	T-complex protein 10a OS=Mus musculus GN=Tcp10a PE=4 SV=1
1787	1	Trembl	Q8R3R7_MOUSE	36	29923	25	1	15	1	0.17	Slfn8 protein OS=Mus musculus GN=Slfn8 PE=2 SV=1
1788	1	SwissProt	EXPH5_MOUSE	36	219333	304	1	157	1	0.02	Exophilin-5 OS=Mus musculus GN=Exph5 PE=1 SV=1
1789	1	Trembl	Q6P078_MOUSE	36	43714	93	1	21	1	0.11	Adc protein (Fragment) OS=Mus musculus GN=Azin2 PE=2 SV=1
1790	1	Trembl	A0A087WRF2_MOUSE	36	89935	76	1	46	1	0.05	Arf-GAP with GTPase, ANK repeat and PH domain-containing protein 1 OS=Mus musculus GN=Agap1 PE=1 SV=1
1791	1	Trembl	Q8CGF4_MOUSE	36	120059	70	1	40	1	0.04	Sec24 related gene family, member C (S. cerevisiae) OS=Mus musculus GN=Sec24c PE=2 SV=1
1792	1	Trembl	Q3TUC3_MOUSE	36	29865	12	1	7	1	0.17	Deleted in azoospermia-like, isoform CRA_a OS=Mus musculus GN=Dazl PE=2 SV=1
1793	1	Trembl	A0A1L1SQF0_MOUSE	36	99682	125	1	66	1	0.05	Uncharacterized protein (Fragment) OS=Mus musculus PE=4 SV=1
1794	1	SwissProt	EHD3_MOUSE	36	60840	44	1	24	1	0.08	EH domain-containing protein 3 OS=Mus musculus GN=Ehd3 PE=1 SV=2
1795	1	SwissProt	MSL2_MOUSE	36	64208	112	1	40	1	0.08	E3 ubiquitin-protein ligase MSL2 OS=Mus musculus GN=Msl2 PE=2 SV=2
1796	1	SwissProt	PAIRB_MOUSE	36	44801	53	1	28	1	0.11	Plasminogen activator inhibitor 1 RNA-binding protein OS=Mus musculus GN=Serbp1 PE=1 SV=2
1797	1	Trembl	E9QA85_MOUSE	36	19514	33	1	11	1	0.27	Protein-glucosylgalactosylhydroxylysine glucosidase (Fragment) OS=Mus musculus GN=Pgghg PE=1 SV=2
1798	1	SwissProt	SCNM1_MOUSE	36	26035	78	1	15	1	0.2	Sodium channel modifier 1 OS=Mus musculus GN=Scnm1 PE=1 SV=1
1799	1	Trembl	B2RSG7_MOUSE	36	54143	42	1	22	1	0.09	Pregnancy-specific glycoprotein 18 OS=Mus musculus GN=Psg18 PE=2 SV=1
1800	1	Trembl	F6S041_MOUSE	36	18214	37	1	8	1	0.29	Transmembrane and coiled-coil domain protein 3 (Fragment) OS=Mus musculus GN=Tmcc3 PE=1 SV=9
1801	1	SwissProt	EPIPL_MOUSE	36	726989	381	1	208	1	0.01	Epiplakin OS=Mus musculus GN=Eppk1 PE=1 SV=2
1802	1	Trembl	B9EKC2_MOUSE	36	149679	154	1	81	1	0.03	ATP-binding cassette, sub-family C (CFTR/MRP), member 4 OS=Mus musculus GN=Abcc4 PE=2 SV=1
1803	1	Trembl	Q3USX6_MOUSE	36	31474	36	1	12	1	0.16	Tumor necrosis factor alpha induced protein 6 OS=Mus musculus GN=Tnfaip6 PE=2 SV=1
1804	1	SwissProt	CRUM1_MOUSE	36	160376	43	1	26	1	0.03	Protein crumbs homolog 1 OS=Mus musculus GN=Crb1 PE=1 SV=3
1805	1	Trembl	B9EKS3_MOUSE	36	157247	169	1	77	1	0.03	D5Ertd579e protein OS=Mus musculus GN=D5Ertd579e PE=2 SV=1
1806	1	SwissProt	H17B6_MOUSE	36	36422	34	1	21	1	0.14	17-beta-hydroxysteroid dehydrogenase type 6 OS=Mus musculus GN=Hsd17b6 PE=1 SV=1
1807	1	Trembl	E9Q1W3_MOUSE	36	831448	1379	1	613	1	0.01	Nebulin OS=Mus musculus GN=Neb PE=1 SV=1
1808	1	SwissProt	KMT2B_MOUSE	36	299026	244	1	120	1	0.02	Histone-lysine N-methyltransferase 2B OS=Mus musculus GN=Kmt2b PE=1 SV=3
1809	1	SwissProt	BIEA_MOUSE	36	33675	24	1	18	1	0.15	Biliverdin reductase A OS=Mus musculus GN=Blvra PE=1 SV=1
1810	1	Trembl	Q3UH92_MOUSE	36	47182	45	1	29	1	0.11	Platelet-activating factor acetylhydrolase IB subunit alpha OS=Mus musculus GN=Pafah1b1 PE=2 SV=1
1811	1	Trembl	Q6P5E1_MOUSE	36	17920	9	1	8	1	0.3	SRSF protein kinase 2 OS=Mus musculus GN=Srpk2 PE=1 SV=1
1812	1	SwissProt	BCL9L_MOUSE	36	156978	252	1	80	1	0.03	B-cell CLL/lymphoma 9-like protein OS=Mus musculus GN=Bcl9l PE=1 SV=1
1813	1	Trembl	B7ZCR1_MOUSE	36	26459	66	1	23	1	0.19	Uridine-cytidine kinase-like 1 (Fragment) OS=Mus musculus GN=Uckl1 PE=1 SV=1
1814	1	SwissProt	PTPRF_MOUSE	36	212439	254	1	120	1	0.02	Receptor-type tyrosine-protein phosphatase F OS=Mus musculus GN=Ptprf PE=1 SV=1
1815	1	Trembl	Q9ES55_MOUSE	36	150122	121	1	69	1	0.03	Aldehyde oxidase structural homolog 2 OS=Mus musculus GN=Aox4 PE=2 SV=1
1816	1	SwissProt	NCK1_MOUSE	36	43092	53	1	18	1	0.12	Cytoplasmic protein NCK1 OS=Mus musculus GN=Nck1 PE=1 SV=1
1817	1	Trembl	Q9D5W6_MOUSE	36	78099	37	1	21	1	0.06	MCG6225 OS=Mus musculus GN=Slco6d1 PE=2 SV=1
1818	1	SwissProt	AOC3_MOUSE	36	85108	30	1	17	1	0.06	Membrane primary amine oxidase OS=Mus musculus GN=Aoc3 PE=1 SV=3
1819	1	Trembl	Q7TMF0_MOUSE	36	105683	174	1	53	1	0.05	Schlafen 8 OS=Mus musculus GN=Slfn8 PE=2 SV=1
1820	1	Trembl	Q32MW0_MOUSE	36	26014	16	1	13	1	0.2	Cyp2r1 protein OS=Mus musculus GN=Cyp2r1 PE=2 SV=1
1821	1	SwissProt	NID1_MOUSE	36	139302	64	1	38	1	0.03	Nidogen-1 OS=Mus musculus GN=Nid1 PE=1 SV=2
1822	1	SwissProt	NAL14_MOUSE	36	115765	164	1	42	1	0.04	NACHT, LRR and PYD domains-containing protein 14 OS=Mus musculus GN=Nlrp14 PE=2 SV=2
1823	1	SwissProt	VWA8_MOUSE	36	214370	359	1	121	1	0.02	von Willebrand factor A domain-containing protein 8 OS=Mus musculus GN=Vwa8 PE=1 SV=2
1824	1	Trembl	E0CX99_MOUSE	36	171360	88	1	60	1	0.03	NACHT domain- and WD repeat-containing protein 1 OS=Mus musculus GN=Nwd1 PE=1 SV=1
1825	1	Trembl	F7BE84_MOUSE	36	152534	122	1	56	1	0.03	Ankyrin repeat domain 50 (Fragment) OS=Mus musculus GN=Ankrd50 PE=1 SV=1
1826	1	SwissProt	CC116_MOUSE	36	60583	79	1	22	1	0.08	Coiled-coil domain-containing protein 116 OS=Mus musculus GN=Ccdc116 PE=2 SV=1
1827	1	Trembl	Q9JIQ0_MOUSE	36	32549	36	1	22	1	0.16	Lectin-related NK cell receptor LY49L3 OS=Mus musculus GN=Klra12 PE=2 SV=1
1828	1	SwissProt	CNOT1_MOUSE	36	268975	260	2	109	1	0.02	CCR4-NOT transcription complex subunit 1 OS=Mus musculus GN=Cnot1 PE=1 SV=2
1829	1	SwissProt	TRI47_MOUSE	36	71407	101	1	30	1	0.07	Tripartite motif-containing protein 47 OS=Mus musculus GN=Trim47 PE=1 SV=2
1830	1	SwissProt	PTC1_MOUSE	35	160711	92	1	54	1	0.03	Protein patched homolog 1 OS=Mus musculus GN=Ptch1 PE=1 SV=1
1831	1	Trembl	B9EKE7_MOUSE	35	35887	33	1	14	1	0.14	Tmed8 protein OS=Mus musculus GN=Tmed8 PE=2 SV=1
1832	1	SwissProt	THYG_MOUSE	35	311291	163	1	96	1	0.02	Thyroglobulin OS=Mus musculus GN=Tg PE=1 SV=3
1833	1	Trembl	F6Z115_MOUSE	35	23953	41	1	14	1	0.22	Disks large homolog 5 (Fragment) OS=Mus musculus GN=Dlg5 PE=1 SV=1
1834	1	Trembl	F8WIE5_MOUSE	35	292070	314	1	149	1	0.02	E3 ubiquitin-protein ligase HECTD1 OS=Mus musculus GN=Hectd1 PE=1 SV=1
1835	1	SwissProt	COG5_MOUSE	35	91904	76	1	44	1	0.05	Conserved oligomeric Golgi complex subunit 5 OS=Mus musculus GN=Cog5 PE=1 SV=3
1836	1	Trembl	A0A0J9YV20_MOUSE	35	79750	102	1	49	1	0.06	Protein SDA1 homolog OS=Mus musculus GN=Sdad1 PE=1 SV=1
1837	1	SwissProt	TM231_MOUSE	35	36295	33	1	9	1	0.14	Transmembrane protein 231 OS=Mus musculus GN=Tmem231 PE=1 SV=1
1838	1	Trembl	A0A1L1SV60_MOUSE	35	17348	10	1	7	1	0.31	Olfactory receptor 146 (Fragment) OS=Mus musculus GN=Olfr146 PE=3 SV=1
1839	1	Trembl	Q3TZ26_MOUSE	35	12113	13	1	6	1	0.47	Uncharacterized protein OS=Mus musculus GN=4930594M22Rik PE=2 SV=1
1840	1	Trembl	E9Q7Q0_MOUSE	35	370922	543	1	196	1	0.01	Mucin-4 OS=Mus musculus GN=Muc4 PE=1 SV=1
1841	1	Trembl	X5J4R6_MOUSE	35	12659	905	1	118	1	0.44	IgM heavy chain VDJ region (Fragment) OS=Mus musculus PE=2 SV=1
1842	1	Trembl	E9PUA5_MOUSE	35	74207	81	1	43	1	0.07	Kinesin-like protein OS=Mus musculus GN=Kifc5b PE=1 SV=1
1843	1	SwissProt	SWAHC_MOUSE	35	55133	58	1	35	1	0.09	Ankyrin repeat domain-containing protein SOWAHC OS=Mus musculus GN=Sowahc PE=1 SV=2
1844	1	Trembl	A0A140T8J1_MOUSE	35	82733	64	1	36	1	0.06	Fibronectin type III and SPRY domain-containing protein 2 OS=Mus musculus GN=Fsd2 PE=1 SV=1
1845	1	Trembl	Q3TW94_MOUSE	35	66814	86	2	37	1	0.07	Uncharacterized protein OS=Mus musculus GN=Zbtb22 PE=2 SV=1
1846	1	Trembl	Q3UIV7_MOUSE	35	26084	19	1	7	1	0.2	Tumor rejection antigen P1A OS=Mus musculus GN=Trap1a PE=2 SV=1
1847	1	Trembl	E9PYG5_MOUSE	35	43447	13	1	11	1	0.11	Gamma-parvin OS=Mus musculus GN=Parvg PE=1 SV=1
1848	1	Trembl	F6Q4H2_MOUSE	35	30897	180	1	61	1	0.16	Ephrin type-B receptor 2 (Fragment) OS=Mus musculus GN=Ephb2 PE=1 SV=1
1849	1	SwissProt	LTN1_MOUSE	35	201530	190	1	83	1	0.02	E3 ubiquitin-protein ligase listerin OS=Mus musculus GN=Ltn1 PE=1 SV=3
1850	1	SwissProt	JAM1_MOUSE	35	32688	65	1	26	1	0.15	Junctional adhesion molecule A OS=Mus musculus GN=F11r PE=1 SV=2
1851	1	Trembl	K3W4Q6_MOUSE	35	5875	6	1	4	1	1.16	Eukaryotic initiation factor 4A-I OS=Mus musculus GN=Eif4a1 PE=4 SV=1
1852	1	Trembl	A0A0J9YTQ5_MOUSE	35	28875	229	1	54	1	0.18	Fibroblast growth factor receptor 3 (Fragment) OS=Mus musculus GN=Fgfr3 PE=1 SV=1
1853	1	SwissProt	LRC10_MOUSE	35	31700	46	1	14	1	0.16	Leucine-rich repeat-containing protein 10 OS=Mus musculus GN=Lrrc10 PE=1 SV=1
1854	1	SwissProt	PDK3_MOUSE	35	48064	39	1	20	1	0.1	[Pyruvate dehydrogenase (acetyl-transferring)] kinase isozyme 3, mitochondrial OS=Mus musculus GN=Pdk3 PE=1 SV=1
1855	1	SwissProt	BI2L1_MOUSE	35	57494	145	1	48	1	0.09	Brain-specific angiogenesis inhibitor 1-associated protein 2-like protein 1 OS=Mus musculus GN=Baiap2l1 PE=1 SV=1
1856	1	SwissProt	CCL2_MOUSE	35	16544	40	1	17	1	0.33	C-C motif chemokine 2 OS=Mus musculus GN=Ccl2 PE=1 SV=1
1857	1	SwissProt	RIF1_MOUSE	35	268116	327	1	154	1	0.02	Telomere-associated protein RIF1 OS=Mus musculus GN=Rif1 PE=1 SV=2
1858	1	SwissProt	MTCL1_MOUSE	35	215328	239	1	126	1	0.02	Microtubule cross-linking factor 1 OS=Mus musculus GN=Mtcl1 PE=1 SV=1
1859	1	SwissProt	CAMP3_MOUSE	35	135890	209	1	90	1	0.04	Calmodulin-regulated spectrin-associated protein 3 OS=Mus musculus GN=Camsap3 PE=1 SV=1
1860	1	SwissProt	SSH1_MOUSE	35	116479	146	1	65	1	0.04	Protein phosphatase Slingshot homolog 1 OS=Mus musculus GN=Ssh1 PE=1 SV=1
1861	1	SwissProt	RBL1_MOUSE	35	120806	161	1	80	1	0.04	Retinoblastoma-like protein 1 OS=Mus musculus GN=Rbl1 PE=1 SV=3
1862	1	SwissProt	TDRD9_MOUSE	35	157364	126	1	72	1	0.03	ATP-dependent RNA helicase TDRD9 OS=Mus musculus GN=Tdrd9 PE=1 SV=3
1863	1	SwissProt	KIF3B_MOUSE	35	85350	118	1	50	1	0.06	Kinesin-like protein KIF3B OS=Mus musculus GN=Kif3b PE=1 SV=1
1864	1	SwissProt	PKHH1_MOUSE	35	152467	248	1	95	1	0.03	Pleckstrin homology domain-containing family H member 1 OS=Mus musculus GN=Plekhh1 PE=1 SV=2
1865	1	SwissProt	CKP2L_MOUSE	35	83689	96	1	47	1	0.06	Cytoskeleton-associated protein 2-like OS=Mus musculus GN=Ckap2l PE=1 SV=1
1866	1	SwissProt	THS7A_MOUSE	35	190990	77	1	51	1	0.03	Thrombospondin type-1 domain-containing protein 7A OS=Mus musculus GN=Thsd7a PE=1 SV=2
1867	1	SwissProt	BAG4_MOUSE	35	49292	50	1	22	1	0.1	BAG family molecular chaperone regulator 4 OS=Mus musculus GN=Bag4 PE=1 SV=2
1868	1	Trembl	E9PX40_MOUSE	35	25727	69	1	13	1	0.2	Protein FAM160A1 OS=Mus musculus GN=Fam160a1 PE=4 SV=2
1869	1	Trembl	Q3US10_MOUSE	35	92593	94	1	54	1	0.05	Uncharacterized protein OS=Mus musculus GN=Bcl11a PE=2 SV=1
1870	1	Trembl	Q8VE30_MOUSE	35	40944	28	1	18	1	0.12	NAD(P) dependent steroid dehydrogenase-like OS=Mus musculus GN=Nsdhl PE=2 SV=1
1871	1	SwissProt	SRRM3_MOUSE	35	71632	200	1	73	1	0.07	Serine/arginine repetitive matrix protein 3 OS=Mus musculus GN=Srrm3 PE=2 SV=1
1872	1	Trembl	B2RSI3_MOUSE	35	205578	256	1	115	1	0.02	Poly [ADP-ribose] polymerase OS=Mus musculus GN=Parp14 PE=2 SV=1
1873	1	Trembl	F6ZQZ7_MOUSE	35	9482	36	1	20	1	0.63	RIKEN cDNA 1700011I03 gene (Fragment) OS=Mus musculus GN=1700011I03Rik PE=4 SV=1
1874	1	Trembl	Q3U2Q0_MOUSE	35	34048	25	1	14	1	0.15	Uncharacterized protein OS=Mus musculus GN=Sec23b PE=2 SV=1
1875	1	Trembl	B7ZP12_MOUSE	35	36368	59	1	15	1	0.14	Uncharacterized protein OS=Mus musculus GN=Mrgpra4 PE=2 SV=1
1876	1	SwissProt	SORCN_MOUSE	35	21898	33	1	17	1	0.24	Sorcin OS=Mus musculus GN=Sri PE=1 SV=1
1877	1	SwissProt	S6A17_MOUSE	35	81817	112	1	34	1	0.06	Sodium-dependent neutral amino acid transporter SLC6A17 OS=Mus musculus GN=Slc6a17 PE=1 SV=1
1878	1	SwissProt	PRKX_MOUSE	35	40669	39	1	20	1	0.12	cAMP-dependent protein kinase catalytic subunit PRKX OS=Mus musculus GN=Prkx PE=1 SV=1
1879	1	Trembl	X5J4N8_MOUSE	35	12215	61	1	14	1	0.46	IgM heavy chain VDJ region (Fragment) OS=Mus musculus PE=2 SV=1
1880	1	SwissProt	TGFI1_MOUSE	35	51664	78	1	20	1	0.1	Transforming growth factor beta-1-induced transcript 1 protein OS=Mus musculus GN=Tgfb1i1 PE=1 SV=2
1881	1	Trembl	E9Q1M1_MOUSE	35	298654	698	1	229	1	0.02	PDZ domain-containing 2 OS=Mus musculus GN=Pdzd2 PE=1 SV=1
1882	1	SwissProt	FHDC1_MOUSE	35	126088	209	1	89	1	0.04	FH2 domain-containing protein 1 OS=Mus musculus GN=Fhdc1 PE=1 SV=3
1883	1	Trembl	E9QAI5_MOUSE	35	238551	261	2	105	1	0.02	CAD protein OS=Mus musculus GN=Cad PE=1 SV=1
1884	1	SwissProt	M3K2_MOUSE	35	69872	98	1	36	1	0.07	Mitogen-activated protein kinase kinase kinase 2 OS=Mus musculus GN=Map3k2 PE=1 SV=2
1885	1	Trembl	Q9R0X1_MOUSE	35	43923	86	1	30	1	0.11	Uncharacterized protein P4(21)n (Fragment) OS=Mus musculus GN=P4(21)n PE=2 SV=1
1886	1	SwissProt	NT5D3_MOUSE	35	63472	78	2	34	2	0.16	5'-nucleotidase domain-containing protein 3 OS=Mus musculus GN=Nt5dc3 PE=1 SV=1
1887	1	Trembl	A1L3P4_MOUSE	35	78473	67	1	26	1	0.06	Sodium/hydrogen exchanger OS=Mus musculus GN=Slc9a6 PE=1 SV=1
1888	1	Trembl	Q8VGB9_MOUSE	35	35575	40	1	14	1	0.14	Olfactory receptor OS=Mus musculus GN=Olfr161 PE=3 SV=1
1889	1	SwissProt	WNT1_MOUSE	35	42371	46	1	22	1	0.12	Proto-oncogene Wnt-1 OS=Mus musculus GN=Wnt1 PE=1 SV=1
1890	1	SwissProt	CTP5A_MOUSE	35	147671	145	1	66	1	0.03	Contactin-associated protein like 5-1 OS=Mus musculus GN=Cntnap5a PE=1 SV=1
1891	1	SwissProt	ZYX_MOUSE	35	61818	33	1	21	1	0.08	Zyxin OS=Mus musculus GN=Zyx PE=1 SV=2
1892	1	SwissProt	TOM1_MOUSE	35	54519	41	1	25	1	0.09	Target of Myb protein 1 OS=Mus musculus GN=Tom1 PE=1 SV=1
1893	1	SwissProt	ARI1_MOUSE	35	65799	32	1	24	1	0.07	E3 ubiquitin-protein ligase ARIH1 OS=Mus musculus GN=Arih1 PE=1 SV=3
1894	1	Trembl	G3UYW1_MOUSE	35	398666	338	1	170	1	0.01	WD repeat and FYVE domain-containing protein 3 OS=Mus musculus GN=Wdfy3 PE=1 SV=1
1895	1	Trembl	A0A0R4J0T9_MOUSE	35	80870	216	1	77	1	0.06	Neuronal tyrosine-phosphorylated phosphoinositide-3-kinase adapter 2 OS=Mus musculus GN=Nyap2 PE=1 SV=1
1896	1	SwissProt	GLI1_MOUSE	34	120196	140	1	56	1	0.04	Zinc finger protein GLI1 OS=Mus musculus GN=Gli1 PE=1 SV=4
1897	1	Trembl	A0ELI5_MOUSE	34	56607	82	1	40	1	0.09	Uncharacterized protein OS=Mus musculus GN=Edc3 PE=1 SV=1
1898	1	Trembl	Q9JL37_MOUSE	34	23040	40	1	10	1	0.22	ATP-binding cassette protein (Fragment) OS=Mus musculus GN=Abca3 PE=2 SV=1
1899	1	Trembl	Q8CC24_MOUSE	34	12311	12	1	8	1	0.46	Uncharacterized protein OS=Mus musculus GN=Gm9927 PE=2 SV=1
1900	1	Trembl	Q8R4Z6_MOUSE	34	92638	118	1	53	1	0.05	DEAD-box corepressor DP103 alpha OS=Mus musculus GN=Ddx20 PE=2 SV=1
1901	1	Trembl	Q5HZI5_MOUSE	34	127309	129	1	61	1	0.04	Protocadherin 17 OS=Mus musculus GN=Pcdh17 PE=2 SV=1
1902	1	SwissProt	SNX5_MOUSE	34	47053	72	1	25	1	0.11	Sorting nexin-5 OS=Mus musculus GN=Snx5 PE=1 SV=1
1903	1	Trembl	Q3UZR5_MOUSE	34	105320	112	1	57	1	0.05	Calcium-transporting ATPase OS=Mus musculus GN=Atp2c1 PE=1 SV=1
1904	1	Trembl	A0A0U1RPN4_MOUSE	34	21125	151	1	65	1	0.25	BRCA2-interacting transcriptional repressor EMSY (Fragment) OS=Mus musculus GN=Emsy PE=1 SV=2
1905	1	Trembl	E9Q3V2_MOUSE	34	21732	59	1	21	1	0.24	UDP-N-acetylglucosamine transporter (Fragment) OS=Mus musculus GN=Slc35a3 PE=1 SV=1
1906	1	Trembl	B2RX11_MOUSE	34	193556	512	1	64	1	0.02	Kinase non-catalytic C-lobe domain (KIND) containing 1 OS=Mus musculus GN=Kndc1 PE=2 SV=1
[truncated: 142 more rows]
