# Supplementary material for: Putative retina metal/metalloid-binding proteins: molecular functions, biological processes and retina disease associations
Source: Metallomics. 2024 Sep 25;16(10):mfae045. doi: 10.1093/mtomcs/mfae045 (PMC11523097; doi:10.1093/mtomcs/mfae045)
Supplement: mfae045_Supplemental_Files [file mfae045_supplemental_files.zip › Suppl_data_Supplement_4.xlsx]

## Sheet: Biological Process
ID	Description	GeneRatio	BgRatio	pvalue	p.adjust	qvalue	geneID	Count				1	cellular localization	95
GO:0019637	organophosphate metabolic process	82/425	307/3359	1.70752e-12	4.73495e-09	4.08367e-09	Txnrd1/Plch2/Slc25a25/Mocs3/Cad/Gucy1b1/Entpd2/Snca/Hprt/Me1/Pfkl/Cox5a/Nme1/Eno1/Eno2/Impdh2/Prkcd/Tkt/Acsl1/Guca1a/Adss/Pfkm/Inpp1/Pon1/Pkm/Idh2/Adk/Pdxp/Cycs/Mapk1/Idh3g/Hpca/Lpcat1/Pde12/Prkaa1/Pfas/Acaca/Ogdh/Samhd1/Gpd2/Gart/Slc25a23/Atp1a2/Adal/Impad1/Pank4/Nudt9/Pgp/Pdxk/Plcd3/Naxe/Flad1/Plcd1/Tkfc/Dut/Cdipt/Plcb4/Ndufs1/Ndufs2/Ndufv1/Ugp2/Mpi/Me2/Uqcrfs1/Gdpd1/Prps2/Pgm3/Ola1/Acsl3/Cyc1/…	82				1	regulation of transport	85
GO:0009117	nucleotide metabolic process	61/425	202/3359	7.07675e-12	9.28251e-09	8.00572e-09	Txnrd1/Slc25a25/Cad/Gucy1b1/Snca/Hprt/Me1/Pfkl/Cox5a/Nme1/Eno1/Eno2/Impdh2/Tkt/Acsl1/Guca1a/Adss/Pfkm/Pkm/Idh2/Adk/Cycs/Mapk1/Idh3g/Hpca/Pde12/Prkaa1/Pfas/Acaca/Ogdh/Samhd1/Gpd2/Gart/Slc25a23/Atp1a2/Adal/Pank4/Nudt9/Naxe/Flad1/Tkfc/Dut/Cdipt/Ndufs1/Ndufs2/Ndufv1/Mpi/Me2/Uqcrfs1/Prps2/Ola1/Cyc1/Mcee/Ndufv2/Idh3a/Itpa/Cmpk1/Gnai3/Nt5c/Pfkp/Entpd5	61				1	peptide transport	63
GO:0006091	generation of precursor metabolites and energy	40/425	104/3359	1.00424e-11	9.28251e-09	8.00572e-09	Slc25a25/Snca/Sod2/Pfkl/Cox5a/Eno1/Eno2/Aco1/Adh5/Pfkm/Pkm/Idh2/Slc1a3/Ppp1ca/Ppp1cb/Cycs/Idh3g/Pde12/Prkaa1/Ogdh/Slc25a23/Gnas/Slc25a12/Tkfc/Ndufs1/Ndufs2/Cisd1/Ndufv1/Ugp2/Etfdh/Mpi/Aco2/Sdhb/Uqcrfs1/Cyc1/Ndufv2/Idh3a/Ndufs7/Pfkp/Entpd5	40				1	amide transport	63
GO:0015980	energy derivation by oxidation of organic compounds	29/425	67/3359	2.93657e-10	1.35718e-07	1.17051e-07	Slc25a25/Snca/Sod2/Cox5a/Aco1/Pfkm/Idh2/Slc1a3/Ppp1ca/Ppp1cb/Cycs/Idh3g/Ogdh/Slc25a23/Gnas/Slc25a12/Ndufs1/Ndufs2/Cisd1/Ndufv1/Ugp2/Etfdh/Aco2/Sdhb/Uqcrfs1/Cyc1/Ndufv2/Idh3a/Ndufs7	29				1	intracellular transport	62
GO:0046907	intracellular transport	62/425	232/3359	1.38124e-09	4.78772e-07	4.12918e-07	Mipep/Pmm1/Snca/Atp2a2/Bsn/Sod1/Itgb1/Camk2a/Pdcd6/Calr/Prkce/Cryab/Prkcd/Syt1/Syt2/Nsf/Rph3a/Ppm1a/Adprh/Nploc4/Timm10/Timm13/Mapk1/Ppp1cc/Prkcb/Hpca/Alkbh5/Pitpnm3/Prkaa1/Rbm27/Trim28/Ppp3r1/Map2k2/Git1/Zc3h11a/Rbm26/Nrxn3/C2cd5/Cadps/Ubr5/Zmpste24/Rhot1/Rbm22/Rhot2/Fyco1/Dst/Arfgap2/Rims1/Pmpcb/Lman1/Cyc1/Sec23b/Hspb11/Lman2/Ehd4/Ranbp2/Agk/Ehd3/Pclo/Arl3/Timm9/Ehd1	62				1	protein transport	59
GO:0065003	protein-containing complex assembly	74/425	316/3359	1.84758e-08	3.01372e-06	2.59919e-06	Txnrd1/Fga/Rsf1/Scaf11/Entpd2/Snca/Yme1l1/Hprt/Me1/Alb/Sod2/Alad/Dmd/Pfkl/Pdcd6/Gsn/Calr/Glul/Cdh2/Prkce/Gna11/Gnaq/Tgm2/Cryab/Impdh2/Cryaa/Prkcd/Syt1/Pfkm/Ppm1a/Pkm/Cycs/G3bp1/Aars2/Mat2a/Usp39/Prkaa1/Acaca/Samhd1/Arhgef2/Pak3/Atrx/Snrpc/Trim28/Rps27/Rps27l/Shprh/Tppp/Cadps/Prune1/Pogz/Ago2/Hscb/Optn/Naxe/Clybl/Dut/Micu1/Sirt2/Dhx36/Rbm5/Eif2s2/Rims1/Cenpv/Acsl3/Sf3a3/Sec23b/Ndufs7/Ehd4/Smpd3/Eh…	74				1	vesicle-mediated transport	57
GO:0051641	cellular localization	95/425	447/3359	2.5333e-08	3.69728e-06	3.18873e-06	Plch2/Mipep/Gnai1/Pdzd8/Cacna2d1/Pmm1/Pgrmc1/Snca/Atp2a2/Bsn/Alb/Sod1/Itgb1/Fth1/Dmd/Camk2a/Pdcd6/Gsn/Calr/Glul/Cdh2/Prkce/Cryab/Prkcd/Syt1/Syt2/Nsf/Rph3a/Ppp3cb/Ppp3cc/Ppm1a/Adprh/Nploc4/Timm10/Timm13/Vsnl1/Dnaja1/Mapk1/Ppp1cc/Prkcb/Rock2/Slc8a1/Hpca/Cpe/Alkbh5/Esyt2/Esyt1/Pitpnm3/Prkaa1/Rbm27/Kat7/Arhgef2/Ctcf/Atrx/Trim28/Ppp3r1/Map2k2/Git1/Brsk2/Zc3h11a/Rbm26/Sri/Nrxn3/C2cd5/Cadps/Ubr5/Zmpste2…	95				1	cellular homeostasis	50
GO:0072521	purine-containing compound metabolic process	45/425	165/3359	1.66725e-07	1.65118e-05	1.42406e-05	Slc25a25/Gucy1b1/Snca/Hprt/Pfkl/Cox5a/Nme1/Eno1/Eno2/Impdh2/Acsl1/Guca1a/Adss/Pfkm/Pkm/Adk/Cycs/Hpca/Pde12/Prkaa1/Pfas/Acaca/Ogdh/Samhd1/Gart/Slc25a23/Atp1a2/Adal/Pank4/Nudt9/Tkfc/Ndufs1/Ndufs2/Ndufv1/Mpi/Uqcrfs1/Prps2/Ola1/Cyc1/Mcee/Ndufv2/Itpa/Gnai3/Pfkp/Entpd5	45				1	regulation of organelle organization	49
GO:1990542	mitochondrial transmembrane transport	10/425	13/3359	1.91453e-07	1.83068e-05	1.57888e-05	Slc1a3/Timm10/Timm13/Slc25a23/Slc25a12/Afg3l2/Micu1/Cyc1/Agk/Timm9	10				1	regulation of cellular localization	48
GO:0051049	regulation of transport	85/425	406/3359	3.47698e-07	3.11021e-05	2.68241e-05	Fga/Atp2b1/Cacna2d1/Snca/Atp2a2/Comt/Bsn/Car2/Sod1/Gnai2/Itgb1/Dmd/Camk2a/Pfkl/Calr/Glul/Cdh2/Prkce/Gnao1/Gnaq/Cryab/Prkcd/Rcvrn/Syt1/Syt2/Nsf/Pfkm/Ppp3cb/Ppp3cc/Ppm1a/Pon1/Idh2/Abat/Vsnl1/Dnaja1/Mapk1/Ppp1cc/Prkcb/Stim1/Slc8a1/Atp8a1/Nucb2/Hpca/Atp8a2/Lyar/Prkaa1/Rbm27/Trim28/Ppp3r1/Map2k2/Git1/Brsk2/Rbm26/Sri/Nrxn3/Oxsr1/Cacna2d2/Atp1a2/Atp2b4/Gnas/C2cd5/Cadps/Ubr5/Zmpste24/Kdm5b/Rhot1/Rbm22/Ep…	85				1	cation homeostasis	43
GO:0016192	vesicle-mediated transport	57/425	237/3359	3.98732e-07	3.45526e-05	2.97999e-05	Fga/Ube3a/Cops5/Snca/Atp2a2/Sod1/Gnai2/Itgb1/Camk2a/Pdcd6/Gsn/Calr/Nme1/Prkce/Tgm2/Syt1/Syt2/Nsf/Ppp3cb/Ppp3cc/Vsnl1/Mapk1/Prkcb/Hpca/Hspg2/Lyar/Esyt2/Pitpnm3/Prkaa1/Eps15l1/Ppp3r1/Map2k2/Git1/Brsk2/Nrxn3/C2cd5/Cadps/Eea1/Optn/Sirt2/Smap1/Rabif/Necab2/Trf/Arfgap2/Rims1/Acsl3/Lman1/Sec23b/Lman2/Gnai3/Ehd4/Smpd3/Ehd3/Pclo/Arl3/Ehd1	57				1	response to organonitrogen compound	43
GO:0007186	G protein-coupled receptor signaling pathway	28/425	88/3359	1.52544e-06	9.83732e-05	8.48422e-05	Gnai1/Entpd2/Snca/Gnaz/Car2/Gnai2/Itgb1/Camk2a/Rho/Gnao1/Gnat1/Gna11/Gnaq/Tgm2/Pde6b/Gna13/Gnat2/Prkacb/Rock2/Git1/Atp2b4/Gnas/Phf24/Plcd1/Necab2/Gnai3/Gde1/Dgke	28				1	anterograde trans-synaptic signaling	33
GO:1901135	carbohydrate derivative metabolic process	64/425	293/3359	2.87484e-06	0.000173303	0.000149465	Slc25a25/Cad/Pmm1/Gucy1b1/Snca/Hprt/Pfkl/Cox5a/Nme1/Eno1/Eno2/Impdh2/Col2a1/Prkcd/Tkt/Acsl1/Adss/Pfkm/Pkm/Adk/Cycs/Pde12/Prkaa1/Pfas/Acaca/Ogdh/Samhd1/Gpd2/Gart/Slc25a23/Uggt1/Atp1a2/Adal/Impad1/Pank4/Gns/Man2a2/Nudt9/Ago2/Tkfc/Dut/Ndufs1/Ndufs2/Ndufv1/B3galt6/Ugp2/Necab2/Mpi/Uqcrfs1/Prps2/Pgm3/Ola1/Cyc1/Mcee/Ndufv2/Itpa/Mdp1/Cmpk1/Gnai3/Ngly1/Smpd3/Nt5c/Pfkp/Entpd5	64				1	modulation of chemical synaptic transmission	30
GO:1901566	organonitrogen compound biosynthetic process	77/425	376/3359	3.54386e-06	0.000209088	0.000180328	Mocs3/Cad/Pmm1/Gucy1b1/Snca/Hprt/Alad/Dmd/Pfkl/Calr/Glul/Nme1/Eno1/Eno2/Impdh2/Aco1/Prkcd/Ppm1b/Acsl1/Guca1a/Adss/Pfkm/Ppm1a/Pkm/Idh2/Adk/Slc1a3/Abat/Ppp1ca/Rps29/Mapk1/Rock2/Hpca/Eif5b/Aars2/Lpcat1/Aarsd1/Prkaa1/Pfas/Ogdh/Gart/Uggt1/Atp2b4/Rps27l/Adal/Pank4/Enoph1/Aars/Eprs/Ago2/Pdxk/Flad1/Tkfc/Dut/Zfp385a/Dhx36/B3galt6/Necab2/Mpi/Hagh/Eif2s2/Psph/Prps2/Pgm3/Acsl3/Cyc1/Cmpk1/Upf1/Cars/Agk/Smpd3/…	77				1	regulation of trans-synaptic signaling	30
GO:0006470	protein dephosphorylation	19/425	50/3359	4.16349e-06	0.000230907	0.000199146	Gnai2/Prkcd/Ppm1b/Ppp3cb/Ppp3cc/Ppm1a/Pdxp/Ppp1ca/Ppp1cb/Ppp2cb/Ppp1cc/Rock2/Ppm1g/Ppp3r1/Ppm1e/Ublcp1/Pgp/Ilkap/Ppp6c	19				1	signal release	29
GO:0019725	cellular homeostasis	50/425	213/3359	4.7711e-06	0.000259417	0.000223735	Gpx1/Txnrd1/Plch2/Pdzd8/Atp2b1/Cacna2d1/Atox1/Snca/Atp2a2/Car2/Sod1/Fth1/Dmd/Calb1/Prkce/Tgm2/Pde6b/Gna13/Aco1/Apex1/Pfkm/Ppp3cb/Gnat2/Vsnl1/Mapk1/Prkcb/Stim1/Slc8a1/Nucb2/Calb2/Prkaa1/Cp/Brsk2/Slc25a23/Sri/Atp1a2/Atp2b4/Glrx5/Rhot1/Rhot2/Afg3l2/Plcd1/Micu1/Atp1a1/Scgn/Trf/Atp13a1/Upf1/Smpd3/Heph	50				1	cellular response to hormone stimulus	28
GO:0015833	peptide transport	63/425	294/3359	6.86857e-06	0.000346301	0.000298668	Mipep/Fga/Pmm1/Pitpnm1/Car2/Itgb1/Pfkl/Pdcd6/Calr/Glul/Prkce/Prkcd/Nsf/Rph3a/Pfkm/Ppp3cb/Ppm1a/Idh2/Adprh/Nploc4/Abat/Timm10/Timm13/Timm8b/Vsnl1/Dnaja1/Mapk1/Nucb2/Hpca/Cpe/Alkbh5/Prkaa1/Trim28/Ppp3r1/Brsk2/Zc3h11a/Sri/C2cd5/Cadps/Ubr5/Rbm22/Agap1/Cyp51/Optn/Dhx36/Rabif/Arfgap2/Rims1/Pmpcb/Acsl3/Lman1/Sec23b/Hspb11/Lman2/Akap8/Ranbp2/Agk/Smpd3/Ehd3/Pclo/Arl3/Timm9/Ehd1	63				1	regulation of neurotransmitter levels	25
GO:0042886	amide transport	63/425	294/3359	6.86857e-06	0.000346301	0.000298668	Mipep/Fga/Pmm1/Pitpnm1/Car2/Itgb1/Pfkl/Pdcd6/Calr/Glul/Prkce/Prkcd/Nsf/Rph3a/Pfkm/Ppp3cb/Ppm1a/Idh2/Adprh/Nploc4/Abat/Timm10/Timm13/Timm8b/Vsnl1/Dnaja1/Mapk1/Nucb2/Hpca/Cpe/Alkbh5/Prkaa1/Trim28/Ppp3r1/Brsk2/Zc3h11a/Sri/C2cd5/Cadps/Ubr5/Rbm22/Agap1/Cyp51/Optn/Dhx36/Rabif/Arfgap2/Rims1/Pmpcb/Acsl3/Lman1/Sec23b/Hspb11/Lman2/Akap8/Ranbp2/Agk/Smpd3/Ehd3/Pclo/Arl3/Timm9/Ehd1	63				1	protein localization to membrane	21
GO:0055080	cation homeostasis	43/425	176/3359	7.93491e-06	0.000379371	0.000327189	Plch2/Pdzd8/Atp2b1/Cacna2d1/Atox1/Snca/Atp2a2/Comt/Car2/Sod1/Gnai2/Fth1/Sod2/Dmd/Calb1/Prkce/Tgm2/Pde6b/Gna13/Aco1/Gnat2/Mapk1/Prkcb/Stim1/Slc8a1/Nucb2/Calb2/Cp/Slc25a23/Sri/Atp1a2/Atp2b4/Gnas/Afg3l2/Plcd1/Micu1/Atp1a1/Scgn/Trf/Atp13a1/Smpd3/Car14/Heph	43				1	synapse organization	18
GO:0060341	regulation of cellular localization	48/425	205/3359	8.11287e-06	0.000381305	0.000328857	Gnai1/Pgrmc1/Snca/Atp2a2/Bsn/Itgb1/Dmd/Camk2a/Gsn/Glul/Cdh2/Prkce/Cryab/Prkcd/Syt1/Syt2/Ppp3cb/Ppp3cc/Ppm1a/Vsnl1/Dnaja1/Mapk1/Ppp1cc/Prkcb/Rock2/Slc8a1/Hpca/Prkaa1/Rbm27/Kat7/Trim28/Ppp3r1/Map2k2/Git1/Brsk2/Rbm26/Sri/Nrxn3/C2cd5/Ubr5/Rhot1/Rbm22/Sirt2/Dhx36/Necab2/Rims1/Acsl3/Ehd1	48				1	vesicle-mediated transport in synapse	17
GO:0016311	dephosphorylation	24/425	76/3359	1.00979e-05	0.000437243	0.000377101	Gnai2/Prkcd/Ppm1b/Ppp3cb/Ppp3cc/Inpp1/Ppm1a/Pdxp/Ppp1ca/Ppp1cb/Ppp2cb/Ppp1cc/Rock2/Hdhd2/Ppm1g/Ppp3r1/Rbm26/Ppm1e/Ublcp1/Pgp/Ilkap/Psph/Ppp6c/Nt5c	24				1	regulation of exocytosis	17
GO:0005975	carbohydrate metabolic process	34/425	130/3359	1.60463e-05	0.000618005	0.000533	Pmm1/Snca/Pfkl/Prkce/Eno1/Eno2/Pfkm/Inpp1/Pkm/Idh2/Ppp1ca/Ppp1cb/Prkaa1/Ogdh/Sord/Gpd2/Myof/Pgm1/Zmpste24/Man2a2/Pgm2l1/Pgp/Plcd1/Tkfc/Adipor1/Ugp2/Mpi/Hagh/Glo1/Pgm3/Ranbp2/Smpd3/Pfkp/Entpd5	34				1	regulation of membrane potential	17
GO:0007005	mitochondrion organization	24/425	78/3359	1.65798e-05	0.000629805	0.000543176	Gpx1/Mipep/Snca/Yme1l1/Sod2/Camk2a/Cryaa/Timm10/Timm13/Ppp2cb/Aars2/Prkaa1/Supv3l1/Rhot1/Rhot2/Afg3l2/Optn/Ndufs1/Dnaja3/Cisd2/Pmpcb/Ndufs7/Agk/Timm9	24				1	establishment of vesicle localization	15
GO:0009583	detection of light stimulus	8/425	3359-12-01	1.9216e-05	0.000710481	0.000612756	Rho/Gnat1/Pde6b/Rcvrn/Guca1a/Gnat2/Atp8a2/Cabp4	8				1	ribonucleoprotein complex biogenesis	15
GO:0050804	modulation of chemical synaptic transmission	30/425	111/3359	2.59474e-05	0.0008994	0.000775689	Gnai1/Gucy1b1/Snca/Atp2a2/Car2/Gnai2/Itgb1/Camk2a/Calb1/Glul/Cdh2/Prkce/Syt1/Syt2/Slc1a3/Abat/Mapk1/Prkcb/Calb2/Ppp3r1/Git1/Nrxn3/Cacna2d2/Phf24/Rhot1/Plcb4/Scgn/Rims1/Dgke/Adnp	30				1	signal release from synapse	14
GO:0099177	regulation of trans-synaptic signaling	30/425	111/3359	2.59474e-05	0.0008994	0.000775689	Gnai1/Gucy1b1/Snca/Atp2a2/Car2/Gnai2/Itgb1/Camk2a/Calb1/Glul/Cdh2/Prkce/Syt1/Syt2/Slc1a3/Abat/Mapk1/Prkcb/Calb2/Ppp3r1/Git1/Nrxn3/Cacna2d2/Phf24/Rhot1/Plcb4/Scgn/Rims1/Dgke/Adnp	30				1	regulation of synaptic vesicle cycle	13
GO:0015031	protein transport	59/425	284/3359	3.78483e-05	0.00123475	0.00106491	Mipep/Fga/Pmm1/Pitpnm1/Itgb1/Pfkl/Pdcd6/Calr/Glul/Prkce/Prkcd/Nsf/Rph3a/Pfkm/Ppp3cb/Ppm1a/Idh2/Adprh/Nploc4/Abat/Timm10/Timm13/Timm8b/Vsnl1/Dnaja1/Mapk1/Hpca/Alkbh5/Prkaa1/Trim28/Ppp3r1/Brsk2/Zc3h11a/Sri/C2cd5/Cadps/Ubr5/Rbm22/Agap1/Cyp51/Optn/Dhx36/Rabif/Arfgap2/Rims1/Pmpcb/Acsl3/Lman1/Sec23b/Hspb11/Lman2/Akap8/Ranbp2/Agk/Ehd3/Pclo/Arl3/Timm9/Ehd1	59				1	synaptic vesicle transport	12
GO:0010035	response to inorganic substance	44/425	194/3359	4.62798e-05	0.00144195	0.00124362	Gpx1/Selenom/Fga/Endog/Snca/Sod1/Sod2/Alad/Pdcd6/Gsn/Cryab/Cryaa/Aco1/Apex1/Prkcd/Syt1/Syt2/Pon1/Slc1a3/Fus/Abat/Ppp1ca/Ppp2cb/Mapk1/Stim1/Hpca/Prkaa1/Cp/Fnta/Atrx/Sord/Top2b/Gart/Slc25a23/Atp2b4/Slc25a12/Cpne3/Cpne1/Plcd1/Dhx36/Trf/Smpd3/Ccs/Cpne6	44				1	organelle localization by membrane tethering	7
GO:0005996	monosaccharide metabolic process	20/425	64/3359	6.63545e-05	0.00195746	0.00168821	Pmm1/Pfkl/Prkce/Pfkm/Pkm/Ppp1ca/Ppp1cb/Prkaa1/Sord/Gpd2/Pgm1/Zmpste24/Man2a2/Pgm2l1/Pgp/Tkfc/Adipor1/Mpi/Ranbp2/Pfkp	20				1	receptor internalization	7
GO:0006518	peptide metabolic process	34/425	139/3359	7.23613e-05	0.00206864	0.0017841	Gpx1/Mipep/Snca/Sod1/Sod2/Dmd/Calr/Lta4h/Aco1/Ppp1ca/Rps29/Mapk1/Rock2/Cpe/Eif5b/Npepps/Aars2/Aarsd1/Rps27l/Aars/Lnpep/Eprs/Ago2/Spon1/Zfp385a/Dhx36/Hagh/Eif2s2/Glo1/Ethe1/Upf1/Erap1/Cars/Drg2	34				1	synapse assembly	7
GO:0098916	anterograde trans-synaptic signaling	33/425	135/3359	9.39292e-05	0.00248063	0.00213942	Gnai1/Gucy1b1/Snca/Atp2a2/Car2/Gnai2/Itgb1/Camk2a/Calb1/Glul/Cdh2/Prkce/Syt1/Syt2/Rph3a/Slc1a3/Abat/Mapk1/Prkcb/Calb2/Ppp3r1/Git1/Nrxn3/Cacna2d2/Cadps/Phf24/Rhot1/Plcb4/Scgn/Rims1/Pclo/Dgke/Adnp	33				2	organophosphate metabolic process	82
GO:0099003	vesicle-mediated transport in synapse	17/425	51/3359	9.5571e-05	0.00250017	0.00215628	Snca/Atp2a2/Camk2a/Prkce/Syt1/Syt2/Ppp3cb/Ppp3cc/Prkcb/Hpca/Ppp3r1/Git1/Nrxn3/Cadps/Sirt2/Rims1/Pclo	17				2	organonitrogen compound biosynthetic process	77
GO:0007601	visual perception	11/425	25/3359	9.89691e-05	0.00254112	0.0021916	Ppef2/Rho/Gnat1/Pde6b/Col2a1/Rcvrn/Guca1a/Gnat2/Atp8a2/Rorb/Cabp4	11				2	protein-containing complex assembly	74
GO:0044283	small molecule biosynthetic process	49/425	231/3359	0.000106395	0.00265795	0.00229235	Plch2/Cad/Entpd2/Snca/Hprt/Sod1/Pfkl/Glul/Nme1/Eno1/Eno2/Lta4h/Impdh2/Pfkm/Pkm/Adk/Slc1a3/Abat/Prkaa1/Acaca/Ogdh/Samhd1/Sord/Gpd2/Gart/Atp2b4/Adal/Enoph1/Nudt9/Pgp/Cyp51/Pdxk/Plcd3/Plcd1/Tkfc/Dut/Plcb4/Mpi/Psph/Acsl3/Itpa/Cmpk1/Ranbp2/Smpd3/Nt5c/Pts/Pfkp/Entpd5/Apip	49				2	carbohydrate derivative metabolic process	64
GO:0006090	pyruvate metabolic process	13/425	34/3359	0.000132898	0.0032327	0.00278804	Me1/Pfkl/Eno1/Eno2/Pfkm/Pkm/Prkaa1/Ogdh/Tkfc/Mpi/Me2/Pfkp/Entpd5	13				2	nucleotide metabolic process	61
GO:0072655	establishment of protein localization to mitochondrion	8/425	15/3359	0.000176189	0.00407144	0.00351142	Mipep/Timm10/Timm13/Dnaja1/Prkaa1/Pmpcb/Agk/Timm9	8				2	small molecule biosynthetic process	49
GO:0098693	regulation of synaptic vesicle cycle	13/425	36/3359	0.000260321	0.00559589	0.00482618	Atp2a2/Bsn/Camk2a/Cdh2/Prkce/Syt1/Syt2/Ppp3cb/Ppp3cc/Prkcb/Git1/Nrxn3/Rims1	13				2	purine-containing compound metabolic process	45
GO:0006457	protein folding	8/425	16/3359	0.00031378	0.00649337	0.00560022	Calr/Cryab/Cryaa/Dnaja1/Dnaja3/Ranbp2/Dnaja2/Entpd5	8				2	generation of precursor metabolites and energy	40
GO:0010970	transport along microtubule	8/425	16/3359	0.00031378	0.00649337	0.00560022	Bsn/Sod1/Rhot1/Rhot2/Fyco1/Dst/Hspb11/Arl3	8				2	aromatic compound catabolic process	38
GO:0099111	microtubule-based transport	8/425	16/3359	0.00031378	0.00649337	0.00560022	Bsn/Sod1/Rhot1/Rhot2/Fyco1/Dst/Hspb11/Arl3	8				2	cellular nitrogen compound catabolic process	35
GO:0042866	pyruvate biosynthetic process	11/425	28/3359	0.000333771	0.00680549	0.00586941	Pfkl/Eno1/Eno2/Pfkm/Pkm/Prkaa1/Ogdh/Tkfc/Mpi/Pfkp/Entpd5	11				2	heterocycle catabolic process	35
GO:0023061	signal release	29/425	124/3359	0.000558973	0.0103336	0.00891219	Selenom/Fga/Snca/Atp2a2/Camk2a/Pfkl/Glul/Prkce/Syt1/Syt2/Rph3a/Pfkm/Ppp3cb/Abat/Vsnl1/Prkcb/Nucb2/Cpe/Git1/Brsk2/Sri/Nrxn3/Gnas/Cadps/Kdm5b/Rhot1/Rims1/Smpd3/Pclo	29				2	carbohydrate metabolic process	34
GO:0006626	protein targeting to mitochondrion	7/425	14/3359	0.000763243	0.0132409	0.0114197	Mipep/Timm10/Timm13/Prkaa1/Pmpcb/Agk/Timm9	7				2	peptide metabolic process	34
GO:1901698	response to nitrogen compound	46/425	232/3359	0.000873083	0.0147617	0.0127312	Cad/Atp2b1/Cacna2d1/Snca/Atp2a2/Dnmt3a/Hprt/Car2/Gnai2/Itgb1/Camk2a/Dnmt1/Prkce/Gnao1/Prkcd/Pkm/Slc1a3/Pdxp/Nploc4/Abat/Mapk1/Prkcb/Rock2/Slc8a1/Nucb2/Pde1b/Mat2a/Pde12/Usp19/Prkaa1/Kat7/Arhgef2/Atrx/Top2b/Brsk2/Uggt1/Atp2b4/Gnas/C2cd5/Eprs/Plcd1/Sirt2/Dhx36/Adipor1/Cyc1/Smpd3	46				2	energy derivation by oxidation of organic compounds	29
GO:0010243	response to organonitrogen compound	43/425	213/3359	0.000878354	0.0147617	0.0127312	Cad/Atp2b1/Cacna2d1/Snca/Atp2a2/Dnmt3a/Hprt/Car2/Gnai2/Itgb1/Camk2a/Dnmt1/Prkce/Gnao1/Prkcd/Pkm/Slc1a3/Pdxp/Nploc4/Abat/Mapk1/Prkcb/Rock2/Slc8a1/Nucb2/Pde1b/Mat2a/Usp19/Prkaa1/Kat7/Arhgef2/Top2b/Brsk2/Uggt1/Atp2b4/Gnas/C2cd5/Eprs/Plcd1/Sirt2/Adipor1/Cyc1/Smpd3	43				2	regulation of small molecule metabolic process	23
GO:0043010	camera-type eye development	18/425	66/3359	0.00097848	0.0159304	0.0137392	Slc25a25/Fkbp8/Ring1/Calb1/Rho/Gnat1/Pde6b/Cryab/Cryaa/Gnat2/Atp8a2/Rcn1/Lpcat1/Gpd2/Rorb/Cabp4/Casz1/Nr2e3	18				2	monosaccharide metabolic process	20
GO:0017157	regulation of exocytosis	17/425	61/3359	0.00103322	0.0164662	0.0142013	Fga/Snca/Atp2a2/Gnai2/Camk2a/Prkce/Syt1/Syt2/Nsf/Vsnl1/Prkcb/Git1/Nrxn3/Cadps/Rims1/Smpd3/Pclo	17				2	pyruvate metabolic process	13
GO:0019439	aromatic compound catabolic process	38/425	185/3359	0.00125459	0.0193276	0.0166691	Endog/Entpd2/Comt/Hprt/Pfkl/Eno1/Eno2/Apex1/Pfkm/Pon1/Pkm/Pdxp/Rock2/Pde12/Alkbh5/Prkaa1/Ogdh/Samhd1/Pon2/Adal/Supv3l1/Zc3h14/Nudt9/Eri3/Ago2/Tkfc/Dut/Dhx36/Mpi/Rbm10/Dis3/Blvra/Itpa/Xrn2/Upf1/Nt5c/Pfkp/Entpd5	38				2	receptor metabolic process	12
GO:0140056	organelle localization by membrane tethering	7/425	15/3359	0.00127692	0.0193491	0.0166877	Pdzd8/Camk2a/Syt1/Nsf/Esyt2/Esyt1/Rims1	7				2	pyruvate biosynthetic process	11
GO:1901659	glycosyl compound biosynthetic process	7/425	15/3359	0.00127692	0.0193491	0.0166877	Cad/Hprt/Nme1/Impdh2/Adk/Adal/Cmpk1	7				2	glycosyl compound biosynthetic process	7
GO:0051650	establishment of vesicle localization	15/425	52/3359	0.00137909	0.0204503	0.0176374	Snca/Atp2a2/Camk2a/Pdcd6/Prkce/Syt1/Syt2/Prkcb/Git1/Nrxn3/Cadps/Fyco1/Arfgap2/Rims1/Pclo	15				3	mitochondrion organization	24
GO:0051606	detection of stimulus	14/425	47/3359	0.00140704	0.0206441	0.0178045	Ppef2/Sod2/Rho/Gnat1/Pde6b/Rcvrn/Guca1a/Syt1/Gnat2/Dnaja1/Stim1/Atp8a2/Phf24/Cabp4	14				3	mitochondrial transmembrane transport	10
GO:0006396	RNA processing	36/425	174/3359	0.00146922	0.0213306	0.0183966	Mocs3/Scaf11/Cdk11b/Phf5a/Lyar/Aars2/Pde12/Usp39/Alkbh5/Rnf20/Rbm27/Wbp4/Zfp638/Snrpc/Map2k2/Rbm26/Zmpste24/Supv3l1/Aars/Rbm22/Zc3h14/Osgep/Eri3/Ago2/Trnt1/Dhx36/Rbm5/Rbm10/Dis3/Zcchc8/Elp3/Toe1/Sf3a3/U2af1/Xrn2/Cpsf3	36				3	mitochondrial membrane organization	9
GO:0062012	regulation of small molecule metabolic process	23/425	97/3359	0.001698	0.0241179	0.0208005	Snca/Comt/Me1/Sod1/Prkce/Guca1a/Ppp1ca/Ppp1cb/Nucb2/Hpca/Pde12/Prkaa1/Slc25a23/Atp2b4/Zmpste24/Pgp/Plcd1/Clybl/Adipor1/Me2/Ranbp2/Smpd3/Entpd5	23				3	establishment of protein localization to mitochondrion	8
GO:0050808	synapse organization	18/425	69/3359	0.00171159	0.0241179	0.0208005	Utrn/Ube3a/Pgrmc1/Snca/Bsn/Cdh2/Rock2/Camkv/Pak3/Nrxn3/Cacna2d2/Actn1/Pdlim5/Afg3l2/Dhx36/Dnaja3/Pclo/Adnp	18				3	protein targeting to mitochondrion	7
GO:0007006	mitochondrial membrane organization	9/425	24/3359	0.00172999	0.0241179	0.0208005	Snca/Camk2a/Timm10/Timm13/Rhot1/Rhot2/Afg3l2/Agk/Timm9	9				4	G protein-coupled receptor signaling pathway	28
GO:0043112	receptor metabolic process	12/425	38/3359	0.00175688	0.0241179	0.0208005	Snca/Itgb1/Dmd/Nsf/Hpca/Fnta/Ppp3r1/Git1/Optn/Sirt2/Necab2/Ehd3	12				4	response to light stimulus	20
GO:0048489	synaptic vesicle transport	12/425	38/3359	0.00175688	0.0241179	0.0208005	Snca/Atp2a2/Camk2a/Prkce/Syt1/Syt2/Prkcb/Git1/Nrxn3/Cadps/Rims1/Pclo	12				4	camera-type eye development	18
GO:0001505	regulation of neurotransmitter levels	25/425	109/3359	0.00179158	0.0244732	0.0211069	Snca/Atp2a2/Comt/Sod2/Camk2a/Prkce/Syt1/Syt2/Rph3a/Slc1a3/Abat/Prkcb/Rock2/Pde1b/Gart/Git1/Nrxn3/Atp1a2/Atp2b4/Cadps/Rhot1/Rims1/Ddah1/Smpd3/Pclo	25				4	visual system development	18
GO:0031623	receptor internalization	7/425	16/3359	0.00202602	0.0272726	0.0235213	Snca/Itgb1/Nsf/Hpca/Ppp3r1/Sirt2/Necab2	7				4	detection of stimulus	14
GO:0044270	cellular nitrogen compound catabolic process	35/425	171/3359	0.002076	0.0276767	0.0238699	Endog/Entpd2/Hprt/Pfkl/Eno1/Eno2/Apex1/Pfkm/Pkm/Pdxp/Rock2/Pde12/Alkbh5/Prkaa1/Ogdh/Samhd1/Adal/Supv3l1/Zc3h14/Nudt9/Eri3/Ago2/Tkfc/Dut/Dhx36/Mpi/Rbm10/Dis3/Blvra/Itpa/Xrn2/Upf1/Nt5c/Pfkp/Entpd5	35				4	visual perception	11
GO:0072657	protein localization to membrane	21/425	87/3359	0.00211057	0.0280029	0.0241511	Pgrmc1/Itgb1/Camk2a/Gsn/Cdh2/Nsf/Timm10/Timm13/Rock2/Hpca/Cpe/Git1/C2cd5/Optn/Necab2/Dnaja3/Acsl3/Agk/Ehd3/Arl3/Timm9	21				4	detection of light stimulus	8
GO:0046700	heterocycle catabolic process	35/425	172/3359	0.00230489	0.0300068	0.0258795	Endog/Entpd2/Hprt/Pfkl/Eno1/Eno2/Apex1/Pfkm/Pkm/Pdxp/Rock2/Pde12/Alkbh5/Prkaa1/Ogdh/Samhd1/Adal/Supv3l1/Zc3h14/Nudt9/Eri3/Ago2/Tkfc/Dut/Dhx36/Mpi/Rbm10/Dis3/Blvra/Itpa/Xrn2/Upf1/Nt5c/Pfkp/Entpd5	35				4	photoreceptor cell development	6
GO:0003013	circulatory system process	28/425	129/3359	0.00235312	0.0302093	0.0260541	Gpx1/Fga/Atp2b1/Cacna2d1/Atp2a2/Sod1/Gnai2/Sod2/Dmd/Gnao1/Adh5/Pon1/Abat/Rock2/Slc8a1/Sri/Cacna2d2/Atp1a2/Atp2b4/Gnas/Zmpste24/Rnpep/Atp1a1/Ncald/Ddah1/Erap1/Smpd3/Ehd3	28				5	transport along microtubule	8
GO:0032870	cellular response to hormone stimulus	28/425	129/3359	0.00235312	0.0302093	0.0260541	Atp2b1/Ube3a/Car2/Gnai2/Camk2a/Calr/Prkce/Prkcd/Acsl1/Pkm/Dnaja1/Prkcb/Rock2/Nucb2/Padi2/Prkaa1/Acaca/Atp1a2/Atp2b4/Gnas/C2cd5/Ubr5/Eprs/Calcoco1/Atp1a1/Uba5/Adipor1/Akap8	28				5	microtubule-based transport	8
GO:0099643	signal release from synapse	14/425	50/3359	0.00269737	0.0339991	0.0293226	Snca/Atp2a2/Camk2a/Prkce/Syt1/Syt2/Rph3a/Prkcb/Git1/Nrxn3/Cadps/Rhot1/Rims1/Pclo	14					response to nitrogen compound	46
GO:0007416	synapse assembly	7/425	17/3359	0.00307473	0.0373957	0.032252	Snca/Bsn/Cdh2/Nrxn3/Pdlim5/Pclo/Adnp	7					response to inorganic substance	44
GO:0042461	photoreceptor cell development	6/425	13/3359	0.00310656	0.0376178	0.0324436	Gnat1/Gnat2/Rorb/Cabp4/Nr2e3/Arl3	6					RNA processing	36
GO:0033043	regulation of organelle organization	49/425	268/3359	0.00366766	0.043834	0.0378048	Gpx1/Gnai1/Snca/Gsn/Dnmt1/Calr/Cdh2/Prkce/Cdk11b/Prkcd/Syt1/Syt2/Pdxp/Mapk1/Rock2/G3bp1/Padi2/Rnf20/Prkaa1/Kat7/Arhgef2/Pak3/Ctcf/Atrx/Trim28/Map2k2/C2cd5/Lnpk/Phf8-ps/Ppm1e/Ubr5/Zmpste24/Rhot1/Prune1/Rps6ka5/Rhot2/Optn/Fyco1/Sirt2/Dhx36/Dst/Cenpv/Lman1/Akap8/Upf1/Lima1/Smpd3/Zfp207/Ehd3	49					circulatory system process	28
GO:0042391	regulation of membrane potential	17/425	68/3359	0.00371584	0.0439559	0.0379099	Cacna2d1/Snca/Atp2a2/Sod1/Sod2/Dmd/Prkce/Gna11/Gnaq/Abat/Slc8a1/Zmpste24/Atp1a1/Ndufs1/Ppa2/Rims1/Ehd3	17					dephosphorylation	24
GO:0022613	ribonucleoprotein complex biogenesis	15/425	57/3359	0.00372508	0.0439559	0.0379099	Scaf11/Glul/G3bp1/Lyar/Usp39/Prkaa1/Snrpc/Rps27/Rps27l/Eri3/Ago2/Rbm5/Eif2s2/Dis3/Sf3a3	15					protein dephosphorylation	19
GO:0150063	visual system development	18/425	74/3359	0.00394325	0.0459438	0.0396243	Slc25a25/Fkbp8/Ring1/Calb1/Rho/Gnat1/Pde6b/Cryab/Cryaa/Gnat2/Atp8a2/Rcn1/Lpcat1/Gpd2/Rorb/Cabp4/Casz1/Nr2e3	18					protein folding	8
GO:0009416	response to light stimulus	20/425	86/3359	0.00425128	0.0491199	0.0423636	Gpx1/Itgb1/Rho/Gnat1/Pde6b/Cryaa/Rcvrn/Guca1a/Gnat2/Slc1a3/Ppp1ca/Ppp1cb/Ppp1cc/Atp8a2/Pde1b/Prkaa1/Atp1a2/Mta1/Cabp4/Dhx36	20

## Sheet: Molecular Function
ID	Description	GeneRatio	BgRatio	pvalue	p.adjust	qvalue	geneID	Count
GO:0000287	magnesium ion binding	37/432	341/30968	5.06595e-22	3.68801e-19	2.93825e-19	Gnai1/Snca/Comt/Hprt/Pdcd6/Glul/Nme1/Eno2/Ppm1b/Tkt/Ppm1a/Pkm/Idh2/Adprh/Pdxp/Prkacb/Idh3g/Atp8a1/Atp8a2/Brsk2/Oxsr1/Pgm1/Enoph1/Rps6ka5/Pgp/Pdxk/Clybl/Dut/Dhx36/Ppa2/Psph/Prps2/Pgm3/Idh3a/Ppa1/Arl3/Uba2	37
GO:0051536	iron-sulfur cluster binding	17/432	87/30968	4.2478e-15	1.0308e-12	8.21241e-13	Aco1/Abat/Glrx5/Ndufs1/Ndufs2/Cisd1/Ndufv1/Etfdh/Aco2/Sdhb/Cisd2/Uqcrfs1/Elp3/Ndufv2/Ndufs7/Nfu1/Nfs1	17
GO:0051540	metal cluster binding	17/432	87/30968	4.2478e-15	1.0308e-12	8.21241e-13	Aco1/Abat/Glrx5/Ndufs1/Ndufs2/Cisd1/Ndufv1/Etfdh/Aco2/Sdhb/Cisd2/Uqcrfs1/Elp3/Ndufv2/Ndufs7/Nfu1/Nfs1	17
GO:0031683	G-protein beta/gamma-subunit complex binding	12/432	49/30968	2.70092e-12	4.91567e-10	3.91633e-10	Gnai1/Gnaz/Gnai2/Gnao1/Gnat1/Gna11/Gnaq/Gna13/Gnat2/Gnas/Gnai3/Cetn2	12
GO:0016791	phosphatase activity	30/432	475/30968	8.16714e-12	1.18914e-09	9.47389e-10	Ppef2/Ppm1b/Ppp3cb/Ppp3cc/Inpp1/Ppm1a/Pon1/Pdxp/Ppp1ca/Ppp1cb/Ppp2cb/Ppp1cc/Hdhd2/Nt5dc3/Ppm1g/Ppp3r1/Ppm1e/Impad1/Cpped1/Enoph1/Ublcp1/Prune1/Pgp/Ilkap/Atp1a1/Ppa2/Psph/Ppp6c/Mdp1/Nt5c	30
GO:0031821	G protein-coupled serotonin receptor binding	6/432	13/30968	1.12452e-08	1.07344e-06	8.55216e-07	Gnai1/Gnaz/Gnao1/Gna11/Gnaq/Gnai3	6
GO:0016829	lyase activity	19/432	275/30968	1.3906e-08	1.07344e-06	8.55216e-07	Gucy1b1/Car2/Me1/Alad/Eno1/Eno2/Aco1/Apex1/Car8/Fahd1/Clybl/Tkfc/Me2/Aco2/Glo1/Cenpv/Pts/Apip/Car14	19
GO:0008237	metallopeptidase activity	19/432	276/30968	1.47451e-08	1.07344e-06	8.55216e-07	Mipep/Metap2/Psmd14/Cops5/Yme1l1/Lta4h/Cpe/Npepps/Pepd/Ermp1/Zmpste24/Lnpep/Afg3l2/Rnpep/Acy1/Lap3/Pmpcb/Cndp2/Erap1	19
GO:0016874	ligase activity	17/432	229/30968	2.826e-08	1.8703e-06	1.49007e-06	Mocs3/Cad/Glul/Acsl1/Adss/Aars2/Aarsd1/Pfas/Acaca/Gart/Aars/Eprs/Uba5/Pcca/Acsl3/Cars/Uba2	17
GO:0005544	calcium-dependent phospholipid binding	11/432	97/30968	1.16338e-07	6.51492e-06	5.19046e-06	Syt1/Syt2/Rph3a/Esyt2/Esyt1/C2cd5/Cpne3/Cpne1/Plcd1/Pclo/Cpne6	11
GO:0140098	catalytic activity, acting on RNA	23/432	489/30968	5.02052e-07	2.61067e-05	2.07993e-05	Endog/Apex1/Polr2i/Aars2/Aarsd1/Pde12/Alkbh5/Supv3l1/Aars/Eri3/Polr2b/Eprs/Ago2/Trnt1/Dhx36/Dis3/Toe1/Xrn2/Dtd1/Upf1/Cars/Cpsf3/Tsnax	23
GO:0030145	manganese ion binding	9/432	98/30968	9.68446e-06	0.000335728	0.000267476	Ppef2/Me1/Sod2/Glul/Ppm1b/Ppm1a/Pepd/Cdipt/Lap3	9
GO:0032794	GTPase activating protein binding	6/432	37/30968	1.14736e-05	0.000379672	0.000302486	Gnai1/Camk2a/Gnao1/Plcd1/Gnai3/Arl3	6
GO:0051287	NAD binding	9/432	103/30968	1.45273e-05	0.000440662	0.000351077	Me1/Idh2/Idh3g/Sord/Sirt2/Ndufs2/Ndufv1/Me2/Idh3a	9
GO:0009055	electron transfer activity	9/432	106/30968	1.83229e-05	0.000533564	0.000425092	Txnrd1/Cox5a/Cycs/Glrx5/Ndufs1/Etfdh/Sdhb/Uqcrfs1/Cyc1	9
GO:0051087	chaperone binding	11/432	170/30968	2.91072e-05	0.000815002	0.000649315	Alb/Sod1/Timm10/Dnaja1/Ogdh/Cp/Atp1a2/Hscb/Atp1a1/Dnaja2/Timm9	11
GO:0016868	intramolecular transferase activity, phosphotransferases	4/432	18/30968	9.7865e-05	0.00222643	0.0017738	Pmm1/Pgm1/Pgm2l1/Pgm3	4
GO:0004540	ribonuclease activity	10/432	164/30968	0.000109504	0.00241573	0.00192462	Endog/Apex1/Pde12/Eri3/Ago2/Dis3/Toe1/Xrn2/Cpsf3/Tsnax	10
GO:0050662	coenzyme binding	18/432	479/30968	0.000159379	0.00331508	0.00264114	Txnrd1/Me1/Alb/Tkt/Idh2/Abat/Idh3g/Acaca/Ogdh/Sord/Pdxk/Sirt2/Ndufs2/Ndufv1/Marc2/Me2/Idh3a/Nfs1	18
GO:0002161	aminoacyl-tRNA editing activity	4/432	21/30968	0.000185174	0.00364343	0.00290273	Aars2/Aarsd1/Aars/Dtd1	4
GO:0003954	NADH dehydrogenase activity	5/432	44/30968	0.000358211	0.00651945	0.00519407	Ndufs1/Ndufs2/Ndufv1/Ndufv2/Ndufs7	5
GO:0016208	AMP binding	4/432	25/30968	0.0003745	0.00664965	0.0052978	Pfkl/Pfkm/Prps2/Pfkp	4
GO:0016530	metallochaperone activity	3/432	11/30968	0.000409272	0.00692908	0.00552042	Atox1/Trf/Ccs	3
GO:0003924	GTPase activity	17/432	490/30968	0.000596591	0.0094417	0.00752223	Gnai1/Gnaz/Gnai2/Gnao1/Gnat1/Gna11/Gnaq/Gna13/Gnat2/Eif5b/Gnas/Rhot1/Agap1/Rhot2/Gnai3/Drg2/Arl3	17
GO:0031072	heat shock protein binding	11/432	245/30968	0.000711256	0.0106286	0.0084678	Ppef2/Gucy1b1/Snca/Eno1/Pdxp/Dnaja1/Usp19/Ogdh/Dnaja3/Lman2/Dnaja2	11
GO:0019842	vitamin binding	10/432	210/30968	0.000785792	0.0114411	0.00911519	Alb/Calb1/Rho/Tkt/Abat/Acaca/Ogdh/Pdxk/Marc2/Nfs1	10
GO:0098882	structural constituent of presynaptic active zone	3/432	16/30968	0.00131884	0.0162731	0.0129648	Bsn/Rims1/Pclo	3
GO:0016616	oxidoreductase activity, acting on the CH-OH group of donors, NAD or NADP as acceptor	9/432	197/30968	0.00188662	0.0222454	0.017723	Me1/Impdh2/Adh5/Idh2/Idh3g/Sord/Gpd2/Me2/Idh3a	9
GO:0016722	oxidoreductase activity, oxidizing metal ions	4/432	38/30968	0.00189453	0.0222454	0.017723	Fth1/Cp/Etfdh/Heph	4
GO:0016597	amino acid binding	7/432	127/30968	0.00208603	0.0237518	0.0189231	Cad/Glul/Slc1a3/Aars2/Mat2a/Aars/Ddah1	7
GO:0017110	nucleoside-diphosphatase activity	3/432	19/30968	0.00221233	0.0244026	0.0194416	Entpd2/Nudt9/Entpd5	3
GO:0030346	protein phosphatase 2B binding	3/432	22/30968	0.00340877	0.0326524	0.0260143	Sod1/Ppp3cb/Atp2b4	3
GO:0098918	structural constituent of synapse	5/432	73/30968	0.00356408	0.0336967	0.0268463	Bsn/Git1/Actn1/Rims1/Pclo	5
GO:0008443	phosphofructokinase activity	3/432	23/30968	0.00387988	0.034871	0.0277819	Pfkl/Pfkm/Pfkp	3
GO:0048038	quinone binding	3/432	23/30968	0.00387988	0.034871	0.0277819	Ndufs2/Etfdh/Ndufs7	3
GO:0099181	structural constituent of presynapse	3/432	23/30968	0.00387988	0.034871	0.0277819	Bsn/Rims1/Pclo	3
GO:0004708	MAP kinase kinase activity	3/432	24/30968	0.00438871	0.0389632	0.0310421	Mapk1/Pak3/Map2k2	3
GO:0048029	monosaccharide binding	7/432	148/30968	0.00487141	0.0422763	0.0336817	Pfkl/Tkt/Pfkm/Ugp2/Lman1/Lman2/Pfkp	7
GO:0015662	ATPase activity, coupled to transmembrane movement of ions, phosphorylative mechanism	5/432	79/30968	0.00499768	0.0423059	0.0337053	Atp2b1/Atp2a2/Atp1a2/Atp2b4/Atp1a1	5
GO:0030170	pyridoxal phosphate binding	5/432	80/30968	0.00527111	0.0441077	0.0351408	Alb/Abat/Pdxk/Marc2/Nfs1	5
GO:0008022	protein C-terminus binding	14/432	457/30968	0.00533229	0.0441126	0.0351446	Atp2a2/Syt1/Nsf/Pfkm/Ppm1a/Ppp2cb/Ppp1cc/Hspg2/Prkaa1/Top2b/Hpcal4/Calcoco1/Ago2/Optn	14
GO:0070279	vitamin B6 binding	5/432	82/30968	0.00584943	0.0473154	0.0376963	Alb/Abat/Pdxk/Marc2/Nfs1	5
Gnai1/Snca/Comt/Hprt/Pdcd6/Glul/Nme1/Eno2/Ppm1b/Tkt/Ppm1a/Pkm/Idh2/Adprh/Pdxp/Prkacb/Idh3g/Atp8a1/Atp8a2/Brsk2/Oxsr1/Pgm1/Enoph1/Rps6ka5/Pgp/Pdxk/Clybl/Dut/Dhx36/Ppa2/Psph/Prps2/Pgm3/Idh3a/Ppa1/Arl3/Uba2
Gnai1	magnesium ion binding
Snca	magnesium ion binding
Comt	magnesium ion binding
Hprt	magnesium ion binding
Pdcd6	magnesium ion binding
Glul	magnesium ion binding
Nme1	magnesium ion binding
Eno2	magnesium ion binding
Ppm1b	magnesium ion binding
Tkt	magnesium ion binding
Ppm1a	magnesium ion binding
Pkm	magnesium ion binding
Idh2	magnesium ion binding
Adprh	magnesium ion binding
Pdxp	magnesium ion binding
Prkacb	magnesium ion binding
Idh3g	magnesium ion binding
Atp8a1	magnesium ion binding
Atp8a2	magnesium ion binding
Brsk2	magnesium ion binding
Oxsr1	magnesium ion binding
Pgm1	magnesium ion binding
Enoph1	magnesium ion binding
Rps6ka5	magnesium ion binding
Pgp	magnesium ion binding
Pdxk	magnesium ion binding
Clybl	magnesium ion binding
Dut	magnesium ion binding
Dhx36	magnesium ion binding
Ppa2	magnesium ion binding
Psph	magnesium ion binding
Prps2	magnesium ion binding
Pgm3	magnesium ion binding
Idh3a	magnesium ion binding
Ppa1	magnesium ion binding
Arl3	magnesium ion binding
Uba2	magnesium ion binding
Aco1/Abat/Glrx5/Ndufs1/Ndufs2/Cisd1/Ndufv1/Etfdh/Aco2/Sdhb/Cisd2/Uqcrfs1/Elp3/Ndufv2/Ndufs7/Nfu1/Nfs1
Aco1	iron-sulfur cluster binding
Abat	iron-sulfur cluster binding
Glrx5	iron-sulfur cluster binding
Ndufs1	iron-sulfur cluster binding
Ndufs2	iron-sulfur cluster binding
Cisd1	iron-sulfur cluster binding
Ndufv1	iron-sulfur cluster binding
Etfdh	iron-sulfur cluster binding
Aco2	iron-sulfur cluster binding
Sdhb	iron-sulfur cluster binding
Cisd2	iron-sulfur cluster binding
Uqcrfs1	iron-sulfur cluster binding
Elp3	iron-sulfur cluster binding
Ndufv2	iron-sulfur cluster binding
Ndufs7	iron-sulfur cluster binding
Nfu1	iron-sulfur cluster binding
Nfs1	iron-sulfur cluster binding
Gnai1/Gnaz/Gnai2/Gnao1/Gnat1/Gna11/Gnaq/Gna13/Gnat2/Gnas/Gnai3/Cetn2
Gnai1	G-protein beta/gamma-subunit complex binding
Gnaz	G-protein beta/gamma-subunit complex binding
Gnai2	G-protein beta/gamma-subunit complex binding
Gnao1	G-protein beta/gamma-subunit complex binding
Gnat1	G-protein beta/gamma-subunit complex binding
Gna11	G-protein beta/gamma-subunit complex binding
Gnaq	G-protein beta/gamma-subunit complex binding
Gna13	G-protein beta/gamma-subunit complex binding
Gnat2	G-protein beta/gamma-subunit complex binding
Gnas	G-protein beta/gamma-subunit complex binding
Gnai3	G-protein beta/gamma-subunit complex binding
Cetn2	G-protein beta/gamma-subunit complex binding
Ppef2/Ppm1b/Ppp3cb/Ppp3cc/Inpp1/Ppm1a/Pon1/Pdxp/Ppp1ca/Ppp1cb/Ppp2cb/Ppp1cc/Hdhd2/Nt5dc3/Ppm1g/Ppp3r1/Ppm1e/Impad1/Cpped1/Enoph1/Ublcp1/Prune1/Pgp/Ilkap/Atp1a1/Ppa2/Psph/Ppp6c/Mdp1/Nt5c
Ppef2	phosphatase activity
Ppm1b	phosphatase activity
Ppp3cb	phosphatase activity
Ppp3cc	phosphatase activity
Inpp1	phosphatase activity
Ppm1a	phosphatase activity
Pon1	phosphatase activity
Pdxp	phosphatase activity
Ppp1ca	phosphatase activity
Ppp1cb	phosphatase activity
Ppp2cb	phosphatase activity
Ppp1cc	phosphatase activity
Hdhd2	phosphatase activity
Nt5dc3	phosphatase activity
Ppm1g	phosphatase activity
Ppp3r1	phosphatase activity
Ppm1e	phosphatase activity
Impad1	phosphatase activity
Cpped1	phosphatase activity
Enoph1	phosphatase activity
Ublcp1	phosphatase activity
Prune1	phosphatase activity
Pgp	phosphatase activity
Ilkap	phosphatase activity
Atp1a1	phosphatase activity
Ppa2	phosphatase activity
Psph	phosphatase activity
Ppp6c	phosphatase activity
Mdp1	phosphatase activity
Nt5c	phosphatase activity
Gnai1/Gnaz/Gnao1/Gna11/Gnaq/Gnai3
Gnai1	G protein-coupled serotonin receptor binding
Gnaz	G protein-coupled serotonin receptor binding
Gnao1	G protein-coupled serotonin receptor binding
Gna11	G protein-coupled serotonin receptor binding
Gnaq	G protein-coupled serotonin receptor binding
Gnai3	G protein-coupled serotonin receptor binding
Gucy1b1/Car2/Me1/Alad/Eno1/Eno2/Aco1/Apex1/Car8/Fahd1/Clybl/Tkfc/Me2/Aco2/Glo1/Cenpv/Pts/Apip/Car14
Gucy1b1	lyase activity
Car2	lyase activity
Me1	lyase activity
Alad	lyase activity
Eno1	lyase activity
Eno2	lyase activity
Aco1	lyase activity
Apex1	lyase activity
Car8	lyase activity
Fahd1	lyase activity
Clybl	lyase activity
Tkfc	lyase activity
Me2	lyase activity
Aco2	lyase activity
Glo1	lyase activity
Cenpv	lyase activity
Pts	lyase activity
Apip	lyase activity
Car14	lyase activity
Mipep/Metap2/Psmd14/Cops5/Yme1l1/Lta4h/Cpe/Npepps/Pepd/Ermp1/Zmpste24/Lnpep/Afg3l2/Rnpep/Acy1/Lap3/Pmpcb/Cndp2/Erap1
Mipep	metallopeptidase activity
Metap2	metallopeptidase activity
Psmd14	metallopeptidase activity
Cops5	metallopeptidase activity
Yme1l1	metallopeptidase activity
Lta4h	metallopeptidase activity
Cpe	metallopeptidase activity
Npepps	metallopeptidase activity
Pepd	metallopeptidase activity
Ermp1	metallopeptidase activity
Zmpste24	metallopeptidase activity
Lnpep	metallopeptidase activity
Afg3l2	metallopeptidase activity
Rnpep	metallopeptidase activity
Acy1	metallopeptidase activity
Lap3	metallopeptidase activity
Pmpcb	metallopeptidase activity
Cndp2	metallopeptidase activity
Erap1	metallopeptidase activity
Mocs3/Cad/Glul/Acsl1/Adss/Aars2/Aarsd1/Pfas/Acaca/Gart/Aars/Eprs/Uba5/Pcca/Acsl3/Cars/Uba2
Mocs3	ligase activity
Cad	ligase activity
Glul	ligase activity
Acsl1	ligase activity
Adss	ligase activity
Aars2	ligase activity
Aarsd1	ligase activity
Pfas	ligase activity
Acaca	ligase activity
Gart	ligase activity
Aars	ligase activity
Eprs	ligase activity
Uba5	ligase activity
Pcca	ligase activity
Acsl3	ligase activity
Cars	ligase activity
Uba2	ligase activity
Syt1/Syt2/Rph3a/Esyt2/Esyt1/C2cd5/Cpne3/Cpne1/Plcd1/Pclo/Cpne6
Syt1	calcium-dependent phospholipid binding
Syt2	calcium-dependent phospholipid binding
Rph3a	calcium-dependent phospholipid binding
Esyt2	calcium-dependent phospholipid binding
Esyt1	calcium-dependent phospholipid binding
C2cd5	calcium-dependent phospholipid binding
Cpne3	calcium-dependent phospholipid binding
Cpne1	calcium-dependent phospholipid binding
Plcd1	calcium-dependent phospholipid binding
Pclo	calcium-dependent phospholipid binding
Cpne6	calcium-dependent phospholipid binding
Endog/Apex1/Polr2i/Aars2/Aarsd1/Pde12/Alkbh5/Supv3l1/Aars/Eri3/Polr2b/Eprs/Ago2/Trnt1/Dhx36/Dis3/Toe1/Xrn2/Dtd1/Upf1/Cars/Cpsf3/Tsnax
Endog	catalytic activity, acting on RNA
Apex1	catalytic activity, acting on RNA
Polr2i	catalytic activity, acting on RNA
Aars2	catalytic activity, acting on RNA
Aarsd1	catalytic activity, acting on RNA
Pde12	catalytic activity, acting on RNA
Alkbh5	catalytic activity, acting on RNA
Supv3l1	catalytic activity, acting on RNA
Aars	catalytic activity, acting on RNA
Eri3	catalytic activity, acting on RNA
Polr2b	catalytic activity, acting on RNA
Eprs	catalytic activity, acting on RNA
Ago2	catalytic activity, acting on RNA
Trnt1	catalytic activity, acting on RNA
Dhx36	catalytic activity, acting on RNA
Dis3	catalytic activity, acting on RNA
Toe1	catalytic activity, acting on RNA
Xrn2	catalytic activity, acting on RNA
Dtd1	catalytic activity, acting on RNA
Upf1	catalytic activity, acting on RNA
Cars	catalytic activity, acting on RNA
Cpsf3	catalytic activity, acting on RNA
Tsnax	catalytic activity, acting on RNA
Ppef2/Me1/Sod2/Glul/Ppm1b/Ppm1a/Pepd/Cdipt/Lap3
Ppef2	manganese ion binding
Me1	manganese ion binding
Sod2	manganese ion binding
Glul	manganese ion binding
Ppm1b	manganese ion binding
Ppm1a	manganese ion binding
Pepd	manganese ion binding
Cdipt	manganese ion binding
Lap3	manganese ion binding
Gnai1/Camk2a/Gnao1/Plcd1/Gnai3/Arl3
Gnai1	GTPase activating protein binding
Camk2a	GTPase activating protein binding
Gnao1	GTPase activating protein binding
Plcd1	GTPase activating protein binding
Gnai3	GTPase activating protein binding
Arl3	GTPase activating protein binding
Me1/Idh2/Idh3g/Sord/Sirt2/Ndufs2/Ndufv1/Me2/Idh3a
Me1	NAD binding
Idh2	NAD binding
Idh3g	NAD binding
Sord	NAD binding
Sirt2	NAD binding
Ndufs2	NAD binding
Ndufv1	NAD binding
Me2	NAD binding
Idh3a	NAD binding
Txnrd1/Cox5a/Cycs/Glrx5/Ndufs1/Etfdh/Sdhb/Uqcrfs1/Cyc1
Txnrd1	electron transfer activity
Cox5a	electron transfer activity
Cycs	electron transfer activity
Glrx5	electron transfer activity
Ndufs1	electron transfer activity
Etfdh	electron transfer activity
Sdhb	electron transfer activity
Uqcrfs1	electron transfer activity
Cyc1	electron transfer activity
Alb/Sod1/Timm10/Dnaja1/Ogdh/Cp/Atp1a2/Hscb/Atp1a1/Dnaja2/Timm9
Alb	chaperone binding
Sod1	chaperone binding
Timm10	chaperone binding
Dnaja1	chaperone binding
Ogdh	chaperone binding
Cp	chaperone binding
Atp1a2	chaperone binding
Hscb	chaperone binding
Atp1a1	chaperone binding
Dnaja2	chaperone binding
Timm9	chaperone binding
Pmm1/Pgm1/Pgm2l1/Pgm3
Pmm1	intramolecular transferase activity, phosphotransferases
Pgm1	intramolecular transferase activity, phosphotransferases
Pgm2l1	intramolecular transferase activity, phosphotransferases
Pgm3	intramolecular transferase activity, phosphotransferases
Endog/Apex1/Pde12/Eri3/Ago2/Dis3/Toe1/Xrn2/Cpsf3/Tsnax
Endog	ribonuclease activity
Apex1	ribonuclease activity
Pde12	ribonuclease activity
Eri3	ribonuclease activity
Ago2	ribonuclease activity
Dis3	ribonuclease activity
Toe1	ribonuclease activity
Xrn2	ribonuclease activity
Cpsf3	ribonuclease activity
Tsnax	ribonuclease activity
Txnrd1/Me1/Alb/Tkt/Idh2/Abat/Idh3g/Acaca/Ogdh/Sord/Pdxk/Sirt2/Ndufs2/Ndufv1/Marc2/Me2/Idh3a/Nfs1
Txnrd1	coenzyme binding
Me1	coenzyme binding
Alb	coenzyme binding
Tkt	coenzyme binding
Idh2	coenzyme binding
Abat	coenzyme binding
Idh3g	coenzyme binding
Acaca	coenzyme binding
Ogdh	coenzyme binding
Sord	coenzyme binding
Pdxk	coenzyme binding
Sirt2	coenzyme binding
Ndufs2	coenzyme binding
Ndufv1	coenzyme binding
Marc2	coenzyme binding
Me2	coenzyme binding
Idh3a	coenzyme binding
Nfs1	coenzyme binding
Aars2/Aarsd1/Aars/Dtd1
Aars2	aminoacyl-tRNA editing activity
Aarsd1	aminoacyl-tRNA editing activity
Aars	aminoacyl-tRNA editing activity
Dtd1	aminoacyl-tRNA editing activity
Ndufs1/Ndufs2/Ndufv1/Ndufv2/Ndufs7
Ndufs1	NADH dehydrogenase activity
Ndufs2	NADH dehydrogenase activity
Ndufv1	NADH dehydrogenase activity
Ndufv2	NADH dehydrogenase activity
Ndufs7	NADH dehydrogenase activity
Pfkl/Pfkm/Prps2/Pfkp
Pfkl	AMP binding
Pfkm	AMP binding
Prps2	AMP binding
Pfkp	AMP binding
Atox1/Trf/Ccs
Atox1	metallochaperone activity
Trf	metallochaperone activity
Ccs	metallochaperone activity
Gnai1/Gnaz/Gnai2/Gnao1/Gnat1/Gna11/Gnaq/Gna13/Gnat2/Eif5b/Gnas/Rhot1/Agap1/Rhot2/Gnai3/Drg2/Arl3
Gnai1	GTPase activity
Gnaz	GTPase activity
Gnai2	GTPase activity
Gnao1	GTPase activity
Gnat1	GTPase activity
Gna11	GTPase activity
Gnaq	GTPase activity
Gna13	GTPase activity
Gnat2	GTPase activity
Eif5b	GTPase activity
Gnas	GTPase activity
Rhot1	GTPase activity
Agap1	GTPase activity
Rhot2	GTPase activity
Gnai3	GTPase activity
Drg2	GTPase activity
Arl3	GTPase activity
Ppef2/Gucy1b1/Snca/Eno1/Pdxp/Dnaja1/Usp19/Ogdh/Dnaja3/Lman2/Dnaja2
Ppef2	heat shock protein binding
Gucy1b1	heat shock protein binding
Snca	heat shock protein binding
Eno1	heat shock protein binding
Pdxp	heat shock protein binding
Dnaja1	heat shock protein binding
Usp19	heat shock protein binding
Ogdh	heat shock protein binding
Dnaja3	heat shock protein binding
Lman2	heat shock protein binding
Dnaja2	heat shock protein binding
Alb/Calb1/Rho/Tkt/Abat/Acaca/Ogdh/Pdxk/Marc2/Nfs1
Alb	vitamin binding
Calb1	vitamin binding
Rho	vitamin binding
Tkt	vitamin binding
Abat	vitamin binding
Acaca	vitamin binding
Ogdh	vitamin binding
Pdxk	vitamin binding
Marc2	vitamin binding
Nfs1	vitamin binding
Bsn/Rims1/Pclo
Bsn	structural constituent of presynaptic active zone
Rims1	structural constituent of presynaptic active zone
Pclo	structural constituent of presynaptic active zone
Me1/Impdh2/Adh5/Idh2/Idh3g/Sord/Gpd2/Me2/Idh3a
Me1	oxidoreductase activity, acting on the CH-OH group of donors, NAD or NADP as acceptor
Impdh2	oxidoreductase activity, acting on the CH-OH group of donors, NAD or NADP as acceptor
Adh5	oxidoreductase activity, acting on the CH-OH group of donors, NAD or NADP as acceptor
Idh2	oxidoreductase activity, acting on the CH-OH group of donors, NAD or NADP as acceptor
Idh3g	oxidoreductase activity, acting on the CH-OH group of donors, NAD or NADP as acceptor
Sord	oxidoreductase activity, acting on the CH-OH group of donors, NAD or NADP as acceptor
Gpd2	oxidoreductase activity, acting on the CH-OH group of donors, NAD or NADP as acceptor
Me2	oxidoreductase activity, acting on the CH-OH group of donors, NAD or NADP as acceptor
Idh3a	oxidoreductase activity, acting on the CH-OH group of donors, NAD or NADP as acceptor
Fth1/Cp/Etfdh/Heph
Fth1	oxidoreductase activity, oxidizing metal ions
Cp	oxidoreductase activity, oxidizing metal ions
Etfdh	oxidoreductase activity, oxidizing metal ions
Heph	oxidoreductase activity, oxidizing metal ions
Cad/Glul/Slc1a3/Aars2/Mat2a/Aars/Ddah1
Cad	amino acid binding
Glul	amino acid binding
Slc1a3	amino acid binding
Aars2	amino acid binding
Mat2a	amino acid binding
Aars	amino acid binding
Ddah1	amino acid binding
Entpd2/Nudt9/Entpd5
Entpd2	nucleoside-diphosphatase activity
Nudt9	nucleoside-diphosphatase activity
Entpd5	nucleoside-diphosphatase activity
Sod1/Ppp3cb/Atp2b4
Sod1	protein phosphatase 2B binding
Ppp3cb	protein phosphatase 2B binding
Atp2b4	protein phosphatase 2B binding
Bsn/Git1/Actn1/Rims1/Pclo
Bsn	structural constituent of synapse
Git1	structural constituent of synapse
Actn1	structural constituent of synapse
Rims1	structural constituent of synapse
Pclo	structural constituent of synapse
Pfkl/Pfkm/Pfkp
Pfkl	phosphofructokinase activity
Pfkm	phosphofructokinase activity
Pfkp	phosphofructokinase activity
Ndufs2/Etfdh/Ndufs7
Ndufs2	quinone binding
Etfdh	quinone binding
Ndufs7	quinone binding
Mapk1	MAP kinase kinase activity
Pak3	MAP kinase kinase activity
Map2k2	MAP kinase kinase activity
Pfkl/Tkt/Pfkm/Ugp2/Lman1/Lman2/Pfkp
Pfkl	monosaccharide binding
Tkt	monosaccharide binding
Pfkm	monosaccharide binding
Ugp2	monosaccharide binding
Lman1	monosaccharide binding
Lman2	monosaccharide binding
Pfkp	monosaccharide binding
Atp2b1/Atp2a2/Atp1a2/Atp2b4/Atp1a1
Atp2b1	ATPase activity, coupled to transmembrane movement of ions, phosphorylative mechanism
Atp2a2	ATPase activity, coupled to transmembrane movement of ions, phosphorylative mechanism
Atp1a2	ATPase activity, coupled to transmembrane movement of ions, phosphorylative mechanism
Atp2b4	ATPase activity, coupled to transmembrane movement of ions, phosphorylative mechanism
Atp1a1	ATPase activity, coupled to transmembrane movement of ions, phosphorylative mechanism
Alb/Abat/Pdxk/Marc2/Nfs1
Alb	pyridoxal phosphate binding
Abat	pyridoxal phosphate binding
Pdxk	pyridoxal phosphate binding
Marc2	pyridoxal phosphate binding
Nfs1	pyridoxal phosphate binding
Atp2a2/Syt1/Nsf/Pfkm/Ppm1a/Ppp2cb/Ppp1cc/Hspg2/Prkaa1/Top2b/Hpcal4/Calcoco1/Ago2/Optn
Atp2a2	protein C-terminus binding
Syt1	protein C-terminus binding
Nsf	protein C-terminus binding
Pfkm	protein C-terminus binding
Ppm1a	protein C-terminus binding
Ppp2cb	protein C-terminus binding
Ppp1cc	protein C-terminus binding
Hspg2	protein C-terminus binding
Prkaa1	protein C-terminus binding
Top2b	protein C-terminus binding
Hpcal4	protein C-terminus binding
Calcoco1	protein C-terminus binding
Ago2	protein C-terminus binding
Optn	protein C-terminus binding
Alb/Abat/Pdxk/Marc2/Nfs1
Alb	vitamin B6 binding
Abat	vitamin B6 binding
Pdxk	vitamin B6 binding
Marc2	vitamin B6 binding
Nfs1	vitamin B6 binding
			Count
	magnesium ion binding		37			Binding	magnesium ion			37
	iron-sulfur cluster binding		17				coenzyme			18
	metal cluster binding		17				iron-sulfur cluster			17
	G-protein beta/gamma-subunit complex binding		12				protein C-terminus			14
	phosphatase activity		30				G-protein beta/gamma-subunit complex			12
	G protein-coupled serotonin receptor binding		6				calcium-dependent phospholipid			11
	lyase activity		19				heat shock protein			11
	metallopeptidase activity		19				chaperone			11
	ligase activity		17				vitamin			10
	calcium-dependent phospholipid binding		11				manganese ion			9
	catalytic activity, acting on RNA		23				NAD			9
	manganese ion binding		9				amino acid			7
	GTPase activating protein binding		6				monosaccharide			7
	NAD binding		9				GTPase activating protein			6
	electron transfer activity		9				G protein-coupled serotonin receptor			6
	chaperone binding		11				vitamin B6			5
	intramolecular transferase activity, phosphotransferases		4				AMP			4
	ribonuclease activity		10				quinone			3
	coenzyme binding		18				protein phosphatase 2B			3
	aminoacyl-tRNA editing activity		4				pyridoxal phosphate			5
	NADH dehydrogenase activity		5			Activity	Phosphatase			30
	AMP binding		4				Catalytic on RNA			23
	metallochaperone activity		3				Lyase			19
	GTPase activity		17				Metallopeptidase			19
	heat shock protein binding		11				Ligase			17
	vitamin binding		10				GTPase			17
	structural constituent of presynaptic active zone		3				Ribonuclease			10
	oxidoreductase activity, acting on the CH-OH group of donors, NAD or NADP as acceptor		9				Electron transfer			9
	oxidoreductase activity, oxidizing metal ions		4				Oxidoreductase, on metal ions, on CH-OH group donors			9
	amino acid binding		7				ATPase, coupled to transmembrane move of ions, phosphorylative			5
	nucleoside-diphosphatase activity		3				NADH dehydrogenase			5
	protein phosphatase 2B binding		3				Phosphotransferase			4
	structural constituent of synapse		5				aminoacyl-tRNA editing			4
	phosphofructokinase activity		3				Metallochaperone			3
	quinone binding		3				Nucleoside-diphosphatase			3
	structural constituent of presynapse		3				Phosphofructokinase			3
	MAP kinase kinase activity		3				MAP kinase			3
	monosaccharide binding		7			Structural	Presynaptic active zone			3
	ATPase activity, coupled to transmembrane movement of ions, phosphorylative mechanism		5				Presynapse			3
	pyridoxal phosphate binding		5				Synapse			5
	protein C-terminus binding		14
	vitamin B6 binding		5

## Sheet: Molecular Function (2)
1	Aars	ligase activity
	Aars	catalytic activity, acting on RNA
	Aars	aminoacyl-tRNA editing activity
	Aars	amino acid binding
2	Aars2	ligase activity
	Aars2	catalytic activity, acting on RNA
	Aars2	aminoacyl-tRNA editing activity
	Aars2	amino acid binding
3	Aarsd1	ligase activity
	Aarsd1	catalytic activity, acting on RNA
	Aarsd1	aminoacyl-tRNA editing activity
4	Abat	iron-sulfur cluster binding
	Abat	coenzyme binding
	Abat	vitamin binding
	Abat	pyridoxal phosphate binding
	Abat	vitamin B6 binding
5	Acaca	ligase activity
	Acaca	coenzyme binding
	Acaca	vitamin binding
6	Aco1	iron-sulfur cluster binding
	Aco1	lyase activity
7	Aco2	iron-sulfur cluster binding
	Aco2	lyase activity
8	Acsl1	ligase activity
9	Acsl3	ligase activity
10	Actn1	structural constituent of synapse
11	Acy1	metallopeptidase activity
12	Adh5	oxidoreductase activity, acting on the CH-OH group of donors, NAD or NADP as acceptor
13	Adprh	magnesium ion binding
14	Adss	ligase activity
15	Afg3l2	metallopeptidase activity
16	Agap1	GTPase activity
17	Ago2	catalytic activity, acting on RNA
	Ago2	ribonuclease activity
	Ago2	protein C-terminus binding
18	Alad	lyase activity
19	Alb	chaperone binding
	Alb	coenzyme binding
	Alb	vitamin binding
	Alb	pyridoxal phosphate binding
	Alb	vitamin B6 binding
20	Alkbh5	catalytic activity, acting on RNA
21	Apex1	lyase activity
	Apex1	catalytic activity, acting on RNA
	Apex1	ribonuclease activity
22	Apip	lyase activity
23	Arl3	magnesium ion binding
	Arl3	GTPase activating protein binding
	Arl3	GTPase activity
24	Atox1	metallochaperone activity
25	Atp1a1	phosphatase activity
	Atp1a1	chaperone binding
	Atp1a1	ATPase activity, coupled to transmembrane movement of ions, phosphorylative mechanism
26	Atp1a2	chaperone binding
	Atp1a2	ATPase activity, coupled to transmembrane movement of ions, phosphorylative mechanism
	Atp2a2	ATPase activity, coupled to transmembrane movement of ions, phosphorylative mechanism
	Atp2a2	protein C-terminus binding
27	Atp2b1	ATPase activity, coupled to transmembrane movement of ions, phosphorylative mechanism
28	Atp2b4	protein phosphatase 2B binding
	Atp2b4	ATPase activity, coupled to transmembrane movement of ions, phosphorylative mechanism
29	Atp8a1	magnesium ion binding
30	Atp8a2	magnesium ion binding
31	Brsk2	magnesium ion binding
32	Bsn	structural constituent of presynaptic active zone
	Bsn	structural constituent of synapse
33	C2cd5	calcium-dependent phospholipid binding
34	Cad	ligase activity
	Cad	amino acid binding
35	Calb1	vitamin binding
36	Calcoco1	protein C-terminus binding
37	Camk2a	GTPase activating protein binding
38	Car14	lyase activity
39	Car2	lyase activity
40	Car8	lyase activity
41	Cars	ligase activity
	Cars	catalytic activity, acting on RNA
42	Ccs	metallochaperone activity
43	Cdipt	manganese ion binding
44	Cenpv	lyase activity
45	Cetn2	G-protein beta/gamma-subunit complex binding
46	Cisd1	iron-sulfur cluster binding
47	Cisd2	iron-sulfur cluster binding
48	Clybl	magnesium ion binding
	Clybl	lyase activity
49	Cndp2	metallopeptidase activity
50	Comt	magnesium ion binding
51	Cops5	metallopeptidase activity
	Cox5a	electron transfer activity
52	Cp	chaperone binding
	Cp	oxidoreductase activity, oxidizing metal ions
53	Cpe	metallopeptidase activity
54	Cpne1	calcium-dependent phospholipid binding
55	Cpne3	calcium-dependent phospholipid binding
56	Cpne6	calcium-dependent phospholipid binding
57	Cpped1	phosphatase activity
58	Cpsf3	catalytic activity, acting on RNA
	Cpsf3	ribonuclease activity
59	Cyc1	electron transfer activity
60	Cycs	electron transfer activity
61	Ddah1	amino acid binding
62	Dhx36	magnesium ion binding
	Dhx36	catalytic activity, acting on RNA
63	Dis3	catalytic activity, acting on RNA
	Dis3	ribonuclease activity
64	Dnaja1	chaperone binding
	Dnaja1	heat shock protein binding
65	Dnaja2	chaperone binding
	Dnaja2	heat shock protein binding
66	Dnaja3	heat shock protein binding
67	Drg2	GTPase activity
68	Dtd1	catalytic activity, acting on RNA
	Dtd1	aminoacyl-tRNA editing activity
69	Dut	magnesium ion binding
70	Eif5b	GTPase activity
71	Elp3	iron-sulfur cluster binding
72	Endog	catalytic activity, acting on RNA
	Endog	ribonuclease activity
73	Eno1	lyase activity
	Eno1	heat shock protein binding
74	Eno2	magnesium ion binding
	Eno2	lyase activity
75	Enoph1	magnesium ion binding
	Enoph1	phosphatase activity
76	Entpd2	nucleoside-diphosphatase activity
77	Entpd5	nucleoside-diphosphatase activity
78	Eprs	ligase activity
	Eprs	catalytic activity, acting on RNA
79	Erap1	metallopeptidase activity
80	Eri3	catalytic activity, acting on RNA
	Eri3	ribonuclease activity
81	Ermp1	metallopeptidase activity
82	Esyt1	calcium-dependent phospholipid binding
83	Esyt2	calcium-dependent phospholipid binding
84	Etfdh	iron-sulfur cluster binding
	Etfdh	electron transfer activity
	Etfdh	oxidoreductase activity, oxidizing metal ions
	Etfdh	quinone binding
85	Fahd1	lyase activity
86	Fth1	oxidoreductase activity, oxidizing metal ions
87	Gart	ligase activity
88	Git1	structural constituent of synapse
89	Glo1	lyase activity
90	Glrx5	iron-sulfur cluster binding
	Glrx5	electron transfer activity
91	Glul	magnesium ion binding
	Glul	ligase activity
	Glul	manganese ion binding
	Glul	amino acid binding
92	Gna11	G-protein beta/gamma-subunit complex binding
	Gna11	G protein-coupled serotonin receptor binding
	Gna11	GTPase activity
93	Gna13	G-protein beta/gamma-subunit complex binding
	Gna13	GTPase activity
94	Gnai1	magnesium ion binding
	Gnai1	G-protein beta/gamma-subunit complex binding
	Gnai1	G protein-coupled serotonin receptor binding
	Gnai1	GTPase activating protein binding
	Gnai1	GTPase activity
95	Gnai2	G-protein beta/gamma-subunit complex binding
	Gnai2	GTPase activity
96	Gnai3	G-protein beta/gamma-subunit complex binding
	Gnai3	G protein-coupled serotonin receptor binding
	Gnai3	GTPase activating protein binding
	Gnai3	GTPase activity
97	Gnao1	G-protein beta/gamma-subunit complex binding
	Gnao1	G protein-coupled serotonin receptor binding
	Gnao1	GTPase activating protein binding
	Gnao1	GTPase activity
98	Gnaq	G-protein beta/gamma-subunit complex binding
	Gnaq	G protein-coupled serotonin receptor binding
	Gnaq	GTPase activity
99	Gnas	G-protein beta/gamma-subunit complex binding
	Gnas	GTPase activity
100	Gnat1	G-protein beta/gamma-subunit complex binding
	Gnat1	GTPase activity
101	Gnat2	G-protein beta/gamma-subunit complex binding
	Gnat2	GTPase activity
102	Gnaz	G-protein beta/gamma-subunit complex binding
	Gnaz	G protein-coupled serotonin receptor binding
	Gnaz	GTPase activity
103	Gpd2	oxidoreductase activity, acting on the CH-OH group of donors, NAD or NADP as acceptor
104	Gucy1b1	lyase activity
	Gucy1b1	heat shock protein binding
105	Hdhd2	phosphatase activity
106	Heph	oxidoreductase activity, oxidizing metal ions
107	Hpcal4	protein C-terminus binding
108	Hprt	magnesium ion binding
109	Hscb	chaperone binding
110	Hspg2	protein C-terminus binding
111	Idh2	magnesium ion binding
	Idh2	NAD binding
	Idh2	coenzyme binding
	Idh2	oxidoreductase activity, acting on the CH-OH group of donors, NAD or NADP as acceptor
112	Idh3a	magnesium ion binding
	Idh3a	NAD binding
	Idh3a	coenzyme binding
	Idh3a	oxidoreductase activity, acting on the CH-OH group of donors, NAD or NADP as acceptor
113	Idh3g	magnesium ion binding
	Idh3g	NAD binding
	Idh3g	coenzyme binding
	Idh3g	oxidoreductase activity, acting on the CH-OH group of donors, NAD or NADP as acceptor
114	Ilkap	phosphatase activity
115	Impad1	phosphatase activity
116	Impdh2	oxidoreductase activity, acting on the CH-OH group of donors, NAD or NADP as acceptor
117	Inpp1	phosphatase activity
118	Lap3	metallopeptidase activity
	Lap3	manganese ion binding
119	Lman1	monosaccharide binding
120	Lman2	heat shock protein binding
	Lman2	monosaccharide binding
121	Lnpep	metallopeptidase activity
122	Lta4h	metallopeptidase activity
123	Map2k2	MAP kinase kinase activity
124	Mapk1	MAP kinase kinase activity
125	Marc2	coenzyme binding
	Marc2	vitamin binding
	Marc2	pyridoxal phosphate binding
	Marc2	vitamin B6 binding
126	Mat2a	amino acid binding
127	Mdp1	phosphatase activity
128	Me1	lyase activity
	Me1	manganese ion binding
	Me1	NAD binding
	Me1	coenzyme binding
	Me1	oxidoreductase activity, acting on the CH-OH group of donors, NAD or NADP as acceptor
129	Me2	lyase activity
	Me2	NAD binding
	Me2	coenzyme binding
	Me2	oxidoreductase activity, acting on the CH-OH group of donors, NAD or NADP as acceptor
130	Metap2	metallopeptidase activity
131	Mipep	metallopeptidase activity
132	Mocs3	ligase activity
133	Ndufs1	iron-sulfur cluster binding
	Ndufs1	electron transfer activity
	Ndufs1	NADH dehydrogenase activity
134	Ndufs2	iron-sulfur cluster binding
	Ndufs2	NAD binding
	Ndufs2	coenzyme binding
	Ndufs2	NADH dehydrogenase activity
	Ndufs2	quinone binding
135	Ndufs7	iron-sulfur cluster binding
	Ndufs7	NADH dehydrogenase activity
	Ndufs7	quinone binding
136	Ndufv1	iron-sulfur cluster binding
	Ndufv1	NAD binding
	Ndufv1	coenzyme binding
	Ndufv1	NADH dehydrogenase activity
137	Ndufv2	iron-sulfur cluster binding
	Ndufv2	NADH dehydrogenase activity
138	Nfs1	iron-sulfur cluster binding
	Nfs1	coenzyme binding
	Nfs1	vitamin binding
	Nfs1	pyridoxal phosphate binding
	Nfs1	vitamin B6 binding
139	Nfu1	iron-sulfur cluster binding
140	Nme1	magnesium ion binding
141	Npepps	metallopeptidase activity
142	Nsf	protein C-terminus binding
143	Nt5c	phosphatase activity
144	Nt5dc3	phosphatase activity
145	Nudt9	nucleoside-diphosphatase activity
146	Ogdh	chaperone binding
	Ogdh	coenzyme binding
	Ogdh	heat shock protein binding
	Ogdh	vitamin binding
147	Optn	protein C-terminus binding
148	Oxsr1	magnesium ion binding
149	Pak3	MAP kinase kinase activity
150	Pcca	ligase activity
151	Pclo	calcium-dependent phospholipid binding
	Pclo	structural constituent of presynaptic active zone
	Pclo	structural constituent of synapse
152	Pdcd6	magnesium ion binding
153	Pde12	catalytic activity, acting on RNA
	Pde12	ribonuclease activity
154	Pdxk	magnesium ion binding
	Pdxk	coenzyme binding
	Pdxk	vitamin binding
	Pdxk	pyridoxal phosphate binding
	Pdxk	vitamin B6 binding
155	Pdxp	magnesium ion binding
	Pdxp	phosphatase activity
	Pdxp	heat shock protein binding
156	Pepd	metallopeptidase activity
157	Pepd	manganese ion binding
158	Pfas	ligase activity
159	Pfkl	AMP binding
	Pfkl	phosphofructokinase activity
	Pfkl	monosaccharide binding
160	Pfkm	AMP binding
	Pfkm	phosphofructokinase activity
	Pfkm	monosaccharide binding
	Pfkm	protein C-terminus binding
161	Pfkp	AMP binding
	Pfkp	phosphofructokinase activity
	Pfkp	monosaccharide binding
162	Pgm1	magnesium ion binding
	Pgm1	intramolecular transferase activity, phosphotransferases
163	Pgm2l1	intramolecular transferase activity, phosphotransferases
164	Pgm3	magnesium ion binding
	Pgm3	intramolecular transferase activity, phosphotransferases
165	Pgp	magnesium ion binding
	Pgp	phosphatase activity
166	Pkm	magnesium ion binding
167	Plcd1	calcium-dependent phospholipid binding
	Plcd1	GTPase activating protein binding
168	Pmm1	intramolecular transferase activity, phosphotransferases
169	Pmpcb	metallopeptidase activity
170	Polr2b	catalytic activity, acting on RNA
171	Polr2i	catalytic activity, acting on RNA
172	Pon1	phosphatase activity
173	Ppa1	magnesium ion binding
174	Ppa2	magnesium ion binding
	Ppa2	phosphatase activity
175	Ppef2	phosphatase activity
	Ppef2	manganese ion binding
	Ppef2	heat shock protein binding
176	Ppm1a	magnesium ion binding
	Ppm1a	phosphatase activity
	Ppm1a	manganese ion binding
	Ppm1a	protein C-terminus binding
177	Ppm1b	magnesium ion binding
	Ppm1b	phosphatase activity
	Ppm1b	manganese ion binding
178	Ppm1e	phosphatase activity
179	Ppm1g	phosphatase activity
180	Ppp1ca	phosphatase activity
181	Ppp1cb	phosphatase activity
182	Ppp1cc	phosphatase activity
	Ppp1cc	protein C-terminus binding
183	Ppp2cb	phosphatase activity
	Ppp2cb	protein C-terminus binding
184	Ppp3cb	phosphatase activity
	Ppp3cb	protein phosphatase 2B binding
185	Ppp3cc	phosphatase activity
186	Ppp3r1	phosphatase activity
187	Ppp6c	phosphatase activity
188	Prkaa1	protein C-terminus binding
189	Prkacb	magnesium ion binding
190	Prps2	magnesium ion binding
	Prps2	AMP binding
191	Prune1	phosphatase activity
192	Psmd14	metallopeptidase activity
193	Psph	magnesium ion binding
	Psph	phosphatase activity
194	Pts	lyase activity
195	Rho	vitamin binding
196	Rhot1	GTPase activity
197	Rhot2	GTPase activity
198	Rims1	structural constituent of presynaptic active zone
	Rims1	structural constituent of synapse
199	Rnpep	metallopeptidase activity
200	Rph3a	calcium-dependent phospholipid binding
201	Rps6ka5	magnesium ion binding
202	Sdhb	iron-sulfur cluster binding
	Sdhb	electron transfer activity
203	Sirt2	NAD binding
	Sirt2	coenzyme binding
204	Slc1a3	amino acid binding
205	Snca	magnesium ion binding
	Snca	heat shock protein binding
206	Sod1	chaperone binding
	Sod1	protein phosphatase 2B binding
207	Sod2	manganese ion binding
208	Sord	NAD binding
	Sord	coenzyme binding
	Sord	oxidoreductase activity, acting on the CH-OH group of donors, NAD or NADP as acceptor
209	Supv3l1	catalytic activity, acting on RNA
210	Syt1	calcium-dependent phospholipid binding
	Syt1	protein C-terminus binding
211	Syt2	calcium-dependent phospholipid binding
212	Timm10	chaperone binding					Car8	lyase activity
213	Timm9	chaperone binding					Cetn2	G-protein beta/gamma-subunit complex binding
214	Tkfc	lyase activity					Cndp2	metallopeptidase activity
215	Tkt	magnesium ion binding					Cpped1	phosphatase activity
	Tkt	coenzyme binding					Dtd1	catalytic activity, acting on RNA
	Tkt	vitamin binding					Dtd1	aminoacyl-tRNA editing activity
	Tkt	monosaccharide binding					Ermp1	metallopeptidase activity
216	Toe1	catalytic activity, acting on RNA					Fahd1	lyase activity
	Toe1	ribonuclease activity					Hpcal4	protein C-terminus binding
217	Top2b	protein C-terminus binding					Lap3	metallopeptidase activity
218	Trf	metallochaperone activity					Lap3	manganese ion binding
219	Trnt1	catalytic activity, acting on RNA					Marc2	coenzyme binding
220	Tsnax	catalytic activity, acting on RNA					Marc2	vitamin binding
	Tsnax	ribonuclease activity					Marc2	pyridoxal phosphate binding
221	Txnrd1	electron transfer activity					Marc2	vitamin B6 binding
	Txnrd1	coenzyme binding					Metap2	metallopeptidase activity
222	Uba2	magnesium ion binding					Nfu1	iron-sulfur cluster binding
	Uba2	ligase activity					Nt5dc3	phosphatase activity
223	Uba5	ligase activity					Pcca	ligase activity
224	Ublcp1	phosphatase activity					Polr2b	catalytic activity, acting on RNA
225	Ugp2	monosaccharide binding					Polr2i	catalytic activity, acting on RNA
226	Upf1	catalytic activity, acting on RNA					Ppa1	magnesium ion binding
227	Uqcrfs1	iron-sulfur cluster binding					Psmd14	metallopeptidase activity
	Uqcrfs1	electron transfer activity					Tsnax	catalytic activity, acting on RNA
228	Usp19	heat shock protein binding					Tsnax	ribonuclease activity
229	Xrn2	catalytic activity, acting on RNA					Uba2	magnesium ion binding
	Xrn2	ribonuclease activity					Uba2	ligase activity
230	Yme1l1	metallopeptidase activity
231	Zmpste24	metallopeptidase activity

## Sheet: Ca_PL binding
Calcium-phospholipid binding
Syt1	9		Syt1	Synaptotagmin-1 (Synaptotagmin I) (SytI) (p65)	Calcium
Syt2	7		Syt2	Synaptotagmin-2 (Inositol polyphosphate-binding protein) (IP4-binding protein) (IP4BP) (Synaptotagmin II) (SytII)	Calcium
Rph3a	4		Rph3a	Rabphilin-3A (Exophilin-1)	Calcium;Zinc	Zinc
Esyt2	2		Esyt2	Extended synaptotagmin-2 (E-Syt2)	Calcium
Esyt1	1		Esyt1	Extended synaptotagmin-1 (E-Syt1) (Membrane-bound C2 domain-containing protein)	Calcium
C2cd5	6		C2cd5	C2 domain-containing protein 5 (138 kDa C2 domain-containing phosphoprotein)	Calcium
Cpne3
Cpne
Plcd1	6		Plcd1	1-phosphatidylinositol 4,5-bisphosphate phosphodiesterase delta-1 (EC 3.1.4.11) (Phosphoinositide phospholipase C-delta-1) (Phospholipase C-delta-1) (PLC-delta-1)	Calcium
Pclo	7		Pclo	Protein piccolo (Aczonin) (Brain-derived HLMN protein) (Multidomain presynaptic cytomatrix protein)	Calcium;Zinc	Zinc
Cpne6

## Sheet: BP_2
geneID 10/02/21 list
Txnrd1/Plch2/Slc25a25/Mocs3/Cad/Gucy1b1/Entpd2/Snca/Hprt/Me1/Pfkl/Cox5a/Nme1/Eno1/Eno2/Impdh2/Prkcd/Tkt/Acsl1/Guca1a/Adss/Pfkm/Inpp1/Pon1/Pkm/Idh2/Adk/Pdxp/Cycs/Mapk1/Idh3g/Hpca/Lpcat1/Pde12/Prkaa1/Pfas/Acaca/Ogdh/Samhd1/Gpd2/Gart/Slc25a23/Atp1a2/Adal/Impad1/Pank4/Nudt9/Pgp/Pdxk/Plcd3/Naxe/Flad1/Plcd1/Tkfc/Dut/Cdipt/Plcb4/Ndufs1/Ndufs2/Ndufv1/Ugp2/Mpi/Me2/Uqcrfs1/Gdpd1/Prps2/Pgm3/Ola1/Acsl3/Cyc1/…
Txnrd1	organophosphate metabolic process
Plch2	organophosphate metabolic process
Slc25a25	organophosphate metabolic process
Mocs3	organophosphate metabolic process
Cad	organophosphate metabolic process
Gucy1b1	organophosphate metabolic process
Entpd2	organophosphate metabolic process
Snca	organophosphate metabolic process
Hprt	organophosphate metabolic process
Me1	organophosphate metabolic process
Pfkl	organophosphate metabolic process
Cox5a	organophosphate metabolic process
Nme1	organophosphate metabolic process
Eno1	organophosphate metabolic process
Eno2	organophosphate metabolic process
Impdh2	organophosphate metabolic process
Prkcd	organophosphate metabolic process
Tkt	organophosphate metabolic process
Acsl1	organophosphate metabolic process
Guca1a	organophosphate metabolic process
Adss	organophosphate metabolic process
Pfkm	organophosphate metabolic process
Inpp1	organophosphate metabolic process
Pon1	organophosphate metabolic process
Pkm	organophosphate metabolic process
Idh2	organophosphate metabolic process
Adk	organophosphate metabolic process
Pdxp	organophosphate metabolic process
Cycs	organophosphate metabolic process
Mapk1	organophosphate metabolic process
Idh3g	organophosphate metabolic process
Hpca	organophosphate metabolic process
Lpcat1	organophosphate metabolic process
Pde12	organophosphate metabolic process
Prkaa1	organophosphate metabolic process
Pfas	organophosphate metabolic process
Acaca	organophosphate metabolic process
Ogdh	organophosphate metabolic process
Samhd1	organophosphate metabolic process
Gpd2	organophosphate metabolic process
Gart	organophosphate metabolic process
Slc25a23	organophosphate metabolic process
Atp1a2	organophosphate metabolic process
Adal	organophosphate metabolic process
Impad1	organophosphate metabolic process
Pank4	organophosphate metabolic process
Nudt9	organophosphate metabolic process
Pgp	organophosphate metabolic process
Pdxk	organophosphate metabolic process
Plcd3	organophosphate metabolic process
Naxe	organophosphate metabolic process
Flad1	organophosphate metabolic process
Plcd1	organophosphate metabolic process
Tkfc	organophosphate metabolic process
Dut	organophosphate metabolic process
Cdipt	organophosphate metabolic process
Plcb4	organophosphate metabolic process
Ndufs1	organophosphate metabolic process
Ndufs2	organophosphate metabolic process
Ndufv1	organophosphate metabolic process
Ugp2	organophosphate metabolic process
Mpi	organophosphate metabolic process
Me2	organophosphate metabolic process
Uqcrfs1	organophosphate metabolic process
Gdpd1	organophosphate metabolic process
Prps2	organophosphate metabolic process
Pgm3	organophosphate metabolic process
Ola1	organophosphate metabolic process
Acsl3	organophosphate metabolic process
Cyc1	organophosphate metabolic process
Mcee	organophosphate metabolic process
Ndufv2	organophosphate metabolic process
Idh3a	organophosphate metabolic process
Itpa	organophosphate metabolic process
Cmpk1	organophosphate metabolic process
Gnai3	organophosphate metabolic process
Smpd3	organophosphate metabolic process
Gde1	organophosphate metabolic process
Nt5c	organophosphate metabolic process
Pfkp	organophosphate metabolic process
Entpd5	organophosphate metabolic process
Nfs1	organophosphate metabolic process
82 proteins
Txnrd1/Slc25a25/Cad/Gucy1b1/Snca/Hprt/Me1/Pfkl/Cox5a/Nme1/Eno1/Eno2/Impdh2/Tkt/Acsl1/Guca1a/Adss/Pfkm/Pkm/Idh2/Adk/Cycs/Mapk1/Idh3g/Hpca/Pde12/Prkaa1/Pfas/Acaca/Ogdh/Samhd1/Gpd2/Gart/Slc25a23/Atp1a2/Adal/Pank4/Nudt9/Naxe/Flad1/Tkfc/Dut/Cdipt/Ndufs1/Ndufs2/Ndufv1/Mpi/Me2/Uqcrfs1/Prps2/Ola1/Cyc1/Mcee/Ndufv2/Idh3a/Itpa/Cmpk1/Gnai3/Nt5c/Pfkp/Entpd5
Txnrd1	nucleotide metabolic process
Slc25a25	nucleotide metabolic process
Cad	nucleotide metabolic process
Gucy1b1	nucleotide metabolic process
Snca	nucleotide metabolic process
Hprt	nucleotide metabolic process
Me1	nucleotide metabolic process
Pfkl	nucleotide metabolic process
Cox5a	nucleotide metabolic process
Nme1	nucleotide metabolic process
Eno1	nucleotide metabolic process
Eno2	nucleotide metabolic process
Impdh2	nucleotide metabolic process
Tkt	nucleotide metabolic process
Acsl1	nucleotide metabolic process
Guca1a	nucleotide metabolic process
Adss	nucleotide metabolic process
Pfkm	nucleotide metabolic process
Pkm	nucleotide metabolic process
Idh2	nucleotide metabolic process
Adk	nucleotide metabolic process
Cycs	nucleotide metabolic process
Mapk1	nucleotide metabolic process
Idh3g	nucleotide metabolic process
Hpca	nucleotide metabolic process
Pde12	nucleotide metabolic process
Prkaa1	nucleotide metabolic process
Pfas	nucleotide metabolic process
Acaca	nucleotide metabolic process
Ogdh	nucleotide metabolic process
Samhd1	nucleotide metabolic process
Gpd2	nucleotide metabolic process
Gart	nucleotide metabolic process
Slc25a23	nucleotide metabolic process
Atp1a2	nucleotide metabolic process
Adal	nucleotide metabolic process
Pank4	nucleotide metabolic process
Nudt9	nucleotide metabolic process
Naxe	nucleotide metabolic process
Flad1	nucleotide metabolic process
Tkfc	nucleotide metabolic process
Dut	nucleotide metabolic process
Cdipt	nucleotide metabolic process
Ndufs1	nucleotide metabolic process
Ndufs2	nucleotide metabolic process
Ndufv1	nucleotide metabolic process
Mpi	nucleotide metabolic process
Me2	nucleotide metabolic process
Uqcrfs1	nucleotide metabolic process
Prps2	nucleotide metabolic process
Ola1	nucleotide metabolic process
Cyc1	nucleotide metabolic process
Mcee	nucleotide metabolic process
Ndufv2	nucleotide metabolic process
Idh3a	nucleotide metabolic process
Itpa	nucleotide metabolic process
Cmpk1	nucleotide metabolic process
Gnai3	nucleotide metabolic process
Nt5c	nucleotide metabolic process
Pfkp	nucleotide metabolic process
Entpd5	nucleotide metabolic process
61 proteins
Slc25a25/Snca/Sod2/Pfkl/Cox5a/Eno1/Eno2/Aco1/Adh5/Pfkm/Pkm/Idh2/Slc1a3/Ppp1ca/Ppp1cb/Cycs/Idh3g/Pde12/Prkaa1/Ogdh/Slc25a23/Gnas/Slc25a12/Tkfc/Ndufs1/Ndufs2/Cisd1/Ndufv1/Ugp2/Etfdh/Mpi/Aco2/Sdhb/Uqcrfs1/Cyc1/Ndufv2/Idh3a/Ndufs7/Pfkp/Entpd5
Slc25a25	generation of precursor metabolites and energy
Snca	generation of precursor metabolites and energy
Sod2	generation of precursor metabolites and energy
Pfkl	generation of precursor metabolites and energy
Cox5a	generation of precursor metabolites and energy
Eno1	generation of precursor metabolites and energy
Eno2	generation of precursor metabolites and energy
Aco1	generation of precursor metabolites and energy
Adh5	generation of precursor metabolites and energy
Pfkm	generation of precursor metabolites and energy
Pkm	generation of precursor metabolites and energy
Idh2	generation of precursor metabolites and energy
Slc1a3	generation of precursor metabolites and energy
Ppp1ca	generation of precursor metabolites and energy
Ppp1cb	generation of precursor metabolites and energy
Cycs	generation of precursor metabolites and energy
Idh3g	generation of precursor metabolites and energy
Pde12	generation of precursor metabolites and energy
Prkaa1	generation of precursor metabolites and energy
Ogdh	generation of precursor metabolites and energy
Slc25a23	generation of precursor metabolites and energy
Gnas	generation of precursor metabolites and energy
Slc25a12	generation of precursor metabolites and energy
Tkfc	generation of precursor metabolites and energy
Ndufs1	generation of precursor metabolites and energy
Ndufs2	generation of precursor metabolites and energy
Cisd1	generation of precursor metabolites and energy
Ndufv1	generation of precursor metabolites and energy
Ugp2	generation of precursor metabolites and energy
Etfdh	generation of precursor metabolites and energy
Mpi	generation of precursor metabolites and energy
Aco2	generation of precursor metabolites and energy
Sdhb	generation of precursor metabolites and energy
Uqcrfs1	generation of precursor metabolites and energy
Cyc1	generation of precursor metabolites and energy
Ndufv2	generation of precursor metabolites and energy
Idh3a	generation of precursor metabolites and energy
Ndufs7	generation of precursor metabolites and energy
Pfkp	generation of precursor metabolites and energy
Entpd5	generation of precursor metabolites and energy
40 proteins
Slc25a25/Snca/Sod2/Cox5a/Aco1/Pfkm/Idh2/Slc1a3/Ppp1ca/Ppp1cb/Cycs/Idh3g/Ogdh/Slc25a23/Gnas/Slc25a12/Ndufs1/Ndufs2/Cisd1/Ndufv1/Ugp2/Etfdh/Aco2/Sdhb/Uqcrfs1/Cyc1/Ndufv2/Idh3a/Ndufs7
Slc25a25	energy derivation by oxidation of organic compounds
Snca	energy derivation by oxidation of organic compounds
Sod2	energy derivation by oxidation of organic compounds
Cox5a	energy derivation by oxidation of organic compounds
Aco1	energy derivation by oxidation of organic compounds
Pfkm	energy derivation by oxidation of organic compounds
Idh2	energy derivation by oxidation of organic compounds
Slc1a3	energy derivation by oxidation of organic compounds
Ppp1ca	energy derivation by oxidation of organic compounds
Ppp1cb	energy derivation by oxidation of organic compounds
Cycs	energy derivation by oxidation of organic compounds
Idh3g	energy derivation by oxidation of organic compounds
Ogdh	energy derivation by oxidation of organic compounds
Slc25a23	energy derivation by oxidation of organic compounds
Gnas	energy derivation by oxidation of organic compounds
Slc25a12	energy derivation by oxidation of organic compounds
Ndufs1	energy derivation by oxidation of organic compounds
Ndufs2	energy derivation by oxidation of organic compounds
Cisd1	energy derivation by oxidation of organic compounds
Ndufv1	energy derivation by oxidation of organic compounds
Ugp2	energy derivation by oxidation of organic compounds
Etfdh	energy derivation by oxidation of organic compounds
Aco2	energy derivation by oxidation of organic compounds
Sdhb	energy derivation by oxidation of organic compounds
Uqcrfs1	energy derivation by oxidation of organic compounds
Cyc1	energy derivation by oxidation of organic compounds
Ndufv2	energy derivation by oxidation of organic compounds
Idh3a	energy derivation by oxidation of organic compounds
Ndufs7	energy derivation by oxidation of organic compounds
29 proteins
Mipep/Pmm1/Snca/Atp2a2/Bsn/Sod1/Itgb1/Camk2a/Pdcd6/Calr/Prkce/Cryab/Prkcd/Syt1/Syt2/Nsf/Rph3a/Ppm1a/Adprh/Nploc4/Timm10/Timm13/Mapk1/Ppp1cc/Prkcb/Hpca/Alkbh5/Pitpnm3/Prkaa1/Rbm27/Trim28/Ppp3r1/Map2k2/Git1/Zc3h11a/Rbm26/Nrxn3/C2cd5/Cadps/Ubr5/Zmpste24/Rhot1/Rbm22/Rhot2/Fyco1/Dst/Arfgap2/Rims1/Pmpcb/Lman1/Cyc1/Sec23b/Hspb11/Lman2/Ehd4/Ranbp2/Agk/Ehd3/Pclo/Arl3/Timm9/Ehd1
Mipep	intracellular transport
Pmm1	intracellular transport
Snca	intracellular transport
Atp2a2	intracellular transport
Bsn	intracellular transport
Sod1	intracellular transport
Itgb1	intracellular transport
Camk2a	intracellular transport
Pdcd6	intracellular transport
Calr	intracellular transport
Prkce	intracellular transport
Cryab	intracellular transport
Prkcd	intracellular transport
Syt1	intracellular transport
Syt2	intracellular transport
Nsf	intracellular transport
Rph3a	intracellular transport
Ppm1a	intracellular transport
Adprh	intracellular transport
Nploc4	intracellular transport
Timm10	intracellular transport
Timm13	intracellular transport
Mapk1	intracellular transport
Ppp1cc	intracellular transport
Prkcb	intracellular transport
Hpca	intracellular transport
Alkbh5	intracellular transport
Pitpnm3	intracellular transport
Prkaa1	intracellular transport
Rbm27	intracellular transport
Trim28	intracellular transport
Ppp3r1	intracellular transport
Map2k2	intracellular transport
Git1	intracellular transport
Zc3h11a	intracellular transport
Rbm26	intracellular transport
Nrxn3	intracellular transport
C2cd5	intracellular transport
Cadps	intracellular transport
Ubr5	intracellular transport
Zmpste24	intracellular transport
Rhot1	intracellular transport
Rbm22	intracellular transport
Rhot2	intracellular transport
Fyco1	intracellular transport
Dst	intracellular transport
Arfgap2	intracellular transport
Rims1	intracellular transport
Pmpcb	intracellular transport
Lman1	intracellular transport
Cyc1	intracellular transport
Sec23b	intracellular transport
Hspb11	intracellular transport
Lman2	intracellular transport
Ehd4	intracellular transport
Ranbp2	intracellular transport
Agk	intracellular transport
Ehd3	intracellular transport
Pclo	intracellular transport
Arl3	intracellular transport
Timm9	intracellular transport
Ehd1	intracellular transport
62 proteins
Txnrd1/Fga/Rsf1/Scaf11/Entpd2/Snca/Yme1l1/Hprt/Me1/Alb/Sod2/Alad/Dmd/Pfkl/Pdcd6/Gsn/Calr/Glul/Cdh2/Prkce/Gna11/Gnaq/Tgm2/Cryab/Impdh2/Cryaa/Prkcd/Syt1/Pfkm/Ppm1a/Pkm/Cycs/G3bp1/Aars2/Mat2a/Usp39/Prkaa1/Acaca/Samhd1/Arhgef2/Pak3/Atrx/Snrpc/Trim28/Rps27/Rps27l/Shprh/Tppp/Cadps/Prune1/Pogz/Ago2/Hscb/Optn/Naxe/Clybl/Dut/Micu1/Sirt2/Dhx36/Rbm5/Eif2s2/Rims1/Cenpv/Acsl3/Sf3a3/Sec23b/Ndufs7/Ehd4/Smpd3/Eh…
Txnrd1	protein-containing complex assembly
Fga	protein-containing complex assembly
Rsf1	protein-containing complex assembly
Scaf11	protein-containing complex assembly
Entpd2	protein-containing complex assembly
Snca	protein-containing complex assembly
Yme1l1	protein-containing complex assembly
Hprt	protein-containing complex assembly
Me1	protein-containing complex assembly
Alb	protein-containing complex assembly
Sod2	protein-containing complex assembly
Alad	protein-containing complex assembly
Dmd	protein-containing complex assembly
Pfkl	protein-containing complex assembly
Pdcd6	protein-containing complex assembly
Gsn	protein-containing complex assembly
Calr	protein-containing complex assembly
Glul	protein-containing complex assembly
Cdh2	protein-containing complex assembly
Prkce	protein-containing complex assembly
Gna11	protein-containing complex assembly
Gnaq	protein-containing complex assembly
Tgm2	protein-containing complex assembly
Cryab	protein-containing complex assembly
Impdh2	protein-containing complex assembly
Cryaa	protein-containing complex assembly
Prkcd	protein-containing complex assembly
Syt1	protein-containing complex assembly
Pfkm	protein-containing complex assembly
Ppm1a	protein-containing complex assembly
Pkm	protein-containing complex assembly
Cycs	protein-containing complex assembly
G3bp1	protein-containing complex assembly
Aars2	protein-containing complex assembly
Mat2a	protein-containing complex assembly
Usp39	protein-containing complex assembly
Prkaa1	protein-containing complex assembly
Acaca	protein-containing complex assembly
Samhd1	protein-containing complex assembly
Arhgef2	protein-containing complex assembly
Pak3	protein-containing complex assembly
Atrx	protein-containing complex assembly
Snrpc	protein-containing complex assembly
Trim28	protein-containing complex assembly
Rps27	protein-containing complex assembly
Rps27l	protein-containing complex assembly
Shprh	protein-containing complex assembly
Tppp	protein-containing complex assembly
Cadps	protein-containing complex assembly
Prune1	protein-containing complex assembly
Pogz	protein-containing complex assembly
Ago2	protein-containing complex assembly
Hscb	protein-containing complex assembly
Optn	protein-containing complex assembly
Naxe	protein-containing complex assembly
Clybl	protein-containing complex assembly
Dut	protein-containing complex assembly
Micu1	protein-containing complex assembly
Sirt2	protein-containing complex assembly
Dhx36	protein-containing complex assembly
Rbm5	protein-containing complex assembly
Eif2s2	protein-containing complex assembly
Rims1	protein-containing complex assembly
Cenpv	protein-containing complex assembly
Acsl3	protein-containing complex assembly
Sf3a3	protein-containing complex assembly
Sec23b	protein-containing complex assembly
Ndufs7	protein-containing complex assembly
Ehd4	protein-containing complex assembly
Smpd3	protein-containing complex assembly
Ehd3	protein-containing complex assembly
Pfkp	protein-containing complex assembly
Ehd1	protein-containing complex assembly
Apip	protein-containing complex assembly
74 proteins
Plch2/Mipep/Gnai1/Pdzd8/Cacna2d1/Pmm1/Pgrmc1/Snca/Atp2a2/Bsn/Alb/Sod1/Itgb1/Fth1/Dmd/Camk2a/Pdcd6/Gsn/Calr/Glul/Cdh2/Prkce/Cryab/Prkcd/Syt1/Syt2/Nsf/Rph3a/Ppp3cb/Ppp3cc/Ppm1a/Adprh/Nploc4/Timm10/Timm13/Vsnl1/Dnaja1/Mapk1/Ppp1cc/Prkcb/Rock2/Slc8a1/Hpca/Cpe/Alkbh5/Esyt2/Esyt1/Pitpnm3/Prkaa1/Rbm27/Kat7/Arhgef2/Ctcf/Atrx/Trim28/Ppp3r1/Map2k2/Git1/Brsk2/Zc3h11a/Rbm26/Sri/Nrxn3/C2cd5/Cadps/Ubr5/Zmpste2…
Plch2	cellular localization
Mipep	cellular localization
Gnai1	cellular localization
Pdzd8	cellular localization
Cacna2d1	cellular localization
Pmm1	cellular localization
Pgrmc1	cellular localization
Snca	cellular localization
Atp2a2	cellular localization
Bsn	cellular localization
Alb	cellular localization
Sod1	cellular localization
Itgb1	cellular localization
Fth1	cellular localization
Dmd	cellular localization
Camk2a	cellular localization
Pdcd6	cellular localization
Gsn	cellular localization
Calr	cellular localization
Glul	cellular localization
Cdh2	cellular localization
Prkce	cellular localization
Cryab	cellular localization
Prkcd	cellular localization
Syt1	cellular localization
Syt2	cellular localization
Nsf	cellular localization
Rph3a	cellular localization
Ppp3cb	cellular localization
Ppp3cc	cellular localization
Ppm1a	cellular localization
Adprh	cellular localization
Nploc4	cellular localization
Timm10	cellular localization
Timm13	cellular localization
Vsnl1	cellular localization
Dnaja1	cellular localization
Mapk1	cellular localization
Ppp1cc	cellular localization
Prkcb	cellular localization
Rock2	cellular localization
Slc8a1	cellular localization
Hpca	cellular localization
Cpe	cellular localization
Alkbh5	cellular localization
Esyt2	cellular localization
Esyt1	cellular localization
Pitpnm3	cellular localization
Prkaa1	cellular localization
Rbm27	cellular localization
Kat7	cellular localization
Arhgef2	cellular localization
Ctcf	cellular localization
Atrx	cellular localization
Trim28	cellular localization
Ppp3r1	cellular localization
Map2k2	cellular localization
Git1	cellular localization
Brsk2	cellular localization
Zc3h11a	cellular localization
Rbm26	cellular localization
Sri	cellular localization
Nrxn3	cellular localization
C2cd5	cellular localization
Cadps	cellular localization
Ubr5	cellular localization
Zmpste24	cellular localization
Rhot1	cellular localization
Rbm22	cellular localization
Rhot2	cellular localization
Optn	cellular localization
Zfp385a	cellular localization
Fyco1	cellular localization
Sirt2	cellular localization
Dhx36	cellular localization
Necab2	cellular localization
Dst	cellular localization
Arfgap2	cellular localization
Dnaja3	cellular localization
Rims1	cellular localization
Pmpcb	cellular localization
Acsl3	cellular localization
Lman1	cellular localization
Cyc1	cellular localization
Sec23b	cellular localization
Hspb11	cellular localization
Lman2	cellular localization
Ehd4	cellular localization
Ranbp2	cellular localization
Agk	cellular localization
Ehd3	cellular localization
Pclo	cellular localization
Arl3	cellular localization
Timm9	cellular localization
Ehd1	cellular localization
95 proteins
Slc25a25/Gucy1b1/Snca/Hprt/Pfkl/Cox5a/Nme1/Eno1/Eno2/Impdh2/Acsl1/Guca1a/Adss/Pfkm/Pkm/Adk/Cycs/Hpca/Pde12/Prkaa1/Pfas/Acaca/Ogdh/Samhd1/Gart/Slc25a23/Atp1a2/Adal/Pank4/Nudt9/Tkfc/Ndufs1/Ndufs2/Ndufv1/Mpi/Uqcrfs1/Prps2/Ola1/Cyc1/Mcee/Ndufv2/Itpa/Gnai3/Pfkp/Entpd5
Slc25a25	purine-containing compound metabolic process
Gucy1b1	purine-containing compound metabolic process
Snca	purine-containing compound metabolic process
Hprt	purine-containing compound metabolic process
Pfkl	purine-containing compound metabolic process
Cox5a	purine-containing compound metabolic process
Nme1	purine-containing compound metabolic process
Eno1	purine-containing compound metabolic process
Eno2	purine-containing compound metabolic process
Impdh2	purine-containing compound metabolic process
Acsl1	purine-containing compound metabolic process
Guca1a	purine-containing compound metabolic process
Adss	purine-containing compound metabolic process
Pfkm	purine-containing compound metabolic process
Pkm	purine-containing compound metabolic process
Adk	purine-containing compound metabolic process
Cycs	purine-containing compound metabolic process
Hpca	purine-containing compound metabolic process
Pde12	purine-containing compound metabolic process
Prkaa1	purine-containing compound metabolic process
Pfas	purine-containing compound metabolic process
Acaca	purine-containing compound metabolic process
Ogdh	purine-containing compound metabolic process
Samhd1	purine-containing compound metabolic process
Gart	purine-containing compound metabolic process
Slc25a23	purine-containing compound metabolic process
Atp1a2	purine-containing compound metabolic process
Adal	purine-containing compound metabolic process
Pank4	purine-containing compound metabolic process
Nudt9	purine-containing compound metabolic process
Tkfc	purine-containing compound metabolic process
Ndufs1	purine-containing compound metabolic process
Ndufs2	purine-containing compound metabolic process
Ndufv1	purine-containing compound metabolic process
Mpi	purine-containing compound metabolic process
Uqcrfs1	purine-containing compound metabolic process
Prps2	purine-containing compound metabolic process
Ola1	purine-containing compound metabolic process
Cyc1	purine-containing compound metabolic process
Mcee	purine-containing compound metabolic process
Ndufv2	purine-containing compound metabolic process
Itpa	purine-containing compound metabolic process
Gnai3	purine-containing compound metabolic process
Pfkp	purine-containing compound metabolic process
Entpd5	purine-containing compound metabolic process
45 proteins
Slc1a3/Timm10/Timm13/Slc25a23/Slc25a12/Afg3l2/Micu1/Cyc1/Agk/Timm9
Slc1a3	mitochondrial transmembrane transport
Timm10	mitochondrial transmembrane transport
Timm13	mitochondrial transmembrane transport
Slc25a23	mitochondrial transmembrane transport
Slc25a12	mitochondrial transmembrane transport
Afg3l2	mitochondrial transmembrane transport
Micu1	mitochondrial transmembrane transport
Cyc1	mitochondrial transmembrane transport
Agk	mitochondrial transmembrane transport
Timm9	mitochondrial transmembrane transport
10 proteins
Fga	regulation of transport
Atp2b1	regulation of transport
Cacna2d1	regulation of transport
Snca	regulation of transport
Atp2a2	regulation of transport
Comt	regulation of transport
Bsn	regulation of transport
Car2	regulation of transport
Sod1	regulation of transport
Gnai2	regulation of transport
Itgb1	regulation of transport
Dmd	regulation of transport
Camk2a	regulation of transport
Pfkl	regulation of transport
Calr	regulation of transport
Glul	regulation of transport
Cdh2	regulation of transport
Prkce	regulation of transport
Gnao1	regulation of transport
Gnaq	regulation of transport
Cryab	regulation of transport
Prkcd	regulation of transport
Rcvrn	regulation of transport
Syt1	regulation of transport
Syt2	regulation of transport
Nsf	regulation of transport
Pfkm	regulation of transport
Ppp3cb	regulation of transport
Ppp3cc	regulation of transport
Ppm1a	regulation of transport
Pon1	regulation of transport
Idh2	regulation of transport
Abat	regulation of transport
Vsnl1	regulation of transport
Dnaja1	regulation of transport
Mapk1	regulation of transport
Ppp1cc	regulation of transport
Prkcb	regulation of transport
Stim1	regulation of transport
Slc8a1	regulation of transport
Atp8a1	regulation of transport
Nucb2	regulation of transport
Hpca	regulation of transport
Atp8a2	regulation of transport
Lyar	regulation of transport
Prkaa1	regulation of transport
Rbm27	regulation of transport
Trim28	regulation of transport
Ppp3r1	regulation of transport
Map2k2	regulation of transport
Git1	regulation of transport
Brsk2	regulation of transport
Rbm26	regulation of transport
Sri	regulation of transport
Nrxn3	regulation of transport
Oxsr1	regulation of transport
Cacna2d2	regulation of transport
Atp1a2	regulation of transport
Atp2b4	regulation of transport
Gnas	regulation of transport
C2cd5	regulation of transport
Cadps	regulation of transport
Ubr5	regulation of transport
Zmpste24	regulation of transport
Kdm5b	regulation of transport
Rhot1	regulation of transport
Rbm22	regulation of transport
Eprs	regulation of transport
Cyp51	regulation of transport
Plcd1	regulation of transport
Atp1a1	regulation of transport
Sirt2	regulation of transport
Dhx36	regulation of transport
Plcb4	regulation of transport
Smap1	regulation of transport
Necab2	regulation of transport
Trf	regulation of transport
Rims1	regulation of transport
Acsl3	regulation of transport
Lman2	regulation of transport
Ehd4	regulation of transport
Smpd3	regulation of transport
Ehd3	regulation of transport
Pclo	regulation of transport
Ehd1	regulation of transport
85 proteins
Fga/Ube3a/Cops5/Snca/Atp2a2/Sod1/Gnai2/Itgb1/Camk2a/Pdcd6/Gsn/Calr/Nme1/Prkce/Tgm2/Syt1/Syt2/Nsf/Ppp3cb/Ppp3cc/Vsnl1/Mapk1/Prkcb/Hpca/Hspg2/Lyar/Esyt2/Pitpnm3/Prkaa1/Eps15l1/Ppp3r1/Map2k2/Git1/Brsk2/Nrxn3/C2cd5/Cadps/Eea1/Optn/Sirt2/Smap1/Rabif/Necab2/Trf/Arfgap2/Rims1/Acsl3/Lman1/Sec23b/Lman2/Gnai3/Ehd4/Smpd3/Ehd3/Pclo/Arl3/Ehd1
Fga	vesicle-mediated transport
Ube3a	vesicle-mediated transport
Cops5	vesicle-mediated transport
Snca	vesicle-mediated transport
Atp2a2	vesicle-mediated transport
Sod1	vesicle-mediated transport
Gnai2	vesicle-mediated transport
Itgb1	vesicle-mediated transport
Camk2a	vesicle-mediated transport
Pdcd6	vesicle-mediated transport
Gsn	vesicle-mediated transport
Calr	vesicle-mediated transport
Nme1	vesicle-mediated transport
Prkce	vesicle-mediated transport
Tgm2	vesicle-mediated transport
Syt1	vesicle-mediated transport
Syt2	vesicle-mediated transport
Nsf	vesicle-mediated transport
Ppp3cb	vesicle-mediated transport
Ppp3cc	vesicle-mediated transport
Vsnl1	vesicle-mediated transport
Mapk1	vesicle-mediated transport
Prkcb	vesicle-mediated transport
Hpca	vesicle-mediated transport
Hspg2	vesicle-mediated transport
Lyar	vesicle-mediated transport
Esyt2	vesicle-mediated transport
Pitpnm3	vesicle-mediated transport
Prkaa1	vesicle-mediated transport
Eps15l1	vesicle-mediated transport
Ppp3r1	vesicle-mediated transport
Map2k2	vesicle-mediated transport
Git1	vesicle-mediated transport
Brsk2	vesicle-mediated transport
Nrxn3	vesicle-mediated transport
C2cd5	vesicle-mediated transport
Cadps	vesicle-mediated transport
Eea1	vesicle-mediated transport
Optn	vesicle-mediated transport
Sirt2	vesicle-mediated transport
Smap1	vesicle-mediated transport
Rabif	vesicle-mediated transport
Necab2	vesicle-mediated transport
Trf	vesicle-mediated transport
Arfgap2	vesicle-mediated transport
Rims1	vesicle-mediated transport
Acsl3	vesicle-mediated transport
Lman1	vesicle-mediated transport
Sec23b	vesicle-mediated transport
Lman2	vesicle-mediated transport
Gnai3	vesicle-mediated transport
Ehd4	vesicle-mediated transport
Smpd3	vesicle-mediated transport
Ehd3	vesicle-mediated transport
Pclo	vesicle-mediated transport
Arl3	vesicle-mediated transport
Ehd1	vesicle-mediated transport
57 proteins
Gnai1/Entpd2/Snca/Gnaz/Car2/Gnai2/Itgb1/Camk2a/Rho/Gnao1/Gnat1/Gna11/Gnaq/Tgm2/Pde6b/Gna13/Gnat2/Prkacb/Rock2/Git1/Atp2b4/Gnas/Phf24/Plcd1/Necab2/Gnai3/Gde1/Dgke
Gnai1	G protein-coupled receptor signaling pathway
Entpd2	G protein-coupled receptor signaling pathway
Snca	G protein-coupled receptor signaling pathway
Gnaz	G protein-coupled receptor signaling pathway
Car2	G protein-coupled receptor signaling pathway
Gnai2	G protein-coupled receptor signaling pathway
Itgb1	G protein-coupled receptor signaling pathway
Camk2a	G protein-coupled receptor signaling pathway
Rho	G protein-coupled receptor signaling pathway
Gnao1	G protein-coupled receptor signaling pathway
Gnat1	G protein-coupled receptor signaling pathway
Gna11	G protein-coupled receptor signaling pathway
Gnaq	G protein-coupled receptor signaling pathway
Tgm2	G protein-coupled receptor signaling pathway
Pde6b	G protein-coupled receptor signaling pathway
Gna13	G protein-coupled receptor signaling pathway
Gnat2	G protein-coupled receptor signaling pathway
Prkacb	G protein-coupled receptor signaling pathway
Rock2	G protein-coupled receptor signaling pathway
Git1	G protein-coupled receptor signaling pathway
Atp2b4	G protein-coupled receptor signaling pathway
Gnas	G protein-coupled receptor signaling pathway
Phf24	G protein-coupled receptor signaling pathway
Plcd1	G protein-coupled receptor signaling pathway
Necab2	G protein-coupled receptor signaling pathway
Gnai3	G protein-coupled receptor signaling pathway
Gde1	G protein-coupled receptor signaling pathway
Dgke	G protein-coupled receptor signaling pathway
28 proteins
Slc25a25/Cad/Pmm1/Gucy1b1/Snca/Hprt/Pfkl/Cox5a/Nme1/Eno1/Eno2/Impdh2/Col2a1/Prkcd/Tkt/Acsl1/Adss/Pfkm/Pkm/Adk/Cycs/Pde12/Prkaa1/Pfas/Acaca/Ogdh/Samhd1/Gpd2/Gart/Slc25a23/Uggt1/Atp1a2/Adal/Impad1/Pank4/Gns/Man2a2/Nudt9/Ago2/Tkfc/Dut/Ndufs1/Ndufs2/Ndufv1/B3galt6/Ugp2/Necab2/Mpi/Uqcrfs1/Prps2/Pgm3/Ola1/Cyc1/Mcee/Ndufv2/Itpa/Mdp1/Cmpk1/Gnai3/Ngly1/Smpd3/Nt5c/Pfkp/Entpd5
Slc25a25	carbohydrate derivative metabolic process
Cad	carbohydrate derivative metabolic process
Pmm1	carbohydrate derivative metabolic process
Gucy1b1	carbohydrate derivative metabolic process
Snca	carbohydrate derivative metabolic process
Hprt	carbohydrate derivative metabolic process
Pfkl	carbohydrate derivative metabolic process
Cox5a	carbohydrate derivative metabolic process
Nme1	carbohydrate derivative metabolic process
Eno1	carbohydrate derivative metabolic process
Eno2	carbohydrate derivative metabolic process
Impdh2	carbohydrate derivative metabolic process
Col2a1	carbohydrate derivative metabolic process
Prkcd	carbohydrate derivative metabolic process
Tkt	carbohydrate derivative metabolic process
Acsl1	carbohydrate derivative metabolic process
Adss	carbohydrate derivative metabolic process
Pfkm	carbohydrate derivative metabolic process
Pkm	carbohydrate derivative metabolic process
Adk	carbohydrate derivative metabolic process
Cycs	carbohydrate derivative metabolic process
Pde12	carbohydrate derivative metabolic process
Prkaa1	carbohydrate derivative metabolic process
Pfas	carbohydrate derivative metabolic process
Acaca	carbohydrate derivative metabolic process
Ogdh	carbohydrate derivative metabolic process
Samhd1	carbohydrate derivative metabolic process
Gpd2	carbohydrate derivative metabolic process
Gart	carbohydrate derivative metabolic process
Slc25a23	carbohydrate derivative metabolic process
Uggt1	carbohydrate derivative metabolic process
Atp1a2	carbohydrate derivative metabolic process
Adal	carbohydrate derivative metabolic process
Impad1	carbohydrate derivative metabolic process
Pank4	carbohydrate derivative metabolic process
Gns	carbohydrate derivative metabolic process
Man2a2	carbohydrate derivative metabolic process
Nudt9	carbohydrate derivative metabolic process
Ago2	carbohydrate derivative metabolic process
Tkfc	carbohydrate derivative metabolic process
Dut	carbohydrate derivative metabolic process
Ndufs1	carbohydrate derivative metabolic process
Ndufs2	carbohydrate derivative metabolic process
Ndufv1	carbohydrate derivative metabolic process
B3galt6	carbohydrate derivative metabolic process
Ugp2	carbohydrate derivative metabolic process
Necab2	carbohydrate derivative metabolic process
Mpi	carbohydrate derivative metabolic process
Uqcrfs1	carbohydrate derivative metabolic process
Prps2	carbohydrate derivative metabolic process
Pgm3	carbohydrate derivative metabolic process
Ola1	carbohydrate derivative metabolic process
Cyc1	carbohydrate derivative metabolic process
Mcee	carbohydrate derivative metabolic process
Ndufv2	carbohydrate derivative metabolic process
Itpa	carbohydrate derivative metabolic process
Mdp1	carbohydrate derivative metabolic process
Cmpk1	carbohydrate derivative metabolic process
Gnai3	carbohydrate derivative metabolic process
Ngly1	carbohydrate derivative metabolic process
Smpd3	carbohydrate derivative metabolic process
Nt5c	carbohydrate derivative metabolic process
Pfkp	carbohydrate derivative metabolic process
Entpd5	carbohydrate derivative metabolic process
64 proteins
Mocs3/Cad/Pmm1/Gucy1b1/Snca/Hprt/Alad/Dmd/Pfkl/Calr/Glul/Nme1/Eno1/Eno2/Impdh2/Aco1/Prkcd/Ppm1b/Acsl1/Guca1a/Adss/Pfkm/Ppm1a/Pkm/Idh2/Adk/Slc1a3/Abat/Ppp1ca/Rps29/Mapk1/Rock2/Hpca/Eif5b/Aars2/Lpcat1/Aarsd1/Prkaa1/Pfas/Ogdh/Gart/Uggt1/Atp2b4/Rps27l/Adal/Pank4/Enoph1/Aars/Eprs/Ago2/Pdxk/Flad1/Tkfc/Dut/Zfp385a/Dhx36/B3galt6/Necab2/Mpi/Hagh/Eif2s2/Psph/Prps2/Pgm3/Acsl3/Cyc1/Cmpk1/Upf1/Cars/Agk/Smpd3/…
Mocs3	organonitrogen compound biosynthetic process
Cad	organonitrogen compound biosynthetic process
Pmm1	organonitrogen compound biosynthetic process
Gucy1b1	organonitrogen compound biosynthetic process
Snca	organonitrogen compound biosynthetic process
Hprt	organonitrogen compound biosynthetic process
Alad	organonitrogen compound biosynthetic process
Dmd	organonitrogen compound biosynthetic process
Pfkl	organonitrogen compound biosynthetic process
Calr	organonitrogen compound biosynthetic process
Glul	organonitrogen compound biosynthetic process
Nme1	organonitrogen compound biosynthetic process
Eno1	organonitrogen compound biosynthetic process
Eno2	organonitrogen compound biosynthetic process
Impdh2	organonitrogen compound biosynthetic process
Aco1	organonitrogen compound biosynthetic process
Prkcd	organonitrogen compound biosynthetic process
Ppm1b	organonitrogen compound biosynthetic process
Acsl1	organonitrogen compound biosynthetic process
Guca1a	organonitrogen compound biosynthetic process
Adss	organonitrogen compound biosynthetic process
Pfkm	organonitrogen compound biosynthetic process
Ppm1a	organonitrogen compound biosynthetic process
Pkm	organonitrogen compound biosynthetic process
Idh2	organonitrogen compound biosynthetic process
Adk	organonitrogen compound biosynthetic process
Slc1a3	organonitrogen compound biosynthetic process
Abat	organonitrogen compound biosynthetic process
Ppp1ca	organonitrogen compound biosynthetic process
Rps29	organonitrogen compound biosynthetic process
Mapk1	organonitrogen compound biosynthetic process
Rock2	organonitrogen compound biosynthetic process
Hpca	organonitrogen compound biosynthetic process
Eif5b	organonitrogen compound biosynthetic process
Aars2	organonitrogen compound biosynthetic process
Lpcat1	organonitrogen compound biosynthetic process
Aarsd1	organonitrogen compound biosynthetic process
Prkaa1	organonitrogen compound biosynthetic process
Pfas	organonitrogen compound biosynthetic process
Ogdh	organonitrogen compound biosynthetic process
Gart	organonitrogen compound biosynthetic process
Uggt1	organonitrogen compound biosynthetic process
Atp2b4	organonitrogen compound biosynthetic process
Rps27l	organonitrogen compound biosynthetic process
Adal	organonitrogen compound biosynthetic process
Pank4	organonitrogen compound biosynthetic process
Enoph1	organonitrogen compound biosynthetic process
Aars	organonitrogen compound biosynthetic process
Eprs	organonitrogen compound biosynthetic process
Ago2	organonitrogen compound biosynthetic process
Pdxk	organonitrogen compound biosynthetic process
Flad1	organonitrogen compound biosynthetic process
Tkfc	organonitrogen compound biosynthetic process
Dut	organonitrogen compound biosynthetic process
Zfp385a	organonitrogen compound biosynthetic process
Dhx36	organonitrogen compound biosynthetic process
B3galt6	organonitrogen compound biosynthetic process
Necab2	organonitrogen compound biosynthetic process
Mpi	organonitrogen compound biosynthetic process
Hagh	organonitrogen compound biosynthetic process
Eif2s2	organonitrogen compound biosynthetic process
Psph	organonitrogen compound biosynthetic process
Prps2	organonitrogen compound biosynthetic process
Pgm3	organonitrogen compound biosynthetic process
Acsl3	organonitrogen compound biosynthetic process
Cyc1	organonitrogen compound biosynthetic process
Cmpk1	organonitrogen compound biosynthetic process
Upf1	organonitrogen compound biosynthetic process
Cars	organonitrogen compound biosynthetic process
Agk	organonitrogen compound biosynthetic process
Smpd3	organonitrogen compound biosynthetic process
Drg2	organonitrogen compound biosynthetic process
Pts	organonitrogen compound biosynthetic process
Pfkp	organonitrogen compound biosynthetic process
Entpd5	organonitrogen compound biosynthetic process
Apip	organonitrogen compound biosynthetic process
Nfs1	organonitrogen compound biosynthetic process
77 proteins
Gnai2/Prkcd/Ppm1b/Ppp3cb/Ppp3cc/Ppm1a/Pdxp/Ppp1ca/Ppp1cb/Ppp2cb/Ppp1cc/Rock2/Ppm1g/Ppp3r1/Ppm1e/Ublcp1/Pgp/Ilkap/Ppp6c
Gnai2	protein dephosphorylation
Prkcd	protein dephosphorylation
Ppm1b	protein dephosphorylation
Ppp3cb	protein dephosphorylation
Ppp3cc	protein dephosphorylation
Ppm1a	protein dephosphorylation
Pdxp	protein dephosphorylation
Ppp1ca	protein dephosphorylation
Ppp1cb	protein dephosphorylation
Ppp2cb	protein dephosphorylation
Ppp1cc	protein dephosphorylation
Rock2	protein dephosphorylation
Ppm1g	protein dephosphorylation
Ppp3r1	protein dephosphorylation
Ppm1e	protein dephosphorylation
Ublcp1	protein dephosphorylation
Pgp	protein dephosphorylation
Ilkap	protein dephosphorylation
Ppp6c	protein dephosphorylation
19 proteins
Gpx1/Txnrd1/Plch2/Pdzd8/Atp2b1/Cacna2d1/Atox1/Snca/Atp2a2/Car2/Sod1/Fth1/Dmd/Calb1/Prkce/Tgm2/Pde6b/Gna13/Aco1/Apex1/Pfkm/Ppp3cb/Gnat2/Vsnl1/Mapk1/Prkcb/Stim1/Slc8a1/Nucb2/Calb2/Prkaa1/Cp/Brsk2/Slc25a23/Sri/Atp1a2/Atp2b4/Glrx5/Rhot1/Rhot2/Afg3l2/Plcd1/Micu1/Atp1a1/Scgn/Trf/Atp13a1/Upf1/Smpd3/Heph
Gpx1	cellular homeostasis
Txnrd1	cellular homeostasis
Plch2	cellular homeostasis
Pdzd8	cellular homeostasis
Atp2b1	cellular homeostasis
Cacna2d1	cellular homeostasis
Atox1	cellular homeostasis
Snca	cellular homeostasis
Atp2a2	cellular homeostasis
Car2	cellular homeostasis
Sod1	cellular homeostasis
Fth1	cellular homeostasis
Dmd	cellular homeostasis
Calb1	cellular homeostasis
Prkce	cellular homeostasis
Tgm2	cellular homeostasis
Pde6b	cellular homeostasis
Gna13	cellular homeostasis
Aco1	cellular homeostasis
Apex1	cellular homeostasis
Pfkm	cellular homeostasis
Ppp3cb	cellular homeostasis
Gnat2	cellular homeostasis
Vsnl1	cellular homeostasis
Mapk1	cellular homeostasis
Prkcb	cellular homeostasis
Stim1	cellular homeostasis
Slc8a1	cellular homeostasis
Nucb2	cellular homeostasis
Calb2	cellular homeostasis
Prkaa1	cellular homeostasis
Cp	cellular homeostasis
Brsk2	cellular homeostasis
Slc25a23	cellular homeostasis
Sri	cellular homeostasis
Atp1a2	cellular homeostasis
Atp2b4	cellular homeostasis
Glrx5	cellular homeostasis
Rhot1	cellular homeostasis
Rhot2	cellular homeostasis
Afg3l2	cellular homeostasis
Plcd1	cellular homeostasis
Micu1	cellular homeostasis
Atp1a1	cellular homeostasis
Scgn	cellular homeostasis
Trf	cellular homeostasis
Atp13a1	cellular homeostasis
Upf1	cellular homeostasis
Smpd3	cellular homeostasis
Heph	cellular homeostasis
50 proteins
Mipep/Fga/Pmm1/Pitpnm1/Car2/Itgb1/Pfkl/Pdcd6/Calr/Glul/Prkce/Prkcd/Nsf/Rph3a/Pfkm/Ppp3cb/Ppm1a/Idh2/Adprh/Nploc4/Abat/Timm10/Timm13/Timm8b/Vsnl1/Dnaja1/Mapk1/Nucb2/Hpca/Cpe/Alkbh5/Prkaa1/Trim28/Ppp3r1/Brsk2/Zc3h11a/Sri/C2cd5/Cadps/Ubr5/Rbm22/Agap1/Cyp51/Optn/Dhx36/Rabif/Arfgap2/Rims1/Pmpcb/Acsl3/Lman1/Sec23b/Hspb11/Lman2/Akap8/Ranbp2/Agk/Smpd3/Ehd3/Pclo/Arl3/Timm9/Ehd1
Mipep	peptide transport
Fga	peptide transport
Pmm1	peptide transport
Pitpnm1	peptide transport
Car2	peptide transport
Itgb1	peptide transport
Pfkl	peptide transport
Pdcd6	peptide transport
Calr	peptide transport
Glul	peptide transport
Prkce	peptide transport
Prkcd	peptide transport
Nsf	peptide transport
Rph3a	peptide transport
Pfkm	peptide transport
Ppp3cb	peptide transport
Ppm1a	peptide transport
Idh2	peptide transport
Adprh	peptide transport
Nploc4	peptide transport
Abat	peptide transport
Timm10	peptide transport
Timm13	peptide transport
Timm8b	peptide transport
Vsnl1	peptide transport
Dnaja1	peptide transport
Mapk1	peptide transport
Nucb2	peptide transport
Hpca	peptide transport
Cpe	peptide transport
Alkbh5	peptide transport
Prkaa1	peptide transport
Trim28	peptide transport
Ppp3r1	peptide transport
Brsk2	peptide transport
Zc3h11a	peptide transport
Sri	peptide transport
C2cd5	peptide transport
Cadps	peptide transport
Ubr5	peptide transport
Rbm22	peptide transport
Agap1	peptide transport
Cyp51	peptide transport
Optn	peptide transport
Dhx36	peptide transport
Rabif	peptide transport
Arfgap2	peptide transport
Rims1	peptide transport
Pmpcb	peptide transport
Acsl3	peptide transport
Lman1	peptide transport
Sec23b	peptide transport
Hspb11	peptide transport
Lman2	peptide transport
Akap8	peptide transport
Ranbp2	peptide transport
Agk	peptide transport
Smpd3	peptide transport
Ehd3	peptide transport
Pclo	peptide transport
Arl3	peptide transport
Timm9	peptide transport
Ehd1	peptide transport
63 proteins
Mipep/Fga/Pmm1/Pitpnm1/Car2/Itgb1/Pfkl/Pdcd6/Calr/Glul/Prkce/Prkcd/Nsf/Rph3a/Pfkm/Ppp3cb/Ppm1a/Idh2/Adprh/Nploc4/Abat/Timm10/Timm13/Timm8b/Vsnl1/Dnaja1/Mapk1/Nucb2/Hpca/Cpe/Alkbh5/Prkaa1/Trim28/Ppp3r1/Brsk2/Zc3h11a/Sri/C2cd5/Cadps/Ubr5/Rbm22/Agap1/Cyp51/Optn/Dhx36/Rabif/Arfgap2/Rims1/Pmpcb/Acsl3/Lman1/Sec23b/Hspb11/Lman2/Akap8/Ranbp2/Agk/Smpd3/Ehd3/Pclo/Arl3/Timm9/Ehd1
Mipep	amide transport
Fga	amide transport
Pmm1	amide transport
Pitpnm1	amide transport
Car2	amide transport
Itgb1	amide transport
Pfkl	amide transport
Pdcd6	amide transport
Calr	amide transport
Glul	amide transport
Prkce	amide transport
Prkcd	amide transport
Nsf	amide transport
Rph3a	amide transport
Pfkm	amide transport
Ppp3cb	amide transport
Ppm1a	amide transport
Idh2	amide transport
Adprh	amide transport
Nploc4	amide transport
Abat	amide transport
Timm10	amide transport
Timm13	amide transport
Timm8b	amide transport
Vsnl1	amide transport
Dnaja1	amide transport
Mapk1	amide transport
Nucb2	amide transport
Hpca	amide transport
Cpe	amide transport
Alkbh5	amide transport
Prkaa1	amide transport
Trim28	amide transport
Ppp3r1	amide transport
Brsk2	amide transport
Zc3h11a	amide transport
Sri	amide transport
C2cd5	amide transport
Cadps	amide transport
Ubr5	amide transport
Rbm22	amide transport
Agap1	amide transport
Cyp51	amide transport
Optn	amide transport
Dhx36	amide transport
Rabif	amide transport
Arfgap2	amide transport
Rims1	amide transport
Pmpcb	amide transport
Acsl3	amide transport
Lman1	amide transport
Sec23b	amide transport
Hspb11	amide transport
Lman2	amide transport
Akap8	amide transport
Ranbp2	amide transport
Agk	amide transport
Smpd3	amide transport
Ehd3	amide transport
Pclo	amide transport
Arl3	amide transport
Timm9	amide transport
Ehd1	amide transport
63 proteins
Plch2/Pdzd8/Atp2b1/Cacna2d1/Atox1/Snca/Atp2a2/Comt/Car2/Sod1/Gnai2/Fth1/Sod2/Dmd/Calb1/Prkce/Tgm2/Pde6b/Gna13/Aco1/Gnat2/Mapk1/Prkcb/Stim1/Slc8a1/Nucb2/Calb2/Cp/Slc25a23/Sri/Atp1a2/Atp2b4/Gnas/Afg3l2/Plcd1/Micu1/Atp1a1/Scgn/Trf/Atp13a1/Smpd3/Car14/Heph
Plch2	cation homeostasis
Pdzd8	cation homeostasis
Atp2b1	cation homeostasis
Cacna2d1	cation homeostasis
Atox1	cation homeostasis
Snca	cation homeostasis
Atp2a2	cation homeostasis
Comt	cation homeostasis
Car2	cation homeostasis
Sod1	cation homeostasis
Gnai2	cation homeostasis
Fth1	cation homeostasis
Sod2	cation homeostasis
Dmd	cation homeostasis
Calb1	cation homeostasis
Prkce	cation homeostasis
Tgm2	cation homeostasis
Pde6b	cation homeostasis
Gna13	cation homeostasis
Aco1	cation homeostasis
Gnat2	cation homeostasis
Mapk1	cation homeostasis
Prkcb	cation homeostasis
Stim1	cation homeostasis
Slc8a1	cation homeostasis
Nucb2	cation homeostasis
Calb2	cation homeostasis
Cp	cation homeostasis
Slc25a23	cation homeostasis
Sri	cation homeostasis
Atp1a2	cation homeostasis
Atp2b4	cation homeostasis
Gnas	cation homeostasis
Afg3l2	cation homeostasis
Plcd1	cation homeostasis
Micu1	cation homeostasis
Atp1a1	cation homeostasis
Scgn	cation homeostasis
Trf	cation homeostasis
Atp13a1	cation homeostasis
Smpd3	cation homeostasis
Car14	cation homeostasis
Heph	cation homeostasis
43 proteins
Gnai1/Pgrmc1/Snca/Atp2a2/Bsn/Itgb1/Dmd/Camk2a/Gsn/Glul/Cdh2/Prkce/Cryab/Prkcd/Syt1/Syt2/Ppp3cb/Ppp3cc/Ppm1a/Vsnl1/Dnaja1/Mapk1/Ppp1cc/Prkcb/Rock2/Slc8a1/Hpca/Prkaa1/Rbm27/Kat7/Trim28/Ppp3r1/Map2k2/Git1/Brsk2/Rbm26/Sri/Nrxn3/C2cd5/Ubr5/Rhot1/Rbm22/Sirt2/Dhx36/Necab2/Rims1/Acsl3/Ehd1
Gnai1	regulation of cellular localization
Pgrmc1	regulation of cellular localization
Snca	regulation of cellular localization
Atp2a2	regulation of cellular localization
Bsn	regulation of cellular localization
Itgb1	regulation of cellular localization
Dmd	regulation of cellular localization
Camk2a	regulation of cellular localization
Gsn	regulation of cellular localization
Glul	regulation of cellular localization
Cdh2	regulation of cellular localization
Prkce	regulation of cellular localization
Cryab	regulation of cellular localization
Prkcd	regulation of cellular localization
Syt1	regulation of cellular localization
Syt2	regulation of cellular localization
Ppp3cb	regulation of cellular localization
Ppp3cc	regulation of cellular localization
Ppm1a	regulation of cellular localization
Vsnl1	regulation of cellular localization
Dnaja1	regulation of cellular localization
Mapk1	regulation of cellular localization
Ppp1cc	regulation of cellular localization
Prkcb	regulation of cellular localization
Rock2	regulation of cellular localization
Slc8a1	regulation of cellular localization
Hpca	regulation of cellular localization
Prkaa1	regulation of cellular localization
Rbm27	regulation of cellular localization
Kat7	regulation of cellular localization
Trim28	regulation of cellular localization
Ppp3r1	regulation of cellular localization
Map2k2	regulation of cellular localization
Git1	regulation of cellular localization
Brsk2	regulation of cellular localization
Rbm26	regulation of cellular localization
Sri	regulation of cellular localization
Nrxn3	regulation of cellular localization
C2cd5	regulation of cellular localization
Ubr5	regulation of cellular localization
Rhot1	regulation of cellular localization
Rbm22	regulation of cellular localization
Sirt2	regulation of cellular localization
Dhx36	regulation of cellular localization
Necab2	regulation of cellular localization
Rims1	regulation of cellular localization
Acsl3	regulation of cellular localization
Ehd1	regulation of cellular localization
48 proteins
Gnai2/Prkcd/Ppm1b/Ppp3cb/Ppp3cc/Inpp1/Ppm1a/Pdxp/Ppp1ca/Ppp1cb/Ppp2cb/Ppp1cc/Rock2/Hdhd2/Ppm1g/Ppp3r1/Rbm26/Ppm1e/Ublcp1/Pgp/Ilkap/Psph/Ppp6c/Nt5c
Gnai2	dephosphorylation
Prkcd	dephosphorylation
Ppm1b	dephosphorylation
Ppp3cb	dephosphorylation
Ppp3cc	dephosphorylation
Inpp1	dephosphorylation
Ppm1a	dephosphorylation
Pdxp	dephosphorylation
Ppp1ca	dephosphorylation
Ppp1cb	dephosphorylation
Ppp2cb	dephosphorylation
Ppp1cc	dephosphorylation
Rock2	dephosphorylation
Hdhd2	dephosphorylation
Ppm1g	dephosphorylation
Ppp3r1	dephosphorylation
Rbm26	dephosphorylation
Ppm1e	dephosphorylation
Ublcp1	dephosphorylation
Pgp	dephosphorylation
Ilkap	dephosphorylation
Psph	dephosphorylation
Ppp6c	dephosphorylation
Nt5c	dephosphorylation
24 proteins
Pmm1/Snca/Pfkl/Prkce/Eno1/Eno2/Pfkm/Inpp1/Pkm/Idh2/Ppp1ca/Ppp1cb/Prkaa1/Ogdh/Sord/Gpd2/Myof/Pgm1/Zmpste24/Man2a2/Pgm2l1/Pgp/Plcd1/Tkfc/Adipor1/Ugp2/Mpi/Hagh/Glo1/Pgm3/Ranbp2/Smpd3/Pfkp/Entpd5
Pmm1	carbohydrate metabolic process
Snca	carbohydrate metabolic process
Pfkl	carbohydrate metabolic process
Prkce	carbohydrate metabolic process
Eno1	carbohydrate metabolic process
Eno2	carbohydrate metabolic process
Pfkm	carbohydrate metabolic process
Inpp1	carbohydrate metabolic process
Pkm	carbohydrate metabolic process
Idh2	carbohydrate metabolic process
Ppp1ca	carbohydrate metabolic process
Ppp1cb	carbohydrate metabolic process
Prkaa1	carbohydrate metabolic process
Ogdh	carbohydrate metabolic process
Sord	carbohydrate metabolic process
Gpd2	carbohydrate metabolic process
Myof	carbohydrate metabolic process
Pgm1	carbohydrate metabolic process
Zmpste24	carbohydrate metabolic process
Man2a2	carbohydrate metabolic process
Pgm2l1	carbohydrate metabolic process
Pgp	carbohydrate metabolic process
Plcd1	carbohydrate metabolic process
Tkfc	carbohydrate metabolic process
Adipor1	carbohydrate metabolic process
Ugp2	carbohydrate metabolic process
Mpi	carbohydrate metabolic process
Hagh	carbohydrate metabolic process
Glo1	carbohydrate metabolic process
Pgm3	carbohydrate metabolic process
Ranbp2	carbohydrate metabolic process
Smpd3	carbohydrate metabolic process
Pfkp	carbohydrate metabolic process
Entpd5	carbohydrate metabolic process
34 proteins
Gpx1/Mipep/Snca/Yme1l1/Sod2/Camk2a/Cryaa/Timm10/Timm13/Ppp2cb/Aars2/Prkaa1/Supv3l1/Rhot1/Rhot2/Afg3l2/Optn/Ndufs1/Dnaja3/Cisd2/Pmpcb/Ndufs7/Agk/Timm9
Gpx1	mitochondrion organization
Mipep	mitochondrion organization
Snca	mitochondrion organization
Yme1l1	mitochondrion organization
Sod2	mitochondrion organization
Camk2a	mitochondrion organization
Cryaa	mitochondrion organization
Timm10	mitochondrion organization
Timm13	mitochondrion organization
Ppp2cb	mitochondrion organization
Aars2	mitochondrion organization
Prkaa1	mitochondrion organization
Supv3l1	mitochondrion organization
Rhot1	mitochondrion organization
Rhot2	mitochondrion organization
Afg3l2	mitochondrion organization
Optn	mitochondrion organization
Ndufs1	mitochondrion organization
Dnaja3	mitochondrion organization
Cisd2	mitochondrion organization
Pmpcb	mitochondrion organization
Ndufs7	mitochondrion organization
Agk	mitochondrion organization
Timm9	mitochondrion organization
24 proteins
Rho/Gnat1/Pde6b/Rcvrn/Guca1a/Gnat2/Atp8a2/Cabp4
Rho	detection of light stimulus
Gnat1	detection of light stimulus
Pde6b	detection of light stimulus
Rcvrn	detection of light stimulus
Guca1a	detection of light stimulus
Gnat2	detection of light stimulus
Atp8a2	detection of light stimulus
Cabp4	detection of light stimulus
8 proteins
Gnai1/Gucy1b1/Snca/Atp2a2/Car2/Gnai2/Itgb1/Camk2a/Calb1/Glul/Cdh2/Prkce/Syt1/Syt2/Slc1a3/Abat/Mapk1/Prkcb/Calb2/Ppp3r1/Git1/Nrxn3/Cacna2d2/Phf24/Rhot1/Plcb4/Scgn/Rims1/Dgke/Adnp
Gnai1	modulation of chemical synaptic transmission
Gucy1b1	modulation of chemical synaptic transmission
Snca	modulation of chemical synaptic transmission
Atp2a2	modulation of chemical synaptic transmission
Car2	modulation of chemical synaptic transmission
Gnai2	modulation of chemical synaptic transmission
Itgb1	modulation of chemical synaptic transmission
Camk2a	modulation of chemical synaptic transmission
Calb1	modulation of chemical synaptic transmission
Glul	modulation of chemical synaptic transmission
Cdh2	modulation of chemical synaptic transmission
Prkce	modulation of chemical synaptic transmission
Syt1	modulation of chemical synaptic transmission
Syt2	modulation of chemical synaptic transmission
Slc1a3	modulation of chemical synaptic transmission
Abat	modulation of chemical synaptic transmission
Mapk1	modulation of chemical synaptic transmission
Prkcb	modulation of chemical synaptic transmission
Calb2	modulation of chemical synaptic transmission
Ppp3r1	modulation of chemical synaptic transmission
Git1	modulation of chemical synaptic transmission
Nrxn3	modulation of chemical synaptic transmission
Cacna2d2	modulation of chemical synaptic transmission
Phf24	modulation of chemical synaptic transmission
Rhot1	modulation of chemical synaptic transmission
Plcb4	modulation of chemical synaptic transmission
Scgn	modulation of chemical synaptic transmission
Rims1	modulation of chemical synaptic transmission
Dgke	modulation of chemical synaptic transmission
Adnp	modulation of chemical synaptic transmission
30 proteins
Mipep/Fga/Pmm1/Pitpnm1/Itgb1/Pfkl/Pdcd6/Calr/Glul/Prkce/Prkcd/Nsf/Rph3a/Pfkm/Ppp3cb/Ppm1a/Idh2/Adprh/Nploc4/Abat/Timm10/Timm13/Timm8b/Vsnl1/Dnaja1/Mapk1/Hpca/Alkbh5/Prkaa1/Trim28/Ppp3r1/Brsk2/Zc3h11a/Sri/C2cd5/Cadps/Ubr5/Rbm22/Agap1/Cyp51/Optn/Dhx36/Rabif/Arfgap2/Rims1/Pmpcb/Acsl3/Lman1/Sec23b/Hspb11/Lman2/Akap8/Ranbp2/Agk/Ehd3/Pclo/Arl3/Timm9/Ehd1
Mipep	protein transport
Fga	protein transport
Pmm1	protein transport
Pitpnm1	protein transport
Itgb1	protein transport
Pfkl	protein transport
Pdcd6	protein transport
Calr	protein transport
Glul	protein transport
Prkce	protein transport
Prkcd	protein transport
Nsf	protein transport
Rph3a	protein transport
Pfkm	protein transport
Ppp3cb	protein transport
Ppm1a	protein transport
Idh2	protein transport
Adprh	protein transport
Nploc4	protein transport
Abat	protein transport
Timm10	protein transport
Timm13	protein transport
Timm8b	protein transport
Vsnl1	protein transport
Dnaja1	protein transport
Mapk1	protein transport
Hpca	protein transport
Alkbh5	protein transport
Prkaa1	protein transport
Trim28	protein transport
Ppp3r1	protein transport
Brsk2	protein transport
Zc3h11a	protein transport
Sri	protein transport
C2cd5	protein transport
Cadps	protein transport
Ubr5	protein transport
Rbm22	protein transport
Agap1	protein transport
Cyp51	protein transport
Optn	protein transport
Dhx36	protein transport
Rabif	protein transport
Arfgap2	protein transport
Rims1	protein transport
Pmpcb	protein transport
Acsl3	protein transport
Lman1	protein transport
Sec23b	protein transport
Hspb11	protein transport
Lman2	protein transport
Akap8	protein transport
Ranbp2	protein transport
Agk	protein transport
Ehd3	protein transport
Pclo	protein transport
Arl3	protein transport
Timm9	protein transport
Ehd1	protein transport
59 proteins
Gpx1/Selenom/Fga/Endog/Snca/Sod1/Sod2/Alad/Pdcd6/Gsn/Cryab/Cryaa/Aco1/Apex1/Prkcd/Syt1/Syt2/Pon1/Slc1a3/Fus/Abat/Ppp1ca/Ppp2cb/Mapk1/Stim1/Hpca/Prkaa1/Cp/Fnta/Atrx/Sord/Top2b/Gart/Slc25a23/Atp2b4/Slc25a12/Cpne3/Cpne1/Plcd1/Dhx36/Trf/Smpd3/Ccs/Cpne6
Gpx1	response to inorganic substance
Selenom	response to inorganic substance
Fga	response to inorganic substance
Endog	response to inorganic substance
Snca	response to inorganic substance
Sod1	response to inorganic substance
Sod2	response to inorganic substance
Alad	response to inorganic substance
Pdcd6	response to inorganic substance
Gsn	response to inorganic substance
Cryab	response to inorganic substance
Cryaa	response to inorganic substance
Aco1	response to inorganic substance
Apex1	response to inorganic substance
Prkcd	response to inorganic substance
Syt1	response to inorganic substance
Syt2	response to inorganic substance
Pon1	response to inorganic substance
Slc1a3	response to inorganic substance
Fus	response to inorganic substance
Abat	response to inorganic substance
Ppp1ca	response to inorganic substance
Ppp2cb	response to inorganic substance
Mapk1	response to inorganic substance
Stim1	response to inorganic substance
Hpca	response to inorganic substance
Prkaa1	response to inorganic substance
Cp	response to inorganic substance
Fnta	response to inorganic substance
Atrx	response to inorganic substance
Sord	response to inorganic substance
Top2b	response to inorganic substance
Gart	response to inorganic substance
Slc25a23	response to inorganic substance
Atp2b4	response to inorganic substance
Slc25a12	response to inorganic substance
Cpne3	response to inorganic substance
Cpne1	response to inorganic substance
Plcd1	response to inorganic substance
Dhx36	response to inorganic substance
Trf	response to inorganic substance
Smpd3	response to inorganic substance
Ccs	response to inorganic substance
Cpne6	response to inorganic substance
44 proteins
Pmm1/Pfkl/Prkce/Pfkm/Pkm/Ppp1ca/Ppp1cb/Prkaa1/Sord/Gpd2/Pgm1/Zmpste24/Man2a2/Pgm2l1/Pgp/Tkfc/Adipor1/Mpi/Ranbp2/Pfkp
Pmm1	monosaccharide metabolic process
Pfkl	monosaccharide metabolic process
Prkce	monosaccharide metabolic process
Pfkm	monosaccharide metabolic process
Pkm	monosaccharide metabolic process
Ppp1ca	monosaccharide metabolic process
Ppp1cb	monosaccharide metabolic process
Prkaa1	monosaccharide metabolic process
Sord	monosaccharide metabolic process
Gpd2	monosaccharide metabolic process
Pgm1	monosaccharide metabolic process
Zmpste24	monosaccharide metabolic process
Man2a2	monosaccharide metabolic process
Pgm2l1	monosaccharide metabolic process
Pgp	monosaccharide metabolic process
Tkfc	monosaccharide metabolic process
Adipor1	monosaccharide metabolic process
Mpi	monosaccharide metabolic process
Ranbp2	monosaccharide metabolic process
Pfkp	monosaccharide metabolic process
20 proteins
Gpx1/Mipep/Snca/Sod1/Sod2/Dmd/Calr/Lta4h/Aco1/Ppp1ca/Rps29/Mapk1/Rock2/Cpe/Eif5b/Npepps/Aars2/Aarsd1/Rps27l/Aars/Lnpep/Eprs/Ago2/Spon1/Zfp385a/Dhx36/Hagh/Eif2s2/Glo1/Ethe1/Upf1/Erap1/Cars/Drg2
Gpx1	peptide metabolic process
Mipep	peptide metabolic process
Snca	peptide metabolic process
Sod1	peptide metabolic process
Sod2	peptide metabolic process
Dmd	peptide metabolic process
Calr	peptide metabolic process
Lta4h	peptide metabolic process
Aco1	peptide metabolic process
Ppp1ca	peptide metabolic process
Rps29	peptide metabolic process
Mapk1	peptide metabolic process
Rock2	peptide metabolic process
Cpe	peptide metabolic process
Eif5b	peptide metabolic process
Npepps	peptide metabolic process
Aars2	peptide metabolic process
Aarsd1	peptide metabolic process
Rps27l	peptide metabolic process
Aars	peptide metabolic process
Lnpep	peptide metabolic process
Eprs	peptide metabolic process
Ago2	peptide metabolic process
Spon1	peptide metabolic process
Zfp385a	peptide metabolic process
Dhx36	peptide metabolic process
Hagh	peptide metabolic process
Eif2s2	peptide metabolic process
Glo1	peptide metabolic process
Ethe1	peptide metabolic process
Upf1	peptide metabolic process
Erap1	peptide metabolic process
Cars	peptide metabolic process
Drg2	peptide metabolic process
34 proteins
Gnai1/Gucy1b1/Snca/Atp2a2/Car2/Gnai2/Itgb1/Camk2a/Calb1/Glul/Cdh2/Prkce/Syt1/Syt2/Rph3a/Slc1a3/Abat/Mapk1/Prkcb/Calb2/Ppp3r1/Git1/Nrxn3/Cacna2d2/Cadps/Phf24/Rhot1/Plcb4/Scgn/Rims1/Pclo/Dgke/Adnp
Gnai1	anterograde trans-synaptic signaling
Gucy1b1/	anterograde trans-synaptic signaling
Snca	anterograde trans-synaptic signaling
Atp2a2	anterograde trans-synaptic signaling
Car2	anterograde trans-synaptic signaling
Gnai2	anterograde trans-synaptic signaling
Itgb1	anterograde trans-synaptic signaling
Camk2a	anterograde trans-synaptic signaling
Calb1	anterograde trans-synaptic signaling
Glul	anterograde trans-synaptic signaling
Cdh2	anterograde trans-synaptic signaling
Prkce	anterograde trans-synaptic signaling
Syt1	anterograde trans-synaptic signaling
Syt2	anterograde trans-synaptic signaling
Rph3a	anterograde trans-synaptic signaling
Slc1a3	anterograde trans-synaptic signaling
Abat	anterograde trans-synaptic signaling
Mapk1	anterograde trans-synaptic signaling
Prkcb	anterograde trans-synaptic signaling
Calb2	anterograde trans-synaptic signaling
Ppp3r1	anterograde trans-synaptic signaling
Git1	anterograde trans-synaptic signaling
Nrxn3	anterograde trans-synaptic signaling
Cacna2d2	anterograde trans-synaptic signaling
Cadps	anterograde trans-synaptic signaling
Phf24	anterograde trans-synaptic signaling
Rhot1	anterograde trans-synaptic signaling
Plcb4	anterograde trans-synaptic signaling
Scgn	anterograde trans-synaptic signaling
Rims1	anterograde trans-synaptic signaling
Pclo	anterograde trans-synaptic signaling
Dgke	anterograde trans-synaptic signaling
Adnp	anterograde trans-synaptic signaling
33 proteins
Snca/Atp2a2/Camk2a/Prkce/Syt1/Syt2/Ppp3cb/Ppp3cc/Prkcb/Hpca/Ppp3r1/Git1/Nrxn3/Cadps/Sirt2/Rims1/Pclo
Snca	vesicle-mediated transport in synapse
Atp2a2	vesicle-mediated transport in synapse
Camk2a	vesicle-mediated transport in synapse
Prkce	vesicle-mediated transport in synapse
Syt1	vesicle-mediated transport in synapse
Syt2	vesicle-mediated transport in synapse
Ppp3cb	vesicle-mediated transport in synapse
Ppp3cc	vesicle-mediated transport in synapse
Prkcb	vesicle-mediated transport in synapse
Hpca	vesicle-mediated transport in synapse
Ppp3r1	vesicle-mediated transport in synapse
Git1	vesicle-mediated transport in synapse
Nrxn3	vesicle-mediated transport in synapse
Cadps	vesicle-mediated transport in synapse
Sirt2	vesicle-mediated transport in synapse
Rims1	vesicle-mediated transport in synapse
Pclo	vesicle-mediated transport in synapse
17 proteins
Ppef2/Rho/Gnat1/Pde6b/Col2a1/Rcvrn/Guca1a/Gnat2/Atp8a2/Rorb/Cabp4
Ppef2	visual perception
Rho	visual perception
Gnat1	visual perception
Pde6b	visual perception
Col2a1	visual perception
Rcvrn	visual perception
Guca1a	visual perception
Gnat2	visual perception
Atp8a2	visual perception
Rorb	visual perception
Cabp4	visual perception
11 proteins
Plch2/Cad/Entpd2/Snca/Hprt/Sod1/Pfkl/Glul/Nme1/Eno1/Eno2/Lta4h/Impdh2/Pfkm/Pkm/Adk/Slc1a3/Abat/Prkaa1/Acaca/Ogdh/Samhd1/Sord/Gpd2/Gart/Atp2b4/Adal/Enoph1/Nudt9/Pgp/Cyp51/Pdxk/Plcd3/Plcd1/Tkfc/Dut/Plcb4/Mpi/Psph/Acsl3/Itpa/Cmpk1/Ranbp2/Smpd3/Nt5c/Pts/Pfkp/Entpd5/Apip
Plch2	small molecule biosynthetic process
Cad	small molecule biosynthetic process
Entpd2	small molecule biosynthetic process
Snca	small molecule biosynthetic process
Hprt	small molecule biosynthetic process
Sod1	small molecule biosynthetic process
Pfkl	small molecule biosynthetic process
Glul	small molecule biosynthetic process
Nme1	small molecule biosynthetic process
Eno1	small molecule biosynthetic process
Eno2	small molecule biosynthetic process
Lta4h	small molecule biosynthetic process
Impdh2	small molecule biosynthetic process
Pfkm	small molecule biosynthetic process
Pkm	small molecule biosynthetic process
Adk	small molecule biosynthetic process
Slc1a3	small molecule biosynthetic process
Abat	small molecule biosynthetic process
Prkaa1	small molecule biosynthetic process
Acaca	small molecule biosynthetic process
Ogdh	small molecule biosynthetic process
Samhd1	small molecule biosynthetic process
Sord	small molecule biosynthetic process
Gpd2	small molecule biosynthetic process
Gart	small molecule biosynthetic process
Atp2b4	small molecule biosynthetic process
Adal	small molecule biosynthetic process
Enoph1	small molecule biosynthetic process
Nudt9	small molecule biosynthetic process
Pgp	small molecule biosynthetic process
Cyp51	small molecule biosynthetic process
Pdxk	small molecule biosynthetic process
Plcd3	small molecule biosynthetic process
Plcd1	small molecule biosynthetic process
Tkfc	small molecule biosynthetic process
Dut	small molecule biosynthetic process
Plcb4	small molecule biosynthetic process
Mpi	small molecule biosynthetic process
Psph	small molecule biosynthetic process
Acsl3	small molecule biosynthetic process
Itpa	small molecule biosynthetic process
Cmpk1	small molecule biosynthetic process
Ranbp2	small molecule biosynthetic process
Smpd3	small molecule biosynthetic process
Nt5c	small molecule biosynthetic process
Pts	small molecule biosynthetic process
Pfkp	small molecule biosynthetic process
Entpd5	small molecule biosynthetic process
Apip	small molecule biosynthetic process
49 proteins
Me1/Pfkl/Eno1/Eno2/Pfkm/Pkm/Prkaa1/Ogdh/Tkfc/Mpi/Me2/Pfkp/Entpd5
Me1	pyruvate metabolic process
Pfkl	pyruvate metabolic process
Eno1	pyruvate metabolic process
Eno2	pyruvate metabolic process
Pfkm	pyruvate metabolic process
Pkm	pyruvate metabolic process
Prkaa1	pyruvate metabolic process
Ogdh	pyruvate metabolic process
Tkfc	pyruvate metabolic process
Mpi	pyruvate metabolic process
Me2	pyruvate metabolic process
Pfkp	pyruvate metabolic process
Entpd5	pyruvate metabolic process
13 proteins
Mipep/Timm10/Timm13/Dnaja1/Prkaa1/Pmpcb/Agk/Timm9
Mipep	establishment of protein localization to mitochondrion
Timm10	establishment of protein localization to mitochondrion
Timm13	establishment of protein localization to mitochondrion
Dnaja1	establishment of protein localization to mitochondrion
Prkaa1	establishment of protein localization to mitochondrion
Pmpcb	establishment of protein localization to mitochondrion
Agk	establishment of protein localization to mitochondrion
Timm9	establishment of protein localization to mitochondrion
8 proteins
Atp2a2/Bsn/Camk2a/Cdh2/Prkce/Syt1/Syt2/Ppp3cb/Ppp3cc/Prkcb/Git1/Nrxn3/Rims1
Atp2a2	regulation of synaptic vesicle cycle
Bsn	regulation of synaptic vesicle cycle
Camk2a	regulation of synaptic vesicle cycle
Cdh2	regulation of synaptic vesicle cycle
Prkce	regulation of synaptic vesicle cycle
Syt1	regulation of synaptic vesicle cycle
Syt2	regulation of synaptic vesicle cycle
Ppp3cb	regulation of synaptic vesicle cycle
Ppp3cc	regulation of synaptic vesicle cycle
Prkcb	regulation of synaptic vesicle cycle
Git1	regulation of synaptic vesicle cycle
Nrxn3	regulation of synaptic vesicle cycle
Rims1	regulation of synaptic vesicle cycle
13 proteins
Calr/Cryab/Cryaa/Dnaja1/Dnaja3/Ranbp2/Dnaja2/Entpd5
Calr	protein folding
Cryab	protein folding
Cryaa	protein folding
Dnaja1	protein folding
Dnaja3	protein folding
Ranbp2	protein folding
Dnaja2	protein folding
Entpd5	protein folding
8 proteins
Bsn/Sod1/Rhot1/Rhot2/Fyco1/Dst/Hspb11/Arl3
Bsn	transport along microtubule
Sod1	transport along microtubule
Rhot1	transport along microtubule
Rhot2	transport along microtubule
Fyco1	transport along microtubule
Dst	transport along microtubule
Hspb11	transport along microtubule
Arl3	transport along microtubule
8 proteins
Pfkl/Eno1/Eno2/Pfkm/Pkm/Prkaa1/Ogdh/Tkfc/Mpi/Pfkp/Entpd5
Pfkl	pyruvate biosynthetic process
Eno1	pyruvate biosynthetic process
Eno2	pyruvate biosynthetic process
Pfkm	pyruvate biosynthetic process
Pkm	pyruvate biosynthetic process
Prkaa1	pyruvate biosynthetic process
Ogdh	pyruvate biosynthetic process
Tkfc	pyruvate biosynthetic process
Mpi	pyruvate biosynthetic process
Pfkp	pyruvate biosynthetic process
Entpd5	pyruvate biosynthetic process
11 proteins
Selenom/Fga/Snca/Atp2a2/Camk2a/Pfkl/Glul/Prkce/Syt1/Syt2/Rph3a/Pfkm/Ppp3cb/Abat/Vsnl1/Prkcb/Nucb2/Cpe/Git1/Brsk2/Sri/Nrxn3/Gnas/Cadps/Kdm5b/Rhot1/Rims1/Smpd3/Pclo
Selenom	signal release
Fga	signal release
Snca	signal release
Atp2a2	signal release
Camk2a	signal release
Pfkl	signal release
Glul	signal release
Prkce	signal release
Syt1	signal release
Syt2	signal release
Rph3a	signal release
Pfkm	signal release
Ppp3cb	signal release
Abat	signal release
Vsnl1	signal release
Prkcb	signal release
Nucb2	signal release
Cpe	signal release
Git1	signal release
Brsk2	signal release
Sri	signal release
Nrxn3	signal release
Gnas	signal release
Cadps	signal release
Kdm5b	signal release
Rhot1	signal release
Rims1	signal release
Smpd3	signal release
Pclo	signal release
29 proteins
Mipep/Timm10/Timm13/Prkaa1/Pmpcb/Agk/Timm9
Mipep	protein targeting to mitochondrion
Timm10	protein targeting to mitochondrion
Timm13	protein targeting to mitochondrion
Prkaa1	protein targeting to mitochondrion
Pmpcb	protein targeting to mitochondrion
Agk	protein targeting to mitochondrion
Timm9	protein targeting to mitochondrion
7 proteins
Cad/Atp2b1/Cacna2d1/Snca/Atp2a2/Dnmt3a/Hprt/Car2/Gnai2/Itgb1/Camk2a/Dnmt1/Prkce/Gnao1/Prkcd/Pkm/Slc1a3/Pdxp/Nploc4/Abat/Mapk1/Prkcb/Rock2/Slc8a1/Nucb2/Pde1b/Mat2a/Pde12/Usp19/Prkaa1/Kat7/Arhgef2/Atrx/Top2b/Brsk2/Uggt1/Atp2b4/Gnas/C2cd5/Eprs/Plcd1/Sirt2/Dhx36/Adipor1/Cyc1/Smpd3
Cad	response to nitrogen compound
Atp2b1	response to nitrogen compound
Cacna2d1	response to nitrogen compound
Snca	response to nitrogen compound
Atp2a2	response to nitrogen compound
Dnmt3a	response to nitrogen compound
Hprt	response to nitrogen compound
Car2	response to nitrogen compound
Gnai2	response to nitrogen compound
Itgb1	response to nitrogen compound
Camk2a	response to nitrogen compound
Dnmt1	response to nitrogen compound
Prkce	response to nitrogen compound
Gnao1	response to nitrogen compound
Prkcd	response to nitrogen compound
Pkm	response to nitrogen compound
Slc1a3	response to nitrogen compound
Pdxp	response to nitrogen compound
Nploc4	response to nitrogen compound
Abat	response to nitrogen compound
Mapk1	response to nitrogen compound
Prkcb	response to nitrogen compound
Rock2	response to nitrogen compound
Slc8a1	response to nitrogen compound
Nucb2	response to nitrogen compound
Pde1b	response to nitrogen compound
Mat2a	response to nitrogen compound
Pde12	response to nitrogen compound
Usp19	response to nitrogen compound
Prkaa1	response to nitrogen compound
Kat7	response to nitrogen compound
Arhgef2	response to nitrogen compound
Atrx	response to nitrogen compound
Top2b	response to nitrogen compound
Brsk2	response to nitrogen compound
Uggt1	response to nitrogen compound
Atp2b4	response to nitrogen compound
Gnas	response to nitrogen compound
C2cd5	response to nitrogen compound
Eprs	response to nitrogen compound
Plcd1	response to nitrogen compound
Sirt2	response to nitrogen compound
Dhx36	response to nitrogen compound
Adipor1	response to nitrogen compound
Cyc1	response to nitrogen compound
Smpd3	response to nitrogen compound
43 proteins
Cad/Atp2b1/Cacna2d1/Snca/Atp2a2/Dnmt3a/Hprt/Car2/Gnai2/Itgb1/Camk2a/Dnmt1/Prkce/Gnao1/Prkcd/Pkm/Slc1a3/Pdxp/Nploc4/Abat/Mapk1/Prkcb/Rock2/Slc8a1/Nucb2/Pde1b/Mat2a/Usp19/Prkaa1/Kat7/Arhgef2/Top2b/Brsk2/Uggt1/Atp2b4/Gnas/C2cd5/Eprs/Plcd1/Sirt2/Adipor1/Cyc1/Smpd3
Pde12	response to organonitrogen compound
Atrx	response to organonitrogen compound
Dhx36	response to organonitrogen compound
Cad	response to organonitrogen compound
Atp2b1	response to organonitrogen compound
Cacna2d1	response to organonitrogen compound
Snca	response to organonitrogen compound
Atp2a2	response to organonitrogen compound
Dnmt3a	response to organonitrogen compound
Hprt	response to organonitrogen compound
Car2	response to organonitrogen compound
Gnai2	response to organonitrogen compound
Itgb1	response to organonitrogen compound
Camk2a	response to organonitrogen compound
Dnmt1	response to organonitrogen compound
Prkce	response to organonitrogen compound
Gnao1	response to organonitrogen compound
Prkcd	response to organonitrogen compound
Pkm	response to organonitrogen compound
Slc1a3	response to organonitrogen compound
Pdxp	response to organonitrogen compound
Nploc4	response to organonitrogen compound
Abat	response to organonitrogen compound
Mapk1	response to organonitrogen compound
Prkcb	response to organonitrogen compound
Rock2	response to organonitrogen compound
Slc8a1	response to organonitrogen compound
Nucb2	response to organonitrogen compound
Pde1b	response to organonitrogen compound
Mat2a	response to organonitrogen compound
Pde12	response to organonitrogen compound
Usp19	response to organonitrogen compound
Prkaa1	response to organonitrogen compound
Kat7	response to organonitrogen compound
Arhgef2	response to organonitrogen compound
Atrx	response to organonitrogen compound
Top2b	response to organonitrogen compound
Brsk2	response to organonitrogen compound
Uggt1	response to organonitrogen compound
Atp2b4	response to organonitrogen compound
Gnas	response to organonitrogen compound
C2cd5	response to organonitrogen compound
Eprs	response to organonitrogen compound
Plcd1	response to organonitrogen compound
Sirt2	response to organonitrogen compound
Dhx36	response to organonitrogen compound
Adipor1	response to organonitrogen compound
Cyc1	response to organonitrogen compound
Smpd3	response to organonitrogen compound
46 proteins
Slc25a25/Fkbp8/Ring1/Calb1/Rho/Gnat1/Pde6b/Cryab/Cryaa/Gnat2/Atp8a2/Rcn1/Lpcat1/Gpd2/Rorb/Cabp4/Casz1/Nr2e3
Slc25a25	camera-type eye development
Fkbp8	camera-type eye development
Ring1	camera-type eye development
Calb1	camera-type eye development
Rho	camera-type eye development
Gnat1	camera-type eye development
Pde6b	camera-type eye development
Cryab	camera-type eye development
Cryaa	camera-type eye development
Gnat2	camera-type eye development
Atp8a2	camera-type eye development
Rcn1	camera-type eye development
Lpcat1	camera-type eye development
Gpd2	camera-type eye development
Rorb	camera-type eye development
Cabp4	camera-type eye development
Casz1	camera-type eye development
Nr2e3	camera-type eye development
18 proteins
Fga/Snca/Atp2a2/Gnai2/Camk2a/Prkce/Syt1/Syt2/Nsf/Vsnl1/Prkcb/Git1/Nrxn3/Cadps/Rims1/Smpd3/Pclo
Fga	regulation of exocytosis
Snca	regulation of exocytosis
Atp2a2	regulation of exocytosis
Gnai2	regulation of exocytosis
Camk2a	regulation of exocytosis
Prkce	regulation of exocytosis
Syt1	regulation of exocytosis
Syt2	regulation of exocytosis
Nsf	regulation of exocytosis
Vsnl1	regulation of exocytosis
Prkcb	regulation of exocytosis
Git1	regulation of exocytosis
Nrxn3	regulation of exocytosis
Cadps	regulation of exocytosis
Rims1	regulation of exocytosis
Smpd3	regulation of exocytosis
Pclo	regulation of exocytosis
17 proteins
Endog/Entpd2/Comt/Hprt/Pfkl/Eno1/Eno2/Apex1/Pfkm/Pon1/Pkm/Pdxp/Rock2/Pde12/Alkbh5/Prkaa1/Ogdh/Samhd1/Pon2/Adal/Supv3l1/Zc3h14/Nudt9/Eri3/Ago2/Tkfc/Dut/Dhx36/Mpi/Rbm10/Dis3/Blvra/Itpa/Xrn2/Upf1/Nt5c/Pfkp/Entpd5
Endog	aromatic compound catabolic process
Entpd2	aromatic compound catabolic process
Comt	aromatic compound catabolic process
Hprt	aromatic compound catabolic process
Pfkl	aromatic compound catabolic process
Eno1	aromatic compound catabolic process
Eno2	aromatic compound catabolic process
Apex1	aromatic compound catabolic process
Pfkm	aromatic compound catabolic process
Pon1	aromatic compound catabolic process
Pkm	aromatic compound catabolic process
Pdxp	aromatic compound catabolic process
Rock2	aromatic compound catabolic process
Pde12	aromatic compound catabolic process
Alkbh5	aromatic compound catabolic process
Prkaa1	aromatic compound catabolic process
Ogdh	aromatic compound catabolic process
Samhd1	aromatic compound catabolic process
Pon2	aromatic compound catabolic process
Adal	aromatic compound catabolic process
Supv3l1	aromatic compound catabolic process
Zc3h14	aromatic compound catabolic process
Nudt9	aromatic compound catabolic process
Eri3	aromatic compound catabolic process
Ago2	aromatic compound catabolic process
Tkfc	aromatic compound catabolic process
Dut	aromatic compound catabolic process
Dhx36	aromatic compound catabolic process
Mpi	aromatic compound catabolic process
Rbm10	aromatic compound catabolic process
Dis3	aromatic compound catabolic process
Blvra	aromatic compound catabolic process
Itpa	aromatic compound catabolic process
Xrn2	aromatic compound catabolic process
Upf1	aromatic compound catabolic process
Nt5c	aromatic compound catabolic process
Pfkp	aromatic compound catabolic process
Entpd5	aromatic compound catabolic process
38 proteins
Pdzd8/Camk2a/Syt1/Nsf/Esyt2/Esyt1/Rims1
Pdzd8	organelle localization by membrane tethering
Camk2a	organelle localization by membrane tethering
Syt1	organelle localization by membrane tethering
Nsf	organelle localization by membrane tethering
Esyt2	organelle localization by membrane tethering
Esyt1	organelle localization by membrane tethering
Rims1	organelle localization by membrane tethering
7 proteins
Cad/Hprt/Nme1/Impdh2/Adk/Adal/Cmpk1
Cad	glycosyl compound biosynthetic process
Hprt	glycosyl compound biosynthetic process
Nme1	glycosyl compound biosynthetic process
Impdh2	glycosyl compound biosynthetic process
Adk	glycosyl compound biosynthetic process
Adal	glycosyl compound biosynthetic process
Cmpk1	glycosyl compound biosynthetic process
7 proteins
Snca/Atp2a2/Camk2a/Pdcd6/Prkce/Syt1/Syt2/Prkcb/Git1/Nrxn3/Cadps/Fyco1/Arfgap2/Rims1/Pclo
Snca	establishment of vesicle localization
Atp2a2	establishment of vesicle localization
Camk2a	establishment of vesicle localization
Pdcd6	establishment of vesicle localization
Prkce	establishment of vesicle localization
Syt1	establishment of vesicle localization
Syt2	establishment of vesicle localization
Prkcb	establishment of vesicle localization
Git1	establishment of vesicle localization
Nrxn3	establishment of vesicle localization
Cadps	establishment of vesicle localization
Fyco1	establishment of vesicle localization
Arfgap2	establishment of vesicle localization
Rims1	establishment of vesicle localization
Pclo	establishment of vesicle localization
15 proteins
Ppef2/Sod2/Rho/Gnat1/Pde6b/Rcvrn/Guca1a/Syt1/Gnat2/Dnaja1/Stim1/Atp8a2/Phf24/Cabp4
Ppef2	detection of stimulus
Sod2	detection of stimulus
Rho	detection of stimulus
Gnat1	detection of stimulus
Pde6b	detection of stimulus
Rcvrn	detection of stimulus
Guca1a	detection of stimulus
Syt1	detection of stimulus
Gnat2	detection of stimulus
Dnaja1	detection of stimulus
Stim1	detection of stimulus
Atp8a2	detection of stimulus
Phf24	detection of stimulus
Cabp4	detection of stimulus
14 proteins
Mocs3/Scaf11/Cdk11b/Phf5a/Lyar/Aars2/Pde12/Usp39/Alkbh5/Rnf20/Rbm27/Wbp4/Zfp638/Snrpc/Map2k2/Rbm26/Zmpste24/Supv3l1/Aars/Rbm22/Zc3h14/Osgep/Eri3/Ago2/Trnt1/Dhx36/Rbm5/Rbm10/Dis3/Zcchc8/Elp3/Toe1/Sf3a3/U2af1/Xrn2/Cpsf3
Mocs3	RNA processing
Scaf11	RNA processing
Cdk11b	RNA processing
Phf5a	RNA processing
Lyar	RNA processing
Aars2	RNA processing
Pde12	RNA processing
Usp39	RNA processing
Alkbh5	RNA processing
Rnf20	RNA processing
Rbm27	RNA processing
Wbp4	RNA processing
Zfp638	RNA processing
Snrpc	RNA processing
Map2k2	RNA processing
Rbm26	RNA processing
Zmpste24	RNA processing
Supv3l1	RNA processing
Aars	RNA processing
Rbm22	RNA processing
Zc3h14	RNA processing
Osgep	RNA processing
Eri3	RNA processing
Ago2	RNA processing
Trnt1	RNA processing
Dhx36	RNA processing
Rbm5	RNA processing
Rbm10	RNA processing
Dis3	RNA processing
Zcchc8	RNA processing
Elp3	RNA processing
Toe1	RNA processing
Sf3a3	RNA processing
U2af1	RNA processing
Xrn2	RNA processing
Cpsf3	RNA processing
36 proteins
Snca	regulation of small molecule metabolic process
Comt	regulation of small molecule metabolic process
Me1	regulation of small molecule metabolic process
Sod1	regulation of small molecule metabolic process
Prkce	regulation of small molecule metabolic process
Guca1a	regulation of small molecule metabolic process
Ppp1ca	regulation of small molecule metabolic process
Ppp1cb	regulation of small molecule metabolic process
Nucb2	regulation of small molecule metabolic process
Hpca	regulation of small molecule metabolic process
Pde12	regulation of small molecule metabolic process
Prkaa1	regulation of small molecule metabolic process
Slc25a23	regulation of small molecule metabolic process
Atp2b4	regulation of small molecule metabolic process
Zmpste24	regulation of small molecule metabolic process
Pgp	regulation of small molecule metabolic process
Plcd1	regulation of small molecule metabolic process
Clybl	regulation of small molecule metabolic process
Adipor1	regulation of small molecule metabolic process
Me2	regulation of small molecule metabolic process
Ranbp2	regulation of small molecule metabolic process
Smpd3	regulation of small molecule metabolic process
Entpd5	regulation of small molecule metabolic process
23 proteins
Utrn/Ube3a/Pgrmc1/Snca/Bsn/Cdh2/Rock2/Camkv/Pak3/Nrxn3/Cacna2d2/Actn1/Pdlim5/Afg3l2/Dhx36/Dnaja3/Pclo/Adnp
Utrn	synapse organization
Ube3a	synapse organization
Pgrmc1	synapse organization
Snca	synapse organization
Bsn	synapse organization
Cdh2	synapse organization
Rock2	synapse organization
Camkv	synapse organization
Pak3	synapse organization
Nrxn3	synapse organization
Cacna2d2	synapse organization
Actn1	synapse organization
Pdlim5	synapse organization
Afg3l2	synapse organization
Dhx36	synapse organization
Dnaja3	synapse organization
Pclo	synapse organization
Adnp	synapse organization
18 proteins
Snca/Camk2a/Timm10/Timm13/Rhot1/Rhot2/Afg3l2/Agk/Timm9
Snca	mitochondrial membrane organization
Camk2a	mitochondrial membrane organization
Timm10	mitochondrial membrane organization
Timm13	mitochondrial membrane organization
Rhot1	mitochondrial membrane organization
Rhot2	mitochondrial membrane organization
Afg3l2	mitochondrial membrane organization
Agk	mitochondrial membrane organization
Timm9	mitochondrial membrane organization
9 proteins
Snca/Itgb1/Dmd/Nsf/Hpca/Fnta/Ppp3r1/Git1/Optn/Sirt2/Necab2/Ehd3
Snca	receptor metabolic process
Itgb1	receptor metabolic process
Dmd	receptor metabolic process
Nsf	receptor metabolic process
Hpca	receptor metabolic process
Fnta	receptor metabolic process
Ppp3r1	receptor metabolic process
Git1	receptor metabolic process
Optn	receptor metabolic process
Sirt2	receptor metabolic process
Necab2	receptor metabolic process
Ehd3	receptor metabolic process
12 proteins
Snca/Atp2a2/Camk2a/Prkce/Syt1/Syt2/Prkcb/Git1/Nrxn3/Cadps/Rims1/Pclo
Snca
Atp2a2	synaptic vesicle transport
[truncated: 505 more rows]
[truncated: 11 more columns]

## Sheet: Light react
		Light BP	BP	MF	Name
1	Rcvrn	response to light stimulus	regulation of transport		Recoverin (23 kDa photoreceptor cell-specific protein) (Cancer-associated retinopathy protein) (Protein CAR)	Calcium	Recoverin
	Rcvrn	detection of light stimulus	detection of light stimulus			Calcium
	Rcvrn		visual perception			Calcium
	Rcvrn		detection of stimulus			Calcium
	Rcvrn		response to light stimulus			Calcium
2	Guca1a	response to light stimulus	organophosphate metabolic process		Guanylyl cyclase-activating protein 1 (GCAP 1) (Guanylate cyclase activator 1A)	Calcium	GCAP1
	Guca1a		nucleotide metabolic process			Calcium
	Guca1a		purine-containing compound metabolic process			Calcium
	Guca1a		organonitrogen compound biosynthetic process			Calcium
	Guca1a		detection of light stimulus			Calcium
	Guca1a		visual perception			Calcium
	Guca1a		detection of stimulus			Calcium
	Guca1a		regulation of small molecule metabolic process			Calcium
	Guca1a	detection of light stimulus	organophosphate metabolic process		Guanylyl cyclase-activating protein 1 (GCAP 1) (Guanylate cyclase activator 1A)	Calcium
	Guca1a		nucleotide metabolic process			Calcium
	Guca1a		purine-containing compound metabolic process			Calcium
	Guca1a		organonitrogen compound biosynthetic process			Calcium
	Guca1a		detection of light stimulus			Calcium
	Guca1a		visual perception			Calcium
	Guca1a		detection of stimulus			Calcium
	Guca1a		regulation of small molecule metabolic process			Calcium
	Guca1a		response to light stimulus			Calcium	11
3	Cabp4	response to light stimulus	detection of light stimulus		Calcium-binding protein 4 (CaBP4)	Calcium	CaBP4
	Cabp4	camera-type eye development	visual perception			Calcium
	Cabp4	visual system development	camera-type eye development			Calcium
	Cabp4		detection of stimulus			Calcium
	Cabp4		visual system development			Calcium
	Cabp4	camera-type eye development	detection of light stimulus			Calcium
	Cabp4	detection of light stimulus	visual perception			Calcium
	Cabp4	visual system development	camera-type eye development			Calcium
	Cabp4		detection of stimulus			Calcium
4	Slc25a25	camera-type eye development	organophosphate metabolic process		Calcium-binding mitochondrial carrier protein SCaMC-2 (Small calcium-binding mitochondrial carrier protein 2) (Solute carrier family 25 member 25)	Calcium	SCaMC
	Slc25a25	visual system development	nucleotide metabolic process			Calcium
	Slc25a25		generation of precursor metabolites and energy			Calcium
	Slc25a25		energy derivation by oxidation of organic compounds			Calcium						Casz1	visual system development
	Slc25a25		purine-containing compound metabolic process			Calcium						Nr2e3	visual system development
	Slc25a25		carbohydrate derivative metabolic process			Calcium
	Slc25a25		camera-type eye development			Calcium
	Slc25a25		visual system development			Calcium
5	Fkbp8	camera-type eye development	camera-type eye development		Peptidyl-prolyl cis-trans isomerase FKBP8 (PPIase FKBP8) (EC 5.2.1.8) (38 kDa FK506-binding protein) (38 kDa FKBP) (FKBP-38) (mFKBP38) (FK506-binding protein 8) (FKBP-8) (FKBPR38) (Rotamase)	Calcium	Rotamase
	Fkbp8	visual system development	visual system development			Calcium
6	Calb1	camera-type eye development	cellular homeostasis	vitamin binding	Calbindin (Calbindin D28) (D-28K) (PCD-29) (Spot 35 protein) (Vitamin D-dependent calcium-binding protein, avian-type)	Calcium	Calbindin
	Calb1	visual system development	cation homeostasis			Calcium
	Calb1		modulation of chemical synaptic transmission			Calcium
	Calb1		anterograde trans-synaptic signaling			Calcium
	Calb1		camera-type eye development			Calcium
	Calb1		visual system development			Calcium
7	Rcn1	camera-type eye development	camera-type eye development		Reticulocalbin-1	Calcium	Reticulocalbin
	Rcn1	visual system development	visual system development			Calcium
8	Lpcat1	camera-type eye development	organophosphate metabolic process		Lysophosphatidylcholine acyltransferase 1 (LPC acyltransferase 1) (LPCAT-1) (LysoPC acyltransferase 1) (mLPCAT1) (EC 2.3.1.23) (1-acylglycerol-3-phosphate O-acyltransferase) (EC 2.3.1.51) (1-acylglycerophosphocholine O-acyltransferase) (1-alkenylglycerophosphocholine O-acyltransferase) (EC 2.3.1.25) (1-alkylglycerophosphocholine O-acetyltransferase) (EC 2.3.1.67) (Acetyl-CoA:lyso-platelet-activat…	Calcium	Acetyltransferase
	Lpcat1	visual system development	organonitrogen compound biosynthetic process			Calcium
	Lpcat1		camera-type eye development			Calcium
	Lpcat1		visual system development			Calcium
9	Gpd2	camera-type eye development	organophosphate metabolic process	oxidoreductase activity, acting on the CH-OH group of donors, NAD or NADP as acceptor	Glycerol-3-phosphate dehydrogenase, mitochondrial (GPD-M) (GPDH-M) (EC 1.1.5.3) (Protein TISP38)	Calcium	GPD
	Gpd2	visual system development	nucleotide metabolic process			Calcium
	Gpd2		carbohydrate derivative metabolic process			Calcium
	Gpd2		carbohydrate metabolic process			Calcium
	Gpd2		monosaccharide metabolic process			Calcium
	Gpd2		small molecule biosynthetic process			Calcium
	Gpd2		camera-type eye development			Calcium
	Gpd2		visual system development			Calcium
10	Itgb1	response to light stimulus	intracellular transport		Integrin beta-1 (Fibronectin receptor subunit beta) (VLA-4 subunit beta) (CD antigen CD29)	Magnesium	CD29
11	Gnat1	response to light stimulus	G protein-coupled receptor signaling pathway	G-protein beta/gamma-subunit complex binding	Guanine nucleotide-binding protein G(t) subunit alpha-1 (Transducin alpha-1 chain)	Magnesium	Transducin alpha 1
	Gnat1	camera-type eye development				Magnesium
	Gnat1	detection of light stimulus				Magnesium
	Gnat1	visual system development				Magnesium
12	Gnat2	response to light stimulus	G protein-coupled receptor signaling pathway	G-protein beta/gamma-subunit complex binding	Guanine nucleotide-binding protein G(t) subunit alpha-2 (Transducin alpha-2 chain)	Magnesium	Transducin alpha 2
	Gnat2	camera-type eye development	cellular homeostasis	GTPase activity		Magnesium
	Gnat2	detection of light stimulus	cation homeostasis			Magnesium
	Gnat2	visual system development	detection of light stimulus			Magnesium
	Gnat2		visual perception			Magnesium
	Gnat2		camera-type eye development			Magnesium
	Gnat2		detection of stimulus			Magnesium
	Gnat2					Magnesium
	Gnat2		visual system development			Magnesium
	Gnat2		response to light stimulus			Magnesium
13	Atp8a2	response to light stimulus	regulation of transport	magnesium ion binding	Phospholipid-transporting ATPase IB (EC 7.6.2.1) (ATPase class I type 8A member 2) (P4-ATPase flippase complex alpha subunit ATP8A2)	Magnesium	ATPase
	Atp8a2	visual system development	detection of light stimulus			Magnesium
	Atp8a2		visual perception			Magnesium
	Atp8a2		camera-type eye development			Magnesium
	Atp8a2		detection of stimulus			Magnesium
	Atp8a2		visual system development			Magnesium
	Atp8a2		response to light stimulus			Magnesium
14	Prkaa1	response to light stimulus	organophosphate metabolic process	protein C-terminus binding	5'-AMP-activated protein kinase catalytic subunit alpha-1 (AMPK subunit alpha-1) (EC 2.7.11.1) (Acetyl-CoA carboxylase kinase) (ACACA kinase) (EC 2.7.11.27) (Hydroxymethylglutaryl-CoA reductase kinase) (HMGCR kinase) (EC 2.7.11.31) (Tau-protein kinase PRKAA1) (EC 2.7.11.26)	Magnesium	ACACA
	Prkaa1		nucleotide metabolic process			Magnesium
	Prkaa1		generation of precursor metabolites and energy			Magnesium
	Prkaa1		intracellular transport			Magnesium
	Prkaa1		protein-containing complex assembly			Magnesium
	Prkaa1		cellular localization			Magnesium
	Prkaa1		purine-containing compound metabolic process			Magnesium
	Prkaa1		regulation of transport			Magnesium
	Prkaa1		vesicle-mediated transport			Magnesium
	Prkaa1		carbohydrate derivative metabolic process			Magnesium
	Prkaa1		organonitrogen compound biosynthetic process			Magnesium
	Prkaa1		cellular homeostasis			Magnesium
	Prkaa1		peptide transport			Magnesium
	Prkaa1		amide transport			Magnesium
	Prkaa1		regulation of cellular localization			Magnesium
	Prkaa1		carbohydrate metabolic process			Magnesium
	Prkaa1		mitochondrion organization			Magnesium
	Prkaa1		protein transport			Magnesium
	Prkaa1		response to inorganic substance			Magnesium
	Prkaa1		monosaccharide metabolic process			Magnesium
	Prkaa1		small molecule biosynthetic process			Magnesium
	Prkaa1		pyruvate metabolic process			Magnesium
	Prkaa1		establishment of protein localization to mitochondrion			Magnesium
	Prkaa1		pyruvate biosynthetic process			Magnesium
	Prkaa1		protein targeting to mitochondrion			Magnesium
	Prkaa1		response to nitrogen compound			Magnesium
	Prkaa1		response to organonitrogen compound			Magnesium
	Prkaa1		aromatic compound catabolic process			Magnesium
	Prkaa1		regulation of small molecule metabolic process			Magnesium
	Prkaa1		cellular nitrogen compound catabolic process			Magnesium
	Prkaa1		heterocycle catabolic process			Magnesium
	Prkaa1		cellular response to hormone stimulus			Magnesium
	Prkaa1		regulation of organelle organization			Magnesium
	Prkaa1		ribonucleoprotein complex biogenesis			Magnesium
	Prkaa1		response to light stimulus			Magnesium
15	Dhx36	response to light stimulus	protein-containing complex assembly	magnesium ion binding	ATP-dependent DNA/RNA helicase DHX36 (EC 3.6.4.13) (DEAD/H box polypeptide 36) (DEAH box protein 36) (MLE-like protein 1) (RNA helicase associated with AU-rich element ARE)	Magnesium	Helicase
	Dhx36		cellular localization	catalytic activity, acting on RNA		Magnesium
	Dhx36		regulation of transport			Magnesium
	Dhx36		organonitrogen compound biosynthetic process			Magnesium
	Dhx36		peptide transport			Magnesium
	Dhx36		amide transport			Magnesium
	Dhx36		regulation of cellular localization			Magnesium
	Dhx36		protein transport			Magnesium
	Dhx36		response to inorganic substance			Magnesium
	Dhx36		peptide metabolic process			Magnesium
	Dhx36		response to nitrogen compound			Magnesium
	Dhx36		response to organonitrogen compound			Magnesium
	Dhx36		response to organonitrogen compound			Magnesium
	Dhx36		aromatic compound catabolic process			Magnesium
	Dhx36		RNA processing			Magnesium
	Dhx36		synapse organization			Magnesium
	Dhx36		cellular nitrogen compound catabolic process			Magnesium
	Dhx36		heterocycle catabolic process			Magnesium
	Dhx36		regulation of organelle organization			Magnesium
	Dhx36		response to light stimulus			Magnesium
16	Atp8a2	camera-type eye development	regulation of transport	magnesium ion binding	Phospholipid-transporting ATPase IB (EC 7.6.2.1) (ATPase class I type 8A member 2) (P4-ATPase flippase complex alpha subunit ATP8A2)	Magnesium	ATPase
	Atp8a2	detection of light stimulus	detection of light stimulus			Magnesium
	Atp8a2		visual perception			Magnesium
	Atp8a2		camera-type eye development			Magnesium
	Atp8a2		detection of stimulus			Magnesium
	Atp8a2		visual system development			Magnesium
	Atp8a2		response to light stimulus			Magnesium
17	Atp1a2	response to light stimulus	organophosphate metabolic process	chaperone binding	Sodium/potassium-transporting ATPase subunit alpha-2 (Na(+)/K(+) ATPase alpha-2 subunit) (EC 7.2.2.13) (Na(+)/K(+) ATPase alpha(+) subunit) (Sodium pump subunit alpha-2)	Magnesium;Potassium;Sodium	ATPase
	Atp1a2		nucleotide metabolic process	ATPase activity, coupled to transmembrane movement of ions, phosphorylative mechanism		Magnesium;Potassium;Sodium
	Atp1a2		purine-containing compound metabolic process			Magnesium;Potassium;Sodium
	Atp1a2		regulation of transport			Magnesium;Potassium;Sodium
	Atp1a2		carbohydrate derivative metabolic process			Magnesium;Potassium;Sodium
	Atp1a2		cellular homeostasis			Magnesium;Potassium;Sodium
	Atp1a2		cation homeostasis			Magnesium;Potassium;Sodium
	Atp1a2		regulation of neurotransmitter levels			Magnesium;Potassium;Sodium
	Atp1a2		circulatory system process			Magnesium;Potassium;Sodium
	Atp1a2		cellular response to hormone stimulus			Magnesium;Potassium;Sodium
	Atp1a2		response to light stimulus			Magnesium;Potassium;Sodium		9
18	Ppp1ca	response to light stimulus	generation of precursor metabolites and energy	phosphatase activity	Serine/threonine-protein phosphatase PP1-alpha catalytic subunit (PP-1A) (EC 3.1.3.16)	Manganese	Prot phosphatase
	Ppp1ca		energy derivation by oxidation of organic compounds			Manganese
	Ppp1ca		organonitrogen compound biosynthetic process			Manganese
	Ppp1ca		protein dephosphorylation			Manganese
	Ppp1ca		dephosphorylation			Manganese
	Ppp1ca		carbohydrate metabolic process			Manganese
	Ppp1ca		response to inorganic substance			Manganese
	Ppp1ca		monosaccharide metabolic process			Manganese
	Ppp1ca		peptide metabolic process			Manganese
	Ppp1ca		regulation of small molecule metabolic process			Manganese
	Ppp1ca		response to light stimulus			Manganese
19	Ppp1cb	response to light stimulus	generation of precursor metabolites and energy	phosphatase activity	Serine/threonine-protein phosphatase PP1-beta catalytic subunit (PP-1B) (EC 3.1.3.16) (EC 3.1.3.53)	Manganese	Prot phosphatase
	Ppp1cb		energy derivation by oxidation of organic compounds			Manganese
	Ppp1cb		protein dephosphorylation			Manganese
	Ppp1cb		dephosphorylation			Manganese
	Ppp1cb		carbohydrate metabolic process			Manganese
	Ppp1cb		monosaccharide metabolic process			Manganese
	Ppp1cb		regulation of small molecule metabolic process			Manganese
	Ppp1cb		response to light stimulus			Manganese
20	Ppp1cc	response to light stimulus	intracellular transport	phosphatase activity	Serine/threonine-protein phosphatase PP1-gamma catalytic subunit (PP-1G) (EC 3.1.3.16) (Protein phosphatase 1C catalytic subunit)	Manganese	Prot phosphatase
	Ppp1cc		cellular localization	protein C-terminus binding		Manganese
	Ppp1cc		regulation of transport			Manganese
	Ppp1cc		protein dephosphorylation			Manganese
	Ppp1cc		regulation of cellular localization			Manganese
	Ppp1cc		dephosphorylation			Manganese
21	Slc1a3	response to light stimulus	response to light stimulus			Manganese		3
	Slc1a3		generation of precursor metabolites and energy	amino acid binding	Excitatory amino acid transporter 1 (Glial high affinity glutamate transporter) (High-affinity neuronal glutamate transporter) (GluT-1) (Sodium-dependent glutamate/aspartate transporter 1) (GLAST-1) (Solute carrier family 1 member 3)	Potassium;Sodium	GLAST
	Slc1a3		energy derivation by oxidation of organic compounds			Potassium;Sodium
	Slc1a3		mitochondrial transmembrane transport			Potassium;Sodium
	Slc1a3		organonitrogen compound biosynthetic process			Potassium;Sodium
	Slc1a3		modulation of chemical synaptic transmission			Potassium;Sodium
	Slc1a3		response to inorganic substance			Potassium;Sodium
	Slc1a3		anterograde trans-synaptic signaling			Potassium;Sodium
	Slc1a3		small molecule biosynthetic process			Potassium;Sodium
	Slc1a3		response to nitrogen compound			Potassium;Sodium
	Slc1a3		response to organonitrogen compound			Potassium;Sodium
22	Gpx1	response to light stimulus	regulation of neurotransmitter levels		Glutathione peroxidase 1 (GPx-1) (GSHPx-1) (EC 1.11.1.9) (Cellular glutathione peroxidase) (Selenium-dependent glutathione peroxidase 1)	Selenium	GPx1	1
23	Pde6b	response to light stimulus	cellular homeostasis		Rod cGMP-specific 3',5'-cyclic phosphodiesterase subunit beta (GMP-PDE beta) (EC 3.1.4.35)	Unknown	PDE	1
	Pde6b	camera-type eye development	G protein-coupled receptor signaling pathway
	Pde6b	detection of light stimulus	response to nitrogen compound			Unknown
	Pde6b	visual system development	response to organonitrogen compound			Unknown
	Pde1b	response to light stimulus	regulation of neurotransmitter levels		Calcium/calmodulin-dependent 3',5'-cyclic nucleotide phosphodiesterase 1B (Cam-PDE 1B) (EC 3.1.4.17) (63 kDa Cam-PDE)	Unknown
24	Cryaa	response to light stimulus			Alpha-crystallin A chain	Zinc	A crystallin A
	Cryaa	camera-type eye development	protein-containing complex assembly			Zinc
	Cryaa	visual system development	mitochondrion organization			Zinc
	Cryaa		response to inorganic substance			Zinc
25	Mta1	response to light stimulus	protein folding			Zinc
26	Rho	camera-type eye development	response to light stimulus		Metastasis-associated protein MTA1	Zinc	MTA1
	Rho	response to light stimulus	G protein-coupled receptor signaling pathway	vitamin binding	Rhodopsin	Zinc
	Rho	detection of light stimulus				Zinc
	Rho	visual system development				Zinc
27	Cryab	camera-type eye development				Zinc
	Cryab	visual system development	intracellular transport		Alpha-crystallin B chain (Alpha(B)-crystallin) (P23)	Zinc	A crystallin B
	Cryab		protein-containing complex assembly			Zinc
	Cryab		cellular localization			Zinc
	Cryab		regulation of transport			Zinc
	Cryab		regulation of cellular localization			Zinc
	Cryab		response to inorganic substance			Zinc
28	Rorb	camera-type eye development	protein folding			Zinc
	Rorb	visual system development			Nuclear receptor ROR-beta (Nuclear receptor RZR-beta) (Nuclear receptor subfamily 1 group F member 2) (Retinoid-related orphan receptor-beta)	Zinc	N receptor
	Rorb	visual perception				Zinc
29	Casz1	camera-type eye development				Zinc
	Casz1	visual system development			Zinc finger protein castor homolog 1 (Castor-related protein)	Zinc
30	Nr2e3	camera-type eye development				Zinc
	Nr2e3	visual system development			Photoreceptor-specific nuclear receptor (Nuclear receptor subfamily 2 group E member 3) (Retina-specific nuclear receptor)	Zinc
31	Ring1	camera-type eye development				Zinc
	Ring1	visual system development			E3 ubiquitin-protein ligase RING1 (EC 2.3.2.27) (Polycomb complex protein RING1) (RING finger protein 1) (RING-type E3 ubiquitin transferase RING1) (Transcription repressor Ring1A)	Zinc	8
						Zinc
RPE microvilli
Q91ZQ5	RPE65	Retinal pigment epithelium-specific 65 kDa protein, retinoid isomerohydrolase	RPE65_MOUSE		Retinoid isomerohydrolase (EC 3.1.1.64) (All-trans-retinyl-palmitate hydrolase) (Lutein isomerase) (Meso-zeaxanthin isomerase) (EC 5.3.3.22) (Retinal pigment epithelium-specific 65 kDa protein) (Retinol isomerase)	Iron	--	Iron	Y	N	Y	N	Y	2	--	cytoplasm [GO:0005737]; nucleus [GO:0005634]; polysome [GO:0005844]	--	mRNA binding [GO:0003729]	--
P17182	Eno1	organophosphate metabolic process	Eno1	lyase activity	Alpha-enolase (EC 4.2.1.11) (2-phospho-D-glycerate hydro-lyase) (Enolase 1) (Non-neural enolase) (NNE)	Magnesium	Magnesium	Magnesium	--	Magnesium	Y	Y	Y	Y	Y	3	SUBCELLULAR LOCATION: Cytoplasm {ECO:0000250}. Cell membrane {ECO:0000250}. Note=Can translocate to the plasma membrane in either the homodimeric (alpha/alpha) or heterodimeric (alpha/gamma) form (By similarity). ENO1 is localized to the M-band. {ECO:0000250, ECO:0000269|PubMed:11229603}.	cell cortex region [GO:0099738]; cell surface [GO:0009986]; cytoplasm [GO:0005737]; cytosol [GO:0005829]; extrinsic component of plasma membrane [GO:0019897]; growth cone [GO:0030426]; membrane [GO:0016020]; membrane raft [GO:0045121]; myelin sheath [GO:0043209]; neuron projection [GO:0043005]; phosphopyruvate hydratase complex [GO:0000015]; plasma membrane [GO:0005886]; synaptic membrane [GO:009…	canonical glycolysis [GO:0061621]; cellular response to interleukin-7 [GO:0098761]; glycolytic process [GO:0006096]; in utero embryonic development [GO:0001701]; positive regulation of binding [GO:0051099]; regulation of vacuole fusion, non-autophagic [GO:0032889]	DNA-binding transcription repressor activity, RNA polymerase II-specific [GO:0001227]; enzyme binding [GO:0019899]; GTPase binding [GO:0051020]; heat shock protein binding [GO:0031072]; identical protein binding [GO:0042802]; magnesium ion binding [GO:0000287]; phosphopyruvate hydratase activity [GO:0004634]; protein-containing complex binding [GO:0044877]; protein homodimerization activity [GO:0…	--
	Eno2	nucleotide metabolic process		heat shock protein binding	Gamma-enolase (EC 4.2.1.11) (2-phospho-D-glycerate hydro-lyase) (Enolase 2) (Neural enolase) (Neuron-specific enolase) (NSE)	Magnesium
Q9WVT6	Cah14				Carbonic anhydrase 14 (EC 4.2.1.1) (Carbonate dehydratase XIV) (Carbonic anhydrase XIV) (CA-XIV)	Zinc	Mouse	Q9WVT6	CAH14_MOUSE		Zinc	Zinc	--	Zinc	Y	Y	Y	Y	Y	3	SUBCELLULAR LOCATION: Membrane {ECO:0000305}; Single-pass type I membrane protein {ECO:0000305}.	integral component of membrane [GO:0016021]; plasma membrane [GO:0005886]	carbon dioxide transport [GO:0015670]; one-carbon metabolic process [GO:0006730]; regulation of pH [GO:0006885]	carbonate dehydratase activity [GO:0004089]; hydro-lyase activity [GO:0016836]; zinc ion binding [GO:0008270]	--
P06685	At1a1	Na,K-transporting ATPase α1 chain	Q8VDN2	Rat	Sodium/potassium-transporting ATPase subunit alpha-1 (Na(+)/K(+) ATPase alpha-1 subunit) (EC 7.2.2.13) (Sodium pump subunit alpha-1)	Magnesium;Potassium;Sodium	--	Magnesium;Potassium;Sodium	--	Magnesium;Potassium;Sodium	Y	Y	Y	Y	Y	3	SUBCELLULAR LOCATION: Cell membrane, sarcolemma {ECO:0000250|UniProtKB:P05023}; Multi-pass membrane protein {ECO:0000255}.	apical plasma membrane [GO:0016324]; basolateral plasma membrane [GO:0016323]; caveola [GO:0005901]; endoplasmic reticulum [GO:0005783]; endosome [GO:0005768]; Golgi apparatus [GO:0005794]; integral component of membrane [GO:0016021]; intercalated disc [GO:0014704]; lateral plasma membrane [GO:0016328]; membrane [GO:0016020]; membrane raft [GO:0045121]; myelin sheath [GO:0043209]; organelle membr…	cellular potassium ion homeostasis [GO:0030007]; cellular response to mechanical stimulus [GO:0071260]; cellular response to steroid hormone stimulus [GO:0071383]; cellular sodium ion homeostasis [GO:0006883]; membrane hyperpolarization [GO:0060081]; membrane repolarization [GO:0086009]; negative regulation of glucocorticoid biosynthetic process [GO:0031947]; negative regulation of heart contract…	ADP binding [GO:0043531]; ankyrin binding [GO:0030506]; ATP binding [GO:0005524]; chaperone binding [GO:0051087]; phosphatase activity [GO:0016791]; phosphatidylinositol 3-kinase binding [GO:0043548]; potassium ion binding [GO:0030955]; protein domain specific binding [GO:0019904]; protein heterodimerization activity [GO:0046982]; protein kinase binding [GO:0019901]; sodium:potassium-exchanging A…	--
P52480	Kpym	Pyruvate kinase, M2 isozyme	KPYM_MOUSE	Mouse	Pyruvate kinase PKM (EC 2.7.1.40) (Pyruvate kinase muscle isozyme)	Magnesium;Potassium	Magnesium;Potassium	Magnesium;Potassium	--	Magnesium;Potassium	Y	Y	Y	Y	Y	3	SUBCELLULAR LOCATION: Cytoplasm {ECO:0000250|UniProtKB:P14618}. Nucleus {ECO:0000250|UniProtKB:P14618}. Note=Translocates to the nucleus in response to different apoptotic stimuli. Nuclear translocation is sufficient to induce cell death that is caspase independent, isoform-specific and independent of its enzymatic activity. {ECO:0000250|UniProtKB:P14618}.	cilium [GO:0005929]; collagen-containing extracellular matrix [GO:0062023]; cytoplasm [GO:0005737]; cytosol [GO:0005829]; mitochondrion [GO:0005739]; myelin sheath [GO:0043209]; nucleus [GO:0005634]; photoreceptor inner segment [GO:0001917]; pyruvate kinase complex [GO:1902912]; rough endoplasmic reticulum [GO:0005791]	animal organ regeneration [GO:0031100]; ATP biosynthetic process [GO:0006754]; cellular response to insulin stimulus [GO:0032869]; glucose metabolic process [GO:0006006]; glycolytic process [GO:0006096]; liver development [GO:0001889]; positive regulation of cytoplasmic translation [GO:2000767]; positive regulation of sprouting angiogenesis [GO:1903672]; programmed cell death [GO:0012501]; pyruva…	ADP binding [GO:0043531]; ATP binding [GO:0005524]; identical protein binding [GO:0042802]; kinase activity [GO:0016301]; magnesium ion binding [GO:0000287]; mRNA binding [GO:0003729]; potassium ion binding [GO:0030955]; pyruvate kinase activity [GO:0004743]; thyroid hormone binding [GO:0070324]	--
P43406	Itav	Vitronectin receptor α subunit (integrin αv)	--	Mouse	Integrin alpha-V (Vitronectin receptor subunit alpha) (CD antigen CD51) [Cleaved into: Integrin alpha-V heavy chain; Integrin alpha-V light chain]	Calcium	--	Calcium	--	Calcium	N	N	Y	Y	N	2	SUBCELLULAR LOCATION: Cell membrane; Single-pass type I membrane protein. Cell junction, focal adhesion {ECO:0000250|UniProtKB:P06756}.	alphav-beta3 integrin-HMGB1 complex [GO:0035868]; alphav-beta3 integrin-IGF-1-IGF1R complex [GO:0035867]; cell surface [GO:0009986]; cytosol [GO:0005829]; external side of plasma membrane [GO:0009897]; filopodium membrane [GO:0031527]; focal adhesion [GO:0005925]; integrin alphav-beta3 complex [GO:0034683]; integrin alphav-beta5 complex [GO:0034684]; integrin alphav-beta6 complex [GO:0034685]; in…	angiogenesis [GO:0001525]; apolipoprotein A-I-mediated signaling pathway [GO:0038027]; apoptotic cell clearance [GO:0043277]; blood vessel development [GO:0001568]; calcium ion transmembrane transport [GO:0070588]; cell adhesion [GO:0007155]; cell adhesion mediated by integrin [GO:0033627]; cell-matrix adhesion [GO:0007160]; cell migration [GO:0016477]; cell-substrate adhesion [GO:0031589]; detec…	C-X3-C chemokine binding [GO:0019960]; extracellular matrix binding [GO:0050840]; extracellular matrix protein binding [GO:1990430]; fibroblast growth factor binding [GO:0017134]; fibronectin binding [GO:0001968]; insulin-like growth factor I binding [GO:0031994]; integrin binding [GO:0005178]; metal ion binding [GO:0046872]; neuregulin binding [GO:0038132]; protease binding [GO:0002020]; signali…	--

## Sheet: Prot_alpha
ABCR		ATP binding transporter gene	--
RBP1		Retinol binding protein 1	--
RBP3		Retinoid binding protein 3	--
RDH10		Retinol dehydrogenase 10	--
RDH11		Retinol dehydrogenase 11	--
RDH12		Retinol dehydrogenase 12	--
RDH14		Retinol dehydrogenase 14	--
RDH5		Retinol dehydrogenase 5	--
RDH8		Retinol dehydrogenase 8	--
Anxa1		Annexin A1 (Annexin I) (Annexin-1) (Calpactin II) (Calpactin-2) (Chromobindin-9) (Lipocortin I) (Phospholipase A2 inhibitory protein) (p35)	Calcium
C2cd5	6	C2 domain-containing protein 5 (138 kDa C2 domain-containing phosphoprotein)	Calcium
Cabp4		Calcium-binding protein 4 (CaBP4)	Calcium
Cacna2d1	4	Voltage-dependent calcium channel subunit alpha-2/delta-1 (Voltage-gated calcium channel subunit alpha-2/delta-1) [Cleaved into: Voltage-dependent calcium channel subunit alpha-2-1; Voltage-dependent calcium channel subunit delta-1]	Calcium
Cacna2d2	4	Voltage-dependent calcium channel subunit alpha-2/delta-2 (Protein ducky) (Voltage-gated calcium channel subunit alpha-2/delta-2) [Cleaved into: Voltage-dependent calcium channel subunit alpha-2-2; Voltage-dependent calcium channel subunit delta-2]	Calcium
Cadps	9	Calcium-dependent secretion activator 1 (Calcium-dependent activator protein for secretion 1) (CAPS-1)	Calcium
Calb1	3	Calbindin (Calbindin D28) (D-28K) (PCD-29) (Spot 35 protein) (Vitamin D-dependent calcium-binding protein, avian-type)	Calcium
Calb2	3	Calretinin (CR)	Calcium		?
Cdh2	6	Cadherin-2 (Neural cadherin) (N-cadherin) (CD antigen CD325)	Calcium
Col2a1	2	Collagen alpha-1(II) chain (Alpha-1 type II collagen) [Cleaved into: Collagen alpha-1(II) chain; Chondrocalcin]	Calcium
Dst	2	Dystonin (Bullous pemphigoid antigen 1) (BPA) (Dystonia musculorum protein) (Hemidesmosomal plaque protein) (Microtubule actin cross-linking factor 2)	Calcium
Ehd1	8	EH domain-containing protein 1 (PAST homolog 1) (mPAST1)	Calcium
Ehd3	9	EH domain-containing protein 3	Calcium
Ehd4	5	EH domain-containing protein 4 (PAST homolog 2) (mPAST2)	Calcium
Eps15l1	1	Epidermal growth factor receptor substrate 15-like 1 (Epidermal growth factor receptor pathway substrate 15-related sequence) (Eps15-rs) (Eps15-related protein) (Eps15R)	Calcium
Esyt1	1	Extended synaptotagmin-1 (E-Syt1) (Membrane-bound C2 domain-containing protein)	Calcium
Esyt2	2	Extended synaptotagmin-2 (E-Syt2)	Calcium
Fga	6	Fibrinogen alpha chain [Cleaved into: Fibrinopeptide A; Fibrinogen alpha chain]	Calcium
Gas6		Calcium;Disulfide bond;EGF-like domain;Gamma-carboxyglutamic acid;Glycoprotein;Growth regulation;Metal-binding;Phosphoprotein;Reference proteome;Repeat;Secreted;Signal	Calcium
Gns	1	N-acetylglucosamine-6-sulfatase (EC 3.1.6.14) (Glucosamine-6-sulfatase) (G6S)	Calcium
Gpd2	6	Glycerol-3-phosphate dehydrogenase, mitochondrial (GPD-M) (GPDH-M) (EC 1.1.5.3) (Protein TISP38)	Calcium
Gsn	3	Gelsolin (Actin-depolymerizing factor) (ADF) (Brevin)	Calcium
Guca1a	5	Guanylyl cyclase-activating protein 1 (GCAP 1) (Guanylate cyclase activator 1A)	Calcium
Hpca	12	Neuron-specific calcium-binding protein hippocalcin	Calcium
Hspb11	4	Intraflagellar transport protein 25 homolog (Heat shock protein beta-11) (Hspb11) (Placental protein 25) (PP25)	Calcium
Hspg2	1	Basement membrane-specific heparan sulfate proteoglycan core protein (HSPG) [Cleaved into: Endorepellin; LG3 peptide]	Calcium
Lman2	6	Vesicular integral-membrane protein VIP36 (Lectin mannose-binding 2) (Vesicular integral-membrane protein 36) (VIP36)	Calcium
Lpcat1	2	Lysophosphatidylcholine acyltransferase 1 (LPC acyltransferase 1) (LPCAT-1) (LysoPC acyltransferase 1) (mLPCAT1) (EC 2.3.1.23) (1-acylglycerol-3-phosphate O-acyltransferase) (EC 2.3.1.51) (1-acylglycerophosphocholine O-acyltransferase) (1-alkenylglycerophosphocholine O-acyltransferase) (EC 2.3.1.25) (1-alkylglycerophosphocholine O-acetyltransferase) (EC 2.3.1.67) (Acetyl-CoA:lyso-platelet-activat…	Calcium
Micu1	5	Calcium uptake protein 1, mitochondrial (Calcium-binding atopy-related autoantigen 1 homolog)	Calcium
Micu3	1	Calcium uptake protein 3, mitochondrial (EF-hand domain-containing family member A2)	Calcium
Myof	2	Myoferlin (Fer-1-like protein 3)	Calcium
Necab2	6	N-terminal EF-hand calcium-binding protein 2 (EF-hand calcium-binding protein 2) (Neuronal calcium-binding protein 2)	Calcium
Nrxn3	7	Neurexin-3 (Neurexin III-alpha) (Neurexin-3-alpha)	Calcium
Nucb2	4	Nucleobindin-2 (DNA-binding protein NEFA) (Prepronesfatin) [Cleaved into: Nesfatin-1]	Calcium
Ogdh	9	2-oxoglutarate dehydrogenase, mitochondrial (EC 1.2.4.2) (2-oxoglutarate dehydrogenase complex component E1) (OGDC-E1) (Alpha-ketoglutarate dehydrogenase)	Calcium
Pitpnm1	2	Membrane-associated phosphatidylinositol transfer protein 1 (Drosophila retinal degeneration B homolog 1) (RdgB1) (Mpt-1) (Phosphatidylinositol transfer protein, membrane-associated 1) (PITPnm 1) (Pyk2 N-terminal domain-interacting receptor 2) (NIR-2)	Calcium
Pitpnm3	3	Membrane-associated phosphatidylinositol transfer protein 3 (Phosphatidylinositol transfer protein, membrane-associated 3) (PITPnm 3) (Pyk2 N-terminal domain-interacting receptor 1) (NIR-1)	Calcium
Plcd1	6	1-phosphatidylinositol 4,5-bisphosphate phosphodiesterase delta-1 (EC 3.1.4.11) (Phosphoinositide phospholipase C-delta-1) (Phospholipase C-delta-1) (PLC-delta-1)	Calcium
Plcd3	2	1-phosphatidylinositol 4,5-bisphosphate phosphodiesterase delta-3 (EC 3.1.4.11) (Phosphoinositide phospholipase C-delta-3) (Phospholipase C-delta-3) (PLC-delta-3)	Calcium
Plch2	4	1-phosphatidylinositol 4,5-bisphosphate phosphodiesterase eta-2 (EC 3.1.4.11) (Phosphoinositide phospholipase C-eta-2) (Phosphoinositide phospholipase C-like 4) (PLC-L4) (Phospholipase C-like protein 4) (Phospholipase C-eta-2) (PLC-eta2)	Calcium
Pon1	3	Serum paraoxonase/arylesterase 1 (PON 1) (EC 3.1.1.2) (EC 3.1.1.81) (EC 3.1.8.1) (Aromatic esterase 1) (A-esterase 1) (Serum aryldialkylphosphatase 1)	Calcium
Ppp3r1	10	Calcineurin subunit B type 1 (Protein phosphatase 2B regulatory subunit 1) (Protein phosphatase 3 regulatory subunit B alpha isoform 1)	Calcium
ProS1			Calcium
Rcvrn	2	Recoverin (23 kDa photoreceptor cell-specific protein) (Cancer-associated retinopathy protein) (Protein CAR)	Calcium
Rhot1	6	Mitochondrial Rho GTPase 1 (MIRO-1) (EC 3.6.5.-) (Ras homolog gene family member T1)	Calcium
Rhot2	3	Mitochondrial Rho GTPase 2 (MIRO-2) (EC 3.6.5.-) (Ras homolog gene family member T2)	Calcium
Scgn	3	Secretagogin	Calcium
Slc25a12	3	Calcium-binding mitochondrial carrier protein Aralar1 (Mitochondrial aspartate glutamate carrier 1) (Solute carrier family 25 member 12)	Calcium
Slc25a23	10	Calcium-binding mitochondrial carrier protein SCaMC-3 (Small calcium-binding mitochondrial carrier protein 3) (Solute carrier family 25 member 23)	Calcium
Slc25a25	8	Calcium-binding mitochondrial carrier protein SCaMC-2 (Small calcium-binding mitochondrial carrier protein 2) (Solute carrier family 25 member 25)	Calcium
Sri	6	Sorcin	Calcium
Stim1	3	Stromal interaction molecule 1	Calcium
Syt1	9	Synaptotagmin-1 (Synaptotagmin I) (SytI) (p65)	Calcium
Syt2	7	Synaptotagmin-2 (Inositol polyphosphate-binding protein) (IP4-binding protein) (IP4BP) (Synaptotagmin II) (SytII)	Calcium
Tgm2	5	Protein-glutamine gamma-glutamyltransferase 2 (EC 2.3.2.13) (Tissue transglutaminase) (Transglutaminase C) (TG(C)) (TGC) (TGase C) (Transglutaminase-2) (TGase-2)	Calcium
Vsnl1	6	Visinin-like protein 1 (VILIP) (Neural visinin-like protein 1) (NVL-1) (NVP-1)	Calcium
Mipep	4	Mitochondrial intermediate peptidase (MIP) (EC 3.4.24.59)	Calcium;Cobalt;Iron;Magnesium;Manganese;Zinc	Cobalt	Iron	Magenesium	Manganese	Zinc	1
Alb	3	Albumin	Calcium;Copper;Zinc	Copper	Zinc				2
Atp2a2		Sarcoplasmic/endoplasmic reticulum calcium ATPase 2 (SERCA2) (SR Ca(2+)-ATPase 2) (EC 7.2.2.10) (Calcium pump 2) (Calcium-transporting ATPase sarcoplasmic reticulum type, slow twitch skeletal muscle isoform) (Endoplasmic reticulum class 1/2 Ca(2+) ATPase)	Calcium;Magnesium	Magnesium					3
Atp2b1	3	Plasma membrane calcium-transporting ATPase 1 (EC 7.2.2.10) (Plasma membrane calcium ATPase isoform 1) (PMCA1) (Plasma membrane calcium pump isoform 1)	Calcium;Magnesium	Magnesium					4
Atp2b4	6	Plasma membrane calcium-transporting ATPase 4 (PMCA4) (EC 7.2.2.10)	Calcium;Magnesium	Magnesium					5
Pdcd6	7	Programmed cell death protein 6 (ALG-257) (Apoptosis-linked gene 2 protein) (ALG-2) (PMP41)	Calcium;Magnesium	Magnesium					6
Tkt	4	Transketolase (TK) (EC 2.2.1.1) (P68)	Calcium;Magnesium	Magnesium					7
Ppef2		Serine/threonine-protein phosphatase with EF-hands 2 (PPEF-2) (EC 3.1.3.16)	Calcium;Manganese	Manganese					8
Slc8a1	4	Sodium/calcium exchanger 1 (Na(+)/Ca(2+)-exchange protein 1) (Solute carrier family 8 member 1)	Calcium;Sodium	Sodium					9
Calr	9	Calreticulin (CRP55) (Calregulin) (Endoplasmic reticulum resident protein 60) (ERp60) (HACBP)	Calcium;Zinc	Zinc					10
Dmd	7	Dystrophin	Calcium;Zinc	Zinc					11
Pclo	7	Protein piccolo (Aczonin) (Brain-derived HLMN protein) (Multidomain presynaptic cytomatrix protein)	Calcium;Zinc	Zinc					12
Prkcb	9	Protein kinase C beta type (PKC-B) (PKC-beta) (EC 2.7.11.13)	Calcium;Zinc	Zinc					13
Rph3a	4	Rabphilin-3A (Exophilin-1)	Calcium;Zinc	Zinc					14
Mcee	5	Methylmalonyl-CoA epimerase, mitochondrial (EC 5.1.99.1) (DL-methylmalonyl-CoA racemase)	Cobalt
Tkfc	9	Triokinase/FMN cyclase (Bifunctional ATP-dependent dihydroxyacetone kinase/FAD-AMP lyase (cyclizing)) [Includes: ATP-dependent dihydroxyacetone kinase (DHA kinase) (EC 2.7.1.28) (EC 2.7.1.29) (Glycerone kinase) (Triokinase) (Triose kinase); FAD-AMP lyase (cyclizing) (EC 4.6.1.15) (FAD-AMP lyase (cyclic FMN forming)) (FMN cyclase)]	Cobalt;Magnesium;Manganese	Magnesium	Manganese				15
Atox1	2	Copper transport protein ATOX1 (Metal transport protein ATX1)	Copper
Cp	2	Ceruloplasmin (EC 1.16.3.1) (Ferroxidase)	Copper
Snca	21	Alpha-synuclein (Non-A beta component of AD amyloid) (Non-A4 component of amyloid precursor) (NACP)	Copper	Zinc					16
Heph	2	Hephaestin (EC 1.-.-.-)	Copper;Iron	Iron					17
Ccs		Copper chaperone for superoxide dismutase (Superoxide dismutase copper chaperone)	Copper;Zinc	Zinc					18
Sod1	6	Superoxide dismutase [Cu-Zn] (EC 1.15.1.1)	Copper;Zinc	Zinc					19
Abat	7	4-aminobutyrate aminotransferase, mitochondrial (EC 2.6.1.19) ((S)-3-amino-2-methylpropionate transaminase) (EC 2.6.1.22) (GABA aminotransferase) (GABA-AT) (Gamma-amino-N-butyrate transaminase) (GABA transaminase) (GABA-T) (L-AIBAT)	Iron
Aco1	5	Cytoplasmic aconitate hydratase (Aconitase) (EC 4.2.1.3) (Citrate hydro-lyase) (Iron regulatory protein 1) (IRP1) (Iron-responsive element-binding protein 1) (IRE-BP 1)	Iron
Aco2	3	Aconitate hydratase, mitochondrial (Aconitase) (EC 4.2.1.3) (Citrate hydro-lyase)	Iron
Alkbh5	4	RNA demethylase ALKBH5 (EC 1.14.11.-) (Alkylated DNA repair protein alkB homolog 5) (Alpha-ketoglutarate-dependent dioxygenase alkB homolog 5)	Iron
Cisd1	2	CDGSH iron-sulfur domain-containing protein 1 (MitoNEET)	Iron
Cox5a	7	Cytochrome c oxidase subunit 5A, mitochondrial (Cytochrome c oxidase polypeptide Va)	Iron
Cyb5a	1	Cytochrome b5	Iron
Cyc1	11	Cytochrome c1, heme protein, mitochondrial (EC 7.1.1.8) (Complex III subunit 4) (Complex III subunit IV) (Cytochrome b-c1 complex subunit 4) (Ubiquinol-cytochrome-c reductase complex cytochrome c1 subunit) (Cytochrome c-1)	Iron		ZF
Cycs	3	Cytochrome c, somatic	Iron
Cyp51a1	4	Lanosterol 14-alpha demethylase (LDM) (EC 1.14.14.154) (CYPLI) (Cytochrome P450 51A1) (Cytochrome P450-14DM) (Cytochrome P45014DM) (Cytochrome P450LI) (Sterol 14-alpha demethylase)	Iron
Etfdh	3	Electron transfer flavoprotein-ubiquinone oxidoreductase, mitochondrial (ETF-QO) (ETF-ubiquinone oxidoreductase) (EC 1.5.5.1) (Electron-transferring-flavoprotein dehydrogenase) (ETF dehydrogenase)	Iron
Fth1	3	Ferritin heavy chain (Ferritin H subunit) (EC 1.16.3.1) [Cleaved into: Ferritin heavy chain, N-terminally processed]	Iron
Glrx5	1	Glutaredoxin-related protein 5, mitochondrial (Monothiol glutaredoxin-5)	Iron
Gucy1b1	8	Guanylate cyclase soluble subunit beta-1 (GCS-beta-1) (EC 4.6.1.2) (Guanylate cyclase soluble subunit beta-3) (GCS-beta-3) (Soluble guanylate cyclase small subunit)	Iron
Ndufs1	7	NADH-ubiquinone oxidoreductase 75 kDa subunit, mitochondrial (EC 7.1.1.2) (Complex I-75kD) (CI-75kD)	Iron
Ndufs2	7	NADH dehydrogenase [ubiquinone] iron-sulfur protein 2, mitochondrial (EC 7.1.1.2) (Complex I-49kD) (CI-49kD) (NADH-ubiquinone oxidoreductase 49 kDa subunit)	Iron
Ndufs7	3	NADH dehydrogenase [ubiquinone] iron-sulfur protein 7, mitochondrial (EC 7.1.1.2) (Complex I-20kD) (CI-20kD) (NADH-ubiquinone oxidoreductase 20 kDa subunit)	Iron
Ndufv1	7	NADH dehydrogenase [ubiquinone] flavoprotein 1, mitochondrial (EC 7.1.1.2) (Complex I-51kD) (CI-51kD) (NADH-ubiquinone oxidoreductase 51 kDa subunit)	Iron
Ndufv2	7	NADH dehydrogenase [ubiquinone] flavoprotein 2, mitochondrial (EC 7.1.1.2) (NADH-ubiquinone oxidoreductase 24 kDa subunit)	Iron
Nfs1	2	Cysteine desulfurase, mitochondrial (m-Nfs1) (EC 2.8.1.7)	Iron
Pgrmc1	1	Membrane-associated progesterone receptor component 1 (mPR)	Iron
RPE65		Retinal pigment epithelium-specific 65 kDa protein, retinoid isomerohydrolase	Iron
Sdhb	3	Succinate dehydrogenase [ubiquinone] iron-sulfur subunit, mitochondrial (EC 1.3.5.1) (Iron-sulfur subunit of complex II) (Ip)	Iron
Tf	3	Direct protein sequencing;Disulfide bond;Glycoprotein;Ion transport;Iron;Iron transport;Metal-binding;Methylation;Phosphoprotein;Reference proteome;Repeat;Secreted;Signal;Transport	Iron
Uqcrfs1	7	Cytochrome b-c1 complex subunit Rieske, mitochondrial (EC 7.1.1.8) (Complex III subunit 5) (Cytochrome b-c1 complex subunit 5) (Rieske iron-sulfur protein) (RISP) (Rieske protein UQCRFS1) (Ubiquinol-cytochrome c reductase iron-sulfur subunit) [Cleaved into: Cytochrome b-c1 complex subunit 9 (Su9) (Subunit 9) (8 kDa subunit 9) (Complex III subunit IX) (Cytochrome b-c1 complex subunit 11) (UQCRFS1 …	Iron
Kdm5b	1	Lysine-specific demethylase 5B (EC 1.14.11.67) (Histone demethylase JARID1B) (Jumonji/ARID domain-containing protein 1B) (PLU-1) ([histone H3]-trimethyl-L-lysine(4) demethylase 5B)	Iron;Zinc	Zinc					20
Ppp3cb	8	Serine/threonine-protein phosphatase 2B catalytic subunit beta isoform (EC 3.1.3.16) (CAM-PRP catalytic subunit) (Calmodulin-dependent calcineurin A subunit beta isoform) (CNA beta)	Iron;Zinc	Zinc					21
Ppp3cc	5	Serine/threonine-protein phosphatase 2B catalytic subunit gamma isoform (EC 3.1.3.16) (CAM-PRP catalytic subunit) (Calcineurin, testis-specific catalytic subunit) (Calmodulin-dependent calcineurin A subunit gamma isoform)	Iron;Zinc	Zinc					22
Inpp1	4	Inositol polyphosphate 1-phosphatase (IPP) (IPPase) (EC 3.1.3.57)	Lithium;Magnesium	Magnesium	??				23
Adk	6	Adenosine kinase (AK) (EC 2.7.1.20) (Adenosine 5'-phosphotransferase)	Magnesium
Adprh	4	[Protein ADP-ribosylarginine] hydrolase (ADP-ribosylarginine hydrolase) (EC 3.2.2.19) (ADP-ribose-L-arginine cleaving enzyme)	Magnesium
Adss1	6	Adenylosuccinate synthetase isozyme 1 (AMPSase 1) (AdSS 1) (EC 6.3.4.4) (Adenylosuccinate synthetase like 1) (Adenylosuccinate synthetase, basic isozyme) (Adenylosuccinate synthetase, muscle isozyme) (M-type adenylosuccinate synthetase) (IMP--aspartate ligase 1)	Magnesium
Apex1	1	DNA-(apurinic or apyrimidinic site) endonuclease (EC 3.1.-.-) (APEX nuclease) (APEN) (Apurinic-apyrimidinic endonuclease 1) (AP endonuclease 1) (REF-1) (Redox factor-1) [Cleaved into: DNA-(apurinic or apyrimidinic site) endonuclease, mitochondrial]	Magnesium
Arl3	5	ADP-ribosylation factor-like protein 3	Magnesium
Atp8a1	1	Phospholipid-transporting ATPase IA (EC 7.6.2.1) (ATPase class I type 8A member 1) (Chromaffin granule ATPase II) (P4-ATPase flippase complex alpha subunit ATP8A1)	Magnesium
Atp8a2	1	Phospholipid-transporting ATPase IB (EC 7.6.2.1) (ATPase class I type 8A member 2) (P4-ATPase flippase complex alpha subunit ATP8A2)	Magnesium
Brsk2	7	Serine/threonine-protein kinase BRSK2 (EC 2.7.11.1) (EC 2.7.11.26) (Brain-specific serine/threonine-protein kinase 2) (BR serine/threonine-protein kinase 2) (Serine/threonine-protein kinase SAD-A)	Magnesium
Camk2a	9	Calcium/calmodulin-dependent protein kinase type II subunit alpha (CaM kinase II subunit alpha) (CaMK-II subunit alpha) (EC 2.7.11.17)	Magnesium
Clybl	3	Citramalyl-CoA lyase, mitochondrial (EC 4.1.3.25) ((3S)-malyl-CoA thioesterase) (EC 3.1.2.30) (Beta-methylmalate synthase) (EC 2.3.3.-) (Citrate lyase subunit beta-like protein, mitochondrial) (Citrate lyase beta-like) (Malate synthase) (EC 2.3.3.9)	Magnesium
Comt	3	Catechol O-methyltransferase (EC 2.1.1.6)	Magnesium
Dhx36	7	ATP-dependent DNA/RNA helicase DHX36 (EC 3.6.4.13) (DEAD/H box polypeptide 36) (DEAH box protein 36) (MLE-like protein 1) (RNA helicase associated with AU-rich element ARE)	Magnesium
Drg2	1	Developmentally-regulated GTP-binding protein 2 (DRG-2) (Translation factor GTPase DRG2) (TRAFAC GTPase DRG2) (EC 3.6.5.-)	Magnesium
Eno1	8	Alpha-enolase (EC 4.2.1.11) (2-phospho-D-glycerate hydro-lyase) (Enolase 1) (Non-neural enolase) (NNE)	Magnesium
Eno2	8	Gamma-enolase (EC 4.2.1.11) (2-phospho-D-glycerate hydro-lyase) (Enolase 2) (Neural enolase) (Neuron-specific enolase) (NSE)	Magnesium
Enoph1	2	Enolase-phosphatase E1 (EC 3.1.3.77) (2,3-diketo-5-methylthio-1-phosphopentane phosphatase) (MASA homolog)	Magnesium
Gde1	3	Glycerophosphodiester phosphodiesterase 1 (Glycerophosphoinositol glycerophosphodiesterase GDE1) (EC 3.1.4.44) (Lysophospholipase D GDE1) (EC 3.1.4.-) (Membrane-interacting protein of RGS16)	Magnesium		ZF
Gna11	2	Guanine nucleotide-binding protein subunit alpha-11 (G alpha-11) (G-protein subunit alpha-11)	Magnesium
Gna13	2	Guanine nucleotide-binding protein subunit alpha-13 (G alpha-13) (G-protein subunit alpha-13)	Magnesium
Gnai1	4	Guanine nucleotide-binding protein G(i) subunit alpha-1 (Adenylate cyclase-inhibiting G alpha protein)	Magnesium
Gnai2	7	Guanine nucleotide-binding protein G(i) subunit alpha-2 (Adenylate cyclase-inhibiting G alpha protein)	Magnesium
Gnai3	7	Guanine nucleotide-binding protein G(i) subunit alpha (G(i) alpha-3)	Magnesium
Gnao1	3	Guanine nucleotide-binding protein G(o) subunit alpha	Magnesium
Gnaq	5	Guanine nucleotide-binding protein G(q) subunit alpha (Guanine nucleotide-binding protein alpha-q)	Magnesium
Gnas	6	Guanine nucleotide-binding protein G(s) subunit alpha isoforms XLas (Adenylate cyclase-stimulating G alpha protein) (Extra large alphas protein) (XLalphas)	Magnesium
Gnat1	1	Guanine nucleotide-binding protein G(t) subunit alpha-1 (Transducin alpha-1 chain)	Magnesium
Gnat2	2	Guanine nucleotide-binding protein G(t) subunit alpha-2 (Transducin alpha-2 chain)	Magnesium
Gnaz	1	Guanine nucleotide-binding protein G(z) subunit alpha (G(x) alpha chain) (Gz-alpha)	Magnesium
Hdhd2	1	Haloacid dehalogenase-like hydrolase domain-containing protein 2	Magnesium		Sodium				24
Hprt1	7	Hypoxanthine-guanine phosphoribosyltransferase (HGPRT) (HGPRTase) (EC 2.4.2.8) (HPRT B)	Magnesium
Impad1	3	Acetylation;Glycoprotein;Golgi apparatus;Hydrolase;Magnesium;Membrane;Metal-binding;Reference proteome;Signal-anchor;Transmembrane;Transmembrane helix	Magnesium
Itgb1	8	Integrin beta-1 (Fibronectin receptor subunit beta) (VLA-4 subunit beta) (CD antigen CD29)	Magnesium
Map2k2	4	Dual specificity mitogen-activated protein kinase kinase 2 (MAP kinase kinase 2) (MAPKK 2) (EC 2.7.12.2) (ERK activator kinase 2) (MAPK/ERK kinase 2) (MEK 2)	Magnesium
Mdp1	1	Magnesium-dependent phosphatase 1 (MDP-1) (EC 3.1.3.-) (EC 3.1.3.48)	Magnesium
Nme1	7	Nucleoside diphosphate kinase A (NDK A) (NDP kinase A) (EC 2.7.4.6) (Metastasis inhibition factor NM23) (NDPK-A) (Tumor metastatic process-associated protein) (nm23-M1)	Magnesium
Nsf	7	Vesicle-fusing ATPase (EC 3.6.4.6) (N-ethylmaleimide-sensitive fusion protein) (NEM-sensitive fusion protein) (Suppressor of K(+) transport growth defect 2) (Protein SKD2) (Vesicular-fusion protein NSF)	Magnesium
Nt5c	3	5'(3')-deoxyribonucleotidase, cytosolic type (EC 3.1.3.-) (Cytosolic 5',3'-pyrimidine nucleotidase) (Deoxy-5'-nucleotidase 1) (dNT-1)	Magnesium
Nt5c3a	1	Cytosolic 5'-nucleotidase 3A (EC 3.1.3.5) (7-methylguanosine phosphate-specific 5'-nucleotidase) (7-methylguanosine nucleotidase) (EC 3.1.3.91) (Cytosolic 5'-nucleotidase 3) (Cytosolic 5'-nucleotidase III) (cN-III) (Lupin) (Pyrimidine 5'-nucleotidase 1) (P5'N-1) (P5N-1) (PN-I)	Magnesium
Ola1	5	Obg-like ATPase 1 (GTP-binding protein 9)	Magnesium
Oxsr1	2	Serine/threonine-protein kinase OSR1 (EC 2.7.11.1) (Oxidative stress-responsive 1 protein)	Magnesium
Pak3	2	Serine/threonine-protein kinase PAK 3 (EC 2.7.11.1) (Beta-PAK) (CDC42/RAC effector kinase PAK-B) (p21-activated kinase 3) (PAK-3)	Magnesium
Pde12	6	2',5'-phosphodiesterase 12 (2'-PDE) (2-PDE) (EC 3.1.4.-) (Mitochondrial deadenylase) (EC 3.1.13.4)	Magnesium
Pdxp	4	Pyridoxal phosphate phosphatase (PLP phosphatase) (EC 3.1.3.3) (EC 3.1.3.74) (Chronophin)	Magnesium
Pfas	6	Phosphoribosylformylglycinamidine synthase (FGAM synthase) (FGAMS) (EC 6.3.5.3) (Formylglycinamide ribonucleotide amidotransferase) (FGAR amidotransferase) (FGAR-AT) (Formylglycinamide ribotide amidotransferase)	Magnesium
Pfkl	14	ATP-dependent 6-phosphofructokinase, liver type (ATP-PFK) (PFK-L) (EC 2.7.1.11) (6-phosphofructokinase type B) (Phosphofructo-1-kinase isozyme B) (PFK-B) (Phosphohexokinase)	Magnesium
Pfkm	17	ATP-dependent 6-phosphofructokinase, muscle type (ATP-PFK) (PFK-M) (EC 2.7.1.11) (6-phosphofructokinase type A) (Phosphofructo-1-kinase isozyme A) (PFK-A) (Phosphohexokinase)	Magnesium
Pfkp	11	ATP-dependent 6-phosphofructokinase, platelet type (ATP-PFK) (PFK-P) (EC 2.7.1.11) (6-phosphofructokinase type C) (Phosphofructo-1-kinase isozyme C) (PFK-C) (Phosphohexokinase)	Magnesium
Pgm1	3	Phosphoglucomutase-1 (PGM 1) (EC 5.4.2.2) (Glucose phosphomutase 1) (Phosphoglucomutase-2)	Magnesium
Pgm2l1	3	Glucose 1,6-bisphosphate synthase (EC 2.7.1.106) (Phosphoglucomutase-2-like 1)	Magnesium
Pgm3	5	Phosphoacetylglucosamine mutase (PAGM) (EC 5.4.2.3) (Acetylglucosamine phosphomutase) (N-acetylglucosamine-phosphate mutase) (Phosphoglucomutase-3) (PGM 3)	Magnesium
Pgp	5	Glycerol-3-phosphate phosphatase (G3PP) (EC 3.1.3.21) (Aspartate-based ubiquitous Mg(2+)-dependent phosphatase) (AUM) (EC 3.1.3.48) (Phosphoglycolate phosphatase) (PGP)	Magnesium		ZF
Pmm1	9	Phosphomannomutase 1 (PMM 1) (EC 5.4.2.8)	Magnesium
Prkaa1	18	5'-AMP-activated protein kinase catalytic subunit alpha-1 (AMPK subunit alpha-1) (EC 2.7.11.1) (Acetyl-CoA carboxylase kinase) (ACACA kinase) (EC 2.7.11.27) (Hydroxymethylglutaryl-CoA reductase kinase) (HMGCR kinase) (EC 2.7.11.31) (Tau-protein kinase PRKAA1) (EC 2.7.11.26)	Magnesium
Prps2	6	Ribose-phosphate pyrophosphokinase 2 (EC 2.7.6.1) (Phosphoribosyl pyrophosphate synthase II) (PRS-II)	Magnesium
Psph	3	Phosphoserine phosphatase (PSP) (PSPase) (EC 3.1.3.3) (O-phosphoserine phosphohydrolase)	Magnesium
Smpd3	11	Sphingomyelin phosphodiesterase 3 (EC 3.1.4.12) (Neutral sphingomyelinase 2) (nSMase-2) (nSMase2) (Neutral sphingomyelinase II)	Magnesium
Ugp2	6	UTP--glucose-1-phosphate uridylyltransferase (EC 2.7.7.9) (UDP-glucose pyrophosphorylase) (UDPGP) (UGPase)	Magnesium
Acaca	7	Acetyl-CoA carboxylase 1 (ACC1) (EC 6.4.1.2) (ACC-alpha) (Acetyl-CoA carboxylase 265)	Magnesium;Manganese	Manganese					25
Ago2	4	Protein argonaute-2 (Argonaute2) (mAgo2) (EC 3.1.26.n2) (Argonaute RISC catalytic component 2) (Eukaryotic translation initiation factor 2C 2) (eIF-2C 2) (eIF2C 2) (Piwi/argonaute family protein meIF2C2) (Protein slicer)	Magnesium;Manganese	Manganese					26
Atp13a1	1	Manganese-transporting ATPase 13A1 (CATP) (EC 7.2.2.-)	Magnesium;Manganese	Manganese	Sodium				27
Glul	10	Glutamine synthetase (GS) (EC 6.3.1.2) (Glutamate--ammonia ligase) (Palmitoyltransferase GLUL) (EC 2.3.1.225)	Magnesium;Manganese	Manganese					28
Idh1	1	Isocitrate dehydrogenase [NADP] cytoplasmic (IDH) (EC 1.1.1.42) (Cytosolic NADP-isocitrate dehydrogenase) (IDP) (NADP(+)-specific ICDH) (Oxalosuccinate decarboxylase)	Magnesium;Manganese	Manganese					29
Idh2	8	Isocitrate dehydrogenase [NADP], mitochondrial (IDH) (EC 1.1.1.42) (ICD-M) (IDP) (NADP(+)-specific ICDH) (Oxalosuccinate decarboxylase)	Magnesium;Manganese	Manganese					30
Idh3a	5	Isocitrate dehydrogenase [NAD] subunit alpha, mitochondrial (EC 1.1.1.41) (Isocitric dehydrogenase subunit alpha) (NAD(+)-specific ICDH subunit alpha)	Magnesium;Manganese	Manganese					31
Idh3g	4	Isocitrate dehydrogenase [NAD] subunit gamma 1, mitochondrial (Isocitric dehydrogenase subunit gamma) (NAD(+)-specific ICDH subunit gamma)	Magnesium;Manganese	Manganese					32
Ilkap	1	Integrin-linked kinase-associated serine/threonine phosphatase 2C (ILKAP) (EC 3.1.3.16)	Magnesium;Manganese	Manganese					33
Itpa	5	Inosine triphosphate pyrophosphatase (ITPase) (Inosine triphosphatase) (EC 3.6.1.9) (Non-canonical purine NTP pyrophosphatase) (Non-standard purine NTP pyrophosphatase) (Nucleoside-triphosphate diphosphatase) (Nucleoside-triphosphate pyrophosphatase) (NTPase)	Magnesium;Manganese	Manganese					34
Ppm1a	8	Protein phosphatase 1A (EC 3.1.3.16) (Protein phosphatase 2C isoform alpha) (PP2C-alpha) (Protein phosphatase IA)	Magnesium;Manganese	Manganese					35
Ppm1b	2	Protein phosphatase 1B (EC 3.1.3.16) (Protein phosphatase 2C isoform beta) (PP2C-beta)	Magnesium;Manganese	Manganese					36
Ppm1e	1	Protein phosphatase 1E (EC 3.1.3.16) (Ca(2+)/calmodulin-dependent protein kinase phosphatase N) (CaMKP-N) (CaMKP-nucleus) (CaMKN) (Partner of PIX 1) (Partner of PIX-alpha) (Partner of PIXA)	Magnesium;Manganese	Manganese					37
Ppm1g	1	Protein phosphatase 1G (EC 3.1.3.16) (Fibroblast growth factor-inducible protein 13) (FIN13) (Protein phosphatase 1C) (Protein phosphatase 2C isoform gamma) (PP2C-gamma) (Protein phosphatase magnesium-dependent 1 gamma)	Magnesium;Manganese	Manganese					38
Tent4b	1	Terminal nucleotidyltransferase 4B (Non-canonical poly(A) RNA polymerase PAPD5) (EC 2.7.7.19) (PAP-associated domain-containing protein 5) (Terminal guanylyltransferase) (EC 2.7.7.-) (Terminal uridylyltransferase 3) (TUTase 3) (Topoisomerase-related function protein 4-2) (TRF4-2)	Magnesium;Manganese	Manganese					39
Selenoi		Ethanolaminephosphotransferase 1 (EC 2.7.8.1) (Selenoprotein I) (SelI)	Magnesium;Manganese;Selenium	Manganese	Selenium				40
Cad	5	CAD protein [Includes: Glutamine-dependent carbamoyl-phosphate synthase (EC 6.3.5.5); Aspartate carbamoyltransferase (EC 2.1.3.2); Dihydroorotase (EC 3.5.2.3)]	Magnesium;Manganese;Zinc						41
Mat2a	3	S-adenosylmethionine synthase isoform type-2 (AdoMet synthase 2) (EC 2.5.1.6) (Methionine adenosyltransferase 2) (MAT 2)	Magnesium;Potassium						42
Pkm	11	Pyruvate kinase PKM (EC 2.7.1.40) (Pyruvate kinase muscle isozyme)	Magnesium;Potassium						43
Atp1a1	3	Sodium/potassium-transporting ATPase subunit alpha-1 (Na(+)/K(+) ATPase alpha-1 subunit) (EC 7.2.2.13) (Sodium pump subunit alpha-1)	Magnesium;Potassium;Sodium	Potassium	Sodium				44
Atp1a2	13	Sodium/potassium-transporting ATPase subunit alpha-2 (Na(+)/K(+) ATPase alpha-2 subunit) (EC 7.2.2.13) (Na(+)/K(+) ATPase alpha(+) subunit) (Sodium pump subunit alpha-2)	Magnesium;Potassium;Sodium	Potassium					45
Selenoo		Protein adenylyltransferase SelO, mitochondrial (EC 2.7.7.-) (EC 2.7.7.n1) (Selenoprotein O) (SelO)	Magnesium;Selenium		Selenium				46
Sephs1		Selenide, water dikinase 1 (EC 2.7.9.3) (Selenium donor protein 1) (Selenophosphate synthase 1)	Magnesium;Selenium		Selenium				47
Sephs2		Selenide, water dikinase 2 (EC 2.7.9.3) (Selenium donor protein 2) (Selenophosphate synthase 2)	Magnesium;Selenium		Selenium				48
Rock2	4	Rho-associated protein kinase 2 (EC 2.7.11.1) (Rho-associated, coiled-coil-containing protein kinase 2) (Rho-associated, coiled-coil-containing protein kinase II) (ROCK-II) (p164 ROCK-2)	Magnesium;Zinc	Zinc					49
Tppp	2	Tubulin polymerization-promoting protein (TPPP) (EC 3.6.5.-) (25 kDa brain-specific protein) (TPPP/p25) (p25-alpha)	Magnesium;Zinc	Zinc					50
Akt2		RAC-beta serine/threonine-protein kinase (EC 2.7.11.1) (Protein kinase Akt-2) (Protein kinase B beta) (PKB beta) (RAC-PK-beta)	Manganese
Gart	5	Trifunctional purine biosynthetic protein adenosine-3 [Includes: Phosphoribosylamine--glycine ligase (EC 6.3.4.13) (Glycinamide ribonucleotide synthetase) (GARS) (Phosphoribosylglycinamide synthetase); Phosphoribosylformylglycinamidine cyclo-ligase (EC 6.3.3.1) (AIR synthase) (AIRS) (Phosphoribosyl-aminoimidazole synthetase); Phosphoribosylglycinamide formyltransferase (EC 2.1.2.2) (5'-phosphorib…	Manganese
Ppp1ca	7	Serine/threonine-protein phosphatase PP1-alpha catalytic subunit (PP-1A) (EC 3.1.3.16)	Manganese
Ppp1cb	6	Serine/threonine-protein phosphatase PP1-beta catalytic subunit (PP-1B) (EC 3.1.3.16) (EC 3.1.3.53)	Manganese
Ppp1cc	5	Serine/threonine-protein phosphatase PP1-gamma catalytic subunit (PP-1G) (EC 3.1.3.16) (Protein phosphatase 1C catalytic subunit)	Manganese
Ppp2cb		Serine/threonine-protein phosphatase 2A catalytic subunit beta isoform (PP2A-beta) (EC 3.1.3.16)	Manganese
Ppp6c	1	Serine/threonine-protein phosphatase 6 catalytic subunit (PP6C) (EC 3.1.3.16)	Manganese
Prune1	3	Exopolyphosphatase PRUNE1 (EC 3.6.1.1) (PRUNEM1)	Manganese
Sod2	5	Superoxide dismutase [Mn], mitochondrial (EC 1.15.1.1)	Manganese
Pank4	6	4'-phosphopantetheine phosphatase (EC 3.1.3.-) (Inactive pantothenic acid kinase 4) (mPanK4)	Manganese;Nickel	Nickel					51
Impdh2	8	Inosine-5'-monophosphate dehydrogenase 2 (IMP dehydrogenase 2) (IMPD 2) (IMPDH 2) (EC 1.1.1.205) (IMPDH-II)	Potassium
Naxe	5	NAD(P)H-hydrate epimerase (EC 5.1.99.6) (Apolipoprotein A-I-binding protein) (AI-BP) (NAD(P)HX epimerase)	Potassium
Slc1a3	8	Excitatory amino acid transporter 1 (Glial high affinity glutamate transporter) (High-affinity neuronal glutamate transporter) (GluT-1) (Sodium-dependent glutamate/aspartate transporter 1) (GLAST-1) (Solute carrier family 1 member 3)	Potassium;Sodium	Sodium
Gpx1	1	Glutathione peroxidase 1 (GPx-1) (GSHPx-1) (EC 1.11.1.9) (Cellular glutathione peroxidase) (Selenium-dependent glutathione peroxidase 1)	Selenium
Gpx4		Phospholipid hydroperoxide glutathione peroxidase (PHGPx) (EC 1.11.1.12) (Glutathione peroxidase 4) (GPx-4) (GSHPx-4)	Selenium
Selenof		Selenoprotein F (15 kDa selenoprotein)	Selenium
Selenoh		Selenoprotein H (SelH)	Selenium
Selenom		Selenoprotein M (SelM)	Selenium
Selenos		Selenoprotein S (SelS) (Minor histocompatibility antigen H47)	Selenium
Selenot		Thioredoxin reductase-like selenoprotein T (SelT) (EC 1.8.1.9)	Selenium
Txnrd1	6	Thioredoxin reductase 1, cytoplasmic (TR) (EC 1.8.1.9) (Thioredoxin reductase TR1)	Selenium
Txnrd2		Thioredoxin reductase 2, mitochondrial (EC 1.8.1.9) (Thioredoxin reductase TR3)	Selenium
Eif5b	1	Eukaryotic translation initiation factor 5B (eIF-5B) (EC 3.6.5.3) (Translation initiation factor IF-2)	Unknown
Gdpd1	2	Lysophospholipase D GDPD1 (EC 3.1.4.-) (Glycerophosphodiester phosphodiesterase 4) (Glycerophosphodiester phosphodiesterase domain-containing protein 1)	Unknown
Hscb	2	Iron-sulfur cluster co-chaperone protein HscB [Cleaved into: Iron-sulfur cluster co-chaperone protein HscB, mitochondrial (C-HSC20); Iron-sulfur cluster co-chaperone protein HscB, cytoplasmic]	Unknown
Lman1	5	Protein ERGIC-53 (ER-Golgi intermediate compartment 53 kDa protein) (Lectin mannose-binding 1) (p58)	Unknown
Me1	5	NADP-dependent malic enzyme (NADP-ME) (EC 1.1.1.40) (Malic enzyme 1)	Unknown
Me2	3	NAD-dependent malic enzyme, mitochondrial (NAD-ME) (EC 1.1.1.38) (Malic enzyme 2)	Unknown
Pde6b	2	Rod cGMP-specific 3',5'-cyclic phosphodiesterase subunit beta (GMP-PDE beta) (EC 3.1.4.35)	Unknown	7
Aars1	2	Alanine--tRNA ligase, cytoplasmic (EC 6.1.1.7) (Alanyl-tRNA synthetase) (AlaRS) (Protein sticky) (Sti)	Zinc
Aars2	4	Alanine--tRNA ligase, mitochondrial (EC 6.1.1.7) (Alanyl-tRNA synthetase) (AlaRS)	Zinc
Aarsd1	2	Alanyl-tRNA editing protein Aarsd1 (Alanyl-tRNA deacylase alaX) (AlaX) (AlaXp-II) (Alanyl-tRNA synthetase domain-containing protein 1)	Zinc
Acy1	1	Aminoacylase-1 (ACY-1) (EC 3.5.1.14) (N-acyl-L-amino-acid amidohydrolase)	Zinc
Adal	6	Adenosine deaminase-like protein (EC 3.5.4.-)	Zinc
Adh5	2	Alcohol dehydrogenase class-3 (EC 1.1.1.1) (Alcohol dehydrogenase 2) (Alcohol dehydrogenase 5) (Alcohol dehydrogenase B2) (ADH-B2) (Alcohol dehydrogenase class-III) (Glutathione-dependent formaldehyde dehydrogenase) (FALDH) (FDH) (GSH-FDH) (EC 1.1.1.-) (S-(hydroxymethyl)glutathione dehydrogenase) (EC 1.1.1.284)	Zinc
Adipor1	3	Adiponectin receptor protein 1 (Progestin and adipoQ receptor family member 1) (Progestin and adipoQ receptor family member I)	Zinc
Adnp	1	Activity-dependent neuroprotector homeobox protein (Activity-dependent neuroprotective protein)	Zinc
Adnp2	1	Activity-dependent neuroprotector homeobox protein 2 (ADNP homeobox protein 2) (Zinc finger protein 508)	Zinc
Afg3l2	3	AFG3-like protein 2 (EC 3.4.24.-)	Zinc
Agap1	2	Arf-GAP with GTPase, ANK repeat and PH domain-containing protein 1 (AGAP-1) (Centaurin-gamma-2) (Cnt-g2)	Zinc
Akap8	2	A-kinase anchor protein 8 (AKAP-8) (A-kinase anchor protein 95 kDa) (AKAP 95)	Zinc
Alad	3	Delta-aminolevulinic acid dehydratase (ALADH) (EC 4.2.1.24) (Porphobilinogen synthase)	Zinc
Apip	4	Methylthioribulose-1-phosphate dehydratase (MTRu-1-P dehydratase) (EC 4.2.1.109) (APAF1-interacting protein) (Monocyte/macrophage protein 19)	Zinc
Arfgap2	5	ADP-ribosylation factor GTPase-activating protein 2 (ARF GAP 2) (GTPase-activating protein ZNF289) (Zinc finger protein 289)	Zinc
Arhgef28	3	Rho guanine nucleotide exchange factor 28 (190 kDa guanine nucleotide exchange factor) (p190-RhoGEF) (p190RhoGEF) (Rho guanine nucleotide exchange factor) (Rho-interacting protein 2)	Zinc
Atrx	3	Transcriptional regulator ATRX (EC 3.6.4.12) (ATP-dependent helicase ATRX) (HP1 alpha-interacting protein) (HP1-BP38 protein) (Heterochromatin protein 2) (X-linked nuclear protein)	Zinc
Bsn	3	Protein bassoon	Zinc
Ca2	6	Acetylation;Cell membrane;Cytoplasm;Direct protein sequencing;Lyase;Membrane;Metal-binding;Phosphoprotein;Reference proteome;Zinc	Zinc
Cenpv	2	Centromere protein V (CENP-V) (Proline-rich protein 6)	Zinc
Cops5	1	COP9 signalosome complex subunit 5 (SGN5) (Signalosome subunit 5) (EC 3.4.-.-) (Jun activation domain-binding protein 1) (Kip1 C-terminus-interacting protein 2)	Zinc
Cpe	2	Carboxypeptidase E (CPE) (EC 3.4.17.10) (Carboxypeptidase H) (CPH) (Enkephalin convertase) (Prohormone-processing carboxypeptidase)	Zinc
Crebbp	1	Histone lysine acetyltransferase CREBBP (EC 2.3.1.48) (Protein-lysine acetyltransferase CREBBP) (EC 2.3.1.-)	Zinc
Cryaa	2	Alpha-crystallin A chain	Zinc
Cryab	5	Alpha-crystallin B chain (Alpha(B)-crystallin) (P23)	Zinc
Ctcf	2	Transcriptional repressor CTCF (11-zinc finger protein) (CCCTC-binding factor) (CTCFL paralog)	Zinc
Ddah1	1	N(G),N(G)-dimethylarginine dimethylaminohydrolase 1 (DDAH-1) (Dimethylarginine dimethylaminohydrolase 1) (EC 3.5.3.18) (DDAHI) (Dimethylargininase-1)	Zinc
Dgke	3	Diacylglycerol kinase epsilon (DAG kinase epsilon) (EC 2.7.1.107) (Diglyceride kinase epsilon) (DGK-epsilon)	Zinc		ZF
Dnaja1	4	DnaJ homolog subfamily A member 1 (DnaJ protein homolog 2) (Heat shock 40 kDa protein 4) (Heat shock protein J2) (HSJ-2)	Zinc
Dnaja3	1	DnaJ homolog subfamily A member 3, mitochondrial (DnaJ protein Tid-1) (mTid-1) (Tumorous imaginal discs protein Tid56 homolog)	Zinc
Eea1	1	Early endosome antigen 1	Zinc	*
Eif2s2	3	Eukaryotic translation initiation factor 2 subunit 2 (Eukaryotic translation initiation factor 2 subunit beta) (eIF-2-beta)	Zinc
Eprs1	3	Bifunctional glutamate/proline--tRNA ligase (Bifunctional aminoacyl-tRNA synthetase) [Includes: Glutamate--tRNA ligase (EC 6.1.1.17) (Glutamyl-tRNA synthetase) (GluRS); Proline--tRNA ligase (EC 6.1.1.15) (Prolyl-tRNA synthetase) (ProRS)]	Zinc
Fyco1	3	FYVE and coiled-coil domain-containing protein 1	Zinc
Git1	8	ARF GTPase-activating protein GIT1 (ARF GAP GIT1) (G protein-coupled receptor kinase-interactor 1) (GRK-interacting protein 1)	Zinc
Glo1	2	Lactoylglutathione lyase (EC 4.4.1.5) (Aldoketomutase) (Glyoxalase I) (Glx I) (Ketone-aldehyde mutase) (Methylglyoxalase) (S-D-lactoylglutathione methylglyoxal lyase)	Zinc
Gtf2e1	1	General transcription factor IIE subunit 1 (General transcription factor IIE 56 kDa subunit) (Transcription initiation factor IIE subunit alpha) (TFIIE-alpha)	Zinc
Hagh	3	Hydroxyacylglutathione hydrolase, mitochondrial (EC 3.1.2.6) (Glyoxalase II) (Glx II)	Zinc
Kat7	1	Histone acetyltransferase KAT7 (EC 2.3.1.48) (Histone acetyltransferase binding to ORC1) (Lysine acetyltransferase 7) (MOZ, YBF2/SAS3, SAS2 and TIP60 protein 2) (MYST-2)	Zinc
Lima1	2	LIM domain and actin-binding protein 1 (Epithelial protein lost in neoplasm) (mEPLIN)	Zinc
Lta4h	1	Leukotriene A-4 hydrolase (LTA-4 hydrolase) (EC 3.3.2.6) (Leukotriene A(4) hydrolase) (Tripeptide aminopeptidase LTA4H) (EC 3.4.11.4)	Zinc
Lyar	2	Cell growth-regulating nucleolar protein (Ly1 antibody-reactive protein) (Protein expressed in male leptotene and zygotene spermatocytes 264) (MLZ-264)	Zinc
Man2a2	4	Alpha-mannosidase 2x (EC 3.2.1.114) (Alpha-mannosidase IIx) (Man IIx) (Mannosidase alpha class 2A member 2) (Mannosyl-oligosaccharide 1,3-1,6-alpha-mannosidase)	Zinc
Mocs3	2	Adenylyltransferase and sulfurtransferase MOCS3 (Molybdenum cofactor synthesis protein 3) [Includes: Molybdopterin-synthase adenylyltransferase (EC 2.7.7.80) (Adenylyltransferase MOCS3) (Sulfur carrier protein MOCS2A adenylyltransferase); Molybdopterin-synthase sulfurtransferase (EC 2.8.1.11) (Sulfur carrier protein MOCS2A sulfurtransferase) (Sulfurtransferase MOCS3)]	Zinc
Mpi	9	Mannose-6-phosphate isomerase (EC 5.3.1.8) (Phosphohexomutase) (Phosphomannose isomerase) (PMI)	Zinc
Ngly1	1	Peptide-N(4)-(N-acetyl-beta-glucosaminyl)asparagine amidase (PNGase) (mPNGase) (EC 3.5.1.52) (N-glycanase 1) (Peptide:N-glycanase)	Zinc
Nploc4	4	Nuclear protein localization protein 4 homolog (Protein NPL4)	Zinc
Optn	6	Optineurin	Zinc
Pdxk	3	Pyridoxal kinase (EC 2.7.1.35) (Pyridoxine kinase)	Zinc		ZF
Pdzd8	2	PDZ domain-containing protein 8	Zinc
Phf24	3	PHD finger protein 24	Zinc
Pmpcb	4	Mitochondrial-processing peptidase subunit beta (EC 3.4.24.64) (Beta-MPP) (P-52)	Zinc
Pogz	2	Pogo transposable element with ZNF domain	Zinc
Prkcd	11	Protein kinase C delta type (EC 2.7.11.13) (Tyrosine-protein kinase PRKCD) (EC 2.7.10.2) (nPKC-delta) [Cleaved into: Protein kinase C delta type regulatory subunit; Protein kinase C delta type catalytic subunit (Sphingosine-dependent protein kinase-1) (SDK1)]	Zinc		ZF
Prkce	16	Protein kinase C epsilon type (EC 2.7.11.13) (nPKC-epsilon)	Zinc
Pts	2	6-pyruvoyl tetrahydrobiopterin synthase (PTP synthase) (PTPS) (EC 4.2.3.12)	Zinc
Rabif	3	Guanine nucleotide exchange factor MSS4 (Rab-interacting factor)	Zinc
Ranbp2	7	E3 SUMO-protein ligase RanBP2 (EC 2.3.2.-) (Ran-binding protein 2) (RanBP2)	Zinc
Rbm22	5	Pre-mRNA-splicing factor RBM22 (RNA-binding motif protein 22)	Zinc
Rbm26	4	RNA-binding protein 26 (Protein expressed in male leptotene and zygotene spermatocytes 393) (MLZ-393) (RNA-binding motif protein 26)	Zinc
Rbm27	3	RNA-binding protein 27 (Peri-implantation stem cell protein 1) (RNA-binding motif protein 27)	Zinc
Rbm5	2	RNA-binding protein 5 (Putative tumor suppressor LUCA15) (RNA-binding motif protein 5)	Zinc
Rho	1	Rhodopsin	Zinc		3 binding sites
Rims1	11	Regulating synaptic membrane exocytosis protein 1 (Rab-3-interacting molecule 1) (RIM 1) (Rab-3-interacting protein 1)	Zinc
Rorb		Nuclear receptor ROR-beta (Nuclear receptor RZR-beta) (Nuclear receptor subfamily 1 group F member 2) (Retinoid-related orphan receptor-beta)	Zinc		ZF
Rps27a	2	Ubiquitin-40S ribosomal protein S27a (Ubiquitin carboxyl extension protein 80) [Cleaved into: Ubiquitin; 40S ribosomal protein S27a]	Zinc
Rps27l	3	40S ribosomal protein S27-like	Zinc
Rps29	2	40S ribosomal protein S29	Zinc
Samhd1	7	Deoxynucleoside triphosphate triphosphohydrolase SAMHD1 (dNTPase) (EC 3.1.5.-) (Interferon-gamma-inducible protein Mg11) (SAM domain and HD domain-containing protein 1) (mSAMHD1)	Zinc
Sec23b	7	Protein transport protein Sec23B (SEC23-related protein B)	Zinc
Sf3a3	2	Splicing factor 3A subunit 3 (SF3a60) (Spliceosome-associated protein 61) (SAP 61)	Zinc
Shprh	2	E3 ubiquitin-protein ligase SHPRH (EC 2.3.2.27) (EC 3.6.4.-) (RING-type E3 ubiquitin transferase SHPRH) (SNF2, histone-linker, PHD and RING finger domain-containing helicase)	Zinc
Sirt2	6	NAD-dependent protein deacetylase sirtuin-2 (EC 2.3.1.286) (Regulatory protein SIR2 homolog 2) (SIR2-like protein 2) (mSIR2L2)	Zinc
Smap1	2	Stromal membrane-associated protein 1	Zinc
Snrpc	2	U1 small nuclear ribonucleoprotein C (U1 snRNP C) (U1-C) (U1C)	Zinc
Sord	3	Sorbitol dehydrogenase (SDH) (SORD) (EC 1.1.1.-) (L-iditol 2-dehydrogenase) (EC 1.1.1.14) (Polyol dehydrogenase) (Xylitol dehydrogenase) (XDH) (EC 1.1.1.9)	Zinc
Timm10	5	Mitochondrial import inner membrane translocase subunit Tim10	Zinc		Cys coordination, prevent binding
Timm13	5	Mitochondrial import inner membrane translocase subunit Tim13	Zinc		Cys coordination, prevent binding
Timm8b	2	Mitochondrial import inner membrane translocase subunit Tim8 B (Deafness dystonia protein 2 homolog)	Zinc
Timm9	5	Mitochondrial import inner membrane translocase subunit Tim9	Zinc		Cys coordination, prevent binding
Trim28	7	Transcription intermediary factor 1-beta (TIF1-beta) (E3 SUMO-protein ligase TRIM28) (EC 2.3.2.27) (KRAB-A-interacting protein) (KRIP-1) (RING-type E3 ubiquitin transferase TIF1-beta) (Tripartite motif-containing protein 28)	Zinc
Ube3a	1	Ubiquitin-protein ligase E3A (EC 2.3.2.26) (HECT-type ubiquitin transferase E3A) (Oncogenic protein-associated protein E6-AP)	Zinc
Ubr5	5	E3 ubiquitin-protein ligase UBR5 (EC 2.3.2.26) (E3 ubiquitin-protein ligase, HECT domain-containing 1) (HECT-type E3 ubiquitin transferase UBR5) (Hyperplastic discs protein homolog)	Zinc
Upf1	3	Regulator of nonsense transcripts 1 (EC 3.6.4.-) (ATP-dependent helicase RENT1) (Nonsense mRNA reducing factor 1) (NORF1) (Up-frameshift suppressor 1 homolog) (mUpf1)	Zinc		ZF
Usp39	2	U4/U6.U5 tri-snRNP-associated protein 2 (Inactive ubiquitin-specific peptidase 39)	Zinc
Yme1l1	2	ATP-dependent zinc metalloprotease YME1L1 (EC 3.4.24.-) (ATP-dependent metalloprotease FtsH1) (YME1-like protein 1)	Zinc
Zc3h11a	4	Zinc finger CCCH domain-containing protein 11A	Zinc
Znf385a	2	Alternative splicing;Cell cycle;Cell projection;Cytoplasm;DNA damage;Metal-binding;Nucleus;Phosphoprotein;RNA-binding;Reference proteome;Repeat;Transcription;Transcription regulation;Translation regulation;Ubl conjugation;Zinc;Zinc-finger	Zinc
Zmpste24	8	CAAX prenyl protease 1 homolog (EC 3.4.24.84) (Farnesylated proteins-converting enzyme 1) (FACE-1) (Prenyl protein-specific endoprotease 1) (Zinc metalloproteinase Ste24 homolog)	Zinc		Catalytic
	N BP
	1
Cathepsin S					Sodium

## Sheet: Sheet3
		N of 438	Txnrd1
		1	Aars
Aars2		2	Aars2
			Aars2
			Aarsd1
			Abat
		3	Abat
			Abat
		4	Abat
Acaca			Acaca
Acaca		5	Acaca
Acaca			Acaca
Acaca			Acaca
Aco1		6	Acaca
Aco1			Aco1
Aco2			Aco1
Aco2		7	Aco1
Acsl1			Aco1
Acsl1			Aco1
Acsl1		8	Aco2
Acsl3		9	Aco2
Acsl3			Acsl1
Acsl3			Acsl1
Adal		10	Acsl1
Adal			Acsl1
Adal		11	Acsl1
Adh5			Acsl3
Adk			Acsl3
Adk		12	Acsl3
Adk		13	Acsl3
Adprh			Acsl3
Adprh			Acsl3
Adss		14	Acsl3
Adss		15	Acsl3
Adss		16	Acsl3
Afg3l2			Adal
Agk		17	Adal
Agk			Adal
Agk		18	Adal
Ago2		19	Adal
Alad			Adh5
Alb		20	Adipor1
Alb			Adk
Alkbh5		21	Adk
Alkbh5			Adk
Apip		22	Adk
Arfgap2			Adk
Arfgap2			Adprh
Arhgef2			Adprh
Arhgef2			Adprh
Arl3		23	Adprh
Arl3			Adss
Atp1a2		24	Adss
Atp1a2		25	Adss
Atp1a2			Adss
Atp2a2		26	Adss
Atp2a2			Afg3l2
Atrx		27	Afg3l2
Atrx		28	Afg3l2
Brsk2			Agap1
Bsn		29	Agap1
Bsn			Agk
C2cd5			Agk
C2cd5		30	Agk
Cacna2d1			Agk
Cad			Agk
Cad		31	Agk
Cadps			Ago2
Cadps		32	Ago2
Cadps			Ago2
Calr		33	Akap8
Calr			Akap8
Calr		34	Alad
Camk2a		35	Alad
Camk2a			Alb
Cdh2		36	Alb
Cdh2		37	Alkbh5
Cdipt			Alkbh5
Cdipt		38	Alkbh5
Cenpv			Alkbh5
Cisd1			Apex1
Cisd1			Apip
Clybl			Apip
Cmpk1		39	Arfgap2
Cmpk1		40	Arfgap2
Cox5a			Arfgap2
Cox5a			Arfgap2
Cox5a			Arfgap2
Cox5a		41	Arhgef2
Cox5a		42	Arhgef2
Cpe			Arl3
Cryaa			Arl3
Cryab			Arl3
Cryab			Arl3
Cryab			Arl3
Ctcf			Atox1
Cyc1			Atox1
Cyc1		43	Atp13a1
Cyc1			Atp13a1
Cyc1			Atp1a1
Cyc1			Atp1a1
Cyc1			Atp1a1
Cyc1			Atp1a2
Cyc1		44	Atp1a2
Cycs			Atp1a2
Cycs		45	Atp1a2
Cycs			Atp1a2
Cycs		46	Atp1a2
Cycs		47	Atp1a2
Cycs		48	Atp2a2
Dhx36			Atp2a2
Dhx36		49	Atp2a2
Dmd			Atp2a2
Dmd			Atp2a2
Dnaja1		50	Atp2a2
Dnaja3			Atp2a2
Dst			Atp2b1
Dst		51	Atp2b1
Dut			Atp2b1
Dut			Atp2b4
Dut		52	Atp2b4
Ehd1			Atp2b4
Ehd1			Atp2b4
Ehd1		53	Atp2b4
Ehd3		54	Atp8a1
Ehd3			Atp8a2
Ehd3			Atrx
Ehd4			Atrx
Ehd4		55	B3galt6
Ehd4			B3galt6
Eif2s2			Brsk2
Eno1			Brsk2
Eno1		56	Brsk2
Eno1			Brsk2
Eno1		57	Brsk2
Eno2			Brsk2
Eno2			Brsk2
Eno2			Bsn
Eno2		58	Bsn
Entpd2		59	Bsn
Entpd2		60	Bsn
Entpd5			C2cd5
Entpd5		61	C2cd5
Entpd5		62	C2cd5
Entpd5			C2cd5
Esyt1		63	C2cd5
Esyt2		64	C2cd5
Etfdh			C2cd5
Etfdh		65	Cacna2d1
Fga		66	Cacna2d1
Flad1			Cacna2d1
Flad1			Cacna2d1
Fth1		67	Cacna2d2
Fyco1		68	Cad
Fyco1		69	Cad
G3bp1			Cad
Gart		70	Cad
Gart			Cadps
Gart		71	Cadps
Gde1		72	Cadps
Gdpd1		73	Cadps
Git1			Cadps
Git1			Cadps
Glul		74	Cadps
Glul		75	Calb1
Gna11			Calb1
Gnai1		76	Calb2
Gnai3			Calb2
Gnai3		77	Calr
Gnai3			Calr
Gnaq		78	Calr
Gnas			Calr
Gnas			Calr
Gpd2		79	Calr
Gpd2			Calr
Gsn			Calr
Gsn		80	Camk2a
Guca1a			Camk2a
Guca1a			Camk2a
Guca1a			Camk2a
Gucy1b1			Camk2a
Gucy1b1		81	Camk2a
Gucy1b1			Car14
Hpca			Car2
Hpca			Car2
Hpca		82	Car2
Hpca		83	Car2
Hpca			Car2
Hprt		84	Car2
Hprt			Cars
Hprt			Cdh2
Hprt			Cdh2
Hscb		85	Cdh2
Hspb11			Cdh2
Hspb11			Cdipt
Idh2			Cdipt
Idh2		86	Cenpv
Idh2			Cisd1
Idh2			Cisd1
Idh3a			Clybl
Idh3a		87	Cmpk1
Idh3a		88	Cmpk1
Idh3a			Cmpk1
Idh3g			Cmpk1
Idh3g			Col2a1
Idh3g		89	Comt
Idh3g		90	Comt
Impad1			Cops5
Impdh2		91	Cox5a
Impdh2			Cox5a
Impdh2			Cox5a
Impdh2		92	Cox5a
Inpp1		93	Cox5a
Itgb1			Cox5a
Itgb1		94	Cp
Itpa			Cp
Itpa		95	Cpe
Itpa		96	Cpe
Kat7			Cpe
Lman1		97	Cryaa
Lman1			Cryab
Lman2			Cryab
Lman2			Cryab
Lpcat1		98	Cryab
Map2k2		99	Cryab
Map2k2			Ctcf
Mapk1			Cyc1
Mapk1		100	Cyc1
Mapk1			Cyc1
Mapk1			Cyc1
Mat2a		101	Cyc1
Mcee			Cyc1
Mcee		102	Cyc1
Mcee			Cyc1
Me1		103	Cyc1
Me1			Cyc1
Me1		104	Cycs
Me2		105	Cycs
Me2			Cycs
Micu1			Cycs
Micu1			Cycs
Mipep		106	Cycs
Mipep			Cycs
Mocs3			Cyp51
Mpi		107	Cyp51
Mpi			Cyp51
Mpi			Dgke
Mpi			Dhx36
Naxe			Dhx36
Naxe		108	Dhx36
Naxe			Dhx36
Ndufs1			Dhx36
Ndufs1			Dhx36
Ndufs1			Dhx36
Ndufs1		109	Dmd
Ndufs1			Dmd
Ndufs2			Dmd
Ndufs2		110	Dmd
Ndufs2			Dmd
Ndufs2			Dmd
Ndufs2			Dmd
Ndufs7			Dnaja1
Ndufs7		111	Dnaja1
Ndufs7			Dnaja1
Ndufv1			Dnaja1
Ndufv1			Dnaja1
Ndufv1			Dnaja3
Ndufv1		112	Drg2
Ndufv1		113	Dst
Ndufv2		114	Dst
Ndufv2			Dut
Ndufv2			Dut
Ndufv2		115	Dut
Ndufv2			Dut
Necab2		116	Dut
Nfs1			Eea1
Nme1		117	Ehd1
Nme1			Ehd1
Nme1		118	Ehd1
Nploc4			Ehd1
Nploc4		119	Ehd1
Nrxn3			Ehd1
Nrxn3			Ehd1
Nsf		120	Ehd1
Nsf			Ehd3
Nt5c			Ehd3
Nt5c			Ehd3
Nudt9			Ehd3
Nudt9		121	Ehd3
Nudt9			Ehd3
Ogdh			Ehd3
Ogdh		122	Ehd4
Ogdh			Ehd4
Ogdh		123	Ehd4
Ogdh		124	Ehd4
Ola1			Ehd4
Ola1			Eif2s2
Ola1		125	Eif2s2
Optn			Eif5b
Optn		126	Eno1
Pak3			Eno1
Pank4			Eno1
Pank4		127	Eno1
Pank4			Eno1
Pclo			Eno1
Pclo			Eno1
Pdcd6		128	Eno2
Pdcd6		129	Eno2
Pdcd6		130	Eno2
Pde12		131	Eno2
Pde12			Eno2
Pde12			Eno2
Pde12		132	Eno2
Pdxk			Enoph1
Pdxp			Entpd2
Pdzd8			Entpd2
Pfas			Entpd2
Pfas		133	Entpd5
Pfas			Entpd5
Pfkl			Entpd5
Pfkl			Entpd5
Pfkl			Entpd5
Pfkl			Entpd5
Pfkl		134	Entpd5
Pfkm			Eprs
Pfkm			Eprs
Pfkm			Eps15l1
Pfkm			Esyt1
Pfkm		135	Esyt2
Pfkm		136	Esyt2
Pfkp		137	Etfdh
Pfkp		138	Etfdh
Pfkp			Fga
Pfkp		139	Fga
Pfkp			Fga
Pgm3			Fga
Pgp			Fga
Pgrmc1			Fga/Ube3a/Cops5/Snca/Atp2a2/Sod1/Gnai2/Itgb1/Camk2a/Pdcd6/Gsn/Calr/Nme1/Prkce/Tgm2/Syt1/Syt2/Nsf/Ppp3cb/Ppp3cc/Vsnl1/Mapk1/Prkcb/Hpca/Hspg2/Lyar/Esyt2/Pitpnm3/Prkaa1/Eps15l1/Ppp3r1/Map2k2/Git1/Brsk2/Nrxn3/C2cd5/Cadps/Eea1/Optn/Sirt2/Smap1/Rabif/Necab2/Trf/Arfgap2/Rims1/Acsl3/Lman1/Sec23b/Lman2/Gnai3/Ehd4/Smpd3/Ehd3/Pclo/Arl3/Ehd1
Pitpnm3		140	Flad1
Pitpnm3		141	Flad1
Pkm		142	Flad1
Pkm		143	Fth1
Pkm			Fth1
Pkm		144	Fth1
Pkm			Fyco1
Plcb4		145	Fyco1
Plcd1			G3bp1
Plcd3		146	Gart
Plch2		147	Gart
Plch2		148	Gart
Pmm1			Gart
Pmm1			Gart
Pmpcb		149	Gde1
Pmpcb			Gde1
Pogz		150	Gdpd1
Pon1			Git1
Ppm1a		151	Git1
Ppm1a			Git1
Ppm1a		152	Git1
Ppp1ca		153	Git1
Ppp1ca		154	Git1
Ppp1cb			Glo1
Ppp1cb		155	Glrx5
Ppp1cc			Glul
Ppp1cc			Glul
Ppp3cb			Glul
Ppp3cc			Glul
Ppp3r1			Glul
Ppp3r1			Glul
Prkaa1		156	Glul
Prkaa1			Gna11
Prkaa1		157	Gna11
Prkaa1			Gna13
Prkaa1			Gna13
Prkaa1			Gna13
Prkaa1		158	Gnai1
Prkcb			Gnai1
Prkcb			Gnai1
Prkcd		159	Gnai1/Entpd2/Snca/Gnaz/Car2/Gnai2/Itgb1/Camk2a/Rho/Gnao1/Gnat1/Gna11/Gnaq/Tgm2/Pde6b/Gna13/Gnat2/Prkacb/Rock2/Git1/Atp2b4/Gnas/Phf24/Plcd1/Necab2/Gnai3/Gde1/Dgke
Prkcd			Gnai1/Pgrmc1/Snca/Atp2a2/Bsn/Itgb1/Dmd/Camk2a/Gsn/Glul/Cdh2/Prkce/Cryab/Prkcd/Syt1/Syt2/Ppp3cb/Ppp3cc/Ppm1a/Vsnl1/Dnaja1/Mapk1/Ppp1cc/Prkcb/Rock2/Slc8a1/Hpca/Prkaa1/Rbm27/Kat7/Trim28/Ppp3r1/Map2k2/Git1/Brsk2/Rbm26/Sri/Nrxn3/C2cd5/Ubr5/Rhot1/Rbm22/Sirt2/Dhx36/Necab2/Rims1/Acsl3/Ehd1
Prkcd			Gnai2
Prkcd		160	Gnai2
Prkce		161	Gnai2
Prkce			Gnai2
Prkce		162	Gnai2
Prps2			Gnai2
Prps2		163	Gnai2/Prkcd/Ppm1b/Ppp3cb/Ppp3cc/Inpp1/Ppm1a/Pdxp/Ppp1ca/Ppp1cb/Ppp2cb/Ppp1cc/Rock2/Hdhd2/Ppm1g/Ppp3r1/Rbm26/Ppm1e/Ublcp1/Pgp/Ilkap/Psph/Ppp6c/Nt5c
Prps2			Gnai2/Prkcd/Ppm1b/Ppp3cb/Ppp3cc/Ppm1a/Pdxp/Ppp1ca/Ppp1cb/Ppp2cb/Ppp1cc/Rock2/Ppm1g/Ppp3r1/Ppm1e/Ublcp1/Pgp/Ilkap/Ppp6c
Prune1		164	Gnai3
Ranbp2			Gnai3
Ranbp2		165	Gnai3
Rbm22		166	Gnai3
Rbm22			Gnai3
Rbm26		167	Gnai3
Rbm26			Gnao1
Rbm27		168	Gnao1
Rbm27			Gnaq
Rbm5			Gnaq
Rhot1		169	Gnaq
Rhot1		170	Gnas
Rhot2			Gnas
Rhot2		171	Gnas
Rims1		172	Gnas
Rims1		173	Gnas
Rims1		174	Gnat1
Rock2		174	Gnat2
Rph3a			Gnat2
Rph3a			Gnat2
Rps27		175	Gnaz
Rps27l		176	Gns
Rsf1			Gpd2
Samhd1		177	Gpd2
Samhd1			Gpd2
Samhd1			Gpd2
Samhd1		178	Gpx1
Scaf11		179	Gpx1/Txnrd1/Plch2/Pdzd8/Atp2b1/Cacna2d1/Atox1/Snca/Atp2a2/Car2/Sod1/Fth1/Dmd/Calb1/Prkce/Tgm2/Pde6b/Gna13/Aco1/Apex1/Pfkm/Ppp3cb/Gnat2/Vsnl1/Mapk1/Prkcb/Stim1/Slc8a1/Nucb2/Calb2/Prkaa1/Cp/Brsk2/Slc25a23/Sri/Atp1a2/Atp2b4/Glrx5/Rhot1/Rhot2/Afg3l2/Plcd1/Micu1/Atp1a1/Scgn/Trf/Atp13a1/Upf1/Smpd3/Heph
Sdhb		180	Gsn
Sdhb			Gsn
Sec23b		181	Gsn
Sec23b			Gsn
Sec23b			Guca1a
Sf3a3		182	Guca1a
Shprh			Guca1a
Sirt2			Guca1a
Sirt2		183	Gucy1b1
Slc1a3			Gucy1b1
Slc1a3			Gucy1b1
Slc1a3			Gucy1b1
Slc25a12			Gucy1b1
Slc25a12			Hagh
Slc25a12		184	Hagh
Slc25a23			Hdhd2
Slc25a23			Heph
Slc25a23			Heph
Slc25a23			Hpca
Slc25a23		185	Hpca
Slc25a23		186	Hpca
Slc25a25			Hpca
Slc25a25		187	Hpca
Slc25a25			Hpca
Slc25a25			Hpca
Slc25a25			Hpca
Slc8a1			Hpca
Smpd3			Hpca
Smpd3			Hpca
Snca			Hprt
Snca		188	Hprt
Snca		189	Hprt
Snca			Hprt
Snca		190	Hprt
Snca			Hprt
Snca			Hscb
Snca		191	Hspb11
Snrpc		192	Hspb11
Sod1			Hspb11
Sod1			Hspb11
Sod2		193	Hspg2
Sod2			Idh2
Sod2		194	Idh2
Sri		195	Idh2
Syt1			Idh2
Syt1			Idh2
Syt1		196	Idh2
Syt2			Idh2
Syt2			Idh2
Tgm2		197	Idh2
Timm10			Idh3a
Timm10			Idh3a
Timm10		198	Idh3a
Timm13			Idh3a
Timm13			Idh3g
Timm13			Idh3g
Timm9		199	Idh3g
Timm9			Idh3g
Timm9		200	Ilkap
Tkfc		201	Ilkap
Tkfc			Impad1
Tkfc			Impad1
Tkfc		202	Impdh2
Tkt			Impdh2
Tkt			Impdh2
Tppp		203	Impdh2
Trim28			Impdh2
Trim28		204	Impdh2
Trim28			Inpp1
Txnrd1			Inpp1
Txnrd1		205	Inpp1
Txnrd1			Itgb1
Ubr5			Itgb1
Ubr5			Itgb1
Ugp2			Itgb1
Ugp2		206	Itgb1
Ugp2		207	Itgb1
Uqcrfs1		208	Itgb1
Uqcrfs1		209	Itgb1
Uqcrfs1			Itpa
Uqcrfs1		210	Itpa
Uqcrfs1		211	Itpa
Usp39			Itpa
Vsnl1			Kat7
Yme1l1			Kat7
Zc3h11a			Kdm5b
Zc3h11a			Lman1
Zfp385a			Lman1
Zmpste24			Lman1
Zmpste24			Lman1
			Lman1
			Lman2
			Lman2
			Lman2
			Lman2
			Lman2
			Lman2
			Lpcat1
			Lpcat1
			Lyar
			Lyar
			Man2a2
			Man2a2
			Map2k2
			Map2k2
			Map2k2
			Map2k2
			Map2k2
			Mapk1
			Mapk1
			Mapk1
			Mapk1
			Mapk1
			Mapk1
			Mapk1
			Mapk1
			Mapk1
			Mapk1
			Mapk1
			Mapk1
			Mat2a
			Mcee
			Mcee
			Mcee
			Mcee
			Mdp1
			Me1
			Me1
			Me1
			Me2
			Me2
			Micu1
			Micu1
			Micu1
			Micu1
			Mipep
			Mipep
			Mipep
			Mipep
			Mipep/Fga/Pmm1/Pitpnm1/Car2/Itgb1/Pfkl/Pdcd6/Calr/Glul/Prkce/Prkcd/Nsf/Rph3a/Pfkm/Ppp3cb/Ppm1a/Idh2/Adprh/Nploc4/Abat/Timm10/Timm13/Timm8b/Vsnl1/Dnaja1/Mapk1/Nucb2/Hpca/Cpe/Alkbh5/Prkaa1/Trim28/Ppp3r1/Brsk2/Zc3h11a/Sri/C2cd5/Cadps/Ubr5/Rbm22/Agap1/Cyp51/Optn/Dhx36/Rabif/Arfgap2/Rims1/Pmpcb/Acsl3/Lman1/Sec23b/Hspb11/Lman2/Akap8/Ranbp2/Agk/Smpd3/Ehd3/Pclo/Arl3/Timm9/Ehd1
			Mipep/Fga/Pmm1/Pitpnm1/Car2/Itgb1/Pfkl/Pdcd6/Calr/Glul/Prkce/Prkcd/Nsf/Rph3a/Pfkm/Ppp3cb/Ppm1a/Idh2/Adprh/Nploc4/Abat/Timm10/Timm13/Timm8b/Vsnl1/Dnaja1/Mapk1/Nucb2/Hpca/Cpe/Alkbh5/Prkaa1/Trim28/Ppp3r1/Brsk2/Zc3h11a/Sri/C2cd5/Cadps/Ubr5/Rbm22/Agap1/Cyp51/Optn/Dhx36/Rabif/Arfgap2/Rims1/Pmpcb/Acsl3/Lman1/Sec23b/Hspb11/Lman2/Akap8/Ranbp2/Agk/Smpd3/Ehd3/Pclo/Arl3/Timm9/Ehd1
			Mipep/Pmm1/Snca/Atp2a2/Bsn/Sod1/Itgb1/Camk2a/Pdcd6/Calr/Prkce/Cryab/Prkcd/Syt1/Syt2/Nsf/Rph3a/Ppm1a/Adprh/Nploc4/Timm10/Timm13/Mapk1/Ppp1cc/Prkcb/Hpca/Alkbh5/Pitpnm3/Prkaa1/Rbm27/Trim28/Ppp3r1/Map2k2/Git1/Zc3h11a/Rbm26/Nrxn3/C2cd5/Cadps/Ubr5/Zmpste24/Rhot1/Rbm22/Rhot2/Fyco1/Dst/Arfgap2/Rims1/Pmpcb/Lman1/Cyc1/Sec23b/Hspb11/Lman2/Ehd4/Ranbp2/Agk/Ehd3/Pclo/Arl3/Timm9/Ehd1
			Mocs3
			Mocs3
			Mocs3/Cad/Pmm1/Gucy1b1/Snca/Hprt/Alad/Dmd/Pfkl/Calr/Glul/Nme1/Eno1/Eno2/Impdh2/Aco1/Prkcd/Ppm1b/Acsl1/Guca1a/Adss/Pfkm/Ppm1a/Pkm/Idh2/Adk/Slc1a3/Abat/Ppp1ca/Rps29/Mapk1/Rock2/Hpca/Eif5b/Aars2/Lpcat1/Aarsd1/Prkaa1/Pfas/Ogdh/Gart/Uggt1/Atp2b4/Rps27l/Adal/Pank4/Enoph1/Aars/Eprs/Ago2/Pdxk/Flad1/Tkfc/Dut/Zfp385a/Dhx36/B3galt6/Necab2/Mpi/Hagh/Eif2s2/Psph/Prps2/Pgm3/Acsl3/Cyc1/Cmpk1/Upf1/Cars/Agk/Smpd3/…
			Mpi
			Mpi
			Mpi
			Mpi
			Mpi
			Mpi
			Mpi
			Myof
			Naxe
			Naxe
			Naxe
			Ndufs1
			Ndufs1
			Ndufs1
			Ndufs1
			Ndufs1
			Ndufs1
			Ndufs2
			Ndufs2
			Ndufs2
			Ndufs2
			Ndufs2
			Ndufs2
			Ndufs7
			Ndufs7
			Ndufs7
			Ndufv1
			Ndufv1
			Ndufv1
			Ndufv1
			Ndufv1
			Ndufv1
			Ndufv2
			Ndufv2
			Ndufv2
			Ndufv2
			Ndufv2
			Ndufv2
			Necab2
			Necab2
			Necab2
			Necab2
			Necab2
			Necab2
			Necab2
			Nfs1
			Nfs1
			Ngly1
			Nme1
			Nme1
			Nme1
			Nme1
			Nme1
			Nme1
			Nploc4
			Nploc4
			Nploc4
			Nploc4
			Nrxn3
			Nrxn3
			Nrxn3
			Nrxn3
			Nrxn3
			Nsf
			Nsf
			Nsf
			Nsf
			Nsf
			Nsf
			Nt5c
			Nt5c
			Nt5c
			Nt5c
			Nucb2
			Nucb2
			Nucb2
			Nucb2
			Nucb2
			Nudt9
			Nudt9
			Nudt9
			Nudt9
			Ogdh
			Ogdh
			Ogdh
			Ogdh
			Ogdh
			Ogdh
			Ogdh
			Ogdh
			Ola1
			Ola1
			Ola1
			Ola1
			Optn
			Optn
			Optn
			Optn
			Optn
			Oxsr1
			Pak3
			Pank4
			Pank4
			Pank4
			Pank4
			Pank4
			Pclo
			Pclo
			Pclo
			Pclo
			Pclo
			Pclo
			Pdcd6
			Pdcd6
			Pdcd6
			Pdcd6
			Pdcd6
			Pdcd6
			Pde12
			Pde12
			Pde12
			Pde12
			Pde12
			Pde6b
			Pde6b
			Pde6b
			Pdxk
			Pdxk
			Pdxp
			Pdxp
			Pdxp
			Pdzd8
			Pdzd8
			Pdzd8
			Pfas
			Pfas
			Pfas
			Pfas
			Pfas
			Pfkl
			Pfkl
			Pfkl
			Pfkl
			Pfkl
			Pfkl
			Pfkl
			Pfkl
			Pfkl
			Pfkl
			Pfkl
			Pfkm
			Pfkm
			Pfkm
			Pfkm
			Pfkm
			Pfkm
			Pfkm
			Pfkm
			Pfkm
			Pfkm
			Pfkm
			Pfkm
			Pfkm
			Pfkp
			Pfkp
			Pfkp
			Pfkp
			Pfkp
			Pfkp
			Pfkp
			Pfkp
			Pgm1
			Pgm2l1
			Pgm3
			Pgm3
			Pgm3
			Pgm3
			Pgp
			Pgp
			Pgp
			Pgp
			Pgrmc1
			Pgrmc1
			Phf24
			Pitpnm1
			Pitpnm1
			Pitpnm3
			Pitpnm3
			Pitpnm3
			Pkm
			Pkm
			Pkm
			Pkm
			Pkm
			Pkm
			Pkm
			Pkm
			Plcb4
			Plcb4
			Plcd1
			Plcd1
			Plcd1
			Plcd1
			Plcd1
			Plcd1
			Plcd3
			Plch2
			Plch2
			Plch2
			Plch2
			Plch2/Mipep/Gnai1/Pdzd8/Cacna2d1/Pmm1/Pgrmc1/Snca/Atp2a2/Bsn/Alb/Sod1/Itgb1/Fth1/Dmd/Camk2a/Pdcd6/Gsn/Calr/Glul/Cdh2/Prkce/Cryab/Prkcd/Syt1/Syt2/Nsf/Rph3a/Ppp3cb/Ppp3cc/Ppm1a/Adprh/Nploc4/Timm10/Timm13/Vsnl1/Dnaja1/Mapk1/Ppp1cc/Prkcb/Rock2/Slc8a1/Hpca/Cpe/Alkbh5/Esyt2/Esyt1/Pitpnm3/Prkaa1/Rbm27/Kat7/Arhgef2/Ctcf/Atrx/Trim28/Ppp3r1/Map2k2/Git1/Brsk2/Zc3h11a/Rbm26/Sri/Nrxn3/C2cd5/Cadps/Ubr5/Zmpste2…
			Plch2/Pdzd8/Atp2b1/Cacna2d1/Atox1/Snca/Atp2a2/Comt/Car2/Sod1/Gnai2/Fth1/Sod2/Dmd/Calb1/Prkce/Tgm2/Pde6b/Gna13/Aco1/Gnat2/Mapk1/Prkcb/Stim1/Slc8a1/Nucb2/Calb2/Cp/Slc25a23/Sri/Atp1a2/Atp2b4/Gnas/Afg3l2/Plcd1/Micu1/Atp1a1/Scgn/Trf/Atp13a1/Smpd3/Car14/Heph
			Pmm1
			Pmm1
			Pmm1
			Pmm1
			Pmm1
			Pmm1
			Pmm1
			Pmm1/Snca/Pfkl/Prkce/Eno1/Eno2/Pfkm/Inpp1/Pkm/Idh2/Ppp1ca/Ppp1cb/Prkaa1/Ogdh/Sord/Gpd2/Myof/Pgm1/Zmpste24/Man2a2/Pgm2l1/Pgp/Plcd1/Tkfc/Adipor1/Ugp2/Mpi/Hagh/Glo1/Pgm3/Ranbp2/Smpd3/Pfkp/Entpd5
			Pmpcb
			Pmpcb
			Pmpcb
			Pmpcb
			Pogz
			Pon1
			Pon1
			Ppm1a
			Ppm1a
			Ppm1a
			Ppm1a
			Ppm1a
			Ppm1a
			Ppm1a
			Ppm1a
			Ppm1a
			Ppm1a
			Ppm1b
			Ppm1b
			Ppm1b
			Ppm1e
			Ppm1e
			Ppm1g
			Ppm1g
			Ppp1ca
			Ppp1ca
			Ppp1ca
			Ppp1ca
			Ppp1ca
			Ppp1ca
			Ppp1cb
			Ppp1cb
			Ppp1cb
			Ppp1cb
			Ppp1cb
			Ppp1cc
			Ppp1cc
			Ppp1cc
			Ppp1cc
			Ppp1cc
			Ppp1cc
			Ppp2cb
			Ppp2cb
			Ppp3cb
			Ppp3cb
			Ppp3cb
			Ppp3cb
			Ppp3cb
			Ppp3cb
			Ppp3cb
			Ppp3cb
			Ppp3cb
			Ppp3cc
			Ppp3cc
			Ppp3cc
			Ppp3cc
			Ppp3cc
			Ppp3cc
			Ppp3r1
			Ppp3r1
			Ppp3r1
			Ppp3r1
			Ppp3r1
			Ppp3r1
			Ppp3r1
			Ppp3r1
			Ppp3r1
			Ppp6c
			Ppp6c
			Prkaa1
			Prkaa1
			Prkaa1
			Prkaa1
			Prkaa1
			Prkaa1
			Prkaa1
			Prkaa1
			Prkaa1
			Prkaa1
			Prkaa1
			Prkaa1
			Prkaa1
			Prkaa1
			Prkaa1
			Prkaa1
			Prkacb
			Prkcb
			Prkcb
			Prkcb
			Prkcb
			Prkcb
			Prkcb
			Prkcb
			Prkcd
			Prkcd
			Prkcd
			Prkcd
			Prkcd
			Prkcd
			Prkcd
			Prkcd
			Prkcd
			Prkcd
			Prkcd
			Prkcd
			Prkce
			Prkce
			Prkce
			Prkce
			Prkce
			Prkce
			Prkce
			Prkce
			Prkce
			Prkce
			Prkce
			Prps2
			Prps2
			Prps2
			Prps2
			Prps2
			Prune1
			Psph
			Psph
			Pts
			Rabif
			Rabif
			Rabif
			Ranbp2
			Ranbp2
			Ranbp2
			Ranbp2
			Ranbp2
			Rbm22
			Rbm22
			Rbm22
			Rbm22
			Rbm22
			Rbm22
			Rbm26
			Rbm26
			Rbm26
			Rbm26
			Rbm26
			Rbm27
			Rbm27
			Rbm27
			Rbm27
			Rbm5
			Rcvrn
			Rho
			Rhot1
			Rhot1
			Rhot1
			Rhot1
			Rhot1
			Rhot2
			Rhot2
			Rhot2
			Rims1
			Rims1
			Rims1
			Rims1
			Rims1
			Rims1
			Rims1
			Rims1
			Rock2
			Rock2
			Rock2
			Rock2
			Rock2
			Rock2
			Rph3a
			Rph3a
			Rph3a
			Rph3a
			Rps27
			Rps27l
			Rps27l
			Rps29
			Rsf1
			Samhd1
			Samhd1
			Samhd1
			Samhd1
			Samhd1
			Scaf11
			Scgn
			Scgn
			Sdhb
			Sdhb
			Sec23b
			Sec23b
			Sec23b
			Sec23b
			Sec23b
			Sec23b
			Sf3a3
			Shprh
			Sirt2
			Sirt2
			Sirt2
			Sirt2
			Sirt2
			Slc1a3
			Slc1a3
			Slc1a3
			Slc1a3
			Slc1a3/Timm10/Timm13/Slc25a23/Slc25a12/Afg3l2/Micu1/Cyc1/Agk/Timm9
			Slc25a12
			Slc25a12
			Slc25a12
			Slc25a23
			Slc25a23
			Slc25a23
			Slc25a23
			Slc25a23
			Slc25a23
			Slc25a23
			Slc25a23
			Slc25a23
			Slc25a25
			Slc25a25
			Slc25a25
			Slc25a25
			Slc25a25
			Slc25a25
			Slc25a25/Cad/Pmm1/Gucy1b1/Snca/Hprt/Pfkl/Cox5a/Nme1/Eno1/Eno2/Impdh2/Col2a1/Prkcd/Tkt/Acsl1/Adss/Pfkm/Pkm/Adk/Cycs/Pde12/Prkaa1/Pfas/Acaca/Ogdh/Samhd1/Gpd2/Gart/Slc25a23/Uggt1/Atp1a2/Adal/Impad1/Pank4/Gns/Man2a2/Nudt9/Ago2/Tkfc/Dut/Ndufs1/Ndufs2/Ndufv1/B3galt6/Ugp2/Necab2/Mpi/Uqcrfs1/Prps2/Pgm3/Ola1/Cyc1/Mcee/Ndufv2/Itpa/Mdp1/Cmpk1/Gnai3/Ngly1/Smpd3/Nt5c/Pfkp/Entpd5
			Slc25a25/Gucy1b1/Snca/Hprt/Pfkl/Cox5a/Nme1/Eno1/Eno2/Impdh2/Acsl1/Guca1a/Adss/Pfkm/Pkm/Adk/Cycs/Hpca/Pde12/Prkaa1/Pfas/Acaca/Ogdh/Samhd1/Gart/Slc25a23/Atp1a2/Adal/Pank4/Nudt9/Tkfc/Ndufs1/Ndufs2/Ndufv1/Mpi/Uqcrfs1/Prps2/Ola1/Cyc1/Mcee/Ndufv2/Itpa/Gnai3/Pfkp/Entpd5
			Slc25a25/Snca/Sod2/Cox5a/Aco1/Pfkm/Idh2/Slc1a3/Ppp1ca/Ppp1cb/Cycs/Idh3g/Ogdh/Slc25a23/Gnas/Slc25a12/Ndufs1/Ndufs2/Cisd1/Ndufv1/Ugp2/Etfdh/Aco2/Sdhb/Uqcrfs1/Cyc1/Ndufv2/Idh3a/Ndufs7
			Slc25a25/Snca/Sod2/Pfkl/Cox5a/Eno1/Eno2/Aco1/Adh5/Pfkm/Pkm/Idh2/Slc1a3/Ppp1ca/Ppp1cb/Cycs/Idh3g/Pde12/Prkaa1/Ogdh/Slc25a23/Gnas/Slc25a12/Tkfc/Ndufs1/Ndufs2/Cisd1/Ndufv1/Ugp2/Etfdh/Mpi/Aco2/Sdhb/Uqcrfs1/Cyc1/Ndufv2/Idh3a/Ndufs7/Pfkp/Entpd5
			Slc8a1
			Slc8a1
			Slc8a1
			Slc8a1
			Slc8a1
			Smap1
			Smap1
			Smpd3
			Smpd3
			Smpd3
			Smpd3
			Smpd3
			Smpd3
			Smpd3
			Smpd3
			Smpd3
			Smpd3
			Smpd3
			Snca
			Snca
			Snca
			Snca
			Snca
			Snca
			Snca
			Snca
			Snca
			Snca
			Snca
			Snca
			Snca
			Snca
			Snca
			Snca
			Snca
			Snrpc
			Sod1
			Sod1
			Sod1
			Sod1
			Sod1
			Sod1
			Sod2
			Sod2
			Sod2
			Sod2
			Sord
			Sri
			Sri
			Sri
			Sri
			Sri
			Sri
			Sri
			Stim1
			Stim1
			Stim1
			Syt1
			Syt1
			Syt1
			Syt1
			Syt1
			Syt1
			Syt2
			Syt2
			Syt2
			Syt2
			Syt2
			Tgm2
			Tgm2
			Tgm2
			Tgm2
			Tgm2
			Timm10
			Timm10
			Timm10
			Timm10
			Timm10
			Timm13
			Timm13
			Timm13
			Timm13
			Timm13
			Timm8b
			Timm8b
			Timm9
			Timm9
			Timm9
			Timm9
			Timm9
			Tkfc
			Tkfc
			Tkfc
			Tkfc
			Tkfc
			Tkfc
			Tkfc
			Tkt
			Tkt
			Tkt
			Tppp
			Trf
			Trf
			Trf
			Trf
			Trim28
			Trim28
			Trim28
			Trim28
			Trim28
			Trim28
			Trim28
			Txnrd1
			Txnrd1
			Txnrd1
			Txnrd1/Fga/Rsf1/Scaf11/Entpd2/Snca/Yme1l1/Hprt/Me1/Alb/Sod2/Alad/Dmd/Pfkl/Pdcd6/Gsn/Calr/Glul/Cdh2/Prkce/Gna11/Gnaq/Tgm2/Cryab/Impdh2/Cryaa/Prkcd/Syt1/Pfkm/Ppm1a/Pkm/Cycs/G3bp1/Aars2/Mat2a/Usp39/Prkaa1/Acaca/Samhd1/Arhgef2/Pak3/Atrx/Snrpc/Trim28/Rps27/Rps27l/Shprh/Tppp/Cadps/Prune1/Pogz/Ago2/Hscb/Optn/Naxe/Clybl/Dut/Micu1/Sirt2/Dhx36/Rbm5/Eif2s2/Rims1/Cenpv/Acsl3/Sf3a3/Sec23b/Ndufs7/Ehd4/Smpd3/Eh…
			Txnrd1/Slc25a25/Cad/Gucy1b1/Snca/Hprt/Me1/Pfkl/Cox5a/Nme1/Eno1/Eno2/Impdh2/Tkt/Acsl1/Guca1a/Adss/Pfkm/Pkm/Idh2/Adk/Cycs/Mapk1/Idh3g/Hpca/Pde12/Prkaa1/Pfas/Acaca/Ogdh/Samhd1/Gpd2/Gart/Slc25a23/Atp1a2/Adal/Pank4/Nudt9/Naxe/Flad1/Tkfc/Dut/Cdipt/Ndufs1/Ndufs2/Ndufv1/Mpi/Me2/Uqcrfs1/Prps2/Ola1/Cyc1/Mcee/Ndufv2/Idh3a/Itpa/Cmpk1/Gnai3/Nt5c/Pfkp/Entpd5
			Ube3a
			Ublcp1
			Ublcp1
			Ubr5
			Ubr5
			Ubr5
			Ubr5
			Ubr5
			Ubr5
			Uggt1
			Uggt1
			Ugp2
			Ugp2
			Ugp2
			Ugp2
			Ugp2
			Upf1
			Upf1
			Uqcrfs1
			Uqcrfs1
			Uqcrfs1
			Uqcrfs1
			Uqcrfs1
			Uqcrfs1
			Usp39
			Vsnl1
			Vsnl1
			Vsnl1
			Vsnl1
			Vsnl1
			Vsnl1
			Vsnl1
			Yme1l1
			Zc3h11a
			Zc3h11a
			Zc3h11a
			Zc3h11a
			Zfp385a
			Zfp385a
			Zmpste24
			Zmpste24
			Zmpste24
			Zmpste24

## Sheet: 438 prot_BP
	geneID 10/02/21 list			LIST 10/02/21	LIST 24/01/21	BP		1st TE	2nd	3rd	4th	5th	6th	TE role	TE role/MF	Cellular localisation	Retina localisation	Retinal disease
1	Aars	organonitrogen compound biosynthetic process			Aars1	2	Alanine--tRNA ligase, cytoplasmic (EC 6.1.1.7) (Alanyl-tRNA synthetase) (AlaRS) (Protein sticky) (Sti)	Zinc
	Aars	peptide metabolic process
	Aars	RNA processing
2	Aars2	protein-containing complex assembly		Aars2	Aars2	4	Alanine--tRNA ligase, mitochondrial (EC 6.1.1.7) (Alanyl-tRNA synthetase) (AlaRS)	Zinc
	Aars2	organonitrogen compound biosynthetic process
	Aars2	mitochondrion organization
	Aars2	peptide metabolic process
	Aars2	RNA processing
3	Aarsd1	organonitrogen compound biosynthetic process		Aarsd1	Aarsd1	2	Alanyl-tRNA editing protein Aarsd1 (Alanyl-tRNA deacylase alaX) (AlaX) (AlaXp-II) (Alanyl-tRNA synthetase domain-containing protein 1)	Zinc
	Aarsd1	peptide metabolic process
4	Abat	regulation of transport		Abat	Abat	7	4-aminobutyrate aminotransferase, mitochondrial (EC 2.6.1.19) ((S)-3-amino-2-methylpropionate transaminase) (EC 2.6.1.22) (GABA aminotransferase) (GABA-AT) (Gamma-amino-N-butyrate transaminase) (GABA transaminase) (GABA-T) (L-AIBAT)	Iron
	Abat	organonitrogen compound biosynthetic process
	Abat	peptide transport
	Abat	amide transport
	Abat	modulation of chemical synaptic transmission
	Abat	protein transport
	Abat	response to inorganic substance
	Abat	anterograde trans-synaptic signaling
	Abat	small molecule biosynthetic process
	Abat	signal release
	Abat	response to nitrogen compound
	Abat	response to organonitrogen compound
	Abat	regulation of neurotransmitter levels
	Abat	circulatory system process
	Abat	regulation of membrane potential
5	Acaca	organophosphate metabolic process		Acaca	Acaca	7	Acetyl-CoA carboxylase 1 (ACC1) (EC 6.4.1.2) (ACC-alpha) (Acetyl-CoA carboxylase 265)	Magnesium;Manganese	Manganese
	Acaca	nucleotide metabolic process
	Acaca	protein-containing complex assembly
	Acaca	purine-containing compound metabolic process
	Acaca	carbohydrate derivative metabolic process
	Acaca	small molecule biosynthetic process
	Acaca	cellular response to hormone stimulus
6	Aco1	generation of precursor metabolites and energy		Aco1	Aco1	5	Cytoplasmic aconitate hydratase (Aconitase) (EC 4.2.1.3) (Citrate hydro-lyase) (Iron regulatory protein 1) (IRP1) (Iron-responsive element-binding protein 1) (IRE-BP 1)	Iron
	Aco1	energy derivation by oxidation of organic compounds
	Aco1	organonitrogen compound biosynthetic process
	Aco1	cellular homeostasis
	Aco1	cation homeostasis
	Aco1	response to inorganic substance
	Aco1	peptide metabolic process
7	Aco2	generation of precursor metabolites and energy		Aco2	Aco2	3	Aconitate hydratase, mitochondrial (Aconitase) (EC 4.2.1.3) (Citrate hydro-lyase)	Iron
	Aco2	energy derivation by oxidation of organic compounds
8	Acsl1	organophosphate metabolic process		Acsl1	Acsl1	ACSL1_MOUSE	Long-chain-fatty-acid--CoA ligase 1 (EC 6.2.1.3) (Arachidonate--CoA ligase) (EC 6.2.1.15) (Long-chain acyl-CoA synthetase 1) (LACS 1) (Phytanate--CoA ligase) (EC 6.2.1.24)	Magnesium
	Acsl1	nucleotide metabolic process
	Acsl1	purine-containing compound metabolic process
	Acsl1	carbohydrate derivative metabolic process
	Acsl1	organonitrogen compound biosynthetic process
	Acsl1	cellular response to hormone stimulus
9	Acsl3	organophosphate metabolic process		Acsl3	Acsl3	ACSL3_MOUSE	Long-chain-fatty-acid--CoA ligase 3 (EC 6.2.1.3) (Arachidonate--CoA ligase) (EC 6.2.1.15) (Long-chain acyl-CoA synthetase 3) (LACS 3)	Magnesium
	Acsl3	protein-containing complex assembly
	Acsl3	cellular localization
	Acsl3	regulation of transport
	Acsl3	vesicle-mediated transport
	Acsl3	organonitrogen compound biosynthetic process
	Acsl3	peptide transport
	Acsl3	amide transport
	Acsl3	regulation of cellular localization
	Acsl3	protein transport
	Acsl3	small molecule biosynthetic process
	Acsl3	protein localization to membrane
10	Actn1	synapse organization		Actn1	Actn1	ACTN1_MOUSE	Alpha-actinin-1 (Alpha-actinin cytoskeletal isoform) (F-actin cross-linking protein) (Non-muscle alpha-actinin-1)	Calcium
					Acy1	1	Aminoacylase-1 (ACY-1) (EC 3.5.1.14) (N-acyl-L-amino-acid amidohydrolase)	Zinc
11	Adal	organophosphate metabolic process		Adal	Adal	6	Adenosine deaminase-like protein (EC 3.5.4.-)	Zinc
	Adal	nucleotide metabolic process
	Adal	purine-containing compound metabolic process
	Adal	carbohydrate derivative metabolic process
	Adal	organonitrogen compound biosynthetic process
	Adal	small molecule biosynthetic process
	Adal	aromatic compound catabolic process
	Adal	glycosyl compound biosynthetic process
	Adal	cellular nitrogen compound catabolic process
	Adal	heterocycle catabolic process
12	Adh5	generation of precursor metabolites and energy		Adh5	Adh5	2	Alcohol dehydrogenase class-3 (EC 1.1.1.1) (Alcohol dehydrogenase 2) (Alcohol dehydrogenase 5) (Alcohol dehydrogenase B2) (ADH-B2) (Alcohol dehydrogenase class-III) (Glutathione-dependent formaldehyde dehydrogenase) (FALDH) (FDH) (GSH-FDH) (EC 1.1.1.-) (S-(hydroxymethyl)glutathione dehydrogenase) (EC 1.1.1.284)	Zinc
	Adh5	circulatory system process
13	Adipor1	carbohydrate metabolic process		Adipor1	Adipor1	3	Adiponectin receptor protein 1 (Progestin and adipoQ receptor family member 1) (Progestin and adipoQ receptor family member I)	Zinc
	Adipor1	monosaccharide metabolic process
	Adipor1	response to nitrogen compound
	Adipor1	response to organonitrogen compound
	Adipor1	regulation of small molecule metabolic process
	Adipor1	cellular response to hormone stimulus
14	Adk	organophosphate metabolic process		Adk	Adk	6	Adenosine kinase (AK) (EC 2.7.1.20) (Adenosine 5'-phosphotransferase)	Magnesium
	Adk	nucleotide metabolic process
	Adk	purine-containing compound metabolic process
	Adk	carbohydrate derivative metabolic process
	Adk	organonitrogen compound biosynthetic process
	Adk	small molecule biosynthetic process
	Adk	glycosyl compound biosynthetic process
15	Adnp	modulation of chemical synaptic transmission		Adnp	Adnp	1	Activity-dependent neuroprotector homeobox protein (Activity-dependent neuroprotective protein)	Zinc
	Adnp	anterograde trans-synaptic signaling
	Adnp	synapse organization
	Adnp	synapse assembly
					Adnp2	1	Activity-dependent neuroprotector homeobox protein 2 (ADNP homeobox protein 2) (Zinc finger protein 508)	Zinc
16	Adprh	intracellular transport		Adprh	Adprh	4	[Protein ADP-ribosylarginine] hydrolase (ADP-ribosylarginine hydrolase) (EC 3.2.2.19) (ADP-ribose-L-arginine cleaving enzyme)	Magnesium
	Adprh	cellular localization
	Adprh	peptide transport
	Adprh	amide transport
	Adprh	protein transport
17	Adss	organophosphate metabolic process		Adss	Adss1	6	Adenylosuccinate synthetase isozyme 1 (AMPSase 1) (AdSS 1) (EC 6.3.4.4) (Adenylosuccinate synthetase like 1) (Adenylosuccinate synthetase, basic isozyme) (Adenylosuccinate synthetase, muscle isozyme) (M-type adenylosuccinate synthetase) (IMP--aspartate ligase 1)	Magnesium
	Adss	nucleotide metabolic process
	Adss	purine-containing compound metabolic process
	Adss	carbohydrate derivative metabolic process
	Adss	organonitrogen compound biosynthetic process
18	Afg3l2	mitochondrial transmembrane transport		Afg3l2	Afg3l2	3	AFG3-like protein 2 (EC 3.4.24.-)	Zinc
	Afg3l2	cellular homeostasis
	Afg3l2	cation homeostasis
	Afg3l2	mitochondrion organization
	Afg3l2	synapse organization
	Afg3l2	mitochondrial membrane organization
19	Agap1	peptide transport		Agap1	Agap1	2	Arf-GAP with GTPase, ANK repeat and PH domain-containing protein 1 (AGAP-1) (Centaurin-gamma-2) (Cnt-g2)	Zinc
	Agap1	amide transport
	Agap1	protein transport
20	Agk	intracellular transport		Agk	Agk	AGK_MOUSE	Acylglycerol kinase, mitochondrial (EC 2.7.1.107) (EC 2.7.1.138) (EC 2.7.1.94) (Multiple substrate lipid kinase) (MuLK) (Multi-substrate lipid kinase)	Magnesium
	Agk	cellular localization
	Agk	mitochondrial transmembrane transport
	Agk	organonitrogen compound biosynthetic process
	Agk	peptide transport
	Agk	amide transport
	Agk	mitochondrion organization
	Agk	protein transport
	Agk	establishment of protein localization to mitochondrion
	Agk	protein targeting to mitochondrion
	Agk	mitochondrial membrane organization
	Agk	protein localization to membrane
21	Ago2	protein-containing complex assembly		Ago2	Ago2	4	Protein argonaute-2 (Argonaute2) (mAgo2) (EC 3.1.26.n2) (Argonaute RISC catalytic component 2) (Eukaryotic translation initiation factor 2C 2) (eIF-2C 2) (eIF2C 2) (Piwi/argonaute family protein meIF2C2) (Protein slicer)	Magnesium;Manganese	Manganese
	Ago2	carbohydrate derivative metabolic process
	Ago2	organonitrogen compound biosynthetic process
	Ago2	peptide metabolic process
	Ago2	aromatic compound catabolic process
	Ago2	RNA processing
	Ago2	cellular nitrogen compound catabolic process
	Ago2	heterocycle catabolic process
	Ago2	ribonucleoprotein complex biogenesis
22	Akap8	peptide transport		Akap8	Akap8	2	A-kinase anchor protein 8 (AKAP-8) (A-kinase anchor protein 95 kDa) (AKAP 95)	Zinc
	Akap8	amide transport
	Akap8	protein transport
	Akap8	cellular response to hormone stimulus
	Akap8	regulation of organelle organization
					Akt2		RAC-beta serine/threonine-protein kinase (EC 2.7.11.1) (Protein kinase Akt-2) (Protein kinase B beta) (PKB beta) (RAC-PK-beta)	Manganese
23	Alad	protein-containing complex assembly		Alad	Alad	3	Delta-aminolevulinic acid dehydratase (ALADH) (EC 4.2.1.24) (Porphobilinogen synthase)	Zinc
	Alad	organonitrogen compound biosynthetic process
	Alad	response to inorganic substance
24	Alb	protein-containing complex assembly		Alb	Alb	3	Albumin	Calcium;Copper;Zinc	Copper	Zinc
	Alb	cellular localization
25	Alkbh5	intracellular transport		Alkbh5	Alkbh5	4	RNA demethylase ALKBH5 (EC 1.14.11.-) (Alkylated DNA repair protein alkB homolog 5) (Alpha-ketoglutarate-dependent dioxygenase alkB homolog 5)	Iron
	Alkbh5	cellular localization
	Alkbh5	peptide transport
	Alkbh5	amide transport
	Alkbh5	protein transport
	Alkbh5	aromatic compound catabolic process
	Alkbh5	RNA processing
	Alkbh5	cellular nitrogen compound catabolic process
	Alkbh5	heterocycle catabolic process
					Anxa1		Annexin A1 (Annexin I) (Annexin-1) (Calpactin II) (Calpactin-2) (Chromobindin-9) (Lipocortin I) (Phospholipase A2 inhibitory protein) (p35)	Calcium
26	Apex1	cellular homeostasis		Apex1	Apex1	1	DNA-(apurinic or apyrimidinic site) endonuclease (EC 3.1.-.-) (APEX nuclease) (APEN) (Apurinic-apyrimidinic endonuclease 1) (AP endonuclease 1) (REF-1) (Redox factor-1) [Cleaved into: DNA-(apurinic or apyrimidinic site) endonuclease, mitochondrial]	Magnesium
	Apex1	response to inorganic substance
	Apex1	aromatic compound catabolic process
	Apex1	cellular nitrogen compound catabolic process
	Apex1	heterocycle catabolic process
27	Apip	protein-containing complex assembly		Apip	Apip	4	Methylthioribulose-1-phosphate dehydratase (MTRu-1-P dehydratase) (EC 4.2.1.109) (APAF1-interacting protein) (Monocyte/macrophage protein 19)	Zinc
	Apip	organonitrogen compound biosynthetic process
	Apip	small molecule biosynthetic process
28	Arfgap2	intracellular transport		Arfgap2	Arfgap2	5	ADP-ribosylation factor GTPase-activating protein 2 (ARF GAP 2) (GTPase-activating protein ZNF289) (Zinc finger protein 289)	Zinc
	Arfgap2	cellular localization
	Arfgap2	vesicle-mediated transport
	Arfgap2	peptide transport
	Arfgap2	amide transport
	Arfgap2	protein transport
	Arfgap2	establishment of vesicle localization
29	Arhgef2	protein-containing complex assembly		Arhgef2	Arhgef2	ARHG2_MOUSE	Rho guanine nucleotide exchange factor 2 (Guanine nucleotide exchange factor H1) (GEF-H1) (LBC'S first cousin) (Lymphoid blast crisis-like 1) (Oncogene LFC) (Rhobin)	Zinc
	Arhgef2	cellular localization
	Arhgef2	response to nitrogen compound
	Arhgef2	response to organonitrogen compound
	Arhgef2	regulation of organelle organization
					Arhgef28	3	Rho guanine nucleotide exchange factor 28 (190 kDa guanine nucleotide exchange factor) (p190-RhoGEF) (p190RhoGEF) (Rho guanine nucleotide exchange factor) (Rho-interacting protein 2)	Zinc
30	Arl3	intracellular transport		Arl3	Arl3	5	ADP-ribosylation factor-like protein 3	Magnesium
	Arl3	cellular localization
	Arl3	vesicle-mediated transport
	Arl3	peptide transport
	Arl3	amide transport
	Arl3	protein transport
	Arl3	transport along microtubule
	Arl3	protein localization to membrane
	Arl3
31	Atox1	cellular homeostasis		Atox1	Atox1	2	Copper transport protein ATOX1 (Metal transport protein ATX1)	Copper
	Atox1	cation homeostasis
32	Atp13a1	cellular homeostasis		Atp13a1	Atp13a1	1	Manganese-transporting ATPase 13A1 (CATP) (EC 7.2.2.-)	Magnesium;Manganese	Manganese	Sodium?
	Atp13a1	cation homeostasis
33	Atp1a1	regulation of transport		Atp1a1	Atp1a1	3	Sodium/potassium-transporting ATPase subunit alpha-1 (Na(+)/K(+) ATPase alpha-1 subunit) (EC 7.2.2.13) (Sodium pump subunit alpha-1)	Magnesium;Potassium;Sodium	Potassium	Sodium							RPE microvilli
	Atp1a1	cellular homeostasis
	Atp1a1	cation homeostasis
	Atp1a1	circulatory system process
	Atp1a1	cellular response to hormone stimulus
	Atp1a1	regulation of membrane potential
34	Atp1a2	organophosphate metabolic process		Atp1a2	Atp1a2	13	Sodium/potassium-transporting ATPase subunit alpha-2 (Na(+)/K(+) ATPase alpha-2 subunit) (EC 7.2.2.13) (Na(+)/K(+) ATPase alpha(+) subunit) (Sodium pump subunit alpha-2)	Magnesium;Potassium;Sodium	Potassium	Sodium
	Atp1a2	nucleotide metabolic process
	Atp1a2	purine-containing compound metabolic process
	Atp1a2	regulation of transport
	Atp1a2	carbohydrate derivative metabolic process
	Atp1a2	cellular homeostasis
	Atp1a2	cation homeostasis
	Atp1a2	regulation of neurotransmitter levels
	Atp1a2	circulatory system process
	Atp1a2	cellular response to hormone stimulus
	Atp1a2	response to light stimulus
35	Atp2a2	intracellular transport			Atp2a2		Sarcoplasmic/endoplasmic reticulum calcium ATPase 2 (SERCA2) (SR Ca(2+)-ATPase 2) (EC 7.2.2.10) (Calcium pump 2) (Calcium-transporting ATPase sarcoplasmic reticulum type, slow twitch skeletal muscle isoform) (Endoplasmic reticulum class 1/2 Ca(2+) ATPase)	Calcium;Magnesium	Magnesium
	Atp2a2	cellular localization
	Atp2a2	regulation of transport
	Atp2a2	vesicle-mediated transport
	Atp2a2	cellular homeostasis
	Atp2a2	cation homeostasis
	Atp2a2	regulation of cellular localization
	Atp2a2	modulation of chemical synaptic transmission
	Atp2a2	anterograde trans-synaptic signaling
	Atp2a2	vesicle-mediated transport in synapse
	Atp2a2	regulation of synaptic vesicle cycle
	Atp2a2	signal release
	Atp2a2	response to nitrogen compound
	Atp2a2	response to organonitrogen compound
	Atp2a2	regulation of exocytosis
	Atp2a2	establishment of vesicle localization
	Atp2a2	synaptic vesicle transport
	Atp2a2	regulation of neurotransmitter levels
	Atp2a2	circulatory system process
	Atp2a2	signal release from synapse
	Atp2a2	regulation of membrane potential
36	Atp2b1	regulation of transport		Atp2b1	Atp2b1	3	Plasma membrane calcium-transporting ATPase 1 (EC 7.2.2.10) (Plasma membrane calcium ATPase isoform 1) (PMCA1) (Plasma membrane calcium pump isoform 1)	Calcium;Magnesium	Magnesium
	Atp2b1	cellular homeostasis
	Atp2b1	cation homeostasis
	Atp2b1	response to nitrogen compound
	Atp2b1	response to organonitrogen compound
	Atp2b1	circulatory system process
	Atp2b1	cellular response to hormone stimulus
37	Atp2b4	regulation of transport		Atp2b4	Atp2b4	6	Plasma membrane calcium-transporting ATPase 4 (PMCA4) (EC 7.2.2.10)	Calcium;Magnesium	Magnesium
	Atp2b4	G protein-coupled receptor signaling pathway
	Atp2b4	organonitrogen compound biosynthetic process
	Atp2b4	cellular homeostasis
	Atp2b4	cation homeostasis
	Atp2b4	response to inorganic substance
	Atp2b4	small molecule biosynthetic process
	Atp2b4	response to nitrogen compound
	Atp2b4	response to organonitrogen compound
	Atp2b4	regulation of small molecule metabolic process
	Atp2b4	regulation of neurotransmitter levels
	Atp2b4	circulatory system process
	Atp2b4	cellular response to hormone stimulus
38	Atp8a1	regulation of transport		Atp8a1	Atp8a1	1	Phospholipid-transporting ATPase IA (EC 7.6.2.1) (ATPase class I type 8A member 1) (Chromaffin granule ATPase II) (P4-ATPase flippase complex alpha subunit ATP8A1)	Magnesium
39	Atp8a2	regulation of transport		Atp8a2	Atp8a2	1	Phospholipid-transporting ATPase IB (EC 7.6.2.1) (ATPase class I type 8A member 2) (P4-ATPase flippase complex alpha subunit ATP8A2)	Magnesium
	Atp8a2	detection of light stimulus
	Atp8a2	visual perception
	Atp8a2	camera-type eye development
	Atp8a2	detection of stimulus
	Atp8a2	visual system development
	Atp8a2	response to light stimulus
40	Atrx	protein-containing complex assembly		Atrx	Atrx	3	Transcriptional regulator ATRX (EC 3.6.4.12) (ATP-dependent helicase ATRX) (HP1 alpha-interacting protein) (HP1-BP38 protein) (Heterochromatin protein 2) (X-linked nuclear protein)	Zinc
	Atrx	cellular localization
	Atrx	response to inorganic substance
	Atrx	response to nitrogen compound
	Atrx	response to organonitrogen compound
	Atrx	response to organonitrogen compound
	Atrx	regulation of organelle organization
41	B3galt6	carbohydrate derivative metabolic process		B3galt6	B3galt6	B3GT6_MOUSE	Beta-1,3-galactosyltransferase 6 (Beta-1,3-GalTase 6) (Beta3Gal-T6) (Beta3GalT6) (EC 2.4.1.134) (GAG GalTII) (Galactosyltransferase II) (Galactosylxylosylprotein 3-beta-galactosyltransferase) (UDP-Gal:betaGal beta 1,3-galactosyltransferase polypeptide 6)	Manganese
	B3galt6	organonitrogen compound biosynthetic process
42	Blvra	aromatic compound catabolic process		Blvra	Blvra	BIEA_MOUSE	Biliverdin reductase A (BVR A) (EC 1.3.1.24) (Biliverdin-IX alpha-reductase)	Zinc
	Blvra	cellular nitrogen compound catabolic process
	Blvra	heterocycle catabolic process
43	Brsk2	cellular localization		Brsk2	Brsk2	7	Serine/threonine-protein kinase BRSK2 (EC 2.7.11.1) (EC 2.7.11.26) (Brain-specific serine/threonine-protein kinase 2) (BR serine/threonine-protein kinase 2) (Serine/threonine-protein kinase SAD-A)	Magnesium
	Brsk2	regulation of transport
	Brsk2	vesicle-mediated transport
	Brsk2	cellular homeostasis
	Brsk2	peptide transport
	Brsk2	amide transport
	Brsk2	regulation of cellular localization
	Brsk2	protein transport
	Brsk2	signal release
	Brsk2	response to nitrogen compound
	Brsk2	response to organonitrogen compound
44	Bsn	intracellular transport		Bsn	Bsn	3	Protein bassoon	Zinc
	Bsn	cellular localization
	Bsn	regulation of transport
	Bsn	regulation of cellular localization
	Bsn	regulation of synaptic vesicle cycle
	Bsn	transport along microtubule
	Bsn	synapse organization
	Bsn	synapse assembly
45	C2cd5	intracellular transport		C2cd5	C2cd5	6	C2 domain-containing protein 5 (138 kDa C2 domain-containing phosphoprotein)	Calcium
	C2cd5	cellular localization
	C2cd5	regulation of transport
	C2cd5	vesicle-mediated transport
	C2cd5	peptide transport
	C2cd5	amide transport
	C2cd5	regulation of cellular localization
	C2cd5	protein transport
	C2cd5	response to nitrogen compound
	C2cd5	response to organonitrogen compound
	C2cd5	protein localization to membrane
	C2cd5	cellular response to hormone stimulus
	C2cd5	regulation of organelle organization
46					Ca2	6	Acetylation;Cell membrane;Cytoplasm;Direct protein sequencing;Lyase;Membrane;Metal-binding;Phosphoprotein;Reference proteome;Zinc	Zinc
47	Cabp4	detection of light stimulus		Cabp4	Cabp4		Calcium-binding protein 4 (CaBP4)	Calcium
	Cabp4	visual perception
	Cabp4	camera-type eye development
	Cabp4	detection of stimulus
	Cabp4
	Cabp4	visual system development
	Cabp4	response to light stimulus
48	Cacna2d1	cellular localization		Cacna2d1	Cacna2d1	4	Voltage-dependent calcium channel subunit alpha-2/delta-1 (Voltage-gated calcium channel subunit alpha-2/delta-1) [Cleaved into: Voltage-dependent calcium channel subunit alpha-2-1; Voltage-dependent calcium channel subunit delta-1]	Calcium
	Cacna2d1	regulation of transport
	Cacna2d1	cellular homeostasis
	Cacna2d1	cation homeostasis
	Cacna2d1	response to nitrogen compound
	Cacna2d1	response to organonitrogen compound
	Cacna2d1	circulatory system process
	Cacna2d1	regulation of membrane potential
49	Cacna2d2	regulation of transport
	Cacna2d2	modulation of chemical synaptic transmission		Cacna2d2	Cacna2d2	4	Voltage-dependent calcium channel subunit alpha-2/delta-2 (Protein ducky) (Voltage-gated calcium channel subunit alpha-2/delta-2) [Cleaved into: Voltage-dependent calcium channel subunit alpha-2-2; Voltage-dependent calcium channel subunit delta-2]	Calcium
	Cacna2d2	anterograde trans-synaptic signaling
	Cacna2d2	synapse organization
	Cacna2d2	circulatory system process
50	Cad	organophosphate metabolic process		Cad	Cad	5	CAD protein [Includes: Glutamine-dependent carbamoyl-phosphate synthase (EC 6.3.5.5); Aspartate carbamoyltransferase (EC 2.1.3.2); Dihydroorotase (EC 3.5.2.3)]	Magnesium;Manganese;Zinc	Manganese	Zinc
	Cad	nucleotide metabolic process
	Cad	carbohydrate derivative metabolic process
	Cad	organonitrogen compound biosynthetic process
	Cad	small molecule biosynthetic process
	Cad	response to nitrogen compound
	Cad	response to organonitrogen compound
	Cad	glycosyl compound biosynthetic process
51	Cadps	intracellular transport		Cadps	Cadps	9	Calcium-dependent secretion activator 1 (Calcium-dependent activator protein for secretion 1) (CAPS-1)	Calcium
	Cadps	protein-containing complex assembly
	Cadps	cellular localization
	Cadps	regulation of transport
	Cadps	vesicle-mediated transport
	Cadps	peptide transport
	Cadps	amide transport
	Cadps	protein transport
	Cadps	anterograde trans-synaptic signaling
	Cadps	vesicle-mediated transport in synapse
	Cadps	signal release
	Cadps	regulation of exocytosis
	Cadps	establishment of vesicle localization
	Cadps	synaptic vesicle transport
	Cadps	regulation of neurotransmitter levels
	Cadps	signal release from synapse
52	Calb1	cellular homeostasis		Calb1	Calb1	3	Calbindin (Calbindin D28) (D-28K) (PCD-29) (Spot 35 protein) (Vitamin D-dependent calcium-binding protein, avian-type)	Calcium
	Calb1	cation homeostasis
	Calb1	modulation of chemical synaptic transmission
	Calb1	anterograde trans-synaptic signaling
	Calb1	camera-type eye development
	Calb1	visual system development
53	Calb2	cellular homeostasis		Calb2	Calb2	3	Calretinin (CR)	Calcium
	Calb2	cation homeostasis
	Calb2	modulation of chemical synaptic transmission
	Calb2	anterograde trans-synaptic signaling
54	Calcoco1	cellular response to hormone stimulus		Calcoco1	Calcoco1	CACO1_MOUSE	Calcium-binding and coiled-coil domain-containing protein 1 (Coiled-coil coactivator protein)	Zinc
55	Calr	intracellular transport		Calr	Calr	9	Calreticulin (CRP55) (Calregulin) (Endoplasmic reticulum resident protein 60) (ERp60) (HACBP)	Calcium;Zinc	Zinc
	Calr	protein-containing complex assembly
	Calr	cellular localization
	Calr	regulation of transport
	Calr	vesicle-mediated transport
	Calr	organonitrogen compound biosynthetic process
	Calr	peptide transport
	Calr	amide transport
	Calr	protein transport
	Calr	peptide metabolic process
	Calr	protein folding
	Calr	cellular response to hormone stimulus
	Calr	regulation of organelle organization
56	Camk2a	intracellular transport		Camk2a	Camk2a	9	Calcium/calmodulin-dependent protein kinase type II subunit alpha (CaM kinase II subunit alpha) (CaMK-II subunit alpha) (EC 2.7.11.17)	Magnesium
	Camk2a	cellular localization
	Camk2a	regulation of transport
	Camk2a	vesicle-mediated transport
	Camk2a	G protein-coupled receptor signaling pathway
	Camk2a	regulation of cellular localization
	Camk2a	mitochondrion organization
	Camk2a	modulation of chemical synaptic transmission
	Camk2a	anterograde trans-synaptic signaling
	Camk2a	vesicle-mediated transport in synapse
	Camk2a	regulation of synaptic vesicle cycle
	Camk2a	signal release
	Camk2a	response to nitrogen compound
	Camk2a	response to organonitrogen compound
	Camk2a	regulation of exocytosis
	Camk2a	organelle localization by membrane tethering
	Camk2a	establishment of vesicle localization
	Camk2a	mitochondrial membrane organization
	Camk2a	synaptic vesicle transport
	Camk2a	regulation of neurotransmitter levels
	Camk2a	protein localization to membrane
	Camk2a	cellular response to hormone stimulus
	Camk2a	signal release from synapse
57	Camkv	synapse organization		Camkv	Camkv	CAMKV_MOUSE	CaM kinase-like vesicle-associated protein	Calcium
58	Car14	cation homeostasis
59	Car2	regulation of transport
	Car2	G protein-coupled receptor signaling pathway
	Car2	cellular homeostasis
	Car2	peptide transport
	Car2	amide transport
	Car2	cation homeostasis
	Car2	modulation of chemical synaptic transmission
	Car2	anterograde trans-synaptic signaling
	Car2	response to nitrogen compound
	Car2	response to organonitrogen compound
	Car2	cellular response to hormone stimulus
60	Cars	organonitrogen compound biosynthetic process
	Cars	peptide metabolic process
61	Casz1	camera-type eye development		Casz1	Casz1	CASZ1_MOUSE	Zinc finger protein castor homolog 1 (Castor-related protein)	Zinc
	Casz1	visual system development
62					Cathepsin S			Sodium
63	Ccs	response to inorganic substance		Ccs	Ccs		Copper chaperone for superoxide dismutase (Superoxide dismutase copper chaperone)	Copper;Zinc	Zinc
64	Cdh2	protein-containing complex assembly		Cdh2	Cdh2	6	Cadherin-2 (Neural cadherin) (N-cadherin) (CD antigen CD325)	Calcium
	Cdh2	cellular localization
	Cdh2	regulation of transport
	Cdh2	regulation of cellular localization
	Cdh2	modulation of chemical synaptic transmission
	Cdh2	anterograde trans-synaptic signaling
	Cdh2	regulation of synaptic vesicle cycle
	Cdh2	synapse organization
	Cdh2	protein localization to membrane
	Cdh2	synapse assembly
	Cdh2	regulation of organelle organization
65	Cdipt	organophosphate metabolic process
	Cdipt	nucleotide metabolic process
66	Cdk11b	RNA processing		Cdk11b	Cdk11b	CD11B_MOUSE	Cyclin-dependent kinase 11B (Cell division cycle 2-like protein kinase 1) (Cell division protein kinase 11) (Cyclin-dependent kinase 11) (EC 2.7.11.22) (Galactosyltransferase-associated protein kinase p58/GTA) (PITSLRE serine/threonine-protein kinase CDC2L1)	Magnesium
	Cdk11b	regulation of organelle organization
67	Cenpv	protein-containing complex assembly		Cenpv	Cenpv	2	Centromere protein V (CENP-V) (Proline-rich protein 6)	Zinc
	Cenpv	regulation of organelle organization
68	Cisd1	generation of precursor metabolites and energy		Cisd1	Cisd1	2	CDGSH iron-sulfur domain-containing protein 1 (MitoNEET)	Iron
	Cisd1	energy derivation by oxidation of organic compounds
69				Cdipt
70	Cisd2	mitochondrion organization		Cisd2	Cisd2	CISD2_MOUSE	CDGSH iron-sulfur domain-containing protein 2 (MitoNEET-related 1 protein) (Miner1) (Nervous system overexpressed protein 70)	Iron
71	Clybl	protein-containing complex assembly		Clybl	Clybl	3	Citramalyl-CoA lyase, mitochondrial (EC 4.1.3.25) ((3S)-malyl-CoA thioesterase) (EC 3.1.2.30) (Beta-methylmalate synthase) (EC 2.3.3.-) (Citrate lyase subunit beta-like protein, mitochondrial) (Citrate lyase beta-like) (Malate synthase) (EC 2.3.3.9)	Magnesium
	Clybl	regulation of small molecule metabolic process
72	Cmpk1	organophosphate metabolic process		Cmpk1	Cmpk1	KCY_MOUSE	UMP-CMP kinase (EC 2.7.4.14) (Deoxycytidylate kinase) (CK) (dCMP kinase) (Nucleoside-diphosphate kinase) (EC 2.7.4.6) (Uridine monophosphate/cytidine monophosphate kinase) (UMP/CMP kinase) (UMP/CMPK)	Magnesium
	Cmpk1	nucleotide metabolic process
	Cmpk1	carbohydrate derivative metabolic process
	Cmpk1	organonitrogen compound biosynthetic process
	Cmpk1	small molecule biosynthetic process
	Cmpk1	glycosyl compound biosynthetic process
73	Col2a1	carbohydrate derivative metabolic process		Col2a1	Col2a1	2	Collagen alpha-1(II) chain (Alpha-1 type II collagen) [Cleaved into: Collagen alpha-1(II) chain; Chondrocalcin]	Calcium
	Col2a1	visual perception
74	Comt	regulation of transport		Comt	Comt	3	Catechol O-methyltransferase (EC 2.1.1.6)	Magnesium
	Comt	cation homeostasis
	Comt	aromatic compound catabolic process
	Comt	regulation of small molecule metabolic process
	Comt	regulation of neurotransmitter levels
75	Cops5	vesicle-mediated transport		Cops5	Cops5	1	COP9 signalosome complex subunit 5 (SGN5) (Signalosome subunit 5) (EC 3.4.-.-) (Jun activation domain-binding protein 1) (Kip1 C-terminus-interacting protein 2)	Zinc
76	Cox5a	organophosphate metabolic process		Cox5a	Cox5a	7	Cytochrome c oxidase subunit 5A, mitochondrial (Cytochrome c oxidase polypeptide Va)	Iron
	Cox5a	nucleotide metabolic process
	Cox5a	generation of precursor metabolites and energy
	Cox5a	energy derivation by oxidation of organic compounds
	Cox5a	purine-containing compound metabolic process
	Cox5a	carbohydrate derivative metabolic process
77	Cp	cellular homeostasis		Cp	Cp	2	Ceruloplasmin (EC 1.16.3.1) (Ferroxidase)	Copper
	Cp	cation homeostasis
	Cp	response to inorganic substance
78	Cpe	cellular localization		Cpe	Cpe	2	Carboxypeptidase E (CPE) (EC 3.4.17.10) (Carboxypeptidase H) (CPH) (Enkephalin convertase) (Prohormone-processing carboxypeptidase)	Zinc
	Cpe	peptide transport
	Cpe	amide transport
	Cpe	peptide metabolic process
	Cpe	signal release
	Cpe	protein localization to membrane
79	Cpne1	response to inorganic substance		Cpne1	Cpne1	CPNE1_MOUSE	Copine-1 (Copine I)	Calcium
80	Cpne3	response to inorganic substance		Cpne3	Cpne3	CPNE3_MOUSE	Copine-3 (Copine III)	Calcium
81	Cpne6	response to inorganic substance		Cpne6	Cpne6	CPNE6_MOUSE	Copine-6 (Copine VI) (Neuronal-copine) (N-copine)	Calcium
82	Cpsf3	RNA processing		Cpsf3	Cpsf3	CPSF3_MOUSE	Cleavage and polyadenylation specificity factor subunit 3 (EC 3.1.27.-) (Cleavage and polyadenylation specificity factor 73 kDa subunit) (CPSF 73 kDa subunit) (mRNA 3'-end-processing endonuclease CPSF-73)	Zinc
83					Crebbp	1	Histone lysine acetyltransferase CREBBP (EC 2.3.1.48) (Protein-lysine acetyltransferase CREBBP) (EC 2.3.1.-)	Zinc
84	Cryaa	protein-containing complex assembly		Cryaa	Cryaa	2	Alpha-crystallin A chain	Zinc
	Cryaa	mitochondrion organization
	Cryaa	response to inorganic substance
	Cryaa	protein folding
	Cryaa	camera-type eye development
	Cryaa	visual system development
	Cryaa	response to light stimulus
85	Cryab	intracellular transport		Cryab	Cryab	5	Alpha-crystallin B chain (Alpha(B)-crystallin) (P23)	Zinc
	Cryab	protein-containing complex assembly
	Cryab	cellular localization
	Cryab	regulation of transport
	Cryab	regulation of cellular localization
	Cryab	response to inorganic substance
	Cryab	protein folding
	Cryab	camera-type eye development
	Cryab	visual system development
86	Ctcf	cellular localization		Ctcf	Ctcf	2	Transcriptional repressor CTCF (11-zinc finger protein) (CCCTC-binding factor) (CTCFL paralog)	Zinc
	Ctcf	regulation of organelle organization
					Cyb5a	1	Cytochrome b5	Iron
87	Cyc1	organophosphate metabolic process		Cyc1	Cyc1	11	Cytochrome c1, heme protein, mitochondrial (EC 7.1.1.8) (Complex III subunit 4) (Complex III subunit IV) (Cytochrome b-c1 complex subunit 4) (Ubiquinol-cytochrome-c reductase complex cytochrome c1 subunit) (Cytochrome c-1)	Iron
	Cyc1	nucleotide metabolic process
	Cyc1	generation of precursor metabolites and energy
	Cyc1	energy derivation by oxidation of organic compounds
	Cyc1	intracellular transport
	Cyc1	cellular localization
	Cyc1	purine-containing compound metabolic process
	Cyc1	mitochondrial transmembrane transport
	Cyc1	carbohydrate derivative metabolic process
	Cyc1	organonitrogen compound biosynthetic process
	Cyc1	response to nitrogen compound
	Cyc1	response to organonitrogen compound
88	Cycs	organophosphate metabolic process		Cycs	Cycs	3	Cytochrome c, somatic	Iron
	Cycs	nucleotide metabolic process
	Cycs	generation of precursor metabolites and energy
	Cycs	energy derivation by oxidation of organic compounds
	Cycs	protein-containing complex assembly
	Cycs	purine-containing compound metabolic process
	Cycs	carbohydrate derivative metabolic process
89					Cyp51a1	4	Lanosterol 14-alpha demethylase (LDM) (EC 1.14.14.154) (CYPLI) (Cytochrome P450 51A1) (Cytochrome P450-14DM) (Cytochrome P45014DM) (Cytochrome P450LI) (Sterol 14-alpha demethylase)	Iron
90	Cyp51	regulation of transport
	Cyp51	peptide transport
	Cyp51	amide transport
	Cyp51	protein transport
	Cyp51	small molecule biosynthetic process
91	Ddah1	regulation of neurotransmitter levels		Ddah1	Ddah1	1	N(G),N(G)-dimethylarginine dimethylaminohydrolase 1 (DDAH-1) (Dimethylarginine dimethylaminohydrolase 1) (EC 3.5.3.18) (DDAHI) (Dimethylargininase-1)	Zinc
	Ddah1	circulatory system process
92	Dgke	G protein-coupled receptor signaling pathway		Dgke	Dgke	3	Diacylglycerol kinase epsilon (DAG kinase epsilon) (EC 2.7.1.107) (Diglyceride kinase epsilon) (DGK-epsilon)	Zinc
	Dgke	modulation of chemical synaptic transmission
	Dgke	anterograde trans-synaptic signaling
93	Dhx36	protein-containing complex assembly		Dhx36	Dhx36	7	ATP-dependent DNA/RNA helicase DHX36 (EC 3.6.4.13) (DEAD/H box polypeptide 36) (DEAH box protein 36) (MLE-like protein 1) (RNA helicase associated with AU-rich element ARE)	Magnesium
	Dhx36	cellular localization
	Dhx36	regulation of transport
	Dhx36	organonitrogen compound biosynthetic process
	Dhx36	peptide transport
	Dhx36	amide transport
	Dhx36	regulation of cellular localization
	Dhx36	protein transport
	Dhx36	response to inorganic substance
	Dhx36	peptide metabolic process
	Dhx36	response to nitrogen compound
	Dhx36	response to organonitrogen compound
	Dhx36	response to organonitrogen compound
	Dhx36	aromatic compound catabolic process
	Dhx36	RNA processing
	Dhx36	synapse organization
	Dhx36	cellular nitrogen compound catabolic process
	Dhx36	heterocycle catabolic process
	Dhx36	regulation of organelle organization
	Dhx36	response to light stimulus
94	Dis3	aromatic compound catabolic process		Dis3	Dis3	RRP44_MOUSE	Exosome complex exonuclease RRP44 (EC 3.1.13.-) (EC 3.1.26.-) (Protein DIS3 homolog) (Ribosomal RNA-processing protein 44)	Magnesium;Manganese	Manganese	--
	Dis3	RNA processing
	Dis3	cellular nitrogen compound catabolic process
	Dis3	heterocycle catabolic process
	Dis3	ribonucleoprotein complex biogenesis
95	Dmd	protein-containing complex assembly		Dmd	Dmd	7	Dystrophin	Calcium;Zinc	Zinc
	Dmd	cellular localization
	Dmd	regulation of transport
	Dmd	organonitrogen compound biosynthetic process
	Dmd	cellular homeostasis
	Dmd	cation homeostasis
	Dmd	regulation of cellular localization
	Dmd	peptide metabolic process
	Dmd	receptor metabolic process
	Dmd	circulatory system process
	Dmd	regulation of membrane potential
96	Dnaja1	cellular localization		Dnaja1	Dnaja1	4	DnaJ homolog subfamily A member 1 (DnaJ protein homolog 2) (Heat shock 40 kDa protein 4) (Heat shock protein J2) (HSJ-2)	Zinc
	Dnaja1	regulation of transport
	Dnaja1	peptide transport
	Dnaja1	amide transport
	Dnaja1	regulation of cellular localization
	Dnaja1	protein transport
	Dnaja1	establishment of protein localization to mitochondrion
	Dnaja1	protein folding
	Dnaja1	detection of stimulus
	Dnaja1	cellular response to hormone stimulus
97	Dnaja2	protein folding		Dnaja2	Dnaja2	DNJA2_MOUSE	DnaJ homolog subfamily A member 2 (mDj3)	Zinc
98	Dnaja3	cellular localization		Dnaja3	Dnaja3	1	DnaJ homolog subfamily A member 3, mitochondrial (DnaJ protein Tid-1) (mTid-1) (Tumorous imaginal discs protein Tid56 homolog)	Zinc
	Dnaja3	mitochondrion organization
	Dnaja3	protein folding
	Dnaja3	synapse organization
	Dnaja3	protein localization to membrane
99	Dnmt1	response to nitrogen compound		Dnmt1	Dnmt1	DNMT1_MOUSE	DNA (cytosine-5)-methyltransferase 1 (Dnmt1) (Met-1) (EC 2.1.1.37) (DNA methyltransferase MmuI) (DNA MTase MmuI) (M.MmuI) (MCMT)	Zinc
	Dnmt1	response to organonitrogen compound
	Dnmt1	regulation of organelle organization
100	Dnmt3a	response to nitrogen compound		Dnmt3a	Dnmt3a	DNM3A_MOUSE	DNA (cytosine-5)-methyltransferase 3A (Dnmt3a) (EC 2.1.1.37) (DNA methyltransferase MmuIIIA) (DNA MTase MmuIIIA) (M.MmuIIIA)	Zinc
	Dnmt3a	response to organonitrogen compound
101	Drg2	organonitrogen compound biosynthetic process		Drg2	Drg2	1	Developmentally-regulated GTP-binding protein 2 (DRG-2) (Translation factor GTPase DRG2) (TRAFAC GTPase DRG2) (EC 3.6.5.-)	Magnesium
	Drg2	peptide metabolic process
102	Dst	intracellular transport		Dst	Dst	2	Dystonin (Bullous pemphigoid antigen 1) (BPA) (Dystonia musculorum protein) (Hemidesmosomal plaque protein) (Microtubule actin cross-linking factor 2)	Calcium
	Dst	cellular localization
	Dst	transport along microtubule
	Dst	regulation of organelle organization
103	Dut	organophosphate metabolic process		Dut	Dut	Q8VCG1_MOUSE	Deoxyuridine 5'-triphosphate nucleotidohydrolase (dUTPase) (EC 3.6.1.23) (dUTP pyrophosphatase)	Magnesium
	Dut	nucleotide metabolic process
	Dut	protein-containing complex assembly
	Dut	carbohydrate derivative metabolic process
	Dut	organonitrogen compound biosynthetic process
	Dut	small molecule biosynthetic process
	Dut	aromatic compound catabolic process
	Dut	cellular nitrogen compound catabolic process
	Dut	heterocycle catabolic process
104	Eea1	vesicle-mediated transport		Eea1	Eea1	1	Early endosome antigen 1	Zinc
105	Ehd1	intracellular transport		Ehd1	Ehd1	8	EH domain-containing protein 1 (PAST homolog 1) (mPAST1)	Calcium
	Ehd1	protein-containing complex assembly
	Ehd1	cellular localization
	Ehd1	regulation of transport
	Ehd1	vesicle-mediated transport
	Ehd1	peptide transport
	Ehd1	amide transport
	Ehd1	regulation of cellular localization
	Ehd1	protein transport
106	Ehd3	intracellular transport
	Ehd3	protein-containing complex assembly		Ehd3	Ehd3	9	EH domain-containing protein 3	Calcium
	Ehd3	cellular localization
	Ehd3	regulation of transport
	Ehd3	vesicle-mediated transport
	Ehd3	peptide transport
	Ehd3	amide transport
	Ehd3	protein transport
	Ehd3	receptor metabolic process
	Ehd3	protein localization to membrane
	Ehd3	circulatory system process
	Ehd3	regulation of organelle organization
	Ehd3	regulation of membrane potential
107	Ehd4	intracellular transport		Ehd4	Ehd4	5	EH domain-containing protein 4 (PAST homolog 2) (mPAST2)	Calcium
	Ehd4	protein-containing complex assembly
	Ehd4	cellular localization
	Ehd4	regulation of transport
	Ehd4	vesicle-mediated transport
108	Eif2s2	protein-containing complex assembly		Eif2s2	Eif2s2	3	Eukaryotic translation initiation factor 2 subunit 2 (Eukaryotic translation initiation factor 2 subunit beta) (eIF-2-beta)	Zinc
	Eif2s2	organonitrogen compound biosynthetic process
	Eif2s2	peptide metabolic process
	Eif2s2	ribonucleoprotein complex biogenesis
109	Eif5b	organonitrogen compound biosynthetic process		Eif5b	Eif5b	1	Eukaryotic translation initiation factor 5B (eIF-5B) (EC 3.6.5.3) (Translation initiation factor IF-2)	Unknown
	Eif5b	peptide metabolic process
110	Elp3	RNA processing		Elp3	Elp3	ELP3_MOUSE	Elongator complex protein 3 (Protein lysine acetyltransferase ELP3) (EC 2.3.1.-) (tRNA uridine(34) acetyltransferase) (EC 2.3.1.-)	Iron
111	Endog	response to inorganic substance		Endog	Endog	NUCG_MOUSE	Endonuclease G, mitochondrial (Endo G) (EC 3.1.30.-)	Magnesium;Manganese	Manganese
	Endog	aromatic compound catabolic process
	Endog	cellular nitrogen compound catabolic process
	Endog	heterocycle catabolic process
112	Eno1	organophosphate metabolic process		Eno1	Eno1	8	Alpha-enolase (EC 4.2.1.11) (2-phospho-D-glycerate hydro-lyase) (Enolase 1) (Non-neural enolase) (NNE)	Magnesium									RPE microvilli
	Eno1	nucleotide metabolic process
	Eno1	generation of precursor metabolites and energy
	Eno1	purine-containing compound metabolic process
	Eno1	carbohydrate derivative metabolic process
	Eno1	organonitrogen compound biosynthetic process
	Eno1	carbohydrate metabolic process
	Eno1	small molecule biosynthetic process
	Eno1	pyruvate metabolic process
	Eno1	pyruvate biosynthetic process
	Eno1	aromatic compound catabolic process
	Eno1	cellular nitrogen compound catabolic process
	Eno1	heterocycle catabolic process
113	Eno2	organophosphate metabolic process		Eno2	Eno2	8	Gamma-enolase (EC 4.2.1.11) (2-phospho-D-glycerate hydro-lyase) (Enolase 2) (Neural enolase) (Neuron-specific enolase) (NSE)	Magnesium									RPE microvilli
	Eno2	nucleotide metabolic process
	Eno2	generation of precursor metabolites and energy
	Eno2	purine-containing compound metabolic process
	Eno2	carbohydrate derivative metabolic process
	Eno2	organonitrogen compound biosynthetic process
	Eno2	carbohydrate metabolic process
	Eno2	small molecule biosynthetic process
	Eno2	pyruvate metabolic process
	Eno2	pyruvate biosynthetic process
	Eno2	aromatic compound catabolic process
	Eno2	cellular nitrogen compound catabolic process
	Eno2	heterocycle catabolic process
114	Enoph1	organonitrogen compound biosynthetic process		Enoph1	Enoph1	2	Enolase-phosphatase E1 (EC 3.1.3.77) (2,3-diketo-5-methylthio-1-phosphopentane phosphatase) (MASA homolog)	Magnesium
	Enoph1	small molecule biosynthetic process
115	Entpd2	organophosphate metabolic process		Entpd2	Entpd2	ENTP2_MOUSE	Ectonucleoside triphosphate diphosphohydrolase 2 (NTPDase 2) (EC 3.6.1.-) (CD39 antigen-like 1) (Ecto-ATP diphosphohydrolase 2) (Ecto-ATPDase 2) (Ecto-ATPase 2)	Calcium;Magnesium	Magnesium
	Entpd2	protein-containing complex assembly
	Entpd2	G protein-coupled receptor signaling pathway
	Entpd2	small molecule biosynthetic process
	Entpd2	aromatic compound catabolic process
	Entpd2	cellular nitrogen compound catabolic process
	Entpd2	heterocycle catabolic process
116	Entpd5	organophosphate metabolic process		Entpd5	Entpd5	ENTP5_MOUSE	Ectonucleoside triphosphate diphosphohydrolase 5 (NTPDase 5) (EC 3.6.1.6) (CD39 antigen-like 4) (ER-UDPase) (Guanosine-diphosphatase ENTPD5) (GDPase ENTPD5) (EC 3.6.1.42) (Nucleoside diphosphatase) (Uridine-diphosphatase ENTPD5) (UDPase ENTPD5)	Calcium;Magnesium	Magnesium
	Entpd5	nucleotide metabolic process
	Entpd5	generation of precursor metabolites and energy
	Entpd5	purine-containing compound metabolic process
	Entpd5	carbohydrate derivative metabolic process
	Entpd5	organonitrogen compound biosynthetic process
	Entpd5	carbohydrate metabolic process
	Entpd5	small molecule biosynthetic process
	Entpd5	pyruvate metabolic process
	Entpd5	protein folding
	Entpd5	pyruvate biosynthetic process
	Entpd5	aromatic compound catabolic process
	Entpd5	regulation of small molecule metabolic process
	Entpd5	cellular nitrogen compound catabolic process
	Entpd5	heterocycle catabolic process
117					Eprs1	3	Bifunctional glutamate/proline--tRNA ligase (Bifunctional aminoacyl-tRNA synthetase) [Includes: Glutamate--tRNA ligase (EC 6.1.1.17) (Glutamyl-tRNA synthetase) (GluRS); Proline--tRNA ligase (EC 6.1.1.15) (Prolyl-tRNA synthetase) (ProRS)]	Zinc
118	Eprs	regulation of transport
	Eprs	organonitrogen compound biosynthetic process
	Eprs	peptide metabolic process
	Eprs	response to nitrogen compound
	Eprs	response to organonitrogen compound
	Eprs	cellular response to hormone stimulus
119	Eps15l1	vesicle-mediated transport		Eps15l1	Eps15l1	1	Epidermal growth factor receptor substrate 15-like 1 (Epidermal growth factor receptor pathway substrate 15-related sequence) (Eps15-rs) (Eps15-related protein) (Eps15R)	Calcium
120	Erap1	peptide metabolic process		Erap1	Erap1	ERAP1_MOUSE	Endoplasmic reticulum aminopeptidase 1 (EC 3.4.11.-) (ARTS-1) (Adipocyte-derived leucine aminopeptidase) (A-LAP) (Aminopeptidase PILS) (Puromycin-insensitive leucyl-specific aminopeptidase) (PILS-AP) (VEGF-induced aminopeptidase)	Zinc
	Erap1	circulatory system process
121	Eri3	aromatic compound catabolic process		Eri3	Eri3	ERI3_MOUSE	ERI1 exoribonuclease 3 (EC 3.1.-.-) (Prion interactor 1) (Prion protein-interacting protein)	Magnesium
	Eri3	RNA processing
	Eri3	cellular nitrogen compound catabolic process
	Eri3	heterocycle catabolic process
	Eri3	ribonucleoprotein complex biogenesis
122	Esyt1	cellular localization		Esyt1	Esyt1	1	Extended synaptotagmin-1 (E-Syt1) (Membrane-bound C2 domain-containing protein)	Calcium
	Esyt1	organelle localization by membrane tethering
123	Esyt2	cellular localization		Esyt2	Esyt2	2	Extended synaptotagmin-2 (E-Syt2)	Calcium
	Esyt2	vesicle-mediated transport
	Esyt2	organelle localization by membrane tethering
124	Etfdh	generation of precursor metabolites and energy			Etfdh	3	Electron transfer flavoprotein-ubiquinone oxidoreductase, mitochondrial (ETF-QO) (ETF-ubiquinone oxidoreductase) (EC 1.5.5.1) (Electron-transferring-flavoprotein dehydrogenase) (ETF dehydrogenase)	Iron
	Etfdh	energy derivation by oxidation of organic compounds		Ethe1	Ethe1	ETHE1_MOUSE	Persulfide dioxygenase ETHE1, mitochondrial (EC 1.13.11.18) (Ethylmalonic encephalopathy protein 1 homolog) (Hepatoma subtracted clone one protein) (Sulfur dioxygenase ETHE1)	Iron
	Ethe1	peptide metabolic process		Fga	Fga	6	Fibrinogen alpha chain [Cleaved into: Fibrinopeptide A; Fibrinogen alpha chain]	Calcium
125	Fga	protein-containing complex assembly
	Fga	regulation of transport
	Fga	vesicle-mediated transport
	Fga	peptide transport
	Fga	amide transport
	Fga	protein transport
	Fga	response to inorganic substance
	Fga	signal release
	Fga	regulation of exocytosis
	Fga	circulatory system process
118	Fkbp8	camera-type eye development		Fkbp8	Fkbp8	FKBP8_MOUSE	Peptidyl-prolyl cis-trans isomerase FKBP8 (PPIase FKBP8) (EC 5.2.1.8) (38 kDa FK506-binding protein) (38 kDa FKBP) (FKBP-38) (mFKBP38) (FK506-binding protein 8) (FKBP-8) (FKBPR38) (Rotamase)	Calcium
	Fkbp8	visual system development
119	Flad1	organophosphate metabolic process		Flad1	Flad1	FAD1_MOUSE	FAD synthase (EC 2.7.7.2) (FAD pyrophosphorylase) (FMN adenylyltransferase) (Flavin adenine dinucleotide synthase) [Includes: Molybdenum cofactor biosynthesis protein-like region; FAD synthase region]	Magnesium
	Flad1	nucleotide metabolic process
	Flad1	organonitrogen compound biosynthetic process
120	Fnta	response to inorganic substance		Fnta	Fnta	FNTA_MOUSE	Protein farnesyltransferase/geranylgeranyltransferase type-1 subunit alpha (EC 2.5.1.58) (EC 2.5.1.59) (CAAX farnesyltransferase subunit alpha) (FTase-alpha) (Ras proteins prenyltransferase subunit alpha) (Type I protein geranyl-geranyltransferase subunit alpha) (GGTase-I-alpha)	Magnesium
	Fnta	receptor metabolic process
121	Fth1	cellular localization		Fth1	Fth1	3	Ferritin heavy chain (Ferritin H subunit) (EC 1.16.3.1) [Cleaved into: Ferritin heavy chain, N-terminally processed]	Iron
	Fth1	cellular homeostasis
	Fth1	cation homeostasis
122	Fus	response to inorganic substance
123	Fyco1	intracellular transport		Fyco1	Fyco1	3	FYVE and coiled-coil domain-containing protein 1	Zinc
	Fyco1	cellular localization
	Fyco1	transport along microtubule
	Fyco1	establishment of vesicle localization
	Fyco1	regulation of organelle organization
124	G3bp1	protein-containing complex assembly		G3bp1	G3bp1	G3BP1_MOUSE	Ras GTPase-activating protein-binding protein 1 (G3BP-1) (EC 3.6.4.12) (EC 3.6.4.13) (ATP-dependent DNA helicase VIII) (GAP SH3 domain-binding protein 1) (HDH-VIII)	Magnesium
	G3bp1	regulation of organelle organization
	G3bp1	ribonucleoprotein complex biogenesis
125	Gart	organophosphate metabolic process		Gart	Gart	5	Trifunctional purine biosynthetic protein adenosine-3 [Includes: Phosphoribosylamine--glycine ligase (EC 6.3.4.13) (Glycinamide ribonucleotide synthetase) (GARS) (Phosphoribosylglycinamide synthetase); Phosphoribosylformylglycinamidine cyclo-ligase (EC 6.3.3.1) (AIR synthase) (AIRS) (Phosphoribosyl-aminoimidazole synthetase); Phosphoribosylglycinamide formyltransferase (EC 2.1.2.2) (5'-phosphorib…	Manganese
	Gart	nucleotide metabolic process
	Gart	purine-containing compound metabolic process
	Gart	carbohydrate derivative metabolic process
	Gart	organonitrogen compound biosynthetic process
	Gart	response to inorganic substance
	Gart	small molecule biosynthetic process
	Gart	regulation of neurotransmitter levels
					Gas6		Calcium;Disulfide bond;EGF-like domain;Gamma-carboxyglutamic acid;Glycoprotein;Growth regulation;Metal-binding;Phosphoprotein;Reference proteome;Repeat;Secreted;Signal	Calcium
126	Gde1	organophosphate metabolic process		Gde1	Gde1	3	Glycerophosphodiester phosphodiesterase 1 (Glycerophosphoinositol glycerophosphodiesterase GDE1) (EC 3.1.4.44) (Lysophospholipase D GDE1) (EC 3.1.4.-) (Membrane-interacting protein of RGS16)	Magnesium								ZF
	Gde1	G protein-coupled receptor signaling pathway
127	Gdpd1	organophosphate metabolic process		Gdpd1	Gdpd1	2	Lysophospholipase D GDPD1 (EC 3.1.4.-) (Glycerophosphodiester phosphodiesterase 4) (Glycerophosphodiester phosphodiesterase domain-containing protein 1)	Unknown
128	Git1	intracellular transport		Git1	Git1	8	ARF GTPase-activating protein GIT1 (ARF GAP GIT1) (G protein-coupled receptor kinase-interactor 1) (GRK-interacting protein 1)	Zinc
	Git1	cellular localization
	Git1	regulation of transport
	Git1	vesicle-mediated transport
	Git1	G protein-coupled receptor signaling pathway
	Git1	regulation of cellular localization
	Git1	modulation of chemical synaptic transmission
	Git1	anterograde trans-synaptic signaling
	Git1	vesicle-mediated transport in synapse
	Git1	regulation of synaptic vesicle cycle
	Git1	signal release
	Git1	regulation of exocytosis
	Git1	establishment of vesicle localization
	Git1	receptor metabolic process
	Git1	synaptic vesicle transport
	Git1	regulation of neurotransmitter levels
	Git1	protein localization to membrane
	Git1	signal release from synapse
129	Glo1	carbohydrate metabolic process		Glo1	Glo1	2	Lactoylglutathione lyase (EC 4.4.1.5) (Aldoketomutase) (Glyoxalase I) (Glx I) (Ketone-aldehyde mutase) (Methylglyoxalase) (S-D-lactoylglutathione methylglyoxal lyase)	Zinc
	Glo1	peptide metabolic process
130	Glrx5	cellular homeostasis		Glrx5	Glrx5	1	Glutaredoxin-related protein 5, mitochondrial (Monothiol glutaredoxin-5)	Iron
131	Glul	protein-containing complex assembly		Glul	Glul	10	Glutamine synthetase (GS) (EC 6.3.1.2) (Glutamate--ammonia ligase) (Palmitoyltransferase GLUL) (EC 2.3.1.225)	Magnesium;Manganese	Manganese
	Glul	cellular localization
	Glul	regulation of transport
	Glul	organonitrogen compound biosynthetic process
	Glul	peptide transport
	Glul	amide transport
	Glul	regulation of cellular localization
	Glul	modulation of chemical synaptic transmission
	Glul	protein transport
	Glul	anterograde trans-synaptic signaling
	Glul	small molecule biosynthetic process
	Glul	signal release
	Glul	ribonucleoprotein complex biogenesis
132	Gna11	protein-containing complex assembly		Gna11	Gna11	2	Guanine nucleotide-binding protein subunit alpha-11 (G alpha-11) (G-protein subunit alpha-11)	Magnesium
	Gna11	G protein-coupled receptor signaling pathway
	Gna11	regulation of membrane potential
133	Gna13	G protein-coupled receptor signaling pathway		Gna13	Gna13	2	Guanine nucleotide-binding protein subunit alpha-13 (G alpha-13) (G-protein subunit alpha-13)	Magnesium
	Gna13	cellular homeostasis
	Gna13	cation homeostasis
134	Gnai1	cellular localization		Gnai1	Gnai1	4	Guanine nucleotide-binding protein G(i) subunit alpha-1 (Adenylate cyclase-inhibiting G alpha protein)	Magnesium
	Gnai1	G protein-coupled receptor signaling pathway
	Gnai1	regulation of cellular localization
	Gnai1	modulation of chemical synaptic transmission
	Gnai1	anterograde trans-synaptic signaling
	Gnai1	regulation of organelle organization
135	Gnai2	regulation of transport		Gnai2	Gnai2	7	Guanine nucleotide-binding protein G(i) subunit alpha-2 (Adenylate cyclase-inhibiting G alpha protein)	Magnesium
	Gnai2	vesicle-mediated transport
	Gnai2	G protein-coupled receptor signaling pathway
	Gnai2	protein dephosphorylation
	Gnai2	cation homeostasis
	Gnai2	dephosphorylation
	Gnai2	modulation of chemical synaptic transmission
	Gnai2	anterograde trans-synaptic signaling
	Gnai2	response to nitrogen compound
	Gnai2	response to organonitrogen compound
	Gnai2	regulation of exocytosis
	Gnai2	circulatory system process
	Gnai2	cellular response to hormone stimulus
136	Gnai3	organophosphate metabolic process		Gnai3	Gnai3	7	Guanine nucleotide-binding protein G(i) subunit alpha (G(i) alpha-3)	Magnesium
	Gnai3	nucleotide metabolic process
	Gnai3	purine-containing compound metabolic process
	Gnai3	vesicle-mediated transport
	Gnai3	G protein-coupled receptor signaling pathway
	Gnai3	carbohydrate derivative metabolic process
137	Gnao1	regulation of transport		Gnao1	Gnao1	3	Guanine nucleotide-binding protein G(o) subunit alpha	Magnesium
	Gnao1	G protein-coupled receptor signaling pathway
	Gnao1	response to nitrogen compound
	Gnao1	response to organonitrogen compound
	Gnao1	circulatory system process
138	Gnaq	protein-containing complex assembly		Gnaq	Gnaq	5	Guanine nucleotide-binding protein G(q) subunit alpha (Guanine nucleotide-binding protein alpha-q)	Magnesium
	Gnaq	regulation of transport
	Gnaq	G protein-coupled receptor signaling pathway
	Gnaq	regulation of membrane potential
139	Gnas	generation of precursor metabolites and energy		Gnas	Gnas	6	Guanine nucleotide-binding protein G(s) subunit alpha isoforms XLas (Adenylate cyclase-stimulating G alpha protein) (Extra large alphas protein) (XLalphas)	Magnesium
	Gnas	energy derivation by oxidation of organic compounds
	Gnas	regulation of transport
	Gnas	G protein-coupled receptor signaling pathway
	Gnas	cation homeostasis
	Gnas	signal release
	Gnas	response to nitrogen compound
	Gnas	response to organonitrogen compound
	Gnas	circulatory system process
	Gnas	cellular response to hormone stimulus
140	Gnat1	G protein-coupled receptor signaling pathway		Gnat1	Gnat1	1	Guanine nucleotide-binding protein G(t) subunit alpha-1 (Transducin alpha-1 chain)	Magnesium
	Gnat1	detection of light stimulus
	Gnat1	visual perception
	Gnat1	camera-type eye development
	Gnat1	detection of stimulus
	Gnat1
	Gnat1	visual system development
	Gnat1	response to light stimulus
141	Gnat2	G protein-coupled receptor signaling pathway		Gnat2	Gnat2	2	Guanine nucleotide-binding protein G(t) subunit alpha-2 (Transducin alpha-2 chain)	Magnesium
	Gnat2	cellular homeostasis
	Gnat2	cation homeostasis
	Gnat2	detection of light stimulus
	Gnat2	visual perception
	Gnat2	camera-type eye development
	Gnat2	detection of stimulus
	Gnat2
	Gnat2	visual system development
	Gnat2	response to light stimulus
142	Gnaz	G protein-coupled receptor signaling pathway		Gnaz	Gnaz	1	Guanine nucleotide-binding protein G(z) subunit alpha (G(x) alpha chain) (Gz-alpha)	Magnesium
143	Gns	carbohydrate derivative metabolic process		Gns	Gns	1	N-acetylglucosamine-6-sulfatase (EC 3.1.6.14) (Glucosamine-6-sulfatase) (G6S)	Calcium
144	Gpd2	organophosphate metabolic process		Gpd2	Gpd2	6	Glycerol-3-phosphate dehydrogenase, mitochondrial (GPD-M) (GPDH-M) (EC 1.1.5.3) (Protein TISP38)	Calcium
	Gpd2	nucleotide metabolic process
	Gpd2	carbohydrate derivative metabolic process
	Gpd2	carbohydrate metabolic process
	Gpd2	monosaccharide metabolic process
	Gpd2	small molecule biosynthetic process
	Gpd2	camera-type eye development
	Gpd2	visual system development
145	Gpx1	cellular homeostasis		Gpx1	Gpx1	1	Glutathione peroxidase 1 (GPx-1) (GSHPx-1) (EC 1.11.1.9) (Cellular glutathione peroxidase) (Selenium-dependent glutathione peroxidase 1)	Selenium
	Gpx1	mitochondrion organization
	Gpx1	response to inorganic substance
	Gpx1	peptide metabolic process
	Gpx1	circulatory system process
	Gpx1	regulation of organelle organization
	Gpx1	response to light stimulus
					Gpx4		Phospholipid hydroperoxide glutathione peroxidase (PHGPx) (EC 1.11.1.12) (Glutathione peroxidase 4) (GPx-4) (GSHPx-4)	Selenium
146	Gsn	protein-containing complex assembly		Gsn	Gsn	3	Gelsolin (Actin-depolymerizing factor) (ADF) (Brevin)	Calcium
	Gsn	cellular localization
	Gsn	vesicle-mediated transport
	Gsn	regulation of cellular localization
	Gsn	response to inorganic substance
	Gsn	protein localization to membrane
	Gsn	regulation of organelle organization
					Gtf2e1	1	General transcription factor IIE subunit 1 (General transcription factor IIE 56 kDa subunit) (Transcription initiation factor IIE subunit alpha) (TFIIE-alpha)	Zinc
147	Guca1a	organophosphate metabolic process		Guca1a	Guca1a	5	Guanylyl cyclase-activating protein 1 (GCAP 1) (Guanylate cyclase activator 1A)	Calcium
	Guca1a	nucleotide metabolic process
	Guca1a	purine-containing compound metabolic process
	Guca1a	organonitrogen compound biosynthetic process
	Guca1a	detection of light stimulus
	Guca1a	visual perception
	Guca1a	detection of stimulus
	Guca1a	regulation of small molecule metabolic process
	Guca1a	response to light stimulus
148	Gucy1b1	organophosphate metabolic process		Gucy1b1	Gucy1b1	8	Guanylate cyclase soluble subunit beta-1 (GCS-beta-1) (EC 4.6.1.2) (Guanylate cyclase soluble subunit beta-3) (GCS-beta-3) (Soluble guanylate cyclase small subunit)	Iron
	Gucy1b1	nucleotide metabolic process
	Gucy1b1	purine-containing compound metabolic process
	Gucy1b1	carbohydrate derivative metabolic process
	Gucy1b1	organonitrogen compound biosynthetic process
	Gucy1b1	modulation of chemical synaptic transmission
	Gucy1b1	anterograde trans-synaptic signaling
149	Hagh	organonitrogen compound biosynthetic process		Hagh	Hagh	3	Hydroxyacylglutathione hydrolase, mitochondrial (EC 3.1.2.6) (Glyoxalase II) (Glx II)	Zinc
	Hagh	carbohydrate metabolic process
	Hagh	peptide metabolic process
150	Hdhd2	dephosphorylation		Hdhd2	Hdhd2	1	Haloacid dehalogenase-like hydrolase domain-containing protein 2	Magnesium	Sodium?
151	Heph	cellular homeostasis		Heph	Heph	2	Hephaestin (EC 1.-.-.-)	Copper;Iron	Iron
	Heph	cation homeostasis
152	Hpca	organophosphate metabolic process		Hpca	Hpca	12	Neuron-specific calcium-binding protein hippocalcin	Calcium
	Hpca	nucleotide metabolic process
	Hpca	intracellular transport
	Hpca	cellular localization
	Hpca	purine-containing compound metabolic process
	Hpca	regulation of transport
	Hpca	vesicle-mediated transport
	Hpca	organonitrogen compound biosynthetic process
	Hpca	peptide transport
	Hpca	amide transport
	Hpca	regulation of cellular localization
	Hpca	protein transport
	Hpca	response to inorganic substance
	Hpca	vesicle-mediated transport in synapse
	Hpca	regulation of small molecule metabolic process
	Hpca	receptor metabolic process
	Hpca	receptor internalization
	Hpca	protein localization to membrane
153	Hprt	organophosphate metabolic process		Hprt	Hprt1	7	Hypoxanthine-guanine phosphoribosyltransferase (HGPRT) (HGPRTase) (EC 2.4.2.8) (HPRT B)	Magnesium
	Hprt	nucleotide metabolic process
	Hprt	protein-containing complex assembly
	Hprt	purine-containing compound metabolic process
	Hprt	carbohydrate derivative metabolic process
	Hprt	organonitrogen compound biosynthetic process
	Hprt	small molecule biosynthetic process
	Hprt	response to nitrogen compound
	Hprt	response to organonitrogen compound
	Hprt	aromatic compound catabolic process
	Hprt	glycosyl compound biosynthetic process
	Hprt	cellular nitrogen compound catabolic process
	Hprt	heterocycle catabolic process
154	Hscb	protein-containing complex assembly		Hscb	Hscb	2	Iron-sulfur cluster co-chaperone protein HscB [Cleaved into: Iron-sulfur cluster co-chaperone protein HscB, mitochondrial (C-HSC20); Iron-sulfur cluster co-chaperone protein HscB, cytoplasmic]	Unknown
155	Hspb11	intracellular transport		Hspb11	Hspb11	4	Intraflagellar transport protein 25 homolog (Heat shock protein beta-11) (Hspb11) (Placental protein 25) (PP25)	Calcium
	Hspb11	cellular localization
	Hspb11	peptide transport
	Hspb11	amide transport
	Hspb11	protein transport
	Hspb11	transport along microtubule
156	Hspg2	vesicle-mediated transport		Hspg2	Hspg2	1	Basement membrane-specific heparan sulfate proteoglycan core protein (HSPG) [Cleaved into: Endorepellin; LG3 peptide]	Calcium
					Idh1	1	Isocitrate dehydrogenase [NADP] cytoplasmic (IDH) (EC 1.1.1.42) (Cytosolic NADP-isocitrate dehydrogenase) (IDP) (NADP(+)-specific ICDH) (Oxalosuccinate decarboxylase)	Magnesium;Manganese	Manganese
157	Idh2	organophosphate metabolic process		Idh2	Idh2	8	Isocitrate dehydrogenase [NADP], mitochondrial (IDH) (EC 1.1.1.42) (ICD-M) (IDP) (NADP(+)-specific ICDH) (Oxalosuccinate decarboxylase)	Magnesium;Manganese	Manganese
	Idh2	nucleotide metabolic process
	Idh2	generation of precursor metabolites and energy
	Idh2	energy derivation by oxidation of organic compounds
	Idh2	regulation of transport
	Idh2	organonitrogen compound biosynthetic process
	Idh2	peptide transport
	Idh2	amide transport
	Idh2	carbohydrate metabolic process
	Idh2	protein transport
158	Idh3a	organophosphate metabolic process		Idh3a	Idh3a	5	Isocitrate dehydrogenase [NAD] subunit alpha, mitochondrial (EC 1.1.1.41) (Isocitric dehydrogenase subunit alpha) (NAD(+)-specific ICDH subunit alpha)	Magnesium;Manganese	Manganese
	Idh3a	nucleotide metabolic process
	Idh3a	generation of precursor metabolites and energy
	Idh3a	energy derivation by oxidation of organic compounds
159	Idh3g	organophosphate metabolic process		Idh3g	Idh3g	4	Isocitrate dehydrogenase [NAD] subunit gamma 1, mitochondrial (Isocitric dehydrogenase subunit gamma) (NAD(+)-specific ICDH subunit gamma)	Magnesium;Manganese	Manganese
	Idh3g	nucleotide metabolic process
	Idh3g	generation of precursor metabolites and energy
	Idh3g	energy derivation by oxidation of organic compounds
160	Ilkap	protein dephosphorylation		Ilkap	Ilkap	1	Integrin-linked kinase-associated serine/threonine phosphatase 2C (ILKAP) (EC 3.1.3.16)	Magnesium;Manganese	Manganese
	Ilkap	dephosphorylation
161	Impad1	organophosphate metabolic process		Impad1	Impad1	3	Acetylation;Glycoprotein;Golgi apparatus;Hydrolase;Magnesium;Membrane;Metal-binding;Reference proteome;Signal-anchor;Transmembrane;Transmembrane helix	Magnesium
	Impad1	carbohydrate derivative metabolic process
162	Impdh2	organophosphate metabolic process		Impdh2	Impdh2	8	Inosine-5'-monophosphate dehydrogenase 2 (IMP dehydrogenase 2) (IMPD 2) (IMPDH 2) (EC 1.1.1.205) (IMPDH-II)	Potassium
	Impdh2	nucleotide metabolic process
	Impdh2	protein-containing complex assembly
	Impdh2	purine-containing compound metabolic process
	Impdh2	carbohydrate derivative metabolic process
	Impdh2	organonitrogen compound biosynthetic process
	Impdh2	small molecule biosynthetic process
	Impdh2	glycosyl compound biosynthetic process
163	Inpp1	organophosphate metabolic process		Inpp1	Inpp1	4	Inositol polyphosphate 1-phosphatase (IPP) (IPPase) (EC 3.1.3.57)	Lithium;Magnesium	Magnesium	??
	Inpp1	dephosphorylation
	Inpp1	carbohydrate metabolic process
164	Itgb1	intracellular transport		Itgb1	Itgb1	8	Integrin beta-1 (Fibronectin receptor subunit beta) (VLA-4 subunit beta) (CD antigen CD29)	Magnesium
	Itgb1	cellular localization
	Itgb1	regulation of transport
	Itgb1	vesicle-mediated transport
	Itgb1	G protein-coupled receptor signaling pathway
	Itgb1	peptide transport
	Itgb1	amide transport
	Itgb1	regulation of cellular localization
	Itgb1	modulation of chemical synaptic transmission
	Itgb1	protein transport
	Itgb1	anterograde trans-synaptic signaling
	Itgb1	response to nitrogen compound
	Itgb1	response to organonitrogen compound
	Itgb1	receptor metabolic process
	Itgb1	receptor internalization
	Itgb1	protein localization to membrane
	Itgb1	response to light stimulus
165	Itpa	organophosphate metabolic process		Itpa	Itpa	5	Inosine triphosphate pyrophosphatase (ITPase) (Inosine triphosphatase) (EC 3.6.1.9) (Non-canonical purine NTP pyrophosphatase) (Non-standard purine NTP pyrophosphatase) (Nucleoside-triphosphate diphosphatase) (Nucleoside-triphosphate pyrophosphatase) (NTPase)	Magnesium;Manganese	Manganese
	Itpa	nucleotide metabolic process
	Itpa	purine-containing compound metabolic process
	Itpa	carbohydrate derivative metabolic process
	Itpa	small molecule biosynthetic process
	Itpa	aromatic compound catabolic process
	Itpa	cellular nitrogen compound catabolic process
	Itpa	heterocycle catabolic process
166	Kat7	cellular localization		Kat7	Kat7	1	Histone acetyltransferase KAT7 (EC 2.3.1.48) (Histone acetyltransferase binding to ORC1) (Lysine acetyltransferase 7) (MOZ, YBF2/SAS3, SAS2 and TIP60 protein 2) (MYST-2)	Zinc
	Kat7	regulation of cellular localization
	Kat7	response to nitrogen compound
	Kat7	response to organonitrogen compound
	Kat7	regulation of organelle organization
167	Kdm5b	regulation of transport		Kdm5b	Kdm5b	1	Lysine-specific demethylase 5B (EC 1.14.11.67) (Histone demethylase JARID1B) (Jumonji/ARID domain-containing protein 1B) (PLU-1) ([histone H3]-trimethyl-L-lysine(4) demethylase 5B)	Iron;Zinc	Zinc
	Kdm5b	signal release
168	Lima1	regulation of organelle organization		Lima1	Lima1	2	LIM domain and actin-binding protein 1 (Epithelial protein lost in neoplasm) (mEPLIN)	Zinc
169	Lman1	intracellular transport		Lman1	Lman1	5	Protein ERGIC-53 (ER-Golgi intermediate compartment 53 kDa protein) (Lectin mannose-binding 1) (p58)	Unknown
	Lman1	cellular localization
	Lman1	vesicle-mediated transport
	Lman1	peptide transport
	Lman1	amide transport
	Lman1	protein transport
	Lman1	regulation of organelle organization
170	Lman2	intracellular transport		Lman2	Lman2	6	Vesicular integral-membrane protein VIP36 (Lectin mannose-binding 2) (Vesicular integral-membrane protein 36) (VIP36)	Calcium
	Lman2	cellular localization
	Lman2	regulation of transport
	Lman2	vesicle-mediated transport
	Lman2	peptide transport
	Lman2	amide transport
	Lman2	protein transport
171	Lnpep	peptide metabolic process		Lnpep	Lnpep	LCAP_MOUSE	Leucyl-cystinyl aminopeptidase (Cystinyl aminopeptidase) (EC 3.4.11.3) (Oxytocinase) (OTase)	Zinc
172	Lnpk	regulation of organelle organization		Lnpk	Lnpk	LNP_MOUSE	Endoplasmic reticulum junction formation protein lunapark (ER junction formation factor lunapark) (Protein ulnaless)	Zinc
173	Lpcat1	organophosphate metabolic process		Lpcat1	Lpcat1	2	Lysophosphatidylcholine acyltransferase 1 (LPC acyltransferase 1) (LPCAT-1) (LysoPC acyltransferase 1) (mLPCAT1) (EC 2.3.1.23) (1-acylglycerol-3-phosphate O-acyltransferase) (EC 2.3.1.51) (1-acylglycerophosphocholine O-acyltransferase) (1-alkenylglycerophosphocholine O-acyltransferase) (EC 2.3.1.25) (1-alkylglycerophosphocholine O-acetyltransferase) (EC 2.3.1.67) (Acetyl-CoA:lyso-platelet-activat…	Calcium
	Lpcat1	organonitrogen compound biosynthetic process
	Lpcat1	camera-type eye development
	Lpcat1	visual system development
174	Lta4h	peptide metabolic process		Lta4h	Lta4h	1	Leukotriene A-4 hydrolase (LTA-4 hydrolase) (EC 3.3.2.6) (Leukotriene A(4) hydrolase) (Tripeptide aminopeptidase LTA4H) (EC 3.4.11.4)	Zinc
	Lta4h	small molecule biosynthetic process
175	Lyar	regulation of transport		Lyar	Lyar	2	Cell growth-regulating nucleolar protein (Ly1 antibody-reactive protein) (Protein expressed in male leptotene and zygotene spermatocytes 264) (MLZ-264)	Zinc
	Lyar	vesicle-mediated transport
	Lyar	RNA processing
	Lyar	ribonucleoprotein complex biogenesis
176	Man2a2	carbohydrate derivative metabolic process		Man2a2	Man2a2	4	Alpha-mannosidase 2x (EC 3.2.1.114) (Alpha-mannosidase IIx) (Man IIx) (Mannosidase alpha class 2A member 2) (Mannosyl-oligosaccharide 1,3-1,6-alpha-mannosidase)	Zinc
	Man2a2	carbohydrate metabolic process
	Man2a2	monosaccharide metabolic process
177	Map2k2	intracellular transport		Map2k2	Map2k2	4	Dual specificity mitogen-activated protein kinase kinase 2 (MAP kinase kinase 2) (MAPKK 2) (EC 2.7.12.2) (ERK activator kinase 2) (MAPK/ERK kinase 2) (MEK 2)	Magnesium
	Map2k2	cellular localization
	Map2k2	regulation of transport
	Map2k2	vesicle-mediated transport
	Map2k2	regulation of cellular localization
	Map2k2	RNA processing
	Map2k2	regulation of organelle organization
178	Mapk1	organophosphate metabolic process		Mapk1	Mapk11	MK11_MOUSE	Mitogen-activated protein kinase 11 (MAP kinase 11) (MAPK 11) (EC 2.7.11.24) (Mitogen-activated protein kinase p38 beta) (MAP kinase p38 beta) (p38B)	Magnesium
	Mapk1	nucleotide metabolic process
	Mapk1	intracellular transport
	Mapk1	cellular localization
	Mapk1	regulation of transport
	Mapk1	vesicle-mediated transport
	Mapk1	organonitrogen compound biosynthetic process
	Mapk1	cellular homeostasis
	Mapk1	peptide transport
	Mapk1	amide transport
	Mapk1	cation homeostasis
	Mapk1	regulation of cellular localization
	Mapk1	modulation of chemical synaptic transmission
	Mapk1	protein transport
	Mapk1	response to inorganic substance
	Mapk1	peptide metabolic process
	Mapk1	anterograde trans-synaptic signaling
	Mapk1	response to nitrogen compound
	Mapk1	response to organonitrogen compound
	Mapk1	regulation of organelle organization
179	Mat2a	protein-containing complex assembly		Mat2a	Mat2a	3	S-adenosylmethionine synthase isoform type-2 (AdoMet synthase 2) (EC 2.5.1.6) (Methionine adenosyltransferase 2) (MAT 2)	Magnesium;Potassium	Potassium
	Mat2a	response to nitrogen compound
	Mat2a	response to organonitrogen compound
180	Mcee	organophosphate metabolic process		Mcee	Mcee	5	Methylmalonyl-CoA epimerase, mitochondrial (EC 5.1.99.1) (DL-methylmalonyl-CoA racemase)	Cobalt
	Mcee	nucleotide metabolic process
	Mcee	purine-containing compound metabolic process
	Mcee	carbohydrate derivative metabolic process
181	Mdp1	carbohydrate derivative metabolic process		Mdp1	Mdp1	1	Magnesium-dependent phosphatase 1 (MDP-1) (EC 3.1.3.-) (EC 3.1.3.48)	Magnesium
182	Me1	organophosphate metabolic process		Me1	Me1	5	NADP-dependent malic enzyme (NADP-ME) (EC 1.1.1.40) (Malic enzyme 1)	Unknown
	Me1	nucleotide metabolic process
	Me1	protein-containing complex assembly
	Me1	pyruvate metabolic process
	Me1	regulation of small molecule metabolic process
183	Me2	organophosphate metabolic process		Me2	Me2	3	NAD-dependent malic enzyme, mitochondrial (NAD-ME) (EC 1.1.1.38) (Malic enzyme 2)	Unknown
	Me2	nucleotide metabolic process
	Me2	pyruvate metabolic process
	Me2	regulation of small molecule metabolic process
184	Micu1	protein-containing complex assembly		Micu1	Micu1	5	Calcium uptake protein 1, mitochondrial (Calcium-binding atopy-related autoantigen 1 homolog)	Calcium
	Micu1	mitochondrial transmembrane transport
	Micu1	cellular homeostasis
	Micu1	cation homeostasis
					Micu3	1	Calcium uptake protein 3, mitochondrial (EF-hand domain-containing family member A2)	Calcium
185	Mipep	intracellular transport		Mipep	Mipep	4	Mitochondrial intermediate peptidase (MIP) (EC 3.4.24.59)	Calcium;Cobalt;Iron;Magnesium;Manganese;Zinc	Cobalt	Iron	Magnesium	Manganese	Zinc
	Mipep	cellular localization
	Mipep	peptide transport
	Mipep	amide transport
	Mipep	mitochondrion organization
	Mipep	protein transport
	Mipep	peptide metabolic process
	Mipep	establishment of protein localization to mitochondrion
	Mipep	protein targeting to mitochondrion
186	Mocs3	organophosphate metabolic process		Mocs3	Mocs3	2	Adenylyltransferase and sulfurtransferase MOCS3 (Molybdenum cofactor synthesis protein 3) [Includes: Molybdopterin-synthase adenylyltransferase (EC 2.7.7.80) (Adenylyltransferase MOCS3) (Sulfur carrier protein MOCS2A adenylyltransferase); Molybdopterin-synthase sulfurtransferase (EC 2.8.1.11) (Sulfur carrier protein MOCS2A sulfurtransferase) (Sulfurtransferase MOCS3)]	Zinc
	Mocs3	organonitrogen compound biosynthetic process
	Mocs3	RNA processing
187	Mpi	organophosphate metabolic process		Mpi	Mpi	9	Mannose-6-phosphate isomerase (EC 5.3.1.8) (Phosphohexomutase) (Phosphomannose isomerase) (PMI)	Zinc
	Mpi	nucleotide metabolic process
	Mpi	generation of precursor metabolites and energy
	Mpi	purine-containing compound metabolic process
	Mpi	carbohydrate derivative metabolic process
	Mpi	organonitrogen compound biosynthetic process
	Mpi	carbohydrate metabolic process
	Mpi	monosaccharide metabolic process
	Mpi	small molecule biosynthetic process
	Mpi	pyruvate metabolic process
	Mpi	pyruvate biosynthetic process
	Mpi	aromatic compound catabolic process
	Mpi	cellular nitrogen compound catabolic process
	Mpi	heterocycle catabolic process
188	Mta1	response to light stimulus		Mta1	Mta1	MTA1_MOUSE	Metastasis-associated protein MTA1	Zinc
189	Myof	carbohydrate metabolic process		Myof	Myof	2	Myoferlin (Fer-1-like protein 3)	Calcium
190	Naxe	organophosphate metabolic process		Naxe	Naxe	5	NAD(P)H-hydrate epimerase (EC 5.1.99.6) (Apolipoprotein A-I-binding protein) (AI-BP) (NAD(P)HX epimerase)	Potassium
	Naxe	nucleotide metabolic process
	Naxe	protein-containing complex assembly
191	Ncald	circulatory system process		Ncald	Ncald	NCALD_MOUSE	Neurocalcin-delta	Calcium
192	Ndufs1	organophosphate metabolic process		Ndufs1	Ndufs1	7	NADH-ubiquinone oxidoreductase 75 kDa subunit, mitochondrial (EC 7.1.1.2) (Complex I-75kD) (CI-75kD)	Iron
	Ndufs1	nucleotide metabolic process
	Ndufs1	generation of precursor metabolites and energy
	Ndufs1	energy derivation by oxidation of organic compounds
	Ndufs1	purine-containing compound metabolic process
	Ndufs1	carbohydrate derivative metabolic process
	Ndufs1	mitochondrion organization
	Ndufs1	regulation of membrane potential
193	Ndufs2	organophosphate metabolic process		Ndufs2	Ndufs2	7	NADH dehydrogenase [ubiquinone] iron-sulfur protein 2, mitochondrial (EC 7.1.1.2) (Complex I-49kD) (CI-49kD) (NADH-ubiquinone oxidoreductase 49 kDa subunit)	Iron
	Ndufs2	nucleotide metabolic process
	Ndufs2	generation of precursor metabolites and energy
	Ndufs2	energy derivation by oxidation of organic compounds
	Ndufs2	purine-containing compound metabolic process
	Ndufs2	carbohydrate derivative metabolic process
194	Ndufs7	generation of precursor metabolites and energy		Ndufs7	Ndufs7	3	NADH dehydrogenase [ubiquinone] iron-sulfur protein 7, mitochondrial (EC 7.1.1.2) (Complex I-20kD) (CI-20kD) (NADH-ubiquinone oxidoreductase 20 kDa subunit)	Iron
	Ndufs7	energy derivation by oxidation of organic compounds
	Ndufs7	protein-containing complex assembly
	Ndufs7	mitochondrion organization
195	Ndufv1	organophosphate metabolic process		Ndufv1	Ndufv1	7	NADH dehydrogenase [ubiquinone] flavoprotein 1, mitochondrial (EC 7.1.1.2) (Complex I-51kD) (CI-51kD) (NADH-ubiquinone oxidoreductase 51 kDa subunit)	Iron
	Ndufv1	nucleotide metabolic process
	Ndufv1	generation of precursor metabolites and energy
	Ndufv1	energy derivation by oxidation of organic compounds
	Ndufv1	purine-containing compound metabolic process
	Ndufv1	carbohydrate derivative metabolic process
196	Ndufv2	organophosphate metabolic process		Ndufv2	Ndufv2	7	NADH dehydrogenase [ubiquinone] flavoprotein 2, mitochondrial (EC 7.1.1.2) (NADH-ubiquinone oxidoreductase 24 kDa subunit)	Iron
	Ndufv2	nucleotide metabolic process
	Ndufv2	generation of precursor metabolites and energy
	Ndufv2	energy derivation by oxidation of organic compounds
	Ndufv2	purine-containing compound metabolic process
	Ndufv2	carbohydrate derivative metabolic process
197	Necab2	cellular localization		Necab2	Necab2	6	N-terminal EF-hand calcium-binding protein 2 (EF-hand calcium-binding protein 2) (Neuronal calcium-binding protein 2)	Calcium
	Necab2	regulation of transport
	Necab2	vesicle-mediated transport
	Necab2	G protein-coupled receptor signaling pathway
	Necab2	carbohydrate derivative metabolic process
	Necab2	organonitrogen compound biosynthetic process
	Necab2	regulation of cellular localization
	Necab2	receptor metabolic process
	Necab2	receptor internalization
	Necab2	protein localization to membrane
198	Nfs1	organophosphate metabolic process		Nfs1	Nfs1	2	Cysteine desulfurase, mitochondrial (m-Nfs1) (EC 2.8.1.7)	Iron
	Nfs1	organonitrogen compound biosynthetic process
199	Ngly1	carbohydrate derivative metabolic process		Ngly1	Ngly1	1	Peptide-N(4)-(N-acetyl-beta-glucosaminyl)asparagine amidase (PNGase) (mPNGase) (EC 3.5.1.52) (N-glycanase 1) (Peptide:N-glycanase)	Zinc
200	Nme1	organophosphate metabolic process		Nme1	Nme1	7	Nucleoside diphosphate kinase A (NDK A) (NDP kinase A) (EC 2.7.4.6) (Metastasis inhibition factor NM23) (NDPK-A) (Tumor metastatic process-associated protein) (nm23-M1)	Magnesium
	Nme1	nucleotide metabolic process
	Nme1	purine-containing compound metabolic process
	Nme1	vesicle-mediated transport
	Nme1	carbohydrate derivative metabolic process
	Nme1	organonitrogen compound biosynthetic process
	Nme1	small molecule biosynthetic process
	Nme1	glycosyl compound biosynthetic process
201	Npepps	peptide metabolic process		Npepps	Npepps	PSA_MOUSE	Puromycin-sensitive aminopeptidase (PSA) (EC 3.4.11.14) (Cytosol alanyl aminopeptidase) (AAP-S)	Zinc
202	Nploc4	intracellular transport		Nploc4	Nploc4	4	Nuclear protein localization protein 4 homolog (Protein NPL4)	Zinc
	Nploc4	cellular localization
	Nploc4	peptide transport
	Nploc4	amide transport
	Nploc4	protein transport
	Nploc4	response to nitrogen compound
	Nploc4	response to organonitrogen compound
203	Nr2e3	camera-type eye development		Nr2e3	Nr2e3	NR2E3_MOUSE	Photoreceptor-specific nuclear receptor (Nuclear receptor subfamily 2 group E member 3) (Retina-specific nuclear receptor)	Zinc
	Nr2e3
	Nr2e3	visual system development
204	Nrxn3	intracellular transport		Nrxn3	Nrxn3	7	Neurexin-3 (Neurexin III-alpha) (Neurexin-3-alpha)	Calcium
	Nrxn3	cellular localization
	Nrxn3	regulation of transport
	Nrxn3	vesicle-mediated transport
	Nrxn3	regulation of cellular localization
	Nrxn3	modulation of chemical synaptic transmission
	Nrxn3	anterograde trans-synaptic signaling
	Nrxn3	vesicle-mediated transport in synapse
	Nrxn3	regulation of synaptic vesicle cycle
	Nrxn3	signal release
	Nrxn3	regulation of exocytosis
	Nrxn3	establishment of vesicle localization
	Nrxn3	synapse organization
	Nrxn3	synaptic vesicle transport
	Nrxn3	regulation of neurotransmitter levels
	Nrxn3	signal release from synapse
	Nrxn3	synapse assembly
205	Nsf	intracellular transport		Nsf	Nsf	7	Vesicle-fusing ATPase (EC 3.6.4.6) (N-ethylmaleimide-sensitive fusion protein) (NEM-sensitive fusion protein) (Suppressor of K(+) transport growth defect 2) (Protein SKD2) (Vesicular-fusion protein NSF)	Magnesium
	Nsf	cellular localization
	Nsf	regulation of transport
	Nsf	vesicle-mediated transport
	Nsf	peptide transport
	Nsf	amide transport
	Nsf	protein transport
	Nsf	regulation of exocytosis
	Nsf	organelle localization by membrane tethering
	Nsf	receptor metabolic process
	Nsf	receptor internalization
	Nsf	protein localization to membrane
206	Nt5c	organophosphate metabolic process		Nt5c	Nt5c	3	5'(3')-deoxyribonucleotidase, cytosolic type (EC 3.1.3.-) (Cytosolic 5',3'-pyrimidine nucleotidase) (Deoxy-5'-nucleotidase 1) (dNT-1)	Magnesium
	Nt5c	nucleotide metabolic process
	Nt5c	carbohydrate derivative metabolic process
	Nt5c	dephosphorylation
	Nt5c	small molecule biosynthetic process
	Nt5c	aromatic compound catabolic process
	Nt5c	cellular nitrogen compound catabolic process
	Nt5c	heterocycle catabolic process
					Nt5c3a	1	Cytosolic 5'-nucleotidase 3A (EC 3.1.3.5) (7-methylguanosine phosphate-specific 5'-nucleotidase) (7-methylguanosine nucleotidase) (EC 3.1.3.91) (Cytosolic 5'-nucleotidase 3) (Cytosolic 5'-nucleotidase III) (cN-III) (Lupin) (Pyrimidine 5'-nucleotidase 1) (P5'N-1) (P5N-1) (PN-I)	Magnesium
207	Nucb2	regulation of transport		Nucb2	Nucb2	4	Nucleobindin-2 (DNA-binding protein NEFA) (Prepronesfatin) [Cleaved into: Nesfatin-1]	Calcium
	Nucb2	cellular homeostasis
	Nucb2	peptide transport
	Nucb2	amide transport
	Nucb2	cation homeostasis
	Nucb2	signal release
	Nucb2	response to nitrogen compound
	Nucb2	response to organonitrogen compound
	Nucb2	regulation of small molecule metabolic process
	Nucb2	cellular response to hormone stimulus
208	Nudt9	organophosphate metabolic process		Nudt9	Nudt9	NUDT9_MOUSE	ADP-ribose pyrophosphatase, mitochondrial (EC 3.6.1.13) (ADP-ribose diphosphatase) (ADP-ribose phosphohydrolase) (Adenosine diphosphoribose pyrophosphatase) (ADPR-PPase) (Nucleoside diphosphate-linked moiety X motif 9) (Nudix motif 9)	Magnesium;Manganese	Manganese	--
	Nudt9	nucleotide metabolic process
	Nudt9	purine-containing compound metabolic process
	Nudt9	carbohydrate derivative metabolic process
	Nudt9	small molecule biosynthetic process
	Nudt9	aromatic compound catabolic process
	Nudt9	cellular nitrogen compound catabolic process
	Nudt9	heterocycle catabolic process
209	Ogdh	organophosphate metabolic process		Ogdh	Ogdh	9	2-oxoglutarate dehydrogenase, mitochondrial (EC 1.2.4.2) (2-oxoglutarate dehydrogenase complex component E1) (OGDC-E1) (Alpha-ketoglutarate dehydrogenase)	Calcium
	Ogdh	nucleotide metabolic process
	Ogdh	generation of precursor metabolites and energy
	Ogdh	energy derivation by oxidation of organic compounds
	Ogdh	purine-containing compound metabolic process
	Ogdh	carbohydrate derivative metabolic process
	Ogdh	organonitrogen compound biosynthetic process
	Ogdh	carbohydrate metabolic process
	Ogdh	small molecule biosynthetic process
	Ogdh	pyruvate metabolic process
	Ogdh	pyruvate biosynthetic process
	Ogdh	aromatic compound catabolic process
	Ogdh	cellular nitrogen compound catabolic process
	Ogdh	heterocycle catabolic process
210	Ola1	organophosphate metabolic process		Ola1	Ola1	5	Obg-like ATPase 1 (GTP-binding protein 9)	Magnesium
	Ola1	nucleotide metabolic process
	Ola1	purine-containing compound metabolic process
	Ola1	carbohydrate derivative metabolic process
211	Optn	protein-containing complex assembly		Optn	Optn	6	Optineurin	Zinc
	Optn	cellular localization
	Optn	vesicle-mediated transport
	Optn	peptide transport
	Optn	amide transport
	Optn	mitochondrion organization
	Optn	protein transport
	Optn	receptor metabolic process
	Optn	protein localization to membrane
	Optn	regulation of organelle organization
212	Osgep	RNA processing		Osgep	Osgep	OSGEP_MOUSE	Probable tRNA N6-adenosine threonylcarbamoyltransferase (EC 2.3.1.234) (N6-L-threonylcarbamoyladenine synthase) (t(6)A synthase) (O-sialoglycoprotein endopeptidase) (t(6)A37 threonylcarbamoyladenosine biosynthesis protein Osgep) (tRNA threonylcarbamoyladenosine biosynthesis protein Osgep)	Unknown
213	Oxsr1	regulation of transport		Oxsr1	Oxsr1	2	Serine/threonine-protein kinase OSR1 (EC 2.7.11.1) (Oxidative stress-responsive 1 protein)	Magnesium
214	Padi2	cellular response to hormone stimulus		Padi2	Padi2	PADI2_MOUSE	Protein-arginine deiminase type-2 (EC 3.5.3.15) (Peptidylarginine deiminase II) (Protein-arginine deiminase type II)	Calcium
	Padi2	regulation of organelle organization
215	Pak3	protein-containing complex assembly		Pak3	Pak3	2	Serine/threonine-protein kinase PAK 3 (EC 2.7.11.1) (Beta-PAK) (CDC42/RAC effector kinase PAK-B) (p21-activated kinase 3) (PAK-3)	Magnesium
	Pak3	synapse organization
	Pak3	regulation of organelle organization
216	Pank4	organophosphate metabolic process		Pank4	Pank4	6	4'-phosphopantetheine phosphatase (EC 3.1.3.-) (Inactive pantothenic acid kinase 4) (mPanK4)	Manganese;Nickel 33	Nickel
	Pank4	nucleotide metabolic process
	Pank4	purine-containing compound metabolic process
	Pank4	carbohydrate derivative metabolic process
	Pank4	organonitrogen compound biosynthetic process
217	Pclo	intracellular transport		Pclo	Pclo	7	Protein piccolo (Aczonin) (Brain-derived HLMN protein) (Multidomain presynaptic cytomatrix protein)	Calcium;Zinc	Zinc
	Pclo	cellular localization
	Pclo	regulation of transport
	Pclo	vesicle-mediated transport
	Pclo	peptide transport
	Pclo	amide transport
	Pclo	protein transport
	Pclo	anterograde trans-synaptic signaling
	Pclo	vesicle-mediated transport in synapse
	Pclo	signal release
	Pclo	regulation of exocytosis
	Pclo	establishment of vesicle localization
	Pclo	synapse organization
	Pclo	synaptic vesicle transport
	Pclo	regulation of neurotransmitter levels
	Pclo	signal release from synapse
	Pclo	synapse assembly
218	Pdcd6	intracellular transport		Pdcd6	Pdcd6	7	Programmed cell death protein 6 (ALG-257) (Apoptosis-linked gene 2 protein) (ALG-2) (PMP41)	Calcium;Magnesium	Magnesium
	Pdcd6	protein-containing complex assembly
	Pdcd6	cellular localization
	Pdcd6	vesicle-mediated transport
	Pdcd6	peptide transport
	Pdcd6	amide transport
	Pdcd6	protein transport
	Pdcd6	response to inorganic substance
	Pdcd6	establishment of vesicle localization
219	Pde12	organophosphate metabolic process		Pde12	Pde12	6	2',5'-phosphodiesterase 12 (2'-PDE) (2-PDE) (EC 3.1.4.-) (Mitochondrial deadenylase) (EC 3.1.13.4)	Magnesium
	Pde12	nucleotide metabolic process
	Pde12	generation of precursor metabolites and energy
	Pde12	purine-containing compound metabolic process
	Pde12	carbohydrate derivative metabolic process
	Pde12	response to nitrogen compound
	Pde12	response to organonitrogen compound
	Pde12	response to organonitrogen compound
	Pde12	aromatic compound catabolic process
	Pde12	RNA processing
	Pde12	regulation of small molecule metabolic process
	Pde12	cellular nitrogen compound catabolic process
	Pde12	heterocycle catabolic process
220	Pde1b	response to nitrogen compound		Pde1b	Pde1b	PDE1B_MOUSE	Calcium/calmodulin-dependent 3',5'-cyclic nucleotide phosphodiesterase 1B (Cam-PDE 1B) (EC 3.1.4.17) (63 kDa Cam-PDE)	Unknown
	Pde1b	response to organonitrogen compound
	Pde1b	regulation of neurotransmitter levels
	Pde1b	response to light stimulus
221	Pde6b	G protein-coupled receptor signaling pathway		Pde6b	Pde6b	2	Rod cGMP-specific 3',5'-cyclic phosphodiesterase subunit beta (GMP-PDE beta) (EC 3.1.4.35)	Unknown
	Pde6b	cellular homeostasis
	Pde6b	cation homeostasis
	Pde6b	detection of light stimulus
	Pde6b	visual perception
	Pde6b	camera-type eye development
	Pde6b	detection of stimulus
	Pde6b	visual system development
	Pde6b	response to light stimulus
222	Pdlim5	synapse organization		Pdlim5	Pdlim5	PDLI5_MOUSE	PDZ and LIM domain protein 5 (Enigma homolog) (Enigma-like PDZ and LIM domains protein)	Zinc
	Pdlim5	synapse assembly
223	Pdxk	organophosphate metabolic process		Pdxk	Pdxk	3	Pyridoxal kinase (EC 2.7.1.35) (Pyridoxine kinase)	Zinc								ZF
	Pdxk	organonitrogen compound biosynthetic process
	Pdxk	small molecule biosynthetic process
	Pdxp	organophosphate metabolic process			Pdxp	4	Pyridoxal phosphate phosphatase (PLP phosphatase) (EC 3.1.3.3) (EC 3.1.3.74) (Chronophin)	Magnesium
	Pdxp	protein dephosphorylation
	Pdxp	dephosphorylation
	Pdxp	response to nitrogen compound
	Pdxp	response to organonitrogen compound
	Pdxp	aromatic compound catabolic process
	Pdxp	cellular nitrogen compound catabolic process
	Pdxp	heterocycle catabolic process
	Pdxp	regulation of organelle organization
224	Pdzd8	cellular localization		Pdzd8	Pdzd8	2	PDZ domain-containing protein 8	Zinc
	Pdzd8	cellular homeostasis
	Pdzd8	cation homeostasis
	Pdzd8	organelle localization by membrane tethering
225	Pfas	organophosphate metabolic process		Pfas	Pfas	6	Phosphoribosylformylglycinamidine synthase (FGAM synthase) (FGAMS) (EC 6.3.5.3) (Formylglycinamide ribonucleotide amidotransferase) (FGAR amidotransferase) (FGAR-AT) (Formylglycinamide ribotide amidotransferase)	Magnesium
	Pfas	nucleotide metabolic process
	Pfas	purine-containing compound metabolic process
	Pfas	carbohydrate derivative metabolic process
	Pfas	organonitrogen compound biosynthetic process
226	Pfkl	organophosphate metabolic process		Pfkl	Pfkl	14	ATP-dependent 6-phosphofructokinase, liver type (ATP-PFK) (PFK-L) (EC 2.7.1.11) (6-phosphofructokinase type B) (Phosphofructo-1-kinase isozyme B) (PFK-B) (Phosphohexokinase)	Magnesium
	Pfkl	nucleotide metabolic process
	Pfkl	generation of precursor metabolites and energy
	Pfkl	protein-containing complex assembly
	Pfkl	purine-containing compound metabolic process
	Pfkl	regulation of transport
	Pfkl	carbohydrate derivative metabolic process
	Pfkl	organonitrogen compound biosynthetic process
	Pfkl	peptide transport
	Pfkl	amide transport
	Pfkl	carbohydrate metabolic process
	Pfkl	protein transport
	Pfkl	monosaccharide metabolic process
	Pfkl	small molecule biosynthetic process
	Pfkl	pyruvate metabolic process
	Pfkl	pyruvate biosynthetic process
	Pfkl	signal release
	Pfkl	aromatic compound catabolic process
	Pfkl	cellular nitrogen compound catabolic process
	Pfkl	heterocycle catabolic process
227	Pfkm	organophosphate metabolic process		Pfkm	Pfkm	17	ATP-dependent 6-phosphofructokinase, muscle type (ATP-PFK) (PFK-M) (EC 2.7.1.11) (6-phosphofructokinase type A) (Phosphofructo-1-kinase isozyme A) (PFK-A) (Phosphohexokinase)	Magnesium
	Pfkm	nucleotide metabolic process
	Pfkm	generation of precursor metabolites and energy
	Pfkm	energy derivation by oxidation of organic compounds
	Pfkm	protein-containing complex assembly
	Pfkm	purine-containing compound metabolic process
	Pfkm	regulation of transport
	Pfkm	carbohydrate derivative metabolic process
	Pfkm	organonitrogen compound biosynthetic process
	Pfkm	cellular homeostasis
	Pfkm	peptide transport
	Pfkm	amide transport
	Pfkm	carbohydrate metabolic process
	Pfkm	protein transport
	Pfkm	monosaccharide metabolic process
	Pfkm	small molecule biosynthetic process
	Pfkm	pyruvate metabolic process
	Pfkm	pyruvate biosynthetic process
	Pfkm	signal release
	Pfkm	aromatic compound catabolic process
	Pfkm	cellular nitrogen compound catabolic process
	Pfkm	heterocycle catabolic process
228	Pfkp	organophosphate metabolic process		Pfkp	Pfkp	11	ATP-dependent 6-phosphofructokinase, platelet type (ATP-PFK) (PFK-P) (EC 2.7.1.11) (6-phosphofructokinase type C) (Phosphofructo-1-kinase isozyme C) (PFK-C) (Phosphohexokinase)	Magnesium
	Pfkp	nucleotide metabolic process
	Pfkp	generation of precursor metabolites and energy
	Pfkp	protein-containing complex assembly
	Pfkp	purine-containing compound metabolic process
	Pfkp	carbohydrate derivative metabolic process
	Pfkp	organonitrogen compound biosynthetic process
	Pfkp	carbohydrate metabolic process
	Pfkp	monosaccharide metabolic process
	Pfkp	small molecule biosynthetic process
	Pfkp	pyruvate metabolic process
	Pfkp	pyruvate biosynthetic process
	Pfkp	aromatic compound catabolic process
	Pfkp	cellular nitrogen compound catabolic process
	Pfkp	heterocycle catabolic process
229	Pgm1	carbohydrate metabolic process		Pgm1	Pgm1	3	Phosphoglucomutase-1 (PGM 1) (EC 5.4.2.2) (Glucose phosphomutase 1) (Phosphoglucomutase-2)	Magnesium
	Pgm1	monosaccharide metabolic process
230	Pgm2l1	carbohydrate metabolic process		Pgm2l1	Pgm2l1	3	Glucose 1,6-bisphosphate synthase (EC 2.7.1.106) (Phosphoglucomutase-2-like 1)	Magnesium
	Pgm2l1	monosaccharide metabolic process
231	Pgm3	organophosphate metabolic process		Pgm3	Pgm3	5	Phosphoacetylglucosamine mutase (PAGM) (EC 5.4.2.3) (Acetylglucosamine phosphomutase) (N-acetylglucosamine-phosphate mutase) (Phosphoglucomutase-3) (PGM 3)	Magnesium
	Pgm3	carbohydrate derivative metabolic process
	Pgm3	organonitrogen compound biosynthetic process
	Pgm3	carbohydrate metabolic process
232	Pgp	organophosphate metabolic process		Pgp	Pgp	5	Glycerol-3-phosphate phosphatase (G3PP) (EC 3.1.3.21) (Aspartate-based ubiquitous Mg(2+)-dependent phosphatase) (AUM) (EC 3.1.3.48) (Phosphoglycolate phosphatase) (PGP)	Magnesium								ZF
	Pgp	protein dephosphorylation
	Pgp	dephosphorylation
	Pgp	carbohydrate metabolic process
	Pgp	monosaccharide metabolic process
	Pgp	small molecule biosynthetic process
	Pgp	regulation of small molecule metabolic process
233	Pgrmc1	cellular localization		Pgrmc1	Pgrmc1	1	Membrane-associated progesterone receptor component 1 (mPR)	Iron
	Pgrmc1	regulation of cellular localization
	Pgrmc1	synapse organization
	Pgrmc1	protein localization to membrane
234	Phf24	G protein-coupled receptor signaling pathway		Phf24	Phf24	3	PHD finger protein 24	Zinc
	Phf24	modulation of chemical synaptic transmission
	Phf24	anterograde trans-synaptic signaling
	Phf24	detection of stimulus
235	Phf5a	RNA processing		Phf5a	Phf5a	PHF5A_MOUSE	PHD finger-like domain-containing protein 5A (PHD finger-like domain protein 5A) (Splicing factor 3B-associated 14 kDa protein) (SF3b14b)	Zinc
236	Phf8-ps	regulation of organelle organization		Phf8-ps	Phf8	PHF8_MOUSE	Histone lysine demethylase PHF8 (EC 1.14.11.27) (EC 1.14.11.65) (PHD finger protein 8) ([histone H3]-dimethyl-L-lysine(36) demethylase PHF8) ([histone H3]-dimethyl-L-lysine(9) demethylase PHF8)	Iron;Zinc	Zinc
237	Pitpnm1	peptide transport		Pitpnm1	Pitpnm1	2	Membrane-associated phosphatidylinositol transfer protein 1 (Drosophila retinal degeneration B homolog 1) (RdgB1) (Mpt-1) (Phosphatidylinositol transfer protein, membrane-associated 1) (PITPnm 1) (Pyk2 N-terminal domain-interacting receptor 2) (NIR-2)	Calcium
	Pitpnm1	amide transport
	Pitpnm1	protein transport
238	Pitpnm3	intracellular transport		Pitpnm3	Pitpnm3	3	Membrane-associated phosphatidylinositol transfer protein 3 (Phosphatidylinositol transfer protein, membrane-associated 3) (PITPnm 3) (Pyk2 N-terminal domain-interacting receptor 1) (NIR-1)	Calcium
	Pitpnm3	cellular localization
	Pitpnm3	vesicle-mediated transport
239	Pkm	organophosphate metabolic process		Pkm	Pkm	11	Pyruvate kinase PKM (EC 2.7.1.40) (Pyruvate kinase muscle isozyme)	Magnesium;Potassium	Potassium								RPE microvilli
	Pkm	nucleotide metabolic process
	Pkm	generation of precursor metabolites and energy
	Pkm	protein-containing complex assembly
	Pkm	purine-containing compound metabolic process
	Pkm	carbohydrate derivative metabolic process
	Pkm	organonitrogen compound biosynthetic process
	Pkm	carbohydrate metabolic process
	Pkm	monosaccharide metabolic process
	Pkm	small molecule biosynthetic process
	Pkm	pyruvate metabolic process
	Pkm	pyruvate biosynthetic process
	Pkm	response to nitrogen compound
	Pkm	response to organonitrogen compound
	Pkm	aromatic compound catabolic process
	Pkm	cellular nitrogen compound catabolic process
	Pkm	heterocycle catabolic process
	Pkm	cellular response to hormone stimulus
240	Plcb4	organophosphate metabolic process		Plcb4	Plcb4	Q91UZ1_MOUSE	1-phosphatidylinositol 4,5-bisphosphate phosphodiesterase (EC 3.1.4.11)	Calcium
	Plcb4	regulation of transport
	Plcb4	modulation of chemical synaptic transmission
	Plcb4	anterograde trans-synaptic signaling
	Plcb4	small molecule biosynthetic process
241	Plcd1	organophosphate metabolic process		Plcd1	Plcd1	6	1-phosphatidylinositol 4,5-bisphosphate phosphodiesterase delta-1 (EC 3.1.4.11) (Phosphoinositide phospholipase C-delta-1) (Phospholipase C-delta-1) (PLC-delta-1)	Calcium
	Plcd1	regulation of transport
	Plcd1	G protein-coupled receptor signaling pathway
	Plcd1	cellular homeostasis
	Plcd1	cation homeostasis
	Plcd1	carbohydrate metabolic process
	Plcd1	response to inorganic substance
	Plcd1	small molecule biosynthetic process
	Plcd1	response to nitrogen compound
	Plcd1	response to organonitrogen compound
	Plcd1	regulation of small molecule metabolic process
242	Plcd3	organophosphate metabolic process		Plcd3	Plcd3	2	1-phosphatidylinositol 4,5-bisphosphate phosphodiesterase delta-3 (EC 3.1.4.11) (Phosphoinositide phospholipase C-delta-3) (Phospholipase C-delta-3) (PLC-delta-3)	Calcium
	Plcd3	small molecule biosynthetic process
243	Plch2	organophosphate metabolic process		Plch2	Plch2	4	1-phosphatidylinositol 4,5-bisphosphate phosphodiesterase eta-2 (EC 3.1.4.11) (Phosphoinositide phospholipase C-eta-2) (Phosphoinositide phospholipase C-like 4) (PLC-L4) (Phospholipase C-like protein 4) (Phospholipase C-eta-2) (PLC-eta2)	Calcium
	Plch2	cellular localization
	Plch2	cellular homeostasis
	Plch2	cation homeostasis
	Plch2	small molecule biosynthetic process
244	Pmm1	intracellular transport		Pmm1	Pmm1	9	Phosphomannomutase 1 (PMM 1) (EC 5.4.2.8)	Magnesium
	Pmm1	cellular localization
	Pmm1	carbohydrate derivative metabolic process
	Pmm1	organonitrogen compound biosynthetic process
	Pmm1	peptide transport
	Pmm1	amide transport
	Pmm1	carbohydrate metabolic process
	Pmm1	protein transport
	Pmm1	monosaccharide metabolic process
245	Pmpcb	intracellular transport		Pmpcb	Pmpcb	4	Mitochondrial-processing peptidase subunit beta (EC 3.4.24.64) (Beta-MPP) (P-52)	Zinc
	Pmpcb	cellular localization
	Pmpcb	peptide transport
	Pmpcb	amide transport
	Pmpcb	mitochondrion organization
	Pmpcb	protein transport
	Pmpcb	establishment of protein localization to mitochondrion
	Pmpcb	protein targeting to mitochondrion
246	Pogz	protein-containing complex assembly		Pogz	Pogz	2	Pogo transposable element with ZNF domain	Zinc
247	Pon1	organophosphate metabolic process		Pon1	Pon1	3	Serum paraoxonase/arylesterase 1 (PON 1) (EC 3.1.1.2) (EC 3.1.1.81) (EC 3.1.8.1) (Aromatic esterase 1) (A-esterase 1) (Serum aryldialkylphosphatase 1)	Calcium
	Pon1	regulation of transport
	Pon1	response to inorganic substance
	Pon1	aromatic compound catabolic process
	Pon1	circulatory system process
248	Pon2	aromatic compound catabolic process		Pon2	Pon2	PON2_MOUSE	Serum paraoxonase/arylesterase 2 (PON 2) (EC 3.1.1.2) (EC 3.1.1.81) (Aromatic esterase 2) (A-esterase 2) (Serum aryldialkylphosphatase 2)	Calcium
249	Ppa2	regulation of membrane potential		Ppa2	Ppa2	IPYR2_MOUSE	Inorganic pyrophosphatase 2, mitochondrial (EC 3.6.1.1) (Pyrophosphate phospho-hydrolase 2) (PPase 2)	Magnesium
250	Ppef2	visual perception		Ppef2	Ppef2		Serine/threonine-protein phosphatase with EF-hands 2 (PPEF-2) (EC 3.1.3.16)	Calcium;Manganese	Manganese
	Ppef2	detection of stimulus
251	Ppm1a	intracellular transport		Ppm1a	Ppm1a	8	Protein phosphatase 1A (EC 3.1.3.16) (Protein phosphatase 2C isoform alpha) (PP2C-alpha) (Protein phosphatase IA)	Magnesium;Manganese	Manganese
	Ppm1a	protein-containing complex assembly
	Ppm1a	cellular localization
	Ppm1a	regulation of transport
	Ppm1a	organonitrogen compound biosynthetic process
	Ppm1a	protein dephosphorylation
	Ppm1a	peptide transport
	Ppm1a	amide transport
	Ppm1a	regulation of cellular localization
	Ppm1a	dephosphorylation
	Ppm1a	protein transport
252	Ppm1b	organonitrogen compound biosynthetic process		Ppm1b	Ppm1b	2	Protein phosphatase 1B (EC 3.1.3.16) (Protein phosphatase 2C isoform beta) (PP2C-beta)	Magnesium;Manganese	Manganese
	Ppm1b	protein dephosphorylation
	Ppm1b	dephosphorylation
253	Ppm1e	protein dephosphorylation		Ppm1e	Ppm1e	1	Protein phosphatase 1E (EC 3.1.3.16) (Ca(2+)/calmodulin-dependent protein kinase phosphatase N) (CaMKP-N) (CaMKP-nucleus) (CaMKN) (Partner of PIX 1) (Partner of PIX-alpha) (Partner of PIXA)	Magnesium;Manganese	Manganese
	Ppm1e	dephosphorylation
	Ppm1e	regulation of organelle organization
254	Ppm1g	protein dephosphorylation		Ppm1g	Ppm1g	1	Protein phosphatase 1G (EC 3.1.3.16) (Fibroblast growth factor-inducible protein 13) (FIN13) (Protein phosphatase 1C) (Protein phosphatase 2C isoform gamma) (PP2C-gamma) (Protein phosphatase magnesium-dependent 1 gamma)	Magnesium;Manganese	Manganese
	Ppm1g	dephosphorylation
255	Ppp1ca	generation of precursor metabolites and energy		Ppp1ca	Ppp1ca	7	Serine/threonine-protein phosphatase PP1-alpha catalytic subunit (PP-1A) (EC 3.1.3.16)	Manganese
	Ppp1ca	energy derivation by oxidation of organic compounds
	Ppp1ca	organonitrogen compound biosynthetic process
	Ppp1ca	protein dephosphorylation
	Ppp1ca	dephosphorylation
	Ppp1ca	carbohydrate metabolic process
	Ppp1ca	response to inorganic substance
	Ppp1ca	monosaccharide metabolic process
	Ppp1ca	peptide metabolic process
	Ppp1ca	regulation of small molecule metabolic process
	Ppp1ca	response to light stimulus
256	Ppp1cb	generation of precursor metabolites and energy		Ppp1cb	Ppp1cb	6	Serine/threonine-protein phosphatase PP1-beta catalytic subunit (PP-1B) (EC 3.1.3.16) (EC 3.1.3.53)	Manganese
	Ppp1cb	energy derivation by oxidation of organic compounds
	Ppp1cb	protein dephosphorylation
	Ppp1cb	dephosphorylation
	Ppp1cb	carbohydrate metabolic process
	Ppp1cb	monosaccharide metabolic process
	Ppp1cb	regulation of small molecule metabolic process
	Ppp1cb	response to light stimulus
257	Ppp1cc	intracellular transport		Ppp1cc	Ppp1cc	5	Serine/threonine-protein phosphatase PP1-gamma catalytic subunit (PP-1G) (EC 3.1.3.16) (Protein phosphatase 1C catalytic subunit)	Manganese
	Ppp1cc	cellular localization
	Ppp1cc	regulation of transport
	Ppp1cc	protein dephosphorylation
	Ppp1cc	regulation of cellular localization
	Ppp1cc	dephosphorylation
	Ppp1cc	response to light stimulus
258	Ppp2cb	protein dephosphorylation		Ppp2cb	Ppp2cb		Serine/threonine-protein phosphatase 2A catalytic subunit beta isoform (PP2A-beta) (EC 3.1.3.16)	Manganese
	Ppp2cb	dephosphorylation
	Ppp2cb	mitochondrion organization
	Ppp2cb	response to inorganic substance
259	Ppp3cb	cellular localization		Ppp3cb	Ppp3cb	8	Serine/threonine-protein phosphatase 2B catalytic subunit beta isoform (EC 3.1.3.16) (CAM-PRP catalytic subunit) (Calmodulin-dependent calcineurin A subunit beta isoform) (CNA beta)	Iron;Zinc	Zinc
	Ppp3cb	regulation of transport
	Ppp3cb	vesicle-mediated transport
	Ppp3cb	protein dephosphorylation
	Ppp3cb	cellular homeostasis
	Ppp3cb	peptide transport
	Ppp3cb	amide transport
	Ppp3cb	regulation of cellular localization
	Ppp3cb	dephosphorylation
	Ppp3cb	protein transport
	Ppp3cb	vesicle-mediated transport in synapse
	Ppp3cb	regulation of synaptic vesicle cycle
	Ppp3cb	signal release
260	Ppp3cc	cellular localization		Ppp3cc	Ppp3cc	5	Serine/threonine-protein phosphatase 2B catalytic subunit gamma isoform (EC 3.1.3.16) (CAM-PRP catalytic subunit) (Calcineurin, testis-specific catalytic subunit) (Calmodulin-dependent calcineurin A subunit gamma isoform)	Iron;Zinc 33	Zinc
	Ppp3cc	regulation of transport
	Ppp3cc	vesicle-mediated transport
	Ppp3cc	protein dephosphorylation
	Ppp3cc	regulation of cellular localization
	Ppp3cc	dephosphorylation
	Ppp3cc	vesicle-mediated transport in synapse
	Ppp3cc	regulation of synaptic vesicle cycle
261	Ppp3r1	intracellular transport		Ppp3r1	Ppp3r1	10	Calcineurin subunit B type 1 (Protein phosphatase 2B regulatory subunit 1) (Protein phosphatase 3 regulatory subunit B alpha isoform 1)	Calcium
	Ppp3r1	cellular localization
	Ppp3r1	regulation of transport
	Ppp3r1	vesicle-mediated transport
	Ppp3r1	protein dephosphorylation
	Ppp3r1	peptide transport
	Ppp3r1	amide transport
	Ppp3r1	regulation of cellular localization
	Ppp3r1	dephosphorylation
	Ppp3r1	modulation of chemical synaptic transmission
	Ppp3r1	protein transport
	Ppp3r1	anterograde trans-synaptic signaling
	Ppp3r1	vesicle-mediated transport in synapse
	Ppp3r1	receptor metabolic process
	Ppp3r1	receptor internalization
262	Ppp6c	protein dephosphorylation		Ppp6c	Ppp6c	1	Serine/threonine-protein phosphatase 6 catalytic subunit (PP6C) (EC 3.1.3.16)	Manganese
	Ppp6c	dephosphorylation
263	Prkaa1	organophosphate metabolic process		Prkaa1	Prkaa1	18	5'-AMP-activated protein kinase catalytic subunit alpha-1 (AMPK subunit alpha-1) (EC 2.7.11.1) (Acetyl-CoA carboxylase kinase) (ACACA kinase) (EC 2.7.11.27) (Hydroxymethylglutaryl-CoA reductase kinase) (HMGCR kinase) (EC 2.7.11.31) (Tau-protein kinase PRKAA1) (EC 2.7.11.26)	Magnesium
	Prkaa1	nucleotide metabolic process
	Prkaa1	generation of precursor metabolites and energy
	Prkaa1	intracellular transport
	Prkaa1	protein-containing complex assembly
	Prkaa1	cellular localization
	Prkaa1	purine-containing compound metabolic process
	Prkaa1	regulation of transport
	Prkaa1	vesicle-mediated transport
	Prkaa1	carbohydrate derivative metabolic process
	Prkaa1	organonitrogen compound biosynthetic process
	Prkaa1	cellular homeostasis
	Prkaa1	peptide transport
	Prkaa1	amide transport
	Prkaa1	regulation of cellular localization
	Prkaa1	carbohydrate metabolic process
	Prkaa1	mitochondrion organization
	Prkaa1	protein transport
	Prkaa1	response to inorganic substance
	Prkaa1	monosaccharide metabolic process
	Prkaa1	small molecule biosynthetic process
	Prkaa1	pyruvate metabolic process
	Prkaa1	establishment of protein localization to mitochondrion
	Prkaa1	pyruvate biosynthetic process
	Prkaa1	protein targeting to mitochondrion
	Prkaa1	response to nitrogen compound
	Prkaa1	response to organonitrogen compound
	Prkaa1	aromatic compound catabolic process
	Prkaa1	regulation of small molecule metabolic process
	Prkaa1	cellular nitrogen compound catabolic process
	Prkaa1	heterocycle catabolic process
	Prkaa1	cellular response to hormone stimulus
	Prkaa1	regulation of organelle organization
	Prkaa1	ribonucleoprotein complex biogenesis
	Prkaa1	response to light stimulus
264	Prkacb	G protein-coupled receptor signaling pathway		Prkacb	Prkacb	KAPCB_MOUSE	cAMP-dependent protein kinase catalytic subunit beta (PKA C-beta) (EC 2.7.11.11)	Magnesium
265	Prkcb	intracellular transport		Prkcb	Prkcb	9	Protein kinase C beta type (PKC-B) (PKC-beta) (EC 2.7.11.13)	Calcium;Zinc	Zinc
	Prkcb	cellular localization
	Prkcb	regulation of transport
	Prkcb	vesicle-mediated transport
	Prkcb	cellular homeostasis
	Prkcb	cation homeostasis
	Prkcb	regulation of cellular localization
	Prkcb	modulation of chemical synaptic transmission
	Prkcb	anterograde trans-synaptic signaling
	Prkcb	vesicle-mediated transport in synapse
	Prkcb	regulation of synaptic vesicle cycle
	Prkcb	signal release
	Prkcb	response to nitrogen compound
	Prkcb	response to organonitrogen compound
	Prkcb	regulation of exocytosis
	Prkcb	establishment of vesicle localization
	Prkcb	synaptic vesicle transport
	Prkcb	regulation of neurotransmitter levels
	Prkcb	cellular response to hormone stimulus
	Prkcb	signal release from synapse
266	Prkcd	organophosphate metabolic process		Prkcd	Prkcd	11	Protein kinase C delta type (EC 2.7.11.13) (Tyrosine-protein kinase PRKCD) (EC 2.7.10.2) (nPKC-delta) [Cleaved into: Protein kinase C delta type regulatory subunit; Protein kinase C delta type catalytic subunit (Sphingosine-dependent protein kinase-1) (SDK1)]	Zinc
	Prkcd	intracellular transport
	Prkcd	protein-containing complex assembly
	Prkcd	cellular localization
	Prkcd	regulation of transport
	Prkcd	carbohydrate derivative metabolic process
	Prkcd	organonitrogen compound biosynthetic process
	Prkcd	protein dephosphorylation
	Prkcd	peptide transport
	Prkcd	amide transport
	Prkcd	regulation of cellular localization
	Prkcd	dephosphorylation
	Prkcd	protein transport
	Prkcd	response to inorganic substance
	Prkcd	response to nitrogen compound
	Prkcd	response to organonitrogen compound
	Prkcd	cellular response to hormone stimulus
	Prkcd	regulation of organelle organization
267	Prkce	intracellular transport		Prkce	Prkce	16	Protein kinase C epsilon type (EC 2.7.11.13) (nPKC-epsilon)	Zinc
	Prkce	protein-containing complex assembly
	Prkce	cellular localization
	Prkce	regulation of transport
	Prkce	vesicle-mediated transport
	Prkce	cellular homeostasis
	Prkce	peptide transport
	Prkce	amide transport
	Prkce	cation homeostasis
	Prkce	regulation of cellular localization
	Prkce	carbohydrate metabolic process
	Prkce	modulation of chemical synaptic transmission
	Prkce	protein transport
	Prkce	monosaccharide metabolic process
	Prkce	anterograde trans-synaptic signaling
	Prkce	vesicle-mediated transport in synapse
	Prkce	regulation of synaptic vesicle cycle
	Prkce	signal release
	Prkce	response to nitrogen compound
	Prkce	response to organonitrogen compound
	Prkce	regulation of exocytosis
	Prkce	establishment of vesicle localization
	Prkce	regulation of small molecule metabolic process
	Prkce	synaptic vesicle transport
	Prkce	regulation of neurotransmitter levels
	Prkce	cellular response to hormone stimulus
	Prkce	signal release from synapse
	Prkce	regulation of organelle organization
	Prkce	regulation of membrane potential
					ProS1			Calcium
268	Prps2	organophosphate metabolic process		Prps2	Prps2	6	Ribose-phosphate pyrophosphokinase 2 (EC 2.7.6.1) (Phosphoribosyl pyrophosphate synthase II) (PRS-II)	Magnesium
	Prps2	nucleotide metabolic process
	Prps2	purine-containing compound metabolic process
	Prps2	carbohydrate derivative metabolic process
	Prps2	organonitrogen compound biosynthetic process
269	Prune1	protein-containing complex assembly		Prune1	Prune1	3	Exopolyphosphatase PRUNE1 (EC 3.6.1.1) (PRUNEM1)	Manganese
	Prune1	regulation of organelle organization
270	Psph	organonitrogen compound biosynthetic process		Psph	Psph	3	Phosphoserine phosphatase (PSP) (PSPase) (EC 3.1.3.3) (O-phosphoserine phosphohydrolase)	Magnesium
	Psph	dephosphorylation
	Psph	small molecule biosynthetic process
271	Pts	organonitrogen compound biosynthetic process		Pts	Pts	2	6-pyruvoyl tetrahydrobiopterin synthase (PTP synthase) (PTPS) (EC 4.2.3.12)	Zinc
	Pts	small molecule biosynthetic process
272	Rabif	vesicle-mediated transport		Rabif	Rabif	3	Guanine nucleotide exchange factor MSS4 (Rab-interacting factor)	Zinc
	Rabif	peptide transport
	Rabif	amide transport
	Rabif	protein transport
273	Ranbp2	intracellular transport		Ranbp2	Ranbp2	7	E3 SUMO-protein ligase RanBP2 (EC 2.3.2.-) (Ran-binding protein 2) (RanBP2)	Zinc
	Ranbp2	cellular localization
	Ranbp2	peptide transport
	Ranbp2	amide transport
	Ranbp2	carbohydrate metabolic process
	Ranbp2	protein transport
	Ranbp2	monosaccharide metabolic process
	Ranbp2	small molecule biosynthetic process
	Ranbp2	protein folding
	Ranbp2	regulation of small molecule metabolic process
274	Rbm10	aromatic compound catabolic process		Rbm10	Rbm10	RBM10_MOUSE	RNA-binding protein 10 (RNA-binding motif protein 10)	Zinc
	Rbm10	RNA processing
	Rbm10	cellular nitrogen compound catabolic process
	Rbm10	heterocycle catabolic process
275	Rbm22	intracellular transport		Rbm22	Rbm22	5	Pre-mRNA-splicing factor RBM22 (RNA-binding motif protein 22)	Zinc
	Rbm22	cellular localization
	Rbm22	regulation of transport
	Rbm22	peptide transport
	Rbm22	amide transport
	Rbm22	regulation of cellular localization
	Rbm22	protein transport
	Rbm22	RNA processing
276	Rbm26	intracellular transport		Rbm26	Rbm26	4	RNA-binding protein 26 (Protein expressed in male leptotene and zygotene spermatocytes 393) (MLZ-393) (RNA-binding motif protein 26)	Zinc
	Rbm26	cellular localization
	Rbm26	regulation of transport
	Rbm26	regulation of cellular localization
	Rbm26	dephosphorylation
	Rbm26	RNA processing
277	Rbm27	intracellular transport		Rbm27	Rbm27	3	RNA-binding protein 27 (Peri-implantation stem cell protein 1) (RNA-binding motif protein 27)	Zinc
	Rbm27	cellular localization
	Rbm27	regulation of transport
	Rbm27	regulation of cellular localization
	Rbm27	RNA processing
278	Rbm5	protein-containing complex assembly		Rbm5	Rbm5	2	RNA-binding protein 5 (Putative tumor suppressor LUCA15) (RNA-binding motif protein 5)	Zinc
	Rbm5	RNA processing
	Rbm5	ribonucleoprotein complex biogenesis
279	Rcn1	camera-type eye development		Rcn1	Rcn1	RCN1_MOUSE	Reticulocalbin-1	Calcium
	Rcn1	visual system development
280	Rcvrn	regulation of transport		Rcvrn	Rcvrn	2	Recoverin (23 kDa photoreceptor cell-specific protein) (Cancer-associated retinopathy protein) (Protein CAR)	Calcium
	Rcvrn	detection of light stimulus
	Rcvrn	visual perception
	Rcvrn	detection of stimulus
	Rcvrn	response to light stimulus
281	Rho	G protein-coupled receptor signaling pathway		Rho	Rho	1	Rhodopsin	Zinc								3 binding sites
	Rho	detection of light stimulus
	Rho	visual perception
	Rho	camera-type eye development
	Rho	detection of stimulus
	Rho	visual system development
	Rho	response to light stimulus
282	Rhot1	intracellular transport		Rhot1	Rhot1	6	Mitochondrial Rho GTPase 1 (MIRO-1) (EC 3.6.5.-) (Ras homolog gene family member T1)	Calcium
	Rhot1	cellular localization
	Rhot1	regulation of transport
	Rhot1	cellular homeostasis
	Rhot1	regulation of cellular localization
	Rhot1	mitochondrion organization
	Rhot1	modulation of chemical synaptic transmission
	Rhot1	anterograde trans-synaptic signaling
	Rhot1	transport along microtubule
	Rhot1	signal release
	Rhot1	mitochondrial membrane organization
	Rhot1	regulation of neurotransmitter levels
	Rhot1	signal release from synapse
	Rhot1	regulation of organelle organization
283	Rhot2	intracellular transport		Rhot2	Rhot2	3	Mitochondrial Rho GTPase 2 (MIRO-2) (EC 3.6.5.-) (Ras homolog gene family member T2)	Calcium
	Rhot2	cellular localization
	Rhot2	cellular homeostasis
	Rhot2	mitochondrion organization
	Rhot2	transport along microtubule
	Rhot2	mitochondrial membrane organization
	Rhot2	regulation of organelle organization
284	Rims1	intracellular transport		Rims1	Rims1	11	Regulating synaptic membrane exocytosis protein 1 (Rab-3-interacting molecule 1) (RIM 1) (Rab-3-interacting protein 1)	Zinc
	Rims1	protein-containing complex assembly
	Rims1	cellular localization
	Rims1	regulation of transport
	Rims1	vesicle-mediated transport
	Rims1	peptide transport
	Rims1	amide transport
	Rims1	regulation of cellular localization
	Rims1	modulation of chemical synaptic transmission
	Rims1	protein transport
	Rims1	anterograde trans-synaptic signaling
	Rims1	vesicle-mediated transport in synapse
	Rims1	regulation of synaptic vesicle cycle
	Rims1	signal release
	Rims1	regulation of exocytosis
	Rims1	organelle localization by membrane tethering
	Rims1	establishment of vesicle localization
	Rims1	synaptic vesicle transport
	Rims1	regulation of neurotransmitter levels
	Rims1	signal release from synapse
	Rims1	regulation of membrane potential
285	Ring1	camera-type eye development		Ring1	Ring1	RING1_MOUSE	E3 ubiquitin-protein ligase RING1 (EC 2.3.2.27) (Polycomb complex protein RING1) (RING finger protein 1) (RING-type E3 ubiquitin transferase RING1) (Transcription repressor Ring1A)	Zinc
	Ring1	visual system development
286	Rnf20	RNA processing		Rnf20	Rnf20	BRE1A_MOUSE	E3 ubiquitin-protein ligase BRE1A (BRE1-A) (EC 2.3.2.27) (RING finger protein 20) (RING-type E3 ubiquitin transferase BRE1A)	Zinc
	Rnf20	regulation of organelle organization
287	Rnpep	circulatory system process		Rnpep	Rnpep	AMPB_MOUSE	Aminopeptidase B (AP-B) (EC 3.4.11.6) (Arginine aminopeptidase) (Arginyl aminopeptidase) (Cytosol aminopeptidase IV)	Zinc
288	Rock2	cellular localization		Rock2	Rock2	4	Rho-associated protein kinase 2 (EC 2.7.11.1) (Rho-associated, coiled-coil-containing protein kinase 2) (Rho-associated, coiled-coil-containing protein kinase II) (ROCK-II) (p164 ROCK-2)	Magnesium;Zinc	Zinc
	Rock2	G protein-coupled receptor signaling pathway
	Rock2	organonitrogen compound biosynthetic process
	Rock2	protein dephosphorylation
	Rock2	regulation of cellular localization
	Rock2	dephosphorylation
	Rock2	peptide metabolic process
	Rock2	response to nitrogen compound
	Rock2	response to organonitrogen compound
	Rock2	aromatic compound catabolic process
	Rock2	synapse organization
	Rock2	regulation of neurotransmitter levels
	Rock2	cellular nitrogen compound catabolic process
	Rock2	protein localization to membrane
	Rock2	heterocycle catabolic process
	Rock2	circulatory system process
	Rock2	cellular response to hormone stimulus
	Rock2	regulation of organelle organization
289	Rorb	visual perception		Rorb	Rorb		Nuclear receptor ROR-beta (Nuclear receptor RZR-beta) (Nuclear receptor subfamily 1 group F member 2) (Retinoid-related orphan receptor-beta)	Zinc
	Rorb	camera-type eye development
	Rorb
	Rorb	visual system development
					RPE65		Retinal pigment epithelium-specific 65 kDa protein, retinoid isomerohydrolase	Iron
290	Rph3a	intracellular transport		Rph3a	Rph3a	4	Rabphilin-3A (Exophilin-1)	Calcium;Zinc	Zinc
	Rph3a	cellular localization
	Rph3a	peptide transport
	Rph3a	amide transport
	Rph3a	protein transport
	Rph3a	anterograde trans-synaptic signaling
	Rph3a	signal release
	Rph3a	regulation of neurotransmitter levels
	Rph3a	signal release from synapse
291	Rps27	protein-containing complex assembly		Rps27	Rps27a	2	Ubiquitin-40S ribosomal protein S27a (Ubiquitin carboxyl extension protein 80) [Cleaved into: Ubiquitin; 40S ribosomal protein S27a]	Zinc
	Rps27	ribonucleoprotein complex biogenesis
292	Rps27l	protein-containing complex assembly		Rps27l	Rps27l	3	40S ribosomal protein S27-like	Zinc
	Rps27l	organonitrogen compound biosynthetic process
	Rps27l	peptide metabolic process
	Rps27l	ribonucleoprotein complex biogenesis
293	Rps29	organonitrogen compound biosynthetic process		Rps29	Rps29	2	40S ribosomal protein S29	Zinc
	Rps29	peptide metabolic process
294	Rps6ka5	regulation of organelle organization		Rps6ka5	Rps6ka5	KS6A5_MOUSE	Ribosomal protein S6 kinase alpha-5 (S6K-alpha-5) (EC 2.7.11.1) (90 kDa ribosomal protein S6 kinase 5) (Nuclear mitogen- and stress-activated protein kinase 1) (RSK-like protein kinase) (RLSK)	Magnesium
295	Rsf1	protein-containing complex assembly		Rsf1	Rsf1	E9PWW9_MOUSE	Remodeling and spacing factor 1	Zinc
296	Samhd1	organophosphate metabolic process		Samhd1	Samhd1	7	Deoxynucleoside triphosphate triphosphohydrolase SAMHD1 (dNTPase) (EC 3.1.5.-) (Interferon-gamma-inducible protein Mg11) (SAM domain and HD domain-containing protein 1) (mSAMHD1)	Zinc
	Samhd1	nucleotide metabolic process
	Samhd1	protein-containing complex assembly
	Samhd1	purine-containing compound metabolic process
	Samhd1	carbohydrate derivative metabolic process
	Samhd1	small molecule biosynthetic process
	Samhd1	aromatic compound catabolic process
	Samhd1	cellular nitrogen compound catabolic process
	Samhd1	heterocycle catabolic process
297	Scaf11	protein-containing complex assembly		Scaf11	Scaf11	E9PZM7_MOUSE	SR-related CTD-associated factor 11	Zinc
	Scaf11	RNA processing
	Scaf11	ribonucleoprotein complex biogenesis
298	Scgn	cellular homeostasis		Scgn	Scgn	3	Secretagogin	Calcium
	Scgn	cation homeostasis
	Scgn	modulation of chemical synaptic transmission
	Scgn	anterograde trans-synaptic signaling
	Sdhb	generation of precursor metabolites and energy		Sdhb	Sdhb	3	Succinate dehydrogenase [ubiquinone] iron-sulfur subunit, mitochondrial (EC 1.3.5.1) (Iron-sulfur subunit of complex II) (Ip)	Iron
	Sdhb	energy derivation by oxidation of organic compounds
299	Sec23b	intracellular transport		Sec23b	Sec23b	7	Protein transport protein Sec23B (SEC23-related protein B)	Zinc
	Sec23b	protein-containing complex assembly
	Sec23b	cellular localization
	Sec23b	vesicle-mediated transport
	Sec23b	peptide transport
	Sec23b	amide transport
	Sec23b	protein transport
					Selenof		Selenoprotein F (15 kDa selenoprotein)	Selenium
					Selenoh		Selenoprotein H (SelH)	Selenium
					Selenoi		Ethanolaminephosphotransferase 1 (EC 2.7.8.1) (Selenoprotein I) (SelI)	Magnesium;Manganese;Selenium	Manganese	Selenium
300	Selenom	response to inorganic substance		Selenom	Selenom		Selenoprotein M (SelM)	Selenium
	Selenom	signal release
					Selenoo		Protein adenylyltransferase SelO, mitochondrial (EC 2.7.7.-) (EC 2.7.7.n1) (Selenoprotein O) (SelO)	Magnesium;Selenium	Selenium
					Selenos		Selenoprotein S (SelS) (Minor histocompatibility antigen H47)	Selenium
					Selenot		Thioredoxin reductase-like selenoprotein T (SelT) (EC 1.8.1.9)	Selenium
					Sephs1		Selenide, water dikinase 1 (EC 2.7.9.3) (Selenium donor protein 1) (Selenophosphate synthase 1)	Magnesium;Selenium	Selenium
					Sephs2		Selenide, water dikinase 2 (EC 2.7.9.3) (Selenium donor protein 2) (Selenophosphate synthase 2)	Magnesium;Selenium	Selenium
301	Sf3a3	protein-containing complex assembly		Sf3a3	Sf3a3	2	Splicing factor 3A subunit 3 (SF3a60) (Spliceosome-associated protein 61) (SAP 61)	Zinc
	Sf3a3	RNA processing
	Sf3a3	ribonucleoprotein complex biogenesis
302	Shprh	protein-containing complex assembly		Shprh	Shprh	2	E3 ubiquitin-protein ligase SHPRH (EC 2.3.2.27) (EC 3.6.4.-) (RING-type E3 ubiquitin transferase SHPRH) (SNF2, histone-linker, PHD and RING finger domain-containing helicase)	Zinc
303	Sirt2	protein-containing complex assembly		Sirt2	Sirt2	6	NAD-dependent protein deacetylase sirtuin-2 (EC 2.3.1.286) (Regulatory protein SIR2 homolog 2) (SIR2-like protein 2) (mSIR2L2)	Zinc
	Sirt2	cellular localization
	Sirt2	regulation of transport
	Sirt2	vesicle-mediated transport
	Sirt2	regulation of cellular localization
	Sirt2	vesicle-mediated transport in synapse
	Sirt2	response to nitrogen compound
	Sirt2	response to organonitrogen compound
	Sirt2	receptor metabolic process
	Sirt2	receptor internalization
	Sirt2	regulation of organelle organization
304	Slc1a3	generation of precursor metabolites and energy		Slc1a3	Slc1a3	8	Excitatory amino acid transporter 1 (Glial high affinity glutamate transporter) (High-affinity neuronal glutamate transporter) (GluT-1) (Sodium-dependent glutamate/aspartate transporter 1) (GLAST-1) (Solute carrier family 1 member 3)	Potassium;Sodium	Sodium
	Slc1a3	energy derivation by oxidation of organic compounds
	Slc1a3	mitochondrial transmembrane transport
	Slc1a3	organonitrogen compound biosynthetic process
	Slc1a3	modulation of chemical synaptic transmission
	Slc1a3	response to inorganic substance
	Slc1a3	anterograde trans-synaptic signaling
	Slc1a3	small molecule biosynthetic process
	Slc1a3	response to nitrogen compound
	Slc1a3	response to organonitrogen compound
	Slc1a3	regulation of neurotransmitter levels
	Slc1a3	response to light stimulus
305	Slc25a12	generation of precursor metabolites and energy		Slc25a12	Slc25a12	3	Calcium-binding mitochondrial carrier protein Aralar1 (Mitochondrial aspartate glutamate carrier 1) (Solute carrier family 25 member 12)	Calcium
	Slc25a12	energy derivation by oxidation of organic compounds
	Slc25a12	mitochondrial transmembrane transport
	Slc25a12	response to inorganic substance
306	Slc25a23	organophosphate metabolic process		Slc25a23	Slc25a23	10	Calcium-binding mitochondrial carrier protein SCaMC-3 (Small calcium-binding mitochondrial carrier protein 3) (Solute carrier family 25 member 23)	Calcium
	Slc25a23	nucleotide metabolic process
	Slc25a23	generation of precursor metabolites and energy
	Slc25a23	energy derivation by oxidation of organic compounds
	Slc25a23	purine-containing compound metabolic process
	Slc25a23	mitochondrial transmembrane transport
	Slc25a23	carbohydrate derivative metabolic process
	Slc25a23	cellular homeostasis
	Slc25a23	cation homeostasis
	Slc25a23	response to inorganic substance
	Slc25a23	regulation of small molecule metabolic process
307	Slc25a25	organophosphate metabolic process		Slc25a25	Slc25a25	8	Calcium-binding mitochondrial carrier protein SCaMC-2 (Small calcium-binding mitochondrial carrier protein 2) (Solute carrier family 25 member 25)	Calcium
	Slc25a25	nucleotide metabolic process
	Slc25a25	generation of precursor metabolites and energy
	Slc25a25	energy derivation by oxidation of organic compounds
	Slc25a25	purine-containing compound metabolic process
	Slc25a25	carbohydrate derivative metabolic process
	Slc25a25	camera-type eye development
	Slc25a25	visual system development
308	Slc8a1	cellular localization		Slc8a1	Slc8a1	4	Sodium/calcium exchanger 1 (Na(+)/Ca(2+)-exchange protein 1) (Solute carrier family 8 member 1)	Calcium;Sodium	Sodium
	Slc8a1	regulation of transport
	Slc8a1	cellular homeostasis
	Slc8a1	cation homeostasis
	Slc8a1	regulation of cellular localization
	Slc8a1	response to nitrogen compound
	Slc8a1	response to organonitrogen compound
	Slc8a1	circulatory system process
	Slc8a1	regulation of membrane potential
309	Smap1	regulation of transport		Smap1	Smap1	2	Stromal membrane-associated protein 1	Zinc
	Smap1	vesicle-mediated transport
310	Smpd3	organophosphate metabolic process		Smpd3	Smpd3	11	Sphingomyelin phosphodiesterase 3 (EC 3.1.4.12) (Neutral sphingomyelinase 2) (nSMase-2) (nSMase2) (Neutral sphingomyelinase II)	Magnesium
	Smpd3	protein-containing complex assembly
	Smpd3	regulation of transport
	Smpd3	vesicle-mediated transport
	Smpd3	carbohydrate derivative metabolic process
	Smpd3	organonitrogen compound biosynthetic process
	Smpd3	cellular homeostasis
	Smpd3	peptide transport
	Smpd3	amide transport
	Smpd3	cation homeostasis
	Smpd3	carbohydrate metabolic process
	Smpd3	response to inorganic substance
	Smpd3	small molecule biosynthetic process
	Smpd3	signal release
	Smpd3	response to nitrogen compound
	Smpd3	response to organonitrogen compound
	Smpd3	regulation of exocytosis
	Smpd3	regulation of small molecule metabolic process
	Smpd3	regulation of neurotransmitter levels
	Smpd3	circulatory system process
	Smpd3	regulation of organelle organization
311	Snca	organophosphate metabolic process		Snca	Snca	21	Alpha-synuclein (Non-A beta component of AD amyloid) (Non-A4 component of amyloid precursor) (NACP)	Copper	Zinc
	Snca	nucleotide metabolic process
	Snca	generation of precursor metabolites and energy
	Snca	energy derivation by oxidation of organic compounds
	Snca	intracellular transport
	Snca	protein-containing complex assembly
	Snca	cellular localization
	Snca	purine-containing compound metabolic process
	Snca	regulation of transport
	Snca	vesicle-mediated transport
	Snca	G protein-coupled receptor signaling pathway
	Snca	carbohydrate derivative metabolic process
	Snca	organonitrogen compound biosynthetic process
	Snca	cellular homeostasis
	Snca	cation homeostasis
	Snca	regulation of cellular localization
	Snca	carbohydrate metabolic process
	Snca	mitochondrion organization
	Snca	modulation of chemical synaptic transmission
	Snca	response to inorganic substance
	Snca	peptide metabolic process
	Snca	anterograde trans-synaptic signaling
	Snca	vesicle-mediated transport in synapse
	Snca	small molecule biosynthetic process
	Snca	signal release
	Snca	response to nitrogen compound
	Snca	response to organonitrogen compound
	Snca	regulation of exocytosis
	Snca	establishment of vesicle localization
	Snca	regulation of small molecule metabolic process
	Snca	synapse organization
	Snca	mitochondrial membrane organization
	Snca	receptor metabolic process
	Snca
	Snca	regulation of neurotransmitter levels
	Snca	receptor internalization
	Snca	signal release from synapse
	Snca	synapse assembly
	Snca	regulation of organelle organization
	Snca	regulation of membrane potential
312	Snrpc	protein-containing complex assembly		Snrpc	Snrpc	2	U1 small nuclear ribonucleoprotein C (U1 snRNP C) (U1-C) (U1C)	Zinc
	Snrpc	RNA processing
	Snrpc	ribonucleoprotein complex biogenesis
[truncated: 269 more rows]

## Sheet: 438 prot_2 LISTS
ALL PROT	List 10/02/21		List 24/01/21
	Aars
			Aars1	2	Alanine--tRNA ligase, cytoplasmic (EC 6.1.1.7) (Alanyl-tRNA synthetase) (AlaRS) (Protein sticky) (Sti)	Zinc
	Aars2		Aars2	4	Alanine--tRNA ligase, mitochondrial (EC 6.1.1.7) (Alanyl-tRNA synthetase) (AlaRS)	Zinc
	Aarsd1		Aarsd1	2	Alanyl-tRNA editing protein Aarsd1 (Alanyl-tRNA deacylase alaX) (AlaX) (AlaXp-II) (Alanyl-tRNA synthetase domain-containing protein 1)	Zinc
	Abat		Abat	7	4-aminobutyrate aminotransferase, mitochondrial (EC 2.6.1.19) ((S)-3-amino-2-methylpropionate transaminase) (EC 2.6.1.22) (GABA aminotransferase) (GABA-AT) (Gamma-amino-N-butyrate transaminase) (GABA transaminase) (GABA-T) (L-AIBAT)	Iron
			ABCR		ATP binding transporter gene	--
	Acaca		Acaca	7	Acetyl-CoA carboxylase 1 (ACC1) (EC 6.4.1.2) (ACC-alpha) (Acetyl-CoA carboxylase 265)	Magnesium;Manganese	Manganese					25
	Aco1		Aco1	5	Cytoplasmic aconitate hydratase (Aconitase) (EC 4.2.1.3) (Citrate hydro-lyase) (Iron regulatory protein 1) (IRP1) (Iron-responsive element-binding protein 1) (IRE-BP 1)	Iron
	Aco2		Aco2	3	Aconitate hydratase, mitochondrial (Aconitase) (EC 4.2.1.3) (Citrate hydro-lyase)	Iron
	Acsl1		Acsl1	ACSL1_MOUSE	Long-chain-fatty-acid--CoA ligase 1 (EC 6.2.1.3) (Arachidonate--CoA ligase) (EC 6.2.1.15) (Long-chain acyl-CoA synthetase 1) (LACS 1) (Phytanate--CoA ligase) (EC 6.2.1.24)	Magnesium	Magnesium	--	Magnesium
	Acsl3		Acsl3	ACSL3_MOUSE	Long-chain-fatty-acid--CoA ligase 3 (EC 6.2.1.3) (Arachidonate--CoA ligase) (EC 6.2.1.15) (Long-chain acyl-CoA synthetase 3) (LACS 3)	NA	Magnesium	Magnesium
	Actn1		Actn1	ACTN1_MOUSE	Alpha-actinin-1 (Alpha-actinin cytoskeletal isoform) (F-actin cross-linking protein) (Non-muscle alpha-actinin-1)	Calcium	--	Calcium
			Acy1	1	Aminoacylase-1 (ACY-1) (EC 3.5.1.14) (N-acyl-L-amino-acid amidohydrolase)	Zinc
	Adal		Adal	6	Adenosine deaminase-like protein (EC 3.5.4.-)	Zinc
	Adh5		Adh5	2	Alcohol dehydrogenase class-3 (EC 1.1.1.1) (Alcohol dehydrogenase 2) (Alcohol dehydrogenase 5) (Alcohol dehydrogenase B2) (ADH-B2) (Alcohol dehydrogenase class-III) (Glutathione-dependent formaldehyde dehydrogenase) (FALDH) (FDH) (GSH-FDH) (EC 1.1.1.-) (S-(hydroxymethyl)glutathione dehydrogenase) (EC 1.1.1.284)	Zinc
	Adipor1		Adipor1	3	Adiponectin receptor protein 1 (Progestin and adipoQ receptor family member 1) (Progestin and adipoQ receptor family member I)	Zinc
	Adk		Adk	6	Adenosine kinase (AK) (EC 2.7.1.20) (Adenosine 5'-phosphotransferase)	Magnesium
	Adnp		Adnp	1	Activity-dependent neuroprotector homeobox protein (Activity-dependent neuroprotective protein)	Zinc
			Adnp2	1	Activity-dependent neuroprotector homeobox protein 2 (ADNP homeobox protein 2) (Zinc finger protein 508)	Zinc
	Adprh		Adprh	4	[Protein ADP-ribosylarginine] hydrolase (ADP-ribosylarginine hydrolase) (EC 3.2.2.19) (ADP-ribose-L-arginine cleaving enzyme)	Magnesium
	Adss		Adss1	6	Adenylosuccinate synthetase isozyme 1 (AMPSase 1) (AdSS 1) (EC 6.3.4.4) (Adenylosuccinate synthetase like 1) (Adenylosuccinate synthetase, basic isozyme) (Adenylosuccinate synthetase, muscle isozyme) (M-type adenylosuccinate synthetase) (IMP--aspartate ligase 1)	Magnesium
	Afg3l2		Afg3l2	3	AFG3-like protein 2 (EC 3.4.24.-)	Zinc
	Agap1		Agap1	2	Arf-GAP with GTPase, ANK repeat and PH domain-containing protein 1 (AGAP-1) (Centaurin-gamma-2) (Cnt-g2)	Zinc
	Agk		Agk	AGK_MOUSE	Acylglycerol kinase, mitochondrial (EC 2.7.1.107) (EC 2.7.1.138) (EC 2.7.1.94) (Multiple substrate lipid kinase) (MuLK) (Multi-substrate lipid kinase)	NA	Magnesium	Magnesium
	Ago2		Ago2	4	Protein argonaute-2 (Argonaute2) (mAgo2) (EC 3.1.26.n2) (Argonaute RISC catalytic component 2) (Eukaryotic translation initiation factor 2C 2) (eIF-2C 2) (eIF2C 2) (Piwi/argonaute family protein meIF2C2) (Protein slicer)	Magnesium;Manganese	Manganese					26
	Akap8		Akap8	2	A-kinase anchor protein 8 (AKAP-8) (A-kinase anchor protein 95 kDa) (AKAP 95)	Zinc
			Akt2		RAC-beta serine/threonine-protein kinase (EC 2.7.11.1) (Protein kinase Akt-2) (Protein kinase B beta) (PKB beta) (RAC-PK-beta)	Manganese
	Alad		Alad	3	Delta-aminolevulinic acid dehydratase (ALADH) (EC 4.2.1.24) (Porphobilinogen synthase)	Zinc
	Alb		Alb	3	Albumin	Calcium;Copper;Zinc	Copper	Zinc				2
	Alkbh5		Alkbh5	4	RNA demethylase ALKBH5 (EC 1.14.11.-) (Alkylated DNA repair protein alkB homolog 5) (Alpha-ketoglutarate-dependent dioxygenase alkB homolog 5)	Iron
			Anxa1		Annexin A1 (Annexin I) (Annexin-1) (Calpactin II) (Calpactin-2) (Chromobindin-9) (Lipocortin I) (Phospholipase A2 inhibitory protein) (p35)	Calcium
	Apex1		Apex1	1	DNA-(apurinic or apyrimidinic site) endonuclease (EC 3.1.-.-) (APEX nuclease) (APEN) (Apurinic-apyrimidinic endonuclease 1) (AP endonuclease 1) (REF-1) (Redox factor-1) [Cleaved into: DNA-(apurinic or apyrimidinic site) endonuclease, mitochondrial]	Magnesium
	Apip		Apip	4	Methylthioribulose-1-phosphate dehydratase (MTRu-1-P dehydratase) (EC 4.2.1.109) (APAF1-interacting protein) (Monocyte/macrophage protein 19)	Zinc
	Arfgap2		Arfgap2	5	ADP-ribosylation factor GTPase-activating protein 2 (ARF GAP 2) (GTPase-activating protein ZNF289) (Zinc finger protein 289)	Zinc
	Arhgef2		Arhgef2	ARHG2_MOUSE	Rho guanine nucleotide exchange factor 2 (Guanine nucleotide exchange factor H1) (GEF-H1) (LBC'S first cousin) (Lymphoid blast crisis-like 1) (Oncogene LFC) (Rhobin)	Zinc	--	Zinc
			Arhgef28	3	Rho guanine nucleotide exchange factor 28 (190 kDa guanine nucleotide exchange factor) (p190-RhoGEF) (p190RhoGEF) (Rho guanine nucleotide exchange factor) (Rho-interacting protein 2)	Zinc
	Arl3		Arl3	5	ADP-ribosylation factor-like protein 3	Magnesium
	Atox1		Atox1	2	Copper transport protein ATOX1 (Metal transport protein ATX1)	Copper
	Atp13a1		Atp13a1	1	Manganese-transporting ATPase 13A1 (CATP) (EC 7.2.2.-)	Magnesium;Manganese	Manganese	Sodium				27
	Atp1a1		Atp1a1	3	Sodium/potassium-transporting ATPase subunit alpha-1 (Na(+)/K(+) ATPase alpha-1 subunit) (EC 7.2.2.13) (Sodium pump subunit alpha-1)	Magnesium;Potassium;Sodium	Potassium	Sodium				44
	Atp1a2		Atp1a2	13	Sodium/potassium-transporting ATPase subunit alpha-2 (Na(+)/K(+) ATPase alpha-2 subunit) (EC 7.2.2.13) (Na(+)/K(+) ATPase alpha(+) subunit) (Sodium pump subunit alpha-2)	Magnesium;Potassium;Sodium	Potassium					45
			Atp2a2		Sarcoplasmic/endoplasmic reticulum calcium ATPase 2 (SERCA2) (SR Ca(2+)-ATPase 2) (EC 7.2.2.10) (Calcium pump 2) (Calcium-transporting ATPase sarcoplasmic reticulum type, slow twitch skeletal muscle isoform) (Endoplasmic reticulum class 1/2 Ca(2+) ATPase)	Calcium;Magnesium	Magnesium					3
	Atp2b1		Atp2b1	3	Plasma membrane calcium-transporting ATPase 1 (EC 7.2.2.10) (Plasma membrane calcium ATPase isoform 1) (PMCA1) (Plasma membrane calcium pump isoform 1)	Calcium;Magnesium	Magnesium					4
	Atp2b4		Atp2b4	6	Plasma membrane calcium-transporting ATPase 4 (PMCA4) (EC 7.2.2.10)	Calcium;Magnesium	Magnesium					5
	Atp8a1		Atp8a1	1	Phospholipid-transporting ATPase IA (EC 7.6.2.1) (ATPase class I type 8A member 1) (Chromaffin granule ATPase II) (P4-ATPase flippase complex alpha subunit ATP8A1)	Magnesium
	Atp8a2		Atp8a2	1	Phospholipid-transporting ATPase IB (EC 7.6.2.1) (ATPase class I type 8A member 2) (P4-ATPase flippase complex alpha subunit ATP8A2)	Magnesium
	Atrx		Atrx	3	Transcriptional regulator ATRX (EC 3.6.4.12) (ATP-dependent helicase ATRX) (HP1 alpha-interacting protein) (HP1-BP38 protein) (Heterochromatin protein 2) (X-linked nuclear protein)	Zinc
	B3galt6		B3galt6	B3GT6_MOUSE	Beta-1,3-galactosyltransferase 6 (Beta-1,3-GalTase 6) (Beta3Gal-T6) (Beta3GalT6) (EC 2.4.1.134) (GAG GalTII) (Galactosyltransferase II) (Galactosylxylosylprotein 3-beta-galactosyltransferase) (UDP-Gal:betaGal beta 1,3-galactosyltransferase polypeptide 6)	NA	Manganese	Manganese
	Blvra		Blvra	BIEA_MOUSE	Biliverdin reductase A (BVR A) (EC 1.3.1.24) (Biliverdin-IX alpha-reductase)	Zinc	Zinc	Zinc
	Brsk2		Brsk2	7	Serine/threonine-protein kinase BRSK2 (EC 2.7.11.1) (EC 2.7.11.26) (Brain-specific serine/threonine-protein kinase 2) (BR serine/threonine-protein kinase 2) (Serine/threonine-protein kinase SAD-A)	Magnesium
	Bsn		Bsn	3	Protein bassoon	Zinc
	C2cd5		C2cd5	6	C2 domain-containing protein 5 (138 kDa C2 domain-containing phosphoprotein)	Calcium
			Ca2	6	Acetylation;Cell membrane;Cytoplasm;Direct protein sequencing;Lyase;Membrane;Metal-binding;Phosphoprotein;Reference proteome;Zinc	Zinc
	Cabp4		Cabp4		Calcium-binding protein 4 (CaBP4)	Calcium
	Cacna2d1		Cacna2d1	4	Voltage-dependent calcium channel subunit alpha-2/delta-1 (Voltage-gated calcium channel subunit alpha-2/delta-1) [Cleaved into: Voltage-dependent calcium channel subunit alpha-2-1; Voltage-dependent calcium channel subunit delta-1]	Calcium
	Cacna2d2		Cacna2d2	4	Voltage-dependent calcium channel subunit alpha-2/delta-2 (Protein ducky) (Voltage-gated calcium channel subunit alpha-2/delta-2) [Cleaved into: Voltage-dependent calcium channel subunit alpha-2-2; Voltage-dependent calcium channel subunit delta-2]	Calcium
	Cad		Cad	5	CAD protein [Includes: Glutamine-dependent carbamoyl-phosphate synthase (EC 6.3.5.5); Aspartate carbamoyltransferase (EC 2.1.3.2); Dihydroorotase (EC 3.5.2.3)]	Magnesium;Manganese;Zinc						41
	Cadps		Cadps	9	Calcium-dependent secretion activator 1 (Calcium-dependent activator protein for secretion 1) (CAPS-1)	Calcium
	Calb1		Calb1	3	Calbindin (Calbindin D28) (D-28K) (PCD-29) (Spot 35 protein) (Vitamin D-dependent calcium-binding protein, avian-type)	Calcium
	Calb2		Calb2	3	Calretinin (CR)	Calcium		?
	Calcoco1		Calcoco1	CACO1_MOUSE	Calcium-binding and coiled-coil domain-containing protein 1 (Coiled-coil coactivator protein)	Zinc	--	Zinc	--	Zinc
	Calr		Calr	9	Calreticulin (CRP55) (Calregulin) (Endoplasmic reticulum resident protein 60) (ERp60) (HACBP)	Calcium;Zinc	Zinc					10
	Camk2a		Camk2a	9	Calcium/calmodulin-dependent protein kinase type II subunit alpha (CaM kinase II subunit alpha) (CaMK-II subunit alpha) (EC 2.7.11.17)	Magnesium
	Camkv		Camkv	CAMKV_MOUSE	CaM kinase-like vesicle-associated protein	NA	Calcium	Calcium	--	Calcium
	Car14
	Car2
	Cars
	Casz1		Casz1	CASZ1_MOUSE	Zinc finger protein castor homolog 1 (Castor-related protein)	Zinc	--	Zinc	--	Zinc
			Cathepsin S					Sodium
	Ccs		Ccs		Copper chaperone for superoxide dismutase (Superoxide dismutase copper chaperone)	Copper;Zinc	Zinc					18
	Cdh2		Cdh2	6	Cadherin-2 (Neural cadherin) (N-cadherin) (CD antigen CD325)	Calcium
	Cdipt		Cisd2	CISD2_MOUSE	CDGSH iron-sulfur domain-containing protein 2 (MitoNEET-related 1 protein) (Miner1) (Nervous system overexpressed protein 70)	Iron	Iron	Iron	--	Iron
	Cdk11b		Cdk11b	CD11B_MOUSE	Cyclin-dependent kinase 11B (Cell division cycle 2-like protein kinase 1) (Cell division protein kinase 11) (Cyclin-dependent kinase 11) (EC 2.7.11.22) (Galactosyltransferase-associated protein kinase p58/GTA) (PITSLRE serine/threonine-protein kinase CDC2L1)	NA	Magnesium	Magnesium	--	Magnesium
	Cenpv		Cenpv	2	Centromere protein V (CENP-V) (Proline-rich protein 6)	Zinc
	Cisd1		Cisd1	2	CDGSH iron-sulfur domain-containing protein 1 (MitoNEET)	Iron
	Cisd2		Cisd2	CISD2_MOUSE	CDGSH iron-sulfur domain-containing protein 2 (MitoNEET-related 1 protein) (Miner1) (Nervous system overexpressed protein 70)	Iron	Iron	Iron	--	Iron
	Clybl		Clybl	3	Citramalyl-CoA lyase, mitochondrial (EC 4.1.3.25) ((3S)-malyl-CoA thioesterase) (EC 3.1.2.30) (Beta-methylmalate synthase) (EC 2.3.3.-) (Citrate lyase subunit beta-like protein, mitochondrial) (Citrate lyase beta-like) (Malate synthase) (EC 2.3.3.9)	Magnesium
	Cmpk1		Cmpk1	KCY_MOUSE	UMP-CMP kinase (EC 2.7.4.14) (Deoxycytidylate kinase) (CK) (dCMP kinase) (Nucleoside-diphosphate kinase) (EC 2.7.4.6) (Uridine monophosphate/cytidine monophosphate kinase) (UMP/CMP kinase) (UMP/CMPK)	NA	Magnesium	Magnesium
	Col2a1		Col2a1	2	Collagen alpha-1(II) chain (Alpha-1 type II collagen) [Cleaved into: Collagen alpha-1(II) chain; Chondrocalcin]	Calcium
	Comt		Comt	3	Catechol O-methyltransferase (EC 2.1.1.6)	Magnesium
	Cops5		Cops5	1	COP9 signalosome complex subunit 5 (SGN5) (Signalosome subunit 5) (EC 3.4.-.-) (Jun activation domain-binding protein 1) (Kip1 C-terminus-interacting protein 2)	Zinc
	Cox5a		Cox5a	7	Cytochrome c oxidase subunit 5A, mitochondrial (Cytochrome c oxidase polypeptide Va)	Iron
	Cp		Cp	2	Ceruloplasmin (EC 1.16.3.1) (Ferroxidase)	Copper
	Cpe		Cpe	2	Carboxypeptidase E (CPE) (EC 3.4.17.10) (Carboxypeptidase H) (CPH) (Enkephalin convertase) (Prohormone-processing carboxypeptidase)	Zinc
	Cpne1		Cpne1	CPNE1_MOUSE	Copine-1 (Copine I)	Calcium	Calcium	Calcium
	Cpne3		Cpne3	CPNE3_MOUSE	Copine-3 (Copine III)	Calcium	Calcium	Calcium	--	Calcium
	Cpne6		Cpne6	CPNE6_MOUSE	Copine-6 (Copine VI) (Neuronal-copine) (N-copine)	Calcium	Calcium	Calcium	--	Calcium
	Cpsf3		Cpsf3	CPSF3_MOUSE	Cleavage and polyadenylation specificity factor subunit 3 (EC 3.1.27.-) (Cleavage and polyadenylation specificity factor 73 kDa subunit) (CPSF 73 kDa subunit) (mRNA 3'-end-processing endonuclease CPSF-73)	Zinc	Zinc	Zinc	--	Zinc
			Crebbp	1	Histone lysine acetyltransferase CREBBP (EC 2.3.1.48) (Protein-lysine acetyltransferase CREBBP) (EC 2.3.1.-)	Zinc
	Cryaa		Cryaa	2	Alpha-crystallin A chain	Zinc
	Cryab		Cryab	5	Alpha-crystallin B chain (Alpha(B)-crystallin) (P23)	Zinc
	Ctcf		Ctcf	2	Transcriptional repressor CTCF (11-zinc finger protein) (CCCTC-binding factor) (CTCFL paralog)	Zinc
			Cyb5a	1	Cytochrome b5	Iron
	Cyc1		Cyc1	11	Cytochrome c1, heme protein, mitochondrial (EC 7.1.1.8) (Complex III subunit 4) (Complex III subunit IV) (Cytochrome b-c1 complex subunit 4) (Ubiquinol-cytochrome-c reductase complex cytochrome c1 subunit) (Cytochrome c-1)	Iron		ZF
	Cycs		Cycs	3	Cytochrome c, somatic	Iron
	Cyp51
			Cyp51a1	4	Lanosterol 14-alpha demethylase (LDM) (EC 1.14.14.154) (CYPLI) (Cytochrome P450 51A1) (Cytochrome P450-14DM) (Cytochrome P45014DM) (Cytochrome P450LI) (Sterol 14-alpha demethylase)	Iron
	Ddah1		Ddah1	1	N(G),N(G)-dimethylarginine dimethylaminohydrolase 1 (DDAH-1) (Dimethylarginine dimethylaminohydrolase 1) (EC 3.5.3.18) (DDAHI) (Dimethylargininase-1)	Zinc
	Dgke		Dgke	3	Diacylglycerol kinase epsilon (DAG kinase epsilon) (EC 2.7.1.107) (Diglyceride kinase epsilon) (DGK-epsilon)	Zinc		ZF
	Dhx36		Dhx36	7	ATP-dependent DNA/RNA helicase DHX36 (EC 3.6.4.13) (DEAD/H box polypeptide 36) (DEAH box protein 36) (MLE-like protein 1) (RNA helicase associated with AU-rich element ARE)	Magnesium
	Dis3		Dis3	RRP44_MOUSE	Exosome complex exonuclease RRP44 (EC 3.1.13.-) (EC 3.1.26.-) (Protein DIS3 homolog) (Ribosomal RNA-processing protein 44)	NA	Magnesium;Manganese	Magnesium;Manganese	--	Magnesium;Manganese
	Dmd		Dmd	7	Dystrophin	Calcium;Zinc	Zinc					11
	Dnaja1		Dnaja1	4	DnaJ homolog subfamily A member 1 (DnaJ protein homolog 2) (Heat shock 40 kDa protein 4) (Heat shock protein J2) (HSJ-2)	Zinc
	Dnaja2		Dnaja2	DNJA2_MOUSE	DnaJ homolog subfamily A member 2 (mDj3)	Zinc	--	Zinc	--	Zinc
	Dnaja3		Dnaja3	1	DnaJ homolog subfamily A member 3, mitochondrial (DnaJ protein Tid-1) (mTid-1) (Tumorous imaginal discs protein Tid56 homolog)	Zinc
	Dnmt1		Dnmt1	DNMT1_MOUSE	DNA (cytosine-5)-methyltransferase 1 (Dnmt1) (Met-1) (EC 2.1.1.37) (DNA methyltransferase MmuI) (DNA MTase MmuI) (M.MmuI) (MCMT)	Zinc	--	Zinc	--	Zinc
	Dnmt3a		Dnmt3a	DNM3A_MOUSE	DNA (cytosine-5)-methyltransferase 3A (Dnmt3a) (EC 2.1.1.37) (DNA methyltransferase MmuIIIA) (DNA MTase MmuIIIA) (M.MmuIIIA)	Zinc	--	Zinc	--	Zinc
	Drg2		Drg2	1	Developmentally-regulated GTP-binding protein 2 (DRG-2) (Translation factor GTPase DRG2) (TRAFAC GTPase DRG2) (EC 3.6.5.-)	Magnesium
	Dst		Dst	2	Dystonin (Bullous pemphigoid antigen 1) (BPA) (Dystonia musculorum protein) (Hemidesmosomal plaque protein) (Microtubule actin cross-linking factor 2)	Calcium
	Dut		Dut	Q8VCG1_MOUSE	Deoxyuridine 5'-triphosphate nucleotidohydrolase (dUTPase) (EC 3.6.1.23) (dUTP pyrophosphatase)	Magnesium	Magnesium	Magnesium	--	Magnesium
	Eea1		Eea1	1	Early endosome antigen 1	Zinc	*
	Ehd1		Ehd1	8	EH domain-containing protein 1 (PAST homolog 1) (mPAST1)	Calcium
	Ehd3		Ehd3	9	EH domain-containing protein 3	Calcium
	Ehd4		Ehd4	5	EH domain-containing protein 4 (PAST homolog 2) (mPAST2)	Calcium
	Eif2s2		Eif2s2	3	Eukaryotic translation initiation factor 2 subunit 2 (Eukaryotic translation initiation factor 2 subunit beta) (eIF-2-beta)	Zinc
	Eif5b		Eif5b	1	Eukaryotic translation initiation factor 5B (eIF-5B) (EC 3.6.5.3) (Translation initiation factor IF-2)	Unknown
	Elp3		Elp3	ELP3_MOUSE	Elongator complex protein 3 (Protein lysine acetyltransferase ELP3) (EC 2.3.1.-) (tRNA uridine(34) acetyltransferase) (EC 2.3.1.-)	Iron	Iron	Iron	--	Iron
	Endog		Endog	NUCG_MOUSE	Endonuclease G, mitochondrial (Endo G) (EC 3.1.30.-)	Magnesium;Manganese	Magnesium;Manganese	Magnesium;Manganese	--	Magnesium;Manganese
	Eno1		Eno1	8	Alpha-enolase (EC 4.2.1.11) (2-phospho-D-glycerate hydro-lyase) (Enolase 1) (Non-neural enolase) (NNE)	Magnesium
	Eno2		Eno2	8	Gamma-enolase (EC 4.2.1.11) (2-phospho-D-glycerate hydro-lyase) (Enolase 2) (Neural enolase) (Neuron-specific enolase) (NSE)	Magnesium
	Enoph1		Enoph1	2	Enolase-phosphatase E1 (EC 3.1.3.77) (2,3-diketo-5-methylthio-1-phosphopentane phosphatase) (MASA homolog)	Magnesium
	Entpd2		Entpd2	ENTP2_MOUSE	Ectonucleoside triphosphate diphosphohydrolase 2 (NTPDase 2) (EC 3.6.1.-) (CD39 antigen-like 1) (Ecto-ATP diphosphohydrolase 2) (Ecto-ATPDase 2) (Ecto-ATPase 2)	NA	Calcium;Magnesium	Calcium;Magnesium	--	Calcium;Magnesium
	Entpd5		Entpd5	ENTP5_MOUSE	Ectonucleoside triphosphate diphosphohydrolase 5 (NTPDase 5) (EC 3.6.1.6) (CD39 antigen-like 4) (ER-UDPase) (Guanosine-diphosphatase ENTPD5) (GDPase ENTPD5) (EC 3.6.1.42) (Nucleoside diphosphatase) (Uridine-diphosphatase ENTPD5) (UDPase ENTPD5)	NA	Calcium;Magnesium	Calcium;Magnesium	--	Calcium;Magnesium
	Eprs
			Eprs1	3	Bifunctional glutamate/proline--tRNA ligase (Bifunctional aminoacyl-tRNA synthetase) [Includes: Glutamate--tRNA ligase (EC 6.1.1.17) (Glutamyl-tRNA synthetase) (GluRS); Proline--tRNA ligase (EC 6.1.1.15) (Prolyl-tRNA synthetase) (ProRS)]	Zinc
	Eps15l1		Eps15l1	1	Epidermal growth factor receptor substrate 15-like 1 (Epidermal growth factor receptor pathway substrate 15-related sequence) (Eps15-rs) (Eps15-related protein) (Eps15R)	Calcium
	Erap1		Erap1	ERAP1_MOUSE	Endoplasmic reticulum aminopeptidase 1 (EC 3.4.11.-) (ARTS-1) (Adipocyte-derived leucine aminopeptidase) (A-LAP) (Aminopeptidase PILS) (Puromycin-insensitive leucyl-specific aminopeptidase) (PILS-AP) (VEGF-induced aminopeptidase)	Zinc	Zinc	Zinc
	Eri3		Eri3	ERI3_MOUSE	ERI1 exoribonuclease 3 (EC 3.1.-.-) (Prion interactor 1) (Prion protein-interacting protein)	Magnesium	Magnesium	Magnesium
	Esyt1		Esyt1	1	Extended synaptotagmin-1 (E-Syt1) (Membrane-bound C2 domain-containing protein)	Calcium
	Esyt2		Esyt2	2	Extended synaptotagmin-2 (E-Syt2)	Calcium
	Ethe1		Ethe1	ETHE1_MOUSE	Persulfide dioxygenase ETHE1, mitochondrial (EC 1.13.11.18) (Ethylmalonic encephalopathy protein 1 homolog) (Hepatoma subtracted clone one protein) (Sulfur dioxygenase ETHE1)	Iron	Iron	Iron	--	Iron
			Etfdh	3	Electron transfer flavoprotein-ubiquinone oxidoreductase, mitochondrial (ETF-QO) (ETF-ubiquinone oxidoreductase) (EC 1.5.5.1) (Electron-transferring-flavoprotein dehydrogenase) (ETF dehydrogenase)	Iron
	Fga		Fga	6	Fibrinogen alpha chain [Cleaved into: Fibrinopeptide A; Fibrinogen alpha chain]	Calcium
	Fkbp8		Fkbp8	FKBP8_MOUSE	Peptidyl-prolyl cis-trans isomerase FKBP8 (PPIase FKBP8) (EC 5.2.1.8) (38 kDa FK506-binding protein) (38 kDa FKBP) (FKBP-38) (mFKBP38) (FK506-binding protein 8) (FKBP-8) (FKBPR38) (Rotamase)	NA	Calcium	Calcium	--	Calcium
	Flad1		Flad1	FAD1_MOUSE	FAD synthase (EC 2.7.7.2) (FAD pyrophosphorylase) (FMN adenylyltransferase) (Flavin adenine dinucleotide synthase) [Includes: Molybdenum cofactor biosynthesis protein-like region; FAD synthase region]	NA	Magnesium	Magnesium	--	Magnesium
	Fnta		Fnta	FNTA_MOUSE	Protein farnesyltransferase/geranylgeranyltransferase type-1 subunit alpha (EC 2.5.1.58) (EC 2.5.1.59) (CAAX farnesyltransferase subunit alpha) (FTase-alpha) (Ras proteins prenyltransferase subunit alpha) (Type I protein geranyl-geranyltransferase subunit alpha) (GGTase-I-alpha)	NA	Magnesium	Magnesium
	Fth1		Fth1	3	Ferritin heavy chain (Ferritin H subunit) (EC 1.16.3.1) [Cleaved into: Ferritin heavy chain, N-terminally processed]	Iron
	Fus
	Fyco1		Fyco1	3	FYVE and coiled-coil domain-containing protein 1	Zinc
	G3bp1		G3bp1	G3BP1_MOUSE	Ras GTPase-activating protein-binding protein 1 (G3BP-1) (EC 3.6.4.12) (EC 3.6.4.13) (ATP-dependent DNA helicase VIII) (GAP SH3 domain-binding protein 1) (HDH-VIII)	NA	Magnesium	Magnesium	--	Magnesium
	Gart		Gart	5	Trifunctional purine biosynthetic protein adenosine-3 [Includes: Phosphoribosylamine--glycine ligase (EC 6.3.4.13) (Glycinamide ribonucleotide synthetase) (GARS) (Phosphoribosylglycinamide synthetase); Phosphoribosylformylglycinamidine cyclo-ligase (EC 6.3.3.1) (AIR synthase) (AIRS) (Phosphoribosyl-aminoimidazole synthetase); Phosphoribosylglycinamide formyltransferase (EC 2.1.2.2) (5'-phosphorib…	Manganese
			Gas6		Calcium;Disulfide bond;EGF-like domain;Gamma-carboxyglutamic acid;Glycoprotein;Growth regulation;Metal-binding;Phosphoprotein;Reference proteome;Repeat;Secreted;Signal	Calcium
	Gde1		Gde1	3	Glycerophosphodiester phosphodiesterase 1 (Glycerophosphoinositol glycerophosphodiesterase GDE1) (EC 3.1.4.44) (Lysophospholipase D GDE1) (EC 3.1.4.-) (Membrane-interacting protein of RGS16)	Magnesium		ZF
	Gdpd1		Gdpd1	2	Lysophospholipase D GDPD1 (EC 3.1.4.-) (Glycerophosphodiester phosphodiesterase 4) (Glycerophosphodiester phosphodiesterase domain-containing protein 1)	Unknown
	Git1		Git1	8	ARF GTPase-activating protein GIT1 (ARF GAP GIT1) (G protein-coupled receptor kinase-interactor 1) (GRK-interacting protein 1)	Zinc
	Glo1		Glo1	2	Lactoylglutathione lyase (EC 4.4.1.5) (Aldoketomutase) (Glyoxalase I) (Glx I) (Ketone-aldehyde mutase) (Methylglyoxalase) (S-D-lactoylglutathione methylglyoxal lyase)	Zinc
	Glrx5		Glrx5	1	Glutaredoxin-related protein 5, mitochondrial (Monothiol glutaredoxin-5)	Iron
	Glul		Glul	10	Glutamine synthetase (GS) (EC 6.3.1.2) (Glutamate--ammonia ligase) (Palmitoyltransferase GLUL) (EC 2.3.1.225)	Magnesium;Manganese	Manganese					28
	Gna11		Gna11	2	Guanine nucleotide-binding protein subunit alpha-11 (G alpha-11) (G-protein subunit alpha-11)	Magnesium
	Gna13		Gna13	2	Guanine nucleotide-binding protein subunit alpha-13 (G alpha-13) (G-protein subunit alpha-13)	Magnesium
	Gnai1		Gnai1	4	Guanine nucleotide-binding protein G(i) subunit alpha-1 (Adenylate cyclase-inhibiting G alpha protein)	Magnesium
	Gnai2		Gnai2	7	Guanine nucleotide-binding protein G(i) subunit alpha-2 (Adenylate cyclase-inhibiting G alpha protein)	Magnesium
	Gnai3		Gnai3	7	Guanine nucleotide-binding protein G(i) subunit alpha (G(i) alpha-3)	Magnesium
	Gnao1		Gnao1	3	Guanine nucleotide-binding protein G(o) subunit alpha	Magnesium
	Gnaq		Gnaq	5	Guanine nucleotide-binding protein G(q) subunit alpha (Guanine nucleotide-binding protein alpha-q)	Magnesium
	Gnas		Gnas	6	Guanine nucleotide-binding protein G(s) subunit alpha isoforms XLas (Adenylate cyclase-stimulating G alpha protein) (Extra large alphas protein) (XLalphas)	Magnesium
	Gnat1		Gnat1	1	Guanine nucleotide-binding protein G(t) subunit alpha-1 (Transducin alpha-1 chain)	Magnesium
	Gnat2		Gnat2	2	Guanine nucleotide-binding protein G(t) subunit alpha-2 (Transducin alpha-2 chain)	Magnesium
	Gnaz		Gnaz	1	Guanine nucleotide-binding protein G(z) subunit alpha (G(x) alpha chain) (Gz-alpha)	Magnesium
	Gns		Gns	1	N-acetylglucosamine-6-sulfatase (EC 3.1.6.14) (Glucosamine-6-sulfatase) (G6S)	Calcium
	Gpd2		Gpd2	6	Glycerol-3-phosphate dehydrogenase, mitochondrial (GPD-M) (GPDH-M) (EC 1.1.5.3) (Protein TISP38)	Calcium
	Gpx1		Gpx1	1	Glutathione peroxidase 1 (GPx-1) (GSHPx-1) (EC 1.11.1.9) (Cellular glutathione peroxidase) (Selenium-dependent glutathione peroxidase 1)	Selenium
			Gpx4		Phospholipid hydroperoxide glutathione peroxidase (PHGPx) (EC 1.11.1.12) (Glutathione peroxidase 4) (GPx-4) (GSHPx-4)	Selenium
	Gsn		Gsn	3	Gelsolin (Actin-depolymerizing factor) (ADF) (Brevin)	Calcium
			Gtf2e1	1	General transcription factor IIE subunit 1 (General transcription factor IIE 56 kDa subunit) (Transcription initiation factor IIE subunit alpha) (TFIIE-alpha)	Zinc
	Guca1a		Guca1a	5	Guanylyl cyclase-activating protein 1 (GCAP 1) (Guanylate cyclase activator 1A)	Calcium
	Gucy1b1		Gucy1b1	8	Guanylate cyclase soluble subunit beta-1 (GCS-beta-1) (EC 4.6.1.2) (Guanylate cyclase soluble subunit beta-3) (GCS-beta-3) (Soluble guanylate cyclase small subunit)	Iron
	Hagh		Hagh	3	Hydroxyacylglutathione hydrolase, mitochondrial (EC 3.1.2.6) (Glyoxalase II) (Glx II)	Zinc
	Hdhd2		Hdhd2	1	Haloacid dehalogenase-like hydrolase domain-containing protein 2	Magnesium		Sodium				24
	Heph		Heph	2	Hephaestin (EC 1.-.-.-)	Copper;Iron	Iron					17
	Hpca		Hpca	12	Neuron-specific calcium-binding protein hippocalcin	Calcium
	Hprt		Hprt1	7	Hypoxanthine-guanine phosphoribosyltransferase (HGPRT) (HGPRTase) (EC 2.4.2.8) (HPRT B)	Magnesium
	Hscb		Hscb	2	Iron-sulfur cluster co-chaperone protein HscB [Cleaved into: Iron-sulfur cluster co-chaperone protein HscB, mitochondrial (C-HSC20); Iron-sulfur cluster co-chaperone protein HscB, cytoplasmic]	Unknown
	Hspb11		Hspb11	4	Intraflagellar transport protein 25 homolog (Heat shock protein beta-11) (Hspb11) (Placental protein 25) (PP25)	Calcium
	Hspg2		Hspg2	1	Basement membrane-specific heparan sulfate proteoglycan core protein (HSPG) [Cleaved into: Endorepellin; LG3 peptide]	Calcium
			Idh1	1	Isocitrate dehydrogenase [NADP] cytoplasmic (IDH) (EC 1.1.1.42) (Cytosolic NADP-isocitrate dehydrogenase) (IDP) (NADP(+)-specific ICDH) (Oxalosuccinate decarboxylase)	Magnesium;Manganese	Manganese					29
	Idh2		Idh2	8	Isocitrate dehydrogenase [NADP], mitochondrial (IDH) (EC 1.1.1.42) (ICD-M) (IDP) (NADP(+)-specific ICDH) (Oxalosuccinate decarboxylase)	Magnesium;Manganese	Manganese					30
	Idh3a		Idh3a	5	Isocitrate dehydrogenase [NAD] subunit alpha, mitochondrial (EC 1.1.1.41) (Isocitric dehydrogenase subunit alpha) (NAD(+)-specific ICDH subunit alpha)	Magnesium;Manganese	Manganese					31
	Idh3g		Idh3g	4	Isocitrate dehydrogenase [NAD] subunit gamma 1, mitochondrial (Isocitric dehydrogenase subunit gamma) (NAD(+)-specific ICDH subunit gamma)	Magnesium;Manganese	Manganese					32
	Ilkap		Ilkap	1	Integrin-linked kinase-associated serine/threonine phosphatase 2C (ILKAP) (EC 3.1.3.16)	Magnesium;Manganese	Manganese					33
	Impad1		Impad1	3	Acetylation;Glycoprotein;Golgi apparatus;Hydrolase;Magnesium;Membrane;Metal-binding;Reference proteome;Signal-anchor;Transmembrane;Transmembrane helix	Magnesium
	Impdh2		Impdh2	8	Inosine-5'-monophosphate dehydrogenase 2 (IMP dehydrogenase 2) (IMPD 2) (IMPDH 2) (EC 1.1.1.205) (IMPDH-II)	Potassium
	Inpp1		Inpp1	4	Inositol polyphosphate 1-phosphatase (IPP) (IPPase) (EC 3.1.3.57)	Lithium;Magnesium	Magnesium	??				23
	Itgb1		Itgb1	8	Integrin beta-1 (Fibronectin receptor subunit beta) (VLA-4 subunit beta) (CD antigen CD29)	Magnesium
	Itpa		Itpa	5	Inosine triphosphate pyrophosphatase (ITPase) (Inosine triphosphatase) (EC 3.6.1.9) (Non-canonical purine NTP pyrophosphatase) (Non-standard purine NTP pyrophosphatase) (Nucleoside-triphosphate diphosphatase) (Nucleoside-triphosphate pyrophosphatase) (NTPase)	Magnesium;Manganese	Manganese					34
	Kat7		Kat7	1	Histone acetyltransferase KAT7 (EC 2.3.1.48) (Histone acetyltransferase binding to ORC1) (Lysine acetyltransferase 7) (MOZ, YBF2/SAS3, SAS2 and TIP60 protein 2) (MYST-2)	Zinc
	Kdm5b		Kdm5b	1	Lysine-specific demethylase 5B (EC 1.14.11.67) (Histone demethylase JARID1B) (Jumonji/ARID domain-containing protein 1B) (PLU-1) ([histone H3]-trimethyl-L-lysine(4) demethylase 5B)	Iron;Zinc	Zinc					20
	Lima1		Lima1	2	LIM domain and actin-binding protein 1 (Epithelial protein lost in neoplasm) (mEPLIN)	Zinc
	Lman1		Lman1	5	Protein ERGIC-53 (ER-Golgi intermediate compartment 53 kDa protein) (Lectin mannose-binding 1) (p58)	Unknown
	Lman2		Lman2	6	Vesicular integral-membrane protein VIP36 (Lectin mannose-binding 2) (Vesicular integral-membrane protein 36) (VIP36)	Calcium
	Lnpep		Lnpep	LCAP_MOUSE	Leucyl-cystinyl aminopeptidase (Cystinyl aminopeptidase) (EC 3.4.11.3) (Oxytocinase) (OTase)	Zinc	Zinc	Zinc	--	Zinc
	Lnpk		Lnpk	LNP_MOUSE	Endoplasmic reticulum junction formation protein lunapark (ER junction formation factor lunapark) (Protein ulnaless)	Zinc	--	Zinc	--	Zinc
	Lpcat1		Lpcat1	2	Lysophosphatidylcholine acyltransferase 1 (LPC acyltransferase 1) (LPCAT-1) (LysoPC acyltransferase 1) (mLPCAT1) (EC 2.3.1.23) (1-acylglycerol-3-phosphate O-acyltransferase) (EC 2.3.1.51) (1-acylglycerophosphocholine O-acyltransferase) (1-alkenylglycerophosphocholine O-acyltransferase) (EC 2.3.1.25) (1-alkylglycerophosphocholine O-acetyltransferase) (EC 2.3.1.67) (Acetyl-CoA:lyso-platelet-activat…	Calcium
	Lta4h		Lta4h	1	Leukotriene A-4 hydrolase (LTA-4 hydrolase) (EC 3.3.2.6) (Leukotriene A(4) hydrolase) (Tripeptide aminopeptidase LTA4H) (EC 3.4.11.4)	Zinc
	Lyar		Lyar	2	Cell growth-regulating nucleolar protein (Ly1 antibody-reactive protein) (Protein expressed in male leptotene and zygotene spermatocytes 264) (MLZ-264)	Zinc
	Man2a2		Man2a2	4	Alpha-mannosidase 2x (EC 3.2.1.114) (Alpha-mannosidase IIx) (Man IIx) (Mannosidase alpha class 2A member 2) (Mannosyl-oligosaccharide 1,3-1,6-alpha-mannosidase)	Zinc
	Map2k2		Map2k2	4	Dual specificity mitogen-activated protein kinase kinase 2 (MAP kinase kinase 2) (MAPKK 2) (EC 2.7.12.2) (ERK activator kinase 2) (MAPK/ERK kinase 2) (MEK 2)	Magnesium
	Mapk1		Mapk11	MK11_MOUSE	Mitogen-activated protein kinase 11 (MAP kinase 11) (MAPK 11) (EC 2.7.11.24) (Mitogen-activated protein kinase p38 beta) (MAP kinase p38 beta) (p38B)	NA	Magnesium	Magnesium	--
	Mat2a		Mat2a	3	S-adenosylmethionine synthase isoform type-2 (AdoMet synthase 2) (EC 2.5.1.6) (Methionine adenosyltransferase 2) (MAT 2)	Magnesium;Potassium						42
	Mcee		Mcee	5	Methylmalonyl-CoA epimerase, mitochondrial (EC 5.1.99.1) (DL-methylmalonyl-CoA racemase)	Cobalt
	Mdp1		Mdp1	1	Magnesium-dependent phosphatase 1 (MDP-1) (EC 3.1.3.-) (EC 3.1.3.48)	Magnesium
	Me1		Me1	5	NADP-dependent malic enzyme (NADP-ME) (EC 1.1.1.40) (Malic enzyme 1)	Unknown
	Me2		Me2	3	NAD-dependent malic enzyme, mitochondrial (NAD-ME) (EC 1.1.1.38) (Malic enzyme 2)	Unknown
	Micu1		Micu1	5	Calcium uptake protein 1, mitochondrial (Calcium-binding atopy-related autoantigen 1 homolog)	Calcium
			Micu3	1	Calcium uptake protein 3, mitochondrial (EF-hand domain-containing family member A2)	Calcium
	Mipep		Mipep	4	Mitochondrial intermediate peptidase (MIP) (EC 3.4.24.59)	Calcium;Cobalt;Iron;Magnesium;Manganese;Zinc	Cobalt	Iron	Magenesium	Manganese	Zinc	1
	Mocs3		Mocs3	2	Adenylyltransferase and sulfurtransferase MOCS3 (Molybdenum cofactor synthesis protein 3) [Includes: Molybdopterin-synthase adenylyltransferase (EC 2.7.7.80) (Adenylyltransferase MOCS3) (Sulfur carrier protein MOCS2A adenylyltransferase); Molybdopterin-synthase sulfurtransferase (EC 2.8.1.11) (Sulfur carrier protein MOCS2A sulfurtransferase) (Sulfurtransferase MOCS3)]	Zinc
	Mpi		Mpi	9	Mannose-6-phosphate isomerase (EC 5.3.1.8) (Phosphohexomutase) (Phosphomannose isomerase) (PMI)	Zinc
	Mta1		Mta1	MTA1_MOUSE	Metastasis-associated protein MTA1	Zinc	--	Zinc
	Myof		Myof	2	Myoferlin (Fer-1-like protein 3)	Calcium
	Naxe		Naxe	5	NAD(P)H-hydrate epimerase (EC 5.1.99.6) (Apolipoprotein A-I-binding protein) (AI-BP) (NAD(P)HX epimerase)	Potassium
	Ncald		Ncald	NCALD_MOUSE	Neurocalcin-delta	Calcium	--	Calcium	--	Calcium
	Ndufs1		Ndufs1	7	NADH-ubiquinone oxidoreductase 75 kDa subunit, mitochondrial (EC 7.1.1.2) (Complex I-75kD) (CI-75kD)	Iron
	Ndufs2		Ndufs2	7	NADH dehydrogenase [ubiquinone] iron-sulfur protein 2, mitochondrial (EC 7.1.1.2) (Complex I-49kD) (CI-49kD) (NADH-ubiquinone oxidoreductase 49 kDa subunit)	Iron
	Ndufs7		Ndufs7	3	NADH dehydrogenase [ubiquinone] iron-sulfur protein 7, mitochondrial (EC 7.1.1.2) (Complex I-20kD) (CI-20kD) (NADH-ubiquinone oxidoreductase 20 kDa subunit)	Iron
	Ndufv1		Ndufv1	7	NADH dehydrogenase [ubiquinone] flavoprotein 1, mitochondrial (EC 7.1.1.2) (Complex I-51kD) (CI-51kD) (NADH-ubiquinone oxidoreductase 51 kDa subunit)	Iron
	Ndufv2		Ndufv2	7	NADH dehydrogenase [ubiquinone] flavoprotein 2, mitochondrial (EC 7.1.1.2) (NADH-ubiquinone oxidoreductase 24 kDa subunit)	Iron
	Necab2		Necab2	6	N-terminal EF-hand calcium-binding protein 2 (EF-hand calcium-binding protein 2) (Neuronal calcium-binding protein 2)	Calcium
	Nfs1		Nfs1	2	Cysteine desulfurase, mitochondrial (m-Nfs1) (EC 2.8.1.7)	Iron
	Ngly1		Ngly1	1	Peptide-N(4)-(N-acetyl-beta-glucosaminyl)asparagine amidase (PNGase) (mPNGase) (EC 3.5.1.52) (N-glycanase 1) (Peptide:N-glycanase)	Zinc
	Nme1		Nme1	7	Nucleoside diphosphate kinase A (NDK A) (NDP kinase A) (EC 2.7.4.6) (Metastasis inhibition factor NM23) (NDPK-A) (Tumor metastatic process-associated protein) (nm23-M1)	Magnesium
	Npepps		Npepps	PSA_MOUSE	Puromycin-sensitive aminopeptidase (PSA) (EC 3.4.11.14) (Cytosol alanyl aminopeptidase) (AAP-S)	Zinc	Zinc	Zinc
	Nploc4		Nploc4	4	Nuclear protein localization protein 4 homolog (Protein NPL4)	Zinc
	Nr2e3		Nr2e3	NR2E3_MOUSE	Photoreceptor-specific nuclear receptor (Nuclear receptor subfamily 2 group E member 3) (Retina-specific nuclear receptor)	Zinc	--	Zinc	--	Zinc
	Nrxn3		Nrxn3	7	Neurexin-3 (Neurexin III-alpha) (Neurexin-3-alpha)	Calcium
	Nsf		Nsf	7	Vesicle-fusing ATPase (EC 3.6.4.6) (N-ethylmaleimide-sensitive fusion protein) (NEM-sensitive fusion protein) (Suppressor of K(+) transport growth defect 2) (Protein SKD2) (Vesicular-fusion protein NSF)	Magnesium
	Nt5c		Nt5c	3	5'(3')-deoxyribonucleotidase, cytosolic type (EC 3.1.3.-) (Cytosolic 5',3'-pyrimidine nucleotidase) (Deoxy-5'-nucleotidase 1) (dNT-1)	Magnesium
			Nt5c3a	1	Cytosolic 5'-nucleotidase 3A (EC 3.1.3.5) (7-methylguanosine phosphate-specific 5'-nucleotidase) (7-methylguanosine nucleotidase) (EC 3.1.3.91) (Cytosolic 5'-nucleotidase 3) (Cytosolic 5'-nucleotidase III) (cN-III) (Lupin) (Pyrimidine 5'-nucleotidase 1) (P5'N-1) (P5N-1) (PN-I)	Magnesium
	Nucb2		Nucb2	4	Nucleobindin-2 (DNA-binding protein NEFA) (Prepronesfatin) [Cleaved into: Nesfatin-1]	Calcium
	Nudt9		Nudt9	NUDT9_MOUSE	ADP-ribose pyrophosphatase, mitochondrial (EC 3.6.1.13) (ADP-ribose diphosphatase) (ADP-ribose phosphohydrolase) (Adenosine diphosphoribose pyrophosphatase) (ADPR-PPase) (Nucleoside diphosphate-linked moiety X motif 9) (Nudix motif 9)	NA	Magnesium;Manganese	Magnesium;Manganese	--	Magnesium;Manganese
	Ogdh		Ogdh	9	2-oxoglutarate dehydrogenase, mitochondrial (EC 1.2.4.2) (2-oxoglutarate dehydrogenase complex component E1) (OGDC-E1) (Alpha-ketoglutarate dehydrogenase)	Calcium
	Ola1		Ola1	5	Obg-like ATPase 1 (GTP-binding protein 9)	Magnesium
	Optn		Optn	6	Optineurin	Zinc
	Osgep		Osgep	OSGEP_MOUSE	Probable tRNA N6-adenosine threonylcarbamoyltransferase (EC 2.3.1.234) (N6-L-threonylcarbamoyladenine synthase) (t(6)A synthase) (O-sialoglycoprotein endopeptidase) (t(6)A37 threonylcarbamoyladenosine biosynthesis protein Osgep) (tRNA threonylcarbamoyladenosine biosynthesis protein Osgep)	Unknown	Unknown	Unknown	--	Unknown
	Oxsr1		Oxsr1	2	Serine/threonine-protein kinase OSR1 (EC 2.7.11.1) (Oxidative stress-responsive 1 protein)	Magnesium
	Padi2		Padi2	PADI2_MOUSE	Protein-arginine deiminase type-2 (EC 3.5.3.15) (Peptidylarginine deiminase II) (Protein-arginine deiminase type II)	Calcium	Calcium	Calcium	--	Calcium
	Pak3		Pak3	2	Serine/threonine-protein kinase PAK 3 (EC 2.7.11.1) (Beta-PAK) (CDC42/RAC effector kinase PAK-B) (p21-activated kinase 3) (PAK-3)	Magnesium
	Pank4		Pank4	6	4'-phosphopantetheine phosphatase (EC 3.1.3.-) (Inactive pantothenic acid kinase 4) (mPanK4)	Manganese;Nickel	Nickel					51
	Pclo		Pclo	7	Protein piccolo (Aczonin) (Brain-derived HLMN protein) (Multidomain presynaptic cytomatrix protein)	Calcium;Zinc	Zinc					12
	Pdcd6		Pdcd6	7	Programmed cell death protein 6 (ALG-257) (Apoptosis-linked gene 2 protein) (ALG-2) (PMP41)	Calcium;Magnesium	Magnesium					6
	Pde12		Pde12	6	2',5'-phosphodiesterase 12 (2'-PDE) (2-PDE) (EC 3.1.4.-) (Mitochondrial deadenylase) (EC 3.1.13.4)	Magnesium
	Pde1b		Pde1b	PDE1B_MOUSE	Calcium/calmodulin-dependent 3',5'-cyclic nucleotide phosphodiesterase 1B (Cam-PDE 1B) (EC 3.1.4.17) (63 kDa Cam-PDE)	Unknown	Unknown	Unknown	--	Unknown
	Pde6b		Pde6b	2	Rod cGMP-specific 3',5'-cyclic phosphodiesterase subunit beta (GMP-PDE beta) (EC 3.1.4.35)	Unknown	7
	Pdlim5		Pdlim5	PDLI5_MOUSE	PDZ and LIM domain protein 5 (Enigma homolog) (Enigma-like PDZ and LIM domains protein)	Zinc	--	Zinc	--	Zinc
	Pdxk		Pdxk	3	Pyridoxal kinase (EC 2.7.1.35) (Pyridoxine kinase)	Zinc		ZF
			Pdxp	4	Pyridoxal phosphate phosphatase (PLP phosphatase) (EC 3.1.3.3) (EC 3.1.3.74) (Chronophin)	Magnesium
	Pdzd8		Pdzd8	2	PDZ domain-containing protein 8	Zinc
	Pfas		Pfas	6	Phosphoribosylformylglycinamidine synthase (FGAM synthase) (FGAMS) (EC 6.3.5.3) (Formylglycinamide ribonucleotide amidotransferase) (FGAR amidotransferase) (FGAR-AT) (Formylglycinamide ribotide amidotransferase)	Magnesium
	Pfkl		Pfkl	14	ATP-dependent 6-phosphofructokinase, liver type (ATP-PFK) (PFK-L) (EC 2.7.1.11) (6-phosphofructokinase type B) (Phosphofructo-1-kinase isozyme B) (PFK-B) (Phosphohexokinase)	Magnesium
	Pfkm		Pfkm	17	ATP-dependent 6-phosphofructokinase, muscle type (ATP-PFK) (PFK-M) (EC 2.7.1.11) (6-phosphofructokinase type A) (Phosphofructo-1-kinase isozyme A) (PFK-A) (Phosphohexokinase)	Magnesium
	Pfkp		Pfkp	11	ATP-dependent 6-phosphofructokinase, platelet type (ATP-PFK) (PFK-P) (EC 2.7.1.11) (6-phosphofructokinase type C) (Phosphofructo-1-kinase isozyme C) (PFK-C) (Phosphohexokinase)	Magnesium
	Pgm1		Pgm1	3	Phosphoglucomutase-1 (PGM 1) (EC 5.4.2.2) (Glucose phosphomutase 1) (Phosphoglucomutase-2)	Magnesium
	Pgm2l1		Pgm2l1	3	Glucose 1,6-bisphosphate synthase (EC 2.7.1.106) (Phosphoglucomutase-2-like 1)	Magnesium
	Pgm3		Pgm3	5	Phosphoacetylglucosamine mutase (PAGM) (EC 5.4.2.3) (Acetylglucosamine phosphomutase) (N-acetylglucosamine-phosphate mutase) (Phosphoglucomutase-3) (PGM 3)	Magnesium
	Pgp		Pgp	5	Glycerol-3-phosphate phosphatase (G3PP) (EC 3.1.3.21) (Aspartate-based ubiquitous Mg(2+)-dependent phosphatase) (AUM) (EC 3.1.3.48) (Phosphoglycolate phosphatase) (PGP)	Magnesium		ZF
	Pgrmc1		Pgrmc1	1	Membrane-associated progesterone receptor component 1 (mPR)	Iron
	Phf24		Phf24	3	PHD finger protein 24	Zinc
	Phf5a		Phf5a	PHF5A_MOUSE	PHD finger-like domain-containing protein 5A (PHD finger-like domain protein 5A) (Splicing factor 3B-associated 14 kDa protein) (SF3b14b)	Zinc	--	Zinc	--	Zinc
	Phf8-ps		Phf8	PHF8_MOUSE	Histone lysine demethylase PHF8 (EC 1.14.11.27) (EC 1.14.11.65) (PHD finger protein 8) ([histone H3]-dimethyl-L-lysine(36) demethylase PHF8) ([histone H3]-dimethyl-L-lysine(9) demethylase PHF8)	Iron;Zinc	Iron	Iron;Zinc	--	Iron;Zinc
	Pitpnm1		Pitpnm1	2	Membrane-associated phosphatidylinositol transfer protein 1 (Drosophila retinal degeneration B homolog 1) (RdgB1) (Mpt-1) (Phosphatidylinositol transfer protein, membrane-associated 1) (PITPnm 1) (Pyk2 N-terminal domain-interacting receptor 2) (NIR-2)	Calcium
	Pitpnm3		Pitpnm3	3	Membrane-associated phosphatidylinositol transfer protein 3 (Phosphatidylinositol transfer protein, membrane-associated 3) (PITPnm 3) (Pyk2 N-terminal domain-interacting receptor 1) (NIR-1)	Calcium
	Pkm		Pkm	11	Pyruvate kinase PKM (EC 2.7.1.40) (Pyruvate kinase muscle isozyme)	Magnesium;Potassium						43
	Plcb4		Plcb4	Q91UZ1_MOUSE	1-phosphatidylinositol 4,5-bisphosphate phosphodiesterase (EC 3.1.4.11)	NA	Calcium	Calcium	--	Calcium
	Plcd1		Plcd1	6	1-phosphatidylinositol 4,5-bisphosphate phosphodiesterase delta-1 (EC 3.1.4.11) (Phosphoinositide phospholipase C-delta-1) (Phospholipase C-delta-1) (PLC-delta-1)	Calcium
	Plcd3		Plcd3	2	1-phosphatidylinositol 4,5-bisphosphate phosphodiesterase delta-3 (EC 3.1.4.11) (Phosphoinositide phospholipase C-delta-3) (Phospholipase C-delta-3) (PLC-delta-3)	Calcium
	Plch2		Plch2	4	1-phosphatidylinositol 4,5-bisphosphate phosphodiesterase eta-2 (EC 3.1.4.11) (Phosphoinositide phospholipase C-eta-2) (Phosphoinositide phospholipase C-like 4) (PLC-L4) (Phospholipase C-like protein 4) (Phospholipase C-eta-2) (PLC-eta2)	Calcium
	Pmm1		Pmm1	9	Phosphomannomutase 1 (PMM 1) (EC 5.4.2.8)	Magnesium
	Pmpcb		Pmpcb	4	Mitochondrial-processing peptidase subunit beta (EC 3.4.24.64) (Beta-MPP) (P-52)	Zinc
	Pogz		Pogz	2	Pogo transposable element with ZNF domain	Zinc
	Pon1		Pon1	3	Serum paraoxonase/arylesterase 1 (PON 1) (EC 3.1.1.2) (EC 3.1.1.81) (EC 3.1.8.1) (Aromatic esterase 1) (A-esterase 1) (Serum aryldialkylphosphatase 1)	Calcium
	Pon2		Pon2	PON2_MOUSE	Serum paraoxonase/arylesterase 2 (PON 2) (EC 3.1.1.2) (EC 3.1.1.81) (Aromatic esterase 2) (A-esterase 2) (Serum aryldialkylphosphatase 2)	Calcium	Calcium	Calcium	--	Calcium
	Ppa2		Ppa2	IPYR2_MOUSE	Inorganic pyrophosphatase 2, mitochondrial (EC 3.6.1.1) (Pyrophosphate phospho-hydrolase 2) (PPase 2)	Magnesium	Magnesium	Magnesium	--	Magnesium
	Ppef2		Ppef2		Serine/threonine-protein phosphatase with EF-hands 2 (PPEF-2) (EC 3.1.3.16)	Calcium;Manganese	Manganese					8
	Ppm1a		Ppm1a	8	Protein phosphatase 1A (EC 3.1.3.16) (Protein phosphatase 2C isoform alpha) (PP2C-alpha) (Protein phosphatase IA)	Magnesium;Manganese	Manganese					35
	Ppm1b		Ppm1b	2	Protein phosphatase 1B (EC 3.1.3.16) (Protein phosphatase 2C isoform beta) (PP2C-beta)	Magnesium;Manganese	Manganese					36
	Ppm1e		Ppm1e	1	Protein phosphatase 1E (EC 3.1.3.16) (Ca(2+)/calmodulin-dependent protein kinase phosphatase N) (CaMKP-N) (CaMKP-nucleus) (CaMKN) (Partner of PIX 1) (Partner of PIX-alpha) (Partner of PIXA)	Magnesium;Manganese	Manganese					37
	Ppm1g		Ppm1g	1	Protein phosphatase 1G (EC 3.1.3.16) (Fibroblast growth factor-inducible protein 13) (FIN13) (Protein phosphatase 1C) (Protein phosphatase 2C isoform gamma) (PP2C-gamma) (Protein phosphatase magnesium-dependent 1 gamma)	Magnesium;Manganese	Manganese					38
	Ppp1ca		Ppp1ca	7	Serine/threonine-protein phosphatase PP1-alpha catalytic subunit (PP-1A) (EC 3.1.3.16)	Manganese
	Ppp1cb		Ppp1cb	6	Serine/threonine-protein phosphatase PP1-beta catalytic subunit (PP-1B) (EC 3.1.3.16) (EC 3.1.3.53)	Manganese
	Ppp1cc		Ppp1cc	5	Serine/threonine-protein phosphatase PP1-gamma catalytic subunit (PP-1G) (EC 3.1.3.16) (Protein phosphatase 1C catalytic subunit)	Manganese
	Ppp2cb		Ppp2cb		Serine/threonine-protein phosphatase 2A catalytic subunit beta isoform (PP2A-beta) (EC 3.1.3.16)	Manganese
	Ppp3cb		Ppp3cb	8	Serine/threonine-protein phosphatase 2B catalytic subunit beta isoform (EC 3.1.3.16) (CAM-PRP catalytic subunit) (Calmodulin-dependent calcineurin A subunit beta isoform) (CNA beta)	Iron;Zinc	Zinc					21
	Ppp3cc		Ppp3cc	5	Serine/threonine-protein phosphatase 2B catalytic subunit gamma isoform (EC 3.1.3.16) (CAM-PRP catalytic subunit) (Calcineurin, testis-specific catalytic subunit) (Calmodulin-dependent calcineurin A subunit gamma isoform)	Iron;Zinc	Zinc					22
[truncated: 122 more rows]

[truncated: 7 more sheets: 438 prot_2 LISTS (2), 438 prot_BP_MF, Sheet4, Sheet6, Sheet7, Sheet1, Sheet2]
