# Supplementary material for: Putative retina metal/metalloid-binding proteins: molecular functions, biological processes and retina disease associations
Source: Metallomics. 2024 Sep 25;16(10):mfae045. doi: 10.1093/mtomcs/mfae045 (PMC11523097; doi:10.1093/mtomcs/mfae045)
Supplement: mfae045_Supplemental_Files [file mfae045_supplemental_files.zip › Supp_data_Supplement_1.xlsx]

## Sheet: Metal Interacting
Uniprot.Accession	Gene.Name	Uniprot.Entry	Protein	Keyword.Metal	Cofactor.Metal	Integrated.Metal	Other	Selenium.Integrated	PXD009909	PXD009981	PXD003441	PXD014459	PXD009909/81	DataSetCount	UniProt Subcellular Location	GO Cellular Location	GO Biological Process	GO Molecular Function	Disease
P97364	Sephs2	SPS2_MOUSE	Selenide, water dikinase 2 (EC 2.7.9.3) (Selenium donor protein 2) (Selenophosphate synthase 2)	Magnesium	Magnesium	Magnesium	Selenium	Magnesium;Selenium	Y	N	N	Y	Y	2	--	cytoplasm [GO:0005737]	selenium compound metabolic process [GO:0001887]; selenocysteine biosynthetic process [GO:0016260]	ATP binding [GO:0005524]; metal ion binding [GO:0046872]; selenide, water dikinase activity [GO:0004756]	--
Q80TA1	Selenoi	EPT1_MOUSE	Ethanolaminephosphotransferase 1 (EC 2.7.8.1) (Selenoprotein I) (SelI)	Magnesium;Manganese	Magnesium;Manganese	Magnesium;Manganese	Selenium	Magnesium;Manganese;Selenium	Y	N	Y	N	Y	2	SUBCELLULAR LOCATION: Endoplasmic reticulum membrane {ECO:0000250|UniProtKB:Q9C0D9}; Multi-pass membrane protein {ECO:0000250|UniProtKB:Q9C0D9}.	endoplasmic reticulum membrane [GO:0005789]; Golgi apparatus [GO:0005794]; integral component of membrane [GO:0016021]	phosphatidylethanolamine biosynthetic process [GO:0006646]	ethanolaminephosphotransferase activity [GO:0004307]; metal ion binding [GO:0046872]; phosphotransferase activity, for other substituted phosphate groups [GO:0016780]	--
Q8BH69	Sephs1	SPS1_MOUSE	Selenide, water dikinase 1 (EC 2.7.9.3) (Selenium donor protein 1) (Selenophosphate synthase 1)	Magnesium	Magnesium	Magnesium	Selenium	Magnesium;Selenium	N	N	Y	Y	N	2	SUBCELLULAR LOCATION: Cell membrane {ECO:0000250|UniProtKB:P49903}; Peripheral membrane protein {ECO:0000305}. Nucleus membrane {ECO:0000250|UniProtKB:P49903}; Peripheral membrane protein {ECO:0000305}.	cytoplasm [GO:0005737]; nuclear membrane [GO:0031965]; plasma membrane [GO:0005886]	selenocysteine biosynthetic process [GO:0016260]	ATP binding [GO:0005524]; identical protein binding [GO:0042802]; metal ion binding [GO:0046872]; protein heterodimerization activity [GO:0046982]; protein homodimerization activity [GO:0042803]; selenide, water dikinase activity [GO:0004756]	--
Q9DBC0	Selenoo	SELO_MOUSE	Protein adenylyltransferase SelO, mitochondrial (EC 2.7.7.-) (EC 2.7.7.n1) (Selenoprotein O) (SelO)	Magnesium	Magnesium	Magnesium	Selenium	Magnesium;Selenium	Y	N	N	Y	Y	2	SUBCELLULAR LOCATION: Mitochondrion {ECO:0000250|UniProtKB:Q9BVL4}.	mitochondrion [GO:0005739]	protein adenylylation [GO:0018117]	ATP binding [GO:0005524]; metal ion binding [GO:0046872]; protein adenylyltransferase activity [GO:0070733]	--
Q9JLC3	Msrb1	MSRB1_MOUSE	Methionine-R-sulfoxide reductase B1 (MsrB1) (EC 1.8.4.12) (EC 1.8.4.14) (Selenoprotein R) (SelR) (Selenoprotein X) (SelX)	Zinc	Zinc	Zinc	Selenium	Zinc;Selenium	N	N	N	N	N	0	SUBCELLULAR LOCATION: Cytoplasm {ECO:0000269|PubMed:14699060}. Nucleus {ECO:0000269|PubMed:14699060}. Cytoplasm, cytoskeleton {ECO:0000269|PubMed:23911929}.	cytoplasm [GO:0005737]; cytoskeleton [GO:0005856]; nucleus [GO:0005634]	actin filament polymerization [GO:0030041]; innate immune response [GO:0045087]; protein repair [GO:0030091]	actin binding [GO:0003779]; L-methionine-(R)-S-oxide reductase activity [GO:0033745]; methionine-R-sulfoxide reductase activity [GO:0070191]; peptide-methionine (R)-S-oxide reductase activity [GO:0033743]; zinc ion binding [GO:0008270]	--
P11352	GPX1	GPX1_MOUSE	Glutathione peroxidase 1	NA	--	--	Selenium	Selenium	Y	N	Y	Y	Y	3	SUBCELLULAR LOCATION: Cytoplasm.	cytoplasm [GO:0005737]; cytosol [GO:0005829]; Lewy body [GO:0097413]; mitochondrion [GO:0005739]; nucleus [GO:0005634]	angiogenesis involved in wound healing [GO:0060055]; arachidonic acid metabolic process [GO:0019369]; blood vessel endothelial cell migration [GO:0043534]; cell population proliferation [GO:0008283]; cell redox homeostasis [GO:0045454]; cellular response to glucose stimulus [GO:0071333]; endothelial cell development [GO:0001885]; fat cell differentiation [GO:0045444]; glutathione metabolic proces…	glutathione peroxidase activity [GO:0004602]; peroxidase activity [GO:0004601]; phospholipid-hydroperoxide glutathione peroxidase activity [GO:0047066]; SH3 domain binding [GO:0017124]	--
Q9JHC0	GPX2	GPX2_MOUSE	Glutathione peroxidase 2	NA	--	--	Selenium	Selenium	N	N	N	N	N	0	SUBCELLULAR LOCATION: Cytoplasm {ECO:0000250}.	cytosol [GO:0005829]	interaction with symbiont [GO:0051702]; negative regulation of inflammatory response to antigenic stimulus [GO:0002862]; response to oxidative stress [GO:0006979]; response to symbiotic bacterium [GO:0009609]; temperature homeostasis [GO:0001659]	glutathione peroxidase activity [GO:0004602]; peroxidase activity [GO:0004601]	--
P46412	GPX3	GPX3_MOUSE	Glutathione peroxidase 3	NA	--	--	Selenium	Selenium	N	N	N	N	N	0	SUBCELLULAR LOCATION: Secreted.	extracellular space [GO:0005615]	glutathione metabolic process [GO:0006749]; hydrogen peroxide catabolic process [GO:0042744]; response to oxidative stress [GO:0006979]	glutathione peroxidase activity [GO:0004602]; identical protein binding [GO:0042802]; peroxidase activity [GO:0004601]; selenium binding [GO:0008430]	--
O70325	GPX4	GPX4_MOUSE	Glutathione peroxidase 4	NA	--	--	Selenium	Selenium	N	N	Y	Y	N	2	SUBCELLULAR LOCATION: [Isoform Mitochondrial]: Mitochondrion {ECO:0000269|PubMed:12566075, ECO:0000269|PubMed:22207760}.; SUBCELLULAR LOCATION: [Isoform Cytoplasmic]: Cytoplasm {ECO:0000269|PubMed:12566075}.; SUBCELLULAR LOCATION: [Isoform Nuclear]: Nucleus {ECO:0000269|PubMed:11344099}.	cytosol [GO:0005829]; mitochondrial inner membrane [GO:0005743]; mitochondrion [GO:0005739]; nuclear envelope [GO:0005635]; nucleoplasm [GO:0005654]; nucleus [GO:0005634]; protein-containing complex [GO:0032991]	aging [GO:0007568]; arachidonic acid metabolic process [GO:0019369]; chromatin organization [GO:0006325]; glutathione metabolic process [GO:0006749]; lipoxygenase pathway [GO:0019372]; multicellular organism development [GO:0007275]; negative regulation of ferroptosis [GO:0110076]; protein polymerization [GO:0051258]; regulation of inflammatory response [GO:0050727]; response to estradiol [GO:003…	glutathione peroxidase activity [GO:0004602]; identical protein binding [GO:0042802]; peroxidase activity [GO:0004601]; phospholipid-hydroperoxide glutathione peroxidase activity [GO:0047066]; selenium binding [GO:0008430]	--
P21765	GPX5	GPX5_MOUSE	Glutathione peroxidase 5	NA	--	--	Selenium	Selenium	N	N	N	N	N	0	SUBCELLULAR LOCATION: Secreted.	extracellular space [GO:0005615]; sperm plasma membrane [GO:0097524]	cellular response to oxidative stress [GO:0034599]	glutathione peroxidase activity [GO:0004602]; peroxidase activity [GO:0004601]	--
Q91WR8	GPX6	GPX6_MOUSE	Glutathione peroxidase 6	NA	--	--	Selenium	Selenium	N	N	N	N	N	0	SUBCELLULAR LOCATION: Secreted {ECO:0000250}.	extracellular region [GO:0005576]	response to oxidative stress [GO:0006979]	glutathione peroxidase activity [GO:0004602]; peroxidase activity [GO:0004601]	--
Q61153	DIO1	IOD1_MOUSE	Type I iodothyronine deiodinase	NA	--	--	Selenium	Selenium	N	N	N	N	N	0	SUBCELLULAR LOCATION: Endoplasmic reticulum membrane {ECO:0000250}; Single-pass membrane protein {ECO:0000250}.	endoplasmic reticulum membrane [GO:0005789]; integral component of membrane [GO:0016021]	cellular amino acid metabolic process [GO:0006520]; hormone biosynthetic process [GO:0042446]; thyroid hormone metabolic process [GO:0042403]	selenium binding [GO:0008430]; thyroxine 5'-deiodinase activity [GO:0004800]	--
Q9Z1Y9	DIO2	IOD2_MOUSE	Type II iodothyronine deiodinase	NA	--	--	Selenium	Selenium	N	N	N	N	N	0	SUBCELLULAR LOCATION: Membrane {ECO:0000305}; Single-pass membrane protein {ECO:0000305}.	integral component of membrane [GO:0016021]	hormone biosynthetic process [GO:0042446]; positive regulation of cold-induced thermogenesis [GO:0120162]; response to cold [GO:0009409]; thyroid hormone catabolic process [GO:0042404]; thyroid hormone generation [GO:0006590]; thyroid hormone metabolic process [GO:0042403]; thyroid-stimulating hormone secretion [GO:0070460]	thyroxine 5'-deiodinase activity [GO:0004800]; thyroxine 5-deiodinase activity [GO:0033798]; ubiquitin protein ligase binding [GO:0031625]	--
Q91ZI8	DIO3	IOD3_MOUSE	Thyroxine 5-deiodinase	NA	--	--	Selenium	Selenium	N	N	N	N	N	0	SUBCELLULAR LOCATION: Cell membrane {ECO:0000250}; Single-pass type II membrane protein {ECO:0000250}. Endosome membrane {ECO:0000250}; Single-pass type II membrane protein {ECO:0000250}.	endosome membrane [GO:0010008]; integral component of membrane [GO:0016021]; plasma membrane [GO:0005886]	apoptotic process [GO:0006915]; hormone biosynthetic process [GO:0042446]; positive regulation of multicellular organism growth [GO:0040018]; retinal cone cell development [GO:0046549]; thyroid hormone catabolic process [GO:0042404]; thyroid hormone metabolic process [GO:0042403]	thyroxine 5'-deiodinase activity [GO:0004800]; thyroxine 5-deiodinase activity [GO:0033798]	--
Q9JMH6	TXNRD1	TRXR1_MOUSE	Thioredoxin reductase 1	NA	--	--	Selenium	Selenium	Y	N	Y	Y	Y	3	SUBCELLULAR LOCATION: Cytoplasm {ECO:0000269|PubMed:10721726}.	cytoplasm [GO:0005737]; cytosol [GO:0005829]; fibrillar center [GO:0001650]; mitochondrion [GO:0005739]; neuronal cell body [GO:0043025]; nucleoplasm [GO:0005654]; nucleus [GO:0005634]	benzene-containing compound metabolic process [GO:0042537]; cell population proliferation [GO:0008283]; cell redox homeostasis [GO:0045454]; gastrulation [GO:0007369]; hydrogen peroxide catabolic process [GO:0042744]; mesoderm formation [GO:0001707]; NADPH oxidation [GO:0070995]; positive regulation of cell death [GO:0010942]; response to oxidative stress [GO:0006979]; selenocysteine metabolic pr…	flavin adenine dinucleotide binding [GO:0050660]; identical protein binding [GO:0042802]; mercury ion binding [GO:0045340]; NAD(P)H oxidase (H(2)O(2)-forming activity [GO:0016174]; selenate reductase activity [GO:0033797]; thioredoxin-disulfide reductase activity [GO:0004791]	--
Q9JLT4	TXNRD2	TRXR2_MOUSE	Thioredoxin reductase 2	NA	--	--	Selenium	Selenium	N	N	Y	Y	N	2	SUBCELLULAR LOCATION: Mitochondrion {ECO:0000269|PubMed:10721726}.	axon [GO:0030424]; cytoplasm [GO:0005737]; cytosol [GO:0005829]; dendrite [GO:0030425]; mitochondrion [GO:0005739]; neuronal cell body [GO:0043025]	cell redox homeostasis [GO:0045454]; heart development [GO:0007507]; hemopoiesis [GO:0030097]; response to oxygen radical [GO:0000305]	flavin adenine dinucleotide binding [GO:0050660]; protein-containing complex binding [GO:0044877]; protein homodimerization activity [GO:0042803]; thioredoxin-disulfide reductase activity [GO:0004791]	--
Q99MD6	TXNRD3	TRXR3_MOUSE	Thioredoxin reductase 3	NA	--	--	Selenium	Selenium	N	N	N	N	N	0	SUBCELLULAR LOCATION: Cytoplasm {ECO:0000269|PubMed:11259642, ECO:0000269|PubMed:15901730}. Nucleus {ECO:0000269|PubMed:11259642, ECO:0000269|PubMed:15901730}. Microsome {ECO:0000269|PubMed:11259642, ECO:0000269|PubMed:15901730}. Endoplasmic reticulum. Note=Detected in cytoplasm and nucleus in late spermatids. {ECO:0000269|PubMed:11259642, ECO:0000269|PubMed:15901730}.	cytoplasm [GO:0005737]; cytosol [GO:0005829]; endoplasmic reticulum [GO:0005783]; mitochondrion [GO:0005739]; nucleoplasm [GO:0005654]	blastocyst formation [GO:0001825]; cell differentiation [GO:0030154]; cell redox homeostasis [GO:0045454]; glutathione metabolic process [GO:0006749]; spermatogenesis [GO:0007283]	electron transfer activity [GO:0009055]; flavin adenine dinucleotide binding [GO:0050660]; protein disulfide oxidoreductase activity [GO:0015035]; thioredoxin-disulfide reductase activity [GO:0004791]	--
P70274	SELENOP	SEPP1_MOUSE	Selenoprotein P	NA	--	--	Selenium	Selenium	N	N	N	N	N	0	SUBCELLULAR LOCATION: Secreted {ECO:0000269|PubMed:18174160}. Note=Passes from plasma into the glomerular filtrate where it is removed by endocytosis mediated by LRP2 in the proximal tubule epithelium. {ECO:0000269|PubMed:18174160}.	extracellular region [GO:0005576]; extracellular space [GO:0005615]	brain development [GO:0007420]; locomotory behavior [GO:0007626]; post-embryonic development [GO:0009791]; regulation of growth [GO:0040008]; selenium compound metabolic process [GO:0001887]; sexual reproduction [GO:0019953]	selenium binding [GO:0008430]	--
D3Z2R5	SELENON	SELN_MOUSE	Selenoprotein N	NA	Calcium	--	Selenium	Selenium	N	N	N	N	N	0	SUBCELLULAR LOCATION: Endoplasmic reticulum membrane {ECO:0000250|UniProtKB:Q9NZV5}.	endoplasmic reticulum membrane [GO:0005789]	calcium ion homeostasis [GO:0055074]; cellular response to caffeine [GO:0071313]; cellular response to oxidative stress [GO:0034599]; lung alveolus development [GO:0048286]; mitochondrion organization [GO:0007005]; multicellular organismal response to stress [GO:0033555]; positive regulation of response to oxidative stress [GO:1902884]; positive regulation of skeletal muscle cell proliferation [G…	calcium ion binding [GO:0005509]; oxidoreductase activity [GO:0016491]	--
Q9JLJ1	SELENOK	SELK_MOUSE	Selenoprotein K	NA	--	--	Selenium	Selenium	N	N	N	N	N	0	SUBCELLULAR LOCATION: Endoplasmic reticulum membrane {ECO:0000269|PubMed:21220695}; Single-pass membrane protein {ECO:0000255}. Cell membrane {ECO:0000250|UniProtKB:Q9Y6D0}; Single-pass membrane protein {ECO:0000255}. Note=Probably mainly localized in the ER. {ECO:0000269|PubMed:21220695}.	endoplasmic reticulum [GO:0005783]; endoplasmic reticulum membrane [GO:0005789]; Golgi apparatus [GO:0005794]; integral component of membrane [GO:0016021]; plasma membrane [GO:0005886]	calcium ion transport [GO:0006816]; endoplasmic reticulum calcium ion homeostasis [GO:0032469]; intrinsic apoptotic signaling pathway in response to endoplasmic reticulum stress [GO:0070059]; macrophage derived foam cell differentiation [GO:0010742]; positive regulation of cell migration [GO:0030335]; positive regulation of chemokine secretion [GO:0090197]; positive regulation of defense response…	identical protein binding [GO:0042802]	--
P62342	SELENOT	SELT_MOUSE	Thioredoxin reductase-like selenoprotein T	NA	--	--	Selenium	Selenium	N	N	Y	Y	N	2	SUBCELLULAR LOCATION: Endoplasmic reticulum membrane {ECO:0000269|PubMed:23913443}; Single-pass membrane protein {ECO:0000255}.	endoplasmic reticulum [GO:0005783]; endoplasmic reticulum membrane [GO:0005789]; integral component of membrane [GO:0016021]	cell redox homeostasis [GO:0045454]; cellular oxidant detoxification [GO:0098869]; glucose homeostasis [GO:0042593]; insulin secretion involved in cellular response to glucose stimulus [GO:0035773]; pancreas development [GO:0031016]; positive regulation of cytosolic calcium ion concentration [GO:0007204]; positive regulation of growth hormone secretion [GO:0060124]; response to glucose [GO:000974…	thioredoxin-disulfide reductase activity [GO:0004791]	--
Q8VHC3	SELENOM	SELM_MOUSE	Selenoprotein M	NA	--	--	Selenium	Selenium	Y	N	Y	Y	Y	3	SUBCELLULAR LOCATION: Cytoplasm, perinuclear region {ECO:0000269|PubMed:11839807}. Endoplasmic reticulum {ECO:0000305|PubMed:11839807}. Golgi apparatus {ECO:0000305|PubMed:11839807}. Note=Localized to perinuclear structures corresponding to Golgi and endoplasmic reticulum.	endoplasmic reticulum [GO:0005783]; endoplasmic reticulum lumen [GO:0005788]; Golgi apparatus [GO:0005794]; perinuclear region of cytoplasm [GO:0048471]	adipose tissue development [GO:0060612]; corticosterone secretion [GO:0035934]; hormone metabolic process [GO:0042445]; multicellular organism growth [GO:0035264]; response to selenium ion [GO:0010269]	oxidoreductase activity [GO:0016491]	--
Q3UQA7	SELENOH	SELH_MOUSE	Selenoprotein H	NA	--	--	Selenium	Selenium	N	N	Y	Y	N	2	--	cytoplasm [GO:0005737]; Golgi apparatus [GO:0005794]	--	--	--
Q9ERR7	SELENOF	SEP15_MOUSE	Selenoprotein F	NA	--	--	Selenium	Selenium	N	N	Y	Y	N	2	SUBCELLULAR LOCATION: Endoplasmic reticulum lumen {ECO:0000250}. Note=The association with UGGT1/UGCGL1 is essential for its retention in the endoplasmic reticulum. {ECO:0000250}.	endoplasmic reticulum lumen [GO:0005788]	'de novo' posttranslational protein folding [GO:0051084]; sperm chromatin condensation [GO:0035092]	oxidoreductase activity [GO:0016491]; selenium binding [GO:0008430]; thioredoxin peroxidase activity [GO:0008379]	--
Q9BCZ4	SELENOS	SELS_MOUSE	Selenoprotein S	NA	--	--	Selenium	Selenium	N	N	Y	N	N	1	SUBCELLULAR LOCATION: Endoplasmic reticulum membrane {ECO:0000250}; Single-pass membrane protein {ECO:0000250}. Cytoplasm {ECO:0000250}.	cytoplasmic microtubule [GO:0005881]; Derlin-1 retrotranslocation complex [GO:0036513]; Derlin-1-VIMP complex [GO:0036502]; endoplasmic reticulum [GO:0005783]; integral component of endoplasmic reticulum membrane [GO:0030176]; low-density lipoprotein particle [GO:0034362]; very-low-density lipoprotein particle [GO:0034361]	cell redox homeostasis [GO:0045454]; cellular response to lipopolysaccharide [GO:0071222]; cellular response to oxidative stress [GO:0034599]; endoplasmic reticulum unfolded protein response [GO:0030968]; ER overload response [GO:0006983]; negative regulation of acute inflammatory response to antigenic stimulus [GO:0002865]; negative regulation of endoplasmic reticulum stress-induced intrinsic ap…	antioxidant activity [GO:0016209]; ATPase binding [GO:0051117]; enzyme binding [GO:0019899]; ubiquitin-specific protease binding [GO:1990381]	--
A0A087WNP5	Gm10778	A0A087WNP5_MOUSE	Predicted gene 10778 (Predicted gene 4767)	Zinc	--	Zinc	--	Zinc	N	N	N	N	N	0	--	nucleus [GO:0005634]	regulation of transcription by RNA polymerase II [GO:0006357]	DNA-binding transcription factor activity, RNA polymerase II-specific [GO:0000981]; metal ion binding [GO:0046872]; RNA polymerase II cis-regulatory region sequence-specific DNA binding [GO:0000978]	--
A0A087WPC3	Cyp4a29	A0A087WPC3_MOUSE	Cytochrome P450, family 4, subfamily a, polypeptide 29	Iron	--	Iron	--	Iron	N	N	N	N	N	0	--	integral component of membrane [GO:0016021]; intracellular membrane-bounded organelle [GO:0043231]	arachidonic acid metabolic process [GO:0019369]; icosanoid biosynthetic process [GO:0046456]; kidney development [GO:0001822]; lauric acid metabolic process [GO:0048252]; linoleic acid metabolic process [GO:0043651]	alkane 1-monooxygenase activity [GO:0018685]; arachidonic acid monooxygenase activity [GO:0008391]; heme binding [GO:0020037]; iron ion binding [GO:0005506]	--
A0A087WPJ1	1700017N19Rik	A0A087WPJ1_MOUSE	RIKEN cDNA 1700017N19 gene	Zinc	--	Zinc	--	Zinc	N	N	N	N	N	0	--	--	poly(A)+ mRNA export from nucleus [GO:0016973]	metal ion binding [GO:0046872]; mRNA binding [GO:0003729]	--
A0A087WPN2	Gm3604	A0A087WPN2_MOUSE	Predicted gene 3604	Zinc	--	Zinc	--	Zinc	N	N	N	N	N	0	--	nucleus [GO:0005634]	regulation of transcription by RNA polymerase II [GO:0006357]	DNA-binding transcription factor activity, RNA polymerase II-specific [GO:0000981]; metal ion binding [GO:0046872]; RNA polymerase II cis-regulatory region sequence-specific DNA binding [GO:0000978]	--
A0A087WQI7	B020011L13Rik	A0A087WQI7_MOUSE	RIKEN cDNA B020011L13 gene	Zinc	--	Zinc	--	Zinc	N	N	N	N	N	0	--	nucleus [GO:0005634]	regulation of transcription by RNA polymerase II [GO:0006357]	DNA-binding transcription factor activity, RNA polymerase II-specific [GO:0000981]; metal ion binding [GO:0046872]; RNA polymerase II cis-regulatory region sequence-specific DNA binding [GO:0000978]	--
A0A087WQW2	Gm28363	A0A087WQW2_MOUSE	Predicted gene 28363 (Fragment)	Zinc	--	Zinc	--	Zinc	N	N	N	N	N	0	--	nuclear chromatin [GO:0000790]	negative regulation of transcription by RNA polymerase II [GO:0000122]; regulation of transcription by RNA polymerase II [GO:0006357]	DNA-binding transcription factor activity, RNA polymerase II-specific [GO:0000981]; DNA-binding transcription repressor activity, RNA polymerase II-specific [GO:0001227]; metal ion binding [GO:0046872]; RNA polymerase II transcription regulatory region sequence-specific DNA binding [GO:0000977]	--
A0A087WR25	Gm28360	A0A087WR25_MOUSE	Predicted gene 28360	Zinc	--	Zinc	--	Zinc	N	N	N	N	N	0	--	nuclear chromatin [GO:0000790]	negative regulation of transcription by RNA polymerase II [GO:0000122]; regulation of transcription by RNA polymerase II [GO:0006357]	DNA-binding transcription factor activity, RNA polymerase II-specific [GO:0000981]; DNA-binding transcription repressor activity, RNA polymerase II-specific [GO:0001227]; metal ion binding [GO:0046872]; RNA polymerase II transcription regulatory region sequence-specific DNA binding [GO:0000977]	--
A0A087WRH0	Zfp951	A0A087WRH0_MOUSE	Zinc finger protein 951	Zinc	--	Zinc	--	Zinc	N	N	N	N	N	0	--	--	regulation of transcription by RNA polymerase II [GO:0006357]	DNA-binding transcription factor activity, RNA polymerase II-specific [GO:0000981]; metal ion binding [GO:0046872]; RNA polymerase II cis-regulatory region sequence-specific DNA binding [GO:0000978]	--
A0A087WRJ1	2610044O15Rik8	A0A087WRJ1_MOUSE	RIKEN cDNA 2610044O15 gene	Zinc	--	Zinc	--	Zinc	N	N	N	N	N	0	--	nucleoplasm [GO:0005654]	regulation of transcription by RNA polymerase II [GO:0006357]	DNA-binding transcription repressor activity, RNA polymerase II-specific [GO:0001227]; metal ion binding [GO:0046872]; RNA polymerase II cis-regulatory region sequence-specific DNA binding [GO:0000978]	--
A0A087WRR7	Zfp383	A0A087WRR7_MOUSE	Zinc finger protein 383	Zinc	--	Zinc	--	Zinc	N	N	N	N	N	0	--	nuclear chromatin [GO:0000790]; nuclear membrane [GO:0031965]; nucleoplasm [GO:0005654]	negative regulation of transcription by RNA polymerase II [GO:0000122]; regulation of transcription by RNA polymerase II [GO:0006357]	DNA-binding transcription factor activity, RNA polymerase II-specific [GO:0000981]; DNA-binding transcription repressor activity, RNA polymerase II-specific [GO:0001227]; metal ion binding [GO:0046872]; RNA polymerase II transcription regulatory region sequence-specific DNA binding [GO:0000977]	--
A0A087WS15	Cyp4a30b	A0A087WS15_MOUSE	Cytochrome P450, family 4, subfamily a, polypeptide 30b	Iron	--	Iron	--	Iron	N	N	N	N	N	0	--	integral component of membrane [GO:0016021]; intracellular membrane-bounded organelle [GO:0043231]	arachidonic acid metabolic process [GO:0019369]; icosanoid biosynthetic process [GO:0046456]; kidney development [GO:0001822]; lauric acid metabolic process [GO:0048252]; linoleic acid metabolic process [GO:0043651]	alkane 1-monooxygenase activity [GO:0018685]; arachidonic acid monooxygenase activity [GO:0008391]; heme binding [GO:0020037]; iron ion binding [GO:0005506]	--
A0A087WS64	Gm7145	A0A087WS64_MOUSE	Predicted gene 7145	Zinc	--	Zinc	--	Zinc	N	N	N	N	N	0	--	nuclear chromatin [GO:0000790]	regulation of transcription by RNA polymerase II [GO:0006357]	DNA-binding transcription factor activity [GO:0003700]; metal ion binding [GO:0046872]; RNA polymerase II cis-regulatory region sequence-specific DNA binding [GO:0000978]	--
A0A087WSP8	Gm29106	A0A087WSP8_MOUSE	Predicted gene 29106	Zinc	--	Zinc	--	Zinc	N	N	N	N	N	0	--	nucleus [GO:0005634]	regulation of transcription by RNA polymerase II [GO:0006357]	DNA-binding transcription activator activity, RNA polymerase II-specific [GO:0001228]; metal ion binding [GO:0046872]; RNA polymerase II cis-regulatory region sequence-specific DNA binding [GO:0000978]	--
A0A0G2JEM5	Zfp267	A0A0G2JEM5_MOUSE	Zinc finger protein 267	Zinc	--	Zinc	--	Zinc	N	N	N	N	N	0	--	nucleus [GO:0005634]	regulation of transcription by RNA polymerase II [GO:0006357]	DNA-binding transcription activator activity, RNA polymerase II-specific [GO:0001228]; metal ion binding [GO:0046872]; RNA polymerase II cis-regulatory region sequence-specific DNA binding [GO:0000978]	--
A0A0G2JGA3	Tex13c2	A0A0G2JGA3_MOUSE	TEX13 family member C2	Unknown	--	Unknown	--	Unknown	N	N	N	N	N	0	--	--	--	metal ion binding [GO:0046872]	--
A0A0G2JGH6	Zfp804b	A0A0G2JGH6_MOUSE	Zinc finger protein 804B	Zinc	--	Zinc	--	Zinc	N	N	N	N	N	0	--	--	--	metal ion binding [GO:0046872]	--
A0A0J9YTU8	Gm5767	A0A0J9YTU8_MOUSE	Predicted gene 5767	Zinc	--	Zinc	--	Zinc	N	N	N	N	N	0	SUBCELLULAR LOCATION: Endosome membrane {ECO:0000256|ARBA:ARBA00004125}; Peripheral membrane protein {ECO:0000256|ARBA:ARBA00004125}; Cytoplasmic side {ECO:0000256|ARBA:ARBA00004125}. Lysosome membrane {ECO:0000256|ARBA:ARBA00004630}; Peripheral membrane protein {ECO:0000256|ARBA:ARBA00004630}; Cytoplasmic side {ECO:0000256|ARBA:ARBA00004630}. Membrane {ECO:0000256|ARBA:ARBA00004287}; Peripheral …	endosome membrane [GO:0010008]; integral component of membrane [GO:0016021]; lysosomal membrane [GO:0005765]	--	metal ion binding [GO:0046872]	--
A0A0J9YU71	Zfp811	A0A0J9YU71_MOUSE	Zinc finger protein 811	Zinc	--	Zinc	--	Zinc	N	N	N	N	N	0	--	nucleus [GO:0005634]	regulation of transcription by RNA polymerase II [GO:0006357]	DNA-binding transcription factor activity, RNA polymerase II-specific [GO:0000981]; metal ion binding [GO:0046872]; RNA polymerase II transcription regulatory region sequence-specific DNA binding [GO:0000977]	--
A0A0J9YVH3	AU041133	A0A0J9YVH3_MOUSE	Expressed sequence AU041133	Zinc	--	Zinc	--	Zinc	N	N	N	N	N	0	--	nuclear chromatin [GO:0000790]	negative regulation of transcription by RNA polymerase II [GO:0000122]; regulation of transcription by RNA polymerase II [GO:0006357]	DNA-binding transcription factor activity, RNA polymerase II-specific [GO:0000981]; DNA-binding transcription repressor activity, RNA polymerase II-specific [GO:0001227]; metal ion binding [GO:0046872]; RNA polymerase II transcription regulatory region sequence-specific DNA binding [GO:0000977]	--
A0A0U1RQ46	Zfp950	A0A0U1RQ46_MOUSE	Zinc finger protein 950	Zinc	--	Zinc	--	Zinc	N	N	N	N	N	0	--	nucleus [GO:0005634]	face morphogenesis [GO:0060325]; hemopoiesis [GO:0030097]; kidney development [GO:0001822]; multicellular organism growth [GO:0035264]; nitrogen compound metabolic process [GO:0006807]; platelet-derived growth factor receptor signaling pathway [GO:0048008]; post-embryonic development [GO:0009791]; regulation of transcription by RNA polymerase II [GO:0006357]; roof of mouth development [GO:0060021…	DNA-binding transcription factor activity, RNA polymerase II-specific [GO:0000981]; metal ion binding [GO:0046872]; RNA polymerase II cis-regulatory region sequence-specific DNA binding [GO:0000978]	--
A0A0U1RQ84	Zfp626	A0A0U1RQ84_MOUSE	Zinc finger protein 626	Zinc	--	Zinc	--	Zinc	N	N	N	N	N	0	--	nuclear chromatin [GO:0000790]	negative regulation of transcription by RNA polymerase II [GO:0000122]; regulation of transcription by RNA polymerase II [GO:0006357]	DNA-binding transcription factor activity, RNA polymerase II-specific [GO:0000981]; DNA-binding transcription repressor activity, RNA polymerase II-specific [GO:0001227]; metal ion binding [GO:0046872]; RNA polymerase II transcription regulatory region sequence-specific DNA binding [GO:0000977]	--
A0A140T8U1	Cyp2j7	A0A140T8U1_MOUSE	Cytochrome P450, family 2, subfamily j, polypeptide 7	Iron	Iron	Iron	--	Iron	N	N	N	N	N	0	SUBCELLULAR LOCATION: Membrane {ECO:0000256|ARBA:ARBA00004170}; Peripheral membrane protein {ECO:0000256|ARBA:ARBA00004170}. Microsome membrane {ECO:0000256|ARBA:ARBA00004174}; Peripheral membrane protein {ECO:0000256|ARBA:ARBA00004174}.	cytoplasm [GO:0005737]; integral component of membrane [GO:0016021]; intracellular membrane-bounded organelle [GO:0043231]; organelle membrane [GO:0031090]	exogenous drug catabolic process [GO:0042738]; organic acid metabolic process [GO:0006082]; oxidation-reduction process [GO:0055114]; xenobiotic metabolic process [GO:0006805]	heme binding [GO:0020037]; iron ion binding [GO:0005506]; oxidoreductase activity, acting on paired donors, with incorporation or reduction of molecular oxygen, reduced flavin or flavoprotein as one donor, and incorporation of one atom of oxygen [GO:0016712]; steroid hydroxylase activity [GO:0008395]	--
A0A1B0GR71	Gm4924	A0A1B0GR71_MOUSE	Predicted gene 4924	Zinc	--	Zinc	--	Zinc	N	N	N	N	N	0	--	cytoplasm [GO:0005737]; nuclear chromatin [GO:0000790]	negative regulation of transcription by RNA polymerase II [GO:0000122]; regulation of transcription by RNA polymerase II [GO:0006357]	DNA-binding transcription factor activity, RNA polymerase II-specific [GO:0000981]; DNA-binding transcription repressor activity, RNA polymerase II-specific [GO:0001227]; metal ion binding [GO:0046872]; RNA polymerase II transcription regulatory region sequence-specific DNA binding [GO:0000977]	--
A0A1B0GRE8	Zscan4e	A0A1B0GRE8_MOUSE	Zinc finger and SCAN domain-containing 4E	Zinc	--	Zinc	--	Zinc	N	N	N	N	N	0	SUBCELLULAR LOCATION: Nucleus {ECO:0000256|PROSITE-ProRule:PRU00187}.	nucleus [GO:0005634]	regulation of transcription by RNA polymerase II [GO:0006357]	DNA-binding transcription factor activity, RNA polymerase II-specific [GO:0000981]; RNA polymerase II cis-regulatory region sequence-specific DNA binding [GO:0000978]	--
A0A1B0GRH6	Zscan4-ps3	A0A1B0GRH6_MOUSE	Zinc finger and SCAN domain containing 4, pseudogene 3	Zinc	--	Zinc	--	Zinc	N	N	N	N	N	0	SUBCELLULAR LOCATION: Nucleus {ECO:0000256|PROSITE-ProRule:PRU00187}.	nucleus [GO:0005634]	regulation of transcription by RNA polymerase II [GO:0006357]	DNA-binding transcription factor activity, RNA polymerase II-specific [GO:0000981]; RNA polymerase II cis-regulatory region sequence-specific DNA binding [GO:0000978]	--
A0A1B0GRI2	Gm35315	A0A1B0GRI2_MOUSE	Predicted gene, 35315	Zinc	--	Zinc	--	Zinc	N	N	N	N	N	0	--	--	regulation of transcription by RNA polymerase II [GO:0006357]	DNA-binding transcription factor activity, RNA polymerase II-specific [GO:0000981]; metal ion binding [GO:0046872]; RNA polymerase II cis-regulatory region sequence-specific DNA binding [GO:0000978]	--
A0A1B0GRI9	Gm45871	A0A1B0GRI9_MOUSE	Predicted gene 45871	Zinc	--	Zinc	--	Zinc	N	N	N	N	N	0	--	nuclear chromatin [GO:0000790]	negative regulation of transcription by RNA polymerase II [GO:0000122]; regulation of transcription by RNA polymerase II [GO:0006357]	DNA-binding transcription factor activity, RNA polymerase II-specific [GO:0000981]; DNA-binding transcription repressor activity, RNA polymerase II-specific [GO:0001227]; metal ion binding [GO:0046872]; RNA polymerase II transcription regulatory region sequence-specific DNA binding [GO:0000977]	--
A0A1B0GSS6	Gm3854	A0A1B0GSS6_MOUSE	Predicted gene 3854	Zinc	--	Zinc	--	Zinc	N	N	N	N	N	0	--	nuclear chromatin [GO:0000790]	negative regulation of transcription by RNA polymerase II [GO:0000122]; regulation of transcription by RNA polymerase II [GO:0006357]	DNA-binding transcription factor activity, RNA polymerase II-specific [GO:0000981]; DNA-binding transcription repressor activity, RNA polymerase II-specific [GO:0001227]; metal ion binding [GO:0046872]; RNA polymerase II transcription regulatory region sequence-specific DNA binding [GO:0000977]	--
A0A1B0GT13	Gm17655	A0A1B0GT13_MOUSE	Predicted gene, 17655	Zinc	--	Zinc	--	Zinc	N	N	N	N	N	0	--	--	regulation of transcription by RNA polymerase II [GO:0006357]	DNA-binding transcription factor activity, RNA polymerase II-specific [GO:0000981]; metal ion binding [GO:0046872]; RNA polymerase II cis-regulatory region sequence-specific DNA binding [GO:0000978]	--
A0A1B0GT64	Zfp873	A0A1B0GT64_MOUSE	Zinc finger protein 873	Zinc	--	Zinc	--	Zinc	N	N	N	N	N	0	--	nucleus [GO:0005634]	regulation of transcription by RNA polymerase II [GO:0006357]	DNA-binding transcription factor activity, RNA polymerase II-specific [GO:0000981]; metal ion binding [GO:0046872]; RNA polymerase II cis-regulatory region sequence-specific DNA binding [GO:0000978]	--
A0A1C7CYU6	Zscan4-ps2	A0A1C7CYU6_MOUSE	Zinc finger and SCAN domain containing 4, pseudogene 2	Zinc	--	Zinc	--	Zinc	N	N	N	N	N	0	SUBCELLULAR LOCATION: Nucleus {ECO:0000256|PROSITE-ProRule:PRU00187}.	nucleus [GO:0005634]	regulation of transcription by RNA polymerase II [GO:0006357]	DNA-binding transcription factor activity, RNA polymerase II-specific [GO:0000981]; RNA polymerase II cis-regulatory region sequence-specific DNA binding [GO:0000978]	--
A0A1C7CYV3	Zscan4-ps1	A0A1C7CYV3_MOUSE	Zinc finger and SCAN domain containing 4, pseudogene 1	Zinc	--	Zinc	--	Zinc	N	N	N	N	N	0	SUBCELLULAR LOCATION: Nucleus {ECO:0000256|PROSITE-ProRule:PRU00187}.	nucleus [GO:0005634]	regulation of transcription by RNA polymerase II [GO:0006357]	DNA-binding transcription factor activity, RNA polymerase II-specific [GO:0000981]; RNA polymerase II cis-regulatory region sequence-specific DNA binding [GO:0000978]	--
A0A1D5RM15	Zfp930	A0A1D5RM15_MOUSE	Zinc finger protein 930	Zinc	--	Zinc	--	Zinc	N	N	N	N	N	0	--	nucleus [GO:0005634]	regulation of transcription by RNA polymerase II [GO:0006357]	DNA-binding transcription activator activity, RNA polymerase II-specific [GO:0001228]; metal ion binding [GO:0046872]; RNA polymerase II cis-regulatory region sequence-specific DNA binding [GO:0000978]	--
A0A1D5RM95	Zfp853	A0A1D5RM95_MOUSE	Zinc finger protein 853	Zinc	--	Zinc	--	Zinc	N	N	N	N	N	0	--	nuclear chromatin [GO:0000790]	regulation of transcription by RNA polymerase II [GO:0006357]	DNA-binding transcription factor activity [GO:0003700]; RNA polymerase II cis-regulatory region sequence-specific DNA binding [GO:0000978]	--
A0A1D5RMB0	Adh6b	A0A1D5RMB0_MOUSE	Alcohol dehydrogenase 6B (class V)	Zinc	Zinc	Zinc	--	Zinc	N	N	N	N	N	0	--	cytosol [GO:0005829]	ethanol oxidation [GO:0006069]; retinoic acid metabolic process [GO:0042573]; retinol metabolic process [GO:0042572]	alcohol dehydrogenase activity, zinc-dependent [GO:0004024]; retinol dehydrogenase activity [GO:0004745]; zinc ion binding [GO:0008270]	--
A0A1D5RMC2	Zfp612	A0A1D5RMC2_MOUSE	Zinc finger protein 612	Zinc	--	Zinc	--	Zinc	N	N	N	N	N	0	--	nucleus [GO:0005634]	regulation of transcription by RNA polymerase II [GO:0006357]	DNA-binding transcription factor activity, RNA polymerase II-specific [GO:0000981]; metal ion binding [GO:0046872]; RNA polymerase II cis-regulatory region sequence-specific DNA binding [GO:0000978]; sequence-specific double-stranded DNA binding [GO:1990837]	--
A0A1W2P6H7	Gm32687	A0A1W2P6H7_MOUSE	Predicted gene, 32687	Zinc	--	Zinc	--	Zinc	N	N	N	N	N	0	--	nuclear chromatin [GO:0000790]	regulation of transcription, DNA-templated [GO:0006355]	DNA-binding transcription factor activity, RNA polymerase II-specific [GO:0000981]; metal ion binding [GO:0046872]; RNA polymerase II cis-regulatory region sequence-specific DNA binding [GO:0000978]	--
A0A1W2P7G7	BC024063	A0A1W2P7G7_MOUSE	cDNA sequence BC024063	Zinc	--	Zinc	--	Zinc	Y	N	N	N	Y	1	--	nucleus [GO:0005634]	regulation of transcription by RNA polymerase II [GO:0006357]	DNA-binding transcription factor activity, RNA polymerase II-specific [GO:0000981]; metal ion binding [GO:0046872]; RNA polymerase II cis-regulatory region sequence-specific DNA binding [GO:0000978]	--
A0A1Y7VIZ1	Platr25	A0A1Y7VIZ1_MOUSE	Pluripotency-associated transcript 25	Zinc	--	Zinc	--	Zinc	N	N	N	N	N	0	--	--	regulation of transcription by RNA polymerase II [GO:0006357]	DNA-binding transcription factor activity, RNA polymerase II-specific [GO:0000981]; metal ion binding [GO:0046872]; RNA polymerase II cis-regulatory region sequence-specific DNA binding [GO:0000978]	--
A0A1Y7VK00	Zfp825	A0A1Y7VK00_MOUSE	Zinc finger protein 825	Zinc	--	Zinc	--	Zinc	N	N	N	N	N	0	--	nucleus [GO:0005634]	regulation of transcription by RNA polymerase II [GO:0006357]	DNA-binding transcription factor activity, RNA polymerase II-specific [GO:0000981]; metal ion binding [GO:0046872]; RNA polymerase II transcription regulatory region sequence-specific DNA binding [GO:0000977]	--
A0A286YEC0	Gm29776	A0A286YEC0_MOUSE	Leishmanolysin-like peptidase (EC 3.4.24.-)	Zinc	Zinc	Zinc	--	Zinc	N	N	N	N	N	0	--	cytoplasm [GO:0005737]; integral component of membrane [GO:0016021]	cell adhesion [GO:0007155]	metal ion binding [GO:0046872]; metalloendopeptidase activity [GO:0004222]; peptidase activity [GO:0008233]	--
A0A2I3BQ48	Dgkh	A0A2I3BQ48_MOUSE	Diacylglycerol kinase (DAG kinase) (EC 2.7.1.107)	Zinc	--	Zinc	--	Zinc	N	N	N	N	N	0	--	--	intracellular signal transduction [GO:0035556]; protein kinase C-activating G protein-coupled receptor signaling pathway [GO:0007205]	ATP binding [GO:0005524]; diacylglycerol kinase activity [GO:0004143]; metal ion binding [GO:0046872]; NAD+ kinase activity [GO:0003951]	--
A0A2I3BR81	Nt5dc2	A0A2I3BR81_MOUSE	5'-nucleotidase domain-containing 2	Magnesium	Magnesium	Magnesium	--	Magnesium	N	N	Y	Y	N	2	--	--	--	5'-nucleotidase activity [GO:0008253]; metal ion binding [GO:0046872]	--
A0A338P6D3	A630089N07Rik	A0A338P6D3_MOUSE	RIKEN cDNA A630089N07 gene	Zinc	--	Zinc	--	Zinc	N	N	N	N	N	0	--	nuclear chromatin [GO:0000790]	negative regulation of transcription by RNA polymerase II [GO:0000122]; regulation of transcription by RNA polymerase II [GO:0006357]	DNA-binding transcription factor activity, RNA polymerase II-specific [GO:0000981]; DNA-binding transcription repressor activity, RNA polymerase II-specific [GO:0001227]; metal ion binding [GO:0046872]; RNA polymerase II transcription regulatory region sequence-specific DNA binding [GO:0000977]	--
A0A3B2W7H5	Zfp820	A0A3B2W7H5_MOUSE	Zinc finger protein 820	Zinc	--	Zinc	--	Zinc	N	N	N	N	N	0	--	nucleus [GO:0005634]	regulation of transcription by RNA polymerase II [GO:0006357]	DNA-binding transcription factor activity, RNA polymerase II-specific [GO:0000981]; metal ion binding [GO:0046872]; RNA polymerase II cis-regulatory region sequence-specific DNA binding [GO:0000978]	--
A0A3B2WCF4	Gm7072	A0A3B2WCF4_MOUSE	Predicted gene 7072	Zinc	--	Zinc	--	Zinc	N	N	N	N	N	0	--	nucleus [GO:0005634]	regulation of transcription by RNA polymerase II [GO:0006357]	DNA-binding transcription factor activity, RNA polymerase II-specific [GO:0000981]; metal ion binding [GO:0046872]; RNA polymerase II cis-regulatory region sequence-specific DNA binding [GO:0000978]	--
A0A571BEL3	Zfp469	A0A571BEL3_MOUSE	Zinc finger protein 469	Zinc	--	Zinc	--	Zinc	N	N	N	N	N	0	--	--	--	--	--
A0A571BEN2	Gm10130	A0A571BEN2_MOUSE	Predicted gene 10130	Zinc	--	Zinc	--	Zinc	N	N	N	N	N	0	--	--	regulation of transcription, DNA-templated [GO:0006355]	metal ion binding [GO:0046872]	--
A0JP43	Efcab5	EFCB5_MOUSE	EF-hand calcium-binding domain-containing protein 5	Calcium	--	Calcium	--	Calcium	Y	N	N	N	Y	1	--	--	--	calcium ion binding [GO:0005509]	--
A2A484	Zmynd8	A2A484_MOUSE	Zinc finger, MYND-type-containing 8	Zinc	--	Zinc	--	Zinc	N	N	Y	Y	N	2	--	cytoplasm [GO:0005737]; dendritic shaft [GO:0043198]; dendritic spine [GO:0043197]; Golgi apparatus [GO:0005794]; nucleoplasm [GO:0005654]; nucleus [GO:0005634]	modulation of excitatory postsynaptic potential [GO:0098815]; negative regulation of cell migration [GO:0030336]; positive regulation of dendritic spine development [GO:0060999]; positive regulation of dendritic spine maintenance [GO:1902952]; positive regulation of filopodium assembly [GO:0051491]; regulation of postsynaptic density protein 95 clustering [GO:1902897]; regulation of transcription…	lysine-acetylated histone binding [GO:0070577]; methylated histone binding [GO:0035064]; protein domain specific binding [GO:0019904]; protein N-terminus binding [GO:0047485]; transcription corepressor activity [GO:0003714]; zinc ion binding [GO:0008270]	--
A2A4U6	Zfp334	A2A4U6_MOUSE	Zinc finger protein 334	Zinc	--	Zinc	--	Zinc	N	N	N	N	N	0	--	nucleus [GO:0005634]	regulation of transcription by RNA polymerase II [GO:0006357]	DNA-binding transcription factor activity, RNA polymerase II-specific [GO:0000981]; metal ion binding [GO:0046872]; RNA polymerase II cis-regulatory region sequence-specific DNA binding [GO:0000978]	--
A2A5E6	Znf385c	Z385C_MOUSE	Zinc finger protein 385C	Zinc	--	Zinc	--	Zinc	N	N	N	N	N	0	SUBCELLULAR LOCATION: Nucleus {ECO:0000250}.	nucleus [GO:0005634]	--	nucleic acid binding [GO:0003676]; zinc ion binding [GO:0008270]	--
A2A5K6	Znf335	ZN335_MOUSE	Zinc finger protein 335 (NRC-interacting factor 1) (NIF-1)	Zinc	--	Zinc	--	Zinc	N	N	N	N	N	0	SUBCELLULAR LOCATION: Nucleus {ECO:0000269|PubMed:23178126}.	histone methyltransferase complex [GO:0035097]; nucleoplasm [GO:0005654]; nucleus [GO:0005634]	brain development [GO:0007420]; brain morphogenesis [GO:0048854]; cerebral cortex neuron differentiation [GO:0021895]; histone H3-K4 trimethylation [GO:0080182]; in utero embryonic development [GO:0001701]; neuron projection morphogenesis [GO:0048812]; positive regulation of lymphocyte proliferation [GO:0050671]; positive regulation of neuroblast proliferation [GO:0002052]; positive regulation of…	metal ion binding [GO:0046872]; RNA polymerase II cis-regulatory region sequence-specific DNA binding [GO:0000978]; transcription regulatory region sequence-specific DNA binding [GO:0000976]	--
A2A5N8	L3mbtl1	LMBL1_MOUSE	Lethal(3)malignant brain tumor-like protein 1 (H-l(3)mbt) (H-l(3)mbt protein) (L(3)mbt-like) (L(3)mbt protein homolog)	Zinc	--	Zinc	--	Zinc	N	N	N	N	N	0	SUBCELLULAR LOCATION: Nucleus {ECO:0000250}. Note=Excluded from the nucleolus. Does not colocalizes with the PcG protein BMI1, suggesting that these two proteins do not belong to the same complex (By similarity). {ECO:0000250}.	chromatin [GO:0000785]; condensed chromosome [GO:0000793]; nucleoplasm [GO:0005654]; nucleus [GO:0005634]; plasma membrane [GO:0005886]	chromatin organization [GO:0006325]; hemopoiesis [GO:0030097]; negative regulation of transcription, DNA-templated [GO:0045892]; regulation of gene expression, epigenetic [GO:0040029]; regulation of megakaryocyte differentiation [GO:0045652]; regulation of mitotic nuclear division [GO:0007088]	chromatin binding [GO:0003682]; histone binding [GO:0042393]; identical protein binding [GO:0042802]; methylated histone binding [GO:0035064]; nucleosomal histone binding [GO:0031493]; nucleosome binding [GO:0031491]; SAM domain binding [GO:0032093]; zinc ion binding [GO:0008270]	--
A2A654	Bptf	A2A654_MOUSE	Bromodomain PHD finger transcription factor	Zinc	--	Zinc	--	Zinc	N	Y	N	Y	Y	2	--	cell body [GO:0044297]; cytoplasm [GO:0005737]; dendrite [GO:0030425]; neuron projection [GO:0043005]; nuclear chromatin [GO:0000790]; nucleoplasm [GO:0005654]; nucleus [GO:0005634]; NURF complex [GO:0016589]; perinuclear region of cytoplasm [GO:0048471]	anterior/posterior pattern specification [GO:0009952]; brain development [GO:0007420]; chromatin remodeling [GO:0006338]; embryonic placenta development [GO:0001892]; endoderm development [GO:0007492]; negative regulation of transcription by RNA polymerase II [GO:0000122]; nucleosome mobilization [GO:0042766]; positive regulation of transcription by RNA polymerase II [GO:0045944]; regulation of t…	metal ion binding [GO:0046872]; methylated histone binding [GO:0035064]; RNA polymerase II cis-regulatory region sequence-specific DNA binding [GO:0000978]; sequence-specific DNA binding [GO:0043565]; transcription factor binding [GO:0008134]	--
A2A6A1	Gpatch8	GPTC8_MOUSE	G patch domain-containing protein 8	Zinc	--	Zinc	--	Zinc	Y	N	N	N	Y	1	--	--	--	metal ion binding [GO:0046872]; nucleic acid binding [GO:0003676]	--
A2A761	Zfp69	ZFP69_MOUSE	Zinc finger protein 69 (Zinc finger protein 642)	Zinc	--	Zinc	--	Zinc	N	N	N	N	N	0	SUBCELLULAR LOCATION: Nucleus {ECO:0000269|PubMed:26232096}.	nuclear chromatin [GO:0000790]; nucleus [GO:0005634]	lipid metabolic process [GO:0006629]; negative regulation of transcription by RNA polymerase II [GO:0000122]; regulation of lipid metabolic process [GO:0019216]; regulation of transcription by RNA polymerase II [GO:0006357]	DNA-binding transcription factor activity, RNA polymerase II-specific [GO:0000981]; DNA-binding transcription repressor activity, RNA polymerase II-specific [GO:0001227]; metal ion binding [GO:0046872]; RNA polymerase II transcription regulatory region sequence-specific DNA binding [GO:0000977]	--
A2A791	Zmym4	ZMYM4_MOUSE	Zinc finger MYM-type protein 4 (Zinc finger protein 262)	Zinc	--	Zinc	--	Zinc	Y	N	Y	N	Y	2	--	--	cytoskeleton organization [GO:0007010]; regulation of cell morphogenesis [GO:0022604]	zinc ion binding [GO:0008270]	--
A2A799	Zfp979	A2A799_MOUSE	Zinc finger protein 979	Zinc	--	Zinc	--	Zinc	N	N	N	N	N	0	--	nucleus [GO:0005634]	regulation of transcription by RNA polymerase II [GO:0006357]	DNA-binding transcription factor activity, RNA polymerase II-specific [GO:0000981]; metal ion binding [GO:0046872]; RNA polymerase II cis-regulatory region sequence-specific DNA binding [GO:0000978]	--
A2A7A1	Zfp534	A2A7A1_MOUSE	Zinc finger protein 534	Zinc	--	Zinc	--	Zinc	N	N	N	N	N	0	--	nucleus [GO:0005634]	regulation of transcription by RNA polymerase II [GO:0006357]	DNA-binding transcription factor activity, RNA polymerase II-specific [GO:0000981]; metal ion binding [GO:0046872]; RNA polymerase II cis-regulatory region sequence-specific DNA binding [GO:0000978]	--
A2A7A2	Zfp984	A2A7A2_MOUSE	Zinc finger protein 984	Zinc	--	Zinc	--	Zinc	N	N	N	N	N	0	--	nucleus [GO:0005634]	regulation of transcription by RNA polymerase II [GO:0006357]	DNA-binding transcription factor activity, RNA polymerase II-specific [GO:0000981]; metal ion binding [GO:0046872]; RNA polymerase II cis-regulatory region sequence-specific DNA binding [GO:0000978]	--
A2A7A5	Zfp985	A2A7A5_MOUSE	Zinc finger protein 985	Zinc	--	Zinc	--	Zinc	N	N	N	N	N	0	--	nucleus [GO:0005634]	regulation of transcription by RNA polymerase II [GO:0006357]	DNA-binding transcription factor activity, RNA polymerase II-specific [GO:0000981]; metal ion binding [GO:0046872]; RNA polymerase II cis-regulatory region sequence-specific DNA binding [GO:0000978]	--
A2A7B5	Prdm2	A2A7B5_MOUSE	PR domain-containing 2, with ZNF domain	Zinc	--	Zinc	--	Zinc	N	N	N	N	N	0	SUBCELLULAR LOCATION: Nucleus {ECO:0000256|ARBA:ARBA00004123}.	Golgi apparatus [GO:0005794]; nucleoplasm [GO:0005654]; nucleus [GO:0005634]	determination of adult lifespan [GO:0008340]; negative regulation of transcription by RNA polymerase II [GO:0000122]; positive regulation of transcription by RNA polymerase II [GO:0045944]; regulation of gene expression [GO:0010468]; regulation of transcription by RNA polymerase II [GO:0006357]; response to estradiol [GO:0032355]	DNA-binding transcription activator activity, RNA polymerase II-specific [GO:0001228]; DNA-binding transcription factor activity, RNA polymerase II-specific [GO:0000981]; DNA-binding transcription repressor activity, RNA polymerase II-specific [GO:0001227]; metal ion binding [GO:0046872]; RNA polymerase II transcription regulatory region sequence-specific DNA binding [GO:0000977]; sequence-specif…	--
A2A7I1	Zfp978	A2A7I1_MOUSE	Zinc finger protein 978 (Fragment)	Zinc	--	Zinc	--	Zinc	N	N	N	N	N	0	--	nucleus [GO:0005634]	regulation of transcription by RNA polymerase II [GO:0006357]	DNA-binding transcription factor activity, RNA polymerase II-specific [GO:0000981]; metal ion binding [GO:0046872]; RNA polymerase II cis-regulatory region sequence-specific DNA binding [GO:0000978]	--
A2A7Q9	Rnf19b	RN19B_MOUSE	E3 ubiquitin-protein ligase RNF19B (EC 2.3.2.31) (IBR domain-containing protein 3) (Natural killer lytic-associated molecule) (RING finger protein 19B)	Zinc	--	Zinc	--	Zinc	N	N	N	N	N	0	SUBCELLULAR LOCATION: Cytoplasmic granule membrane {ECO:0000250|UniProtKB:Q6ZMZ0}; Multi-pass membrane protein {ECO:0000250|UniProtKB:Q6ZMZ0}. Endoplasmic reticulum membrane {ECO:0000250|UniProtKB:Q6ZMZ0}; Multi-pass membrane protein {ECO:0000250|UniProtKB:Q6ZMZ0}.	cytolytic granule [GO:0044194]; cytoplasm [GO:0005737]; cytosol [GO:0005829]; endoplasmic reticulum [GO:0005783]; endoplasmic reticulum membrane [GO:0005789]; integral component of membrane [GO:0016021]; ubiquitin ligase complex [GO:0000151]	adaptive immune response [GO:0002250]; interferon-gamma production [GO:0032609]; natural killer cell mediated cytotoxicity [GO:0042267]; positive regulation of proteasomal ubiquitin-dependent protein catabolic process [GO:0032436]; protein autoubiquitination [GO:0051865]; protein polyubiquitination [GO:0000209]; ubiquitin-dependent protein catabolic process [GO:0006511]	metal ion binding [GO:0046872]; ubiquitin binding [GO:0043130]; ubiquitin conjugating enzyme binding [GO:0031624]; ubiquitin protein ligase activity [GO:0061630]	--
A2A7V0	Zfp600	A2A7V0_MOUSE	Zinc finger protein 600	Zinc	--	Zinc	--	Zinc	N	N	N	N	N	0	--	nucleus [GO:0005634]	regulation of transcription by RNA polymerase II [GO:0006357]	DNA-binding transcription activator activity, RNA polymerase II-specific [GO:0001228]; metal ion binding [GO:0046872]; RNA polymerase II cis-regulatory region sequence-specific DNA binding [GO:0000978]	--
A2A884	Hivep3	ZEP3_MOUSE	Transcription factor HIVEP3 (Human immunodeficiency virus type I enhancer-binding protein 3 homolog) (KB-binding and recognition component) (Kappa-B and V(D)J recombination signal sequences-binding protein) (Kappa-binding protein 1) (KBP-1) (Recombinant component) (Schnurri-3) (Zinc finger protein ZAS3)	Zinc	--	Zinc	--	Zinc	Y	N	N	N	Y	1	SUBCELLULAR LOCATION: Cytoplasm {ECO:0000269|PubMed:11804591}. Nucleus {ECO:0000269|PubMed:11804591}.	cytosol [GO:0005829]; nucleus [GO:0005634]	positive regulation of transcription, DNA-templated [GO:0045893]; skeletal muscle cell differentiation [GO:0035914]	DNA binding [GO:0003677]; metal ion binding [GO:0046872]	--
A2A8L1	Chd5	CHD5_MOUSE	Chromodomain-helicase-DNA-binding protein 5 (CHD-5) (EC 3.6.4.12) (ATP-dependent helicase CHD5)	Zinc	--	Zinc	--	Zinc	N	N	N	Y	N	1	SUBCELLULAR LOCATION: Nucleus {ECO:0000269|PubMed:23318260, ECO:0000269|PubMed:23948251}. Note=Associates with heterochromatin.	cytosol [GO:0005829]; heterochromatin [GO:0000792]; nuclear speck [GO:0016607]; nucleoplasm [GO:0005654]; nucleus [GO:0005634]; NuRD complex [GO:0016581]	cerebral cortex neuron differentiation [GO:0021895]; histone H3-K27 trimethylation [GO:0098532]; histone H4 acetylation [GO:0043967]; negative regulation of cell population proliferation [GO:0008285]; positive regulation of signal transduction by p53 class mediator [GO:1901798]; regulation of cell differentiation [GO:0045595]; regulation of transcription involved in cell fate commitment [GO:00608…	ATP binding [GO:0005524]; chromatin binding [GO:0003682]; DNA binding [GO:0003677]; DNA helicase activity [GO:0003678]; H3K27me3 modified histone binding [GO:0061628]; histone deacetylase binding [GO:0042826]; metal ion binding [GO:0046872]	--
A2A8Q4	Zfp982	A2A8Q4_MOUSE	Zinc finger protein 982	Zinc	--	Zinc	--	Zinc	N	N	N	N	N	0	SUBCELLULAR LOCATION: Nucleus {ECO:0000256|ARBA:ARBA00004123}.	nucleus [GO:0005634]	regulation of transcription by RNA polymerase II [GO:0006357]	DNA-binding transcription factor activity, RNA polymerase II-specific [GO:0000981]; metal ion binding [GO:0046872]; RNA polymerase II cis-regulatory region sequence-specific DNA binding [GO:0000978]	--
A2A8R0	Zfyve9	A2A8R0_MOUSE	Zinc finger FYVE domain-containing protein	Zinc	--	Zinc	--	Zinc	N	Y	N	N	Y	1	SUBCELLULAR LOCATION: Cytoplasm {ECO:0000256|PIRNR:PIRNR037289}. Early endosome membrane {ECO:0000256|PIRNR:PIRNR037289}.	cytoplasm [GO:0005737]; cytosol [GO:0005829]; early endosome [GO:0005769]; early endosome membrane [GO:0031901]; intracellular membrane-bounded organelle [GO:0043231]; protein-containing complex [GO:0032991]	endosomal transport [GO:0016197]; regulation of transforming growth factor beta receptor signaling pathway [GO:0017015]; transforming growth factor beta receptor signaling pathway [GO:0007179]	1-phosphatidylinositol binding [GO:0005545]; metal ion binding [GO:0046872]; protein domain specific binding [GO:0019904]; SMAD binding [GO:0046332]	--
A2A8T1	Cyp4a32	A2A8T1_MOUSE	Cytochrome P450, family 4, subfamily a, polypeptide 32	Iron	--	Iron	--	Iron	N	N	N	N	N	0	--	apical plasma membrane [GO:0016324]; cytoplasm [GO:0005737]; intracellular membrane-bounded organelle [GO:0043231]	arachidonic acid metabolic process [GO:0019369]; icosanoid biosynthetic process [GO:0046456]; kidney development [GO:0001822]; lauric acid metabolic process [GO:0048252]; linoleic acid metabolic process [GO:0043651]	alkane 1-monooxygenase activity [GO:0018685]; arachidonic acid epoxygenase activity [GO:0008392]; arachidonic acid monooxygenase activity [GO:0008391]; heme binding [GO:0020037]; iron ion binding [GO:0005506]; leukotriene-B4 20-monooxygenase activity [GO:0050051]	--
A2A8V7	Zfp981	A2A8V7_MOUSE	Zinc finger protein 981	Zinc	--	Zinc	--	Zinc	N	N	N	N	N	0	--	nucleus [GO:0005634]	regulation of transcription by RNA polymerase II [GO:0006357]	DNA-binding transcription factor activity, RNA polymerase II-specific [GO:0000981]; metal ion binding [GO:0046872]; RNA polymerase II cis-regulatory region sequence-specific DNA binding [GO:0000978]	--
A2A935	Prdm16	PRD16_MOUSE	Histone-lysine N-methyltransferase PRDM16 (EC 2.1.1.-) (PR domain zinc finger protein 16) (PR domain-containing protein 16) (Transcription factor MEL1) (MDS1/EVI1-like gene 1)	Zinc	--	Zinc	--	Zinc	N	N	N	N	N	0	SUBCELLULAR LOCATION: Nucleus {ECO:0000269|PubMed:18483224}. Cytoplasm {ECO:0000250|UniProtKB:Q9HAZ2}.	aggresome [GO:0016235]; cytosol [GO:0005829]; nucleoplasm [GO:0005654]; nucleus [GO:0005634]; transcription repressor complex [GO:0017053]	brown fat cell differentiation [GO:0050873]; cell development [GO:0048468]; heterochromatin organization [GO:0070828]; negative regulation of granulocyte differentiation [GO:0030853]; negative regulation of transcription, DNA-templated [GO:0045892]; negative regulation of transcription by RNA polymerase II [GO:0000122]; negative regulation of transforming growth factor beta receptor signaling pat…	activating transcription factor binding [GO:0033613]; DNA-binding transcription activator activity, RNA polymerase II-specific [GO:0001228]; DNA-binding transcription repressor activity, RNA polymerase II-specific [GO:0001227]; histone methyltransferase activity (H3-K9 specific) [GO:0046974]; metal ion binding [GO:0046872]; RNA polymerase II cis-regulatory region sequence-specific DNA binding [GO…	--
A2A974	Cyp4a12b	CP4CB_MOUSE	Cytochrome P450 4A12B (EC 1.14.14.1)	Iron	Iron	Iron	--	Iron	N	N	N	N	N	0	SUBCELLULAR LOCATION: Endoplasmic reticulum membrane {ECO:0000269|PubMed:17112342}; Peripheral membrane protein. Microsome membrane {ECO:0000269|PubMed:17112342}; Peripheral membrane protein.	endoplasmic reticulum membrane [GO:0005789]; extracellular space [GO:0005615]; intracellular membrane-bounded organelle [GO:0043231]	arachidonic acid metabolic process [GO:0019369]; icosanoid biosynthetic process [GO:0046456]; kidney development [GO:0001822]; lauric acid metabolic process [GO:0048252]; linoleic acid metabolic process [GO:0043651]; omega-hydroxylase P450 pathway [GO:0097267]	16-hydroxypalmitate dehydrogenase activity [GO:0103002]; alkane 1-monooxygenase activity [GO:0018685]; arachidonic acid monooxygenase activity [GO:0008391]; arachidonic acid omega-hydroxylase activity [GO:0052869]; aromatase activity [GO:0070330]; heme binding [GO:0020037]; iron ion binding [GO:0005506]; laurate hydroxylase activity [GO:0102116]; monooxygenase activity [GO:0004497]	--
A2A9A2	Dmrta2	DMTA2_MOUSE	Doublesex- and mab-3-related transcription factor A2 (Doublesex- and mab-3-related transcription factor 5)	Zinc	--	Zinc	--	Zinc	N	N	N	N	N	0	SUBCELLULAR LOCATION: Nucleus {ECO:0000255|PROSITE-ProRule:PRU00070}.	nucleus [GO:0005634]	cerebral cortex regionalization [GO:0021796]; dopaminergic neuron differentiation [GO:0071542]; neuron fate specification [GO:0048665]; positive regulation of neuroblast proliferation [GO:0002052]; regulation of transcription by RNA polymerase II [GO:0006357]; sex differentiation [GO:0007548]; skeletal muscle cell differentiation [GO:0035914]	DNA-binding transcription factor activity [GO:0003700]; metal ion binding [GO:0046872]; RNA polymerase II transcription regulatory region sequence-specific DNA binding [GO:0000977]; sequence-specific DNA binding [GO:0043565]; sequence-specific double-stranded DNA binding [GO:1990837]	--
A2A9I7	Dmrtb1	DMRTB_MOUSE	Doublesex- and mab-3-related transcription factor B1 (Doublesex- and mab-3-related transcription factor 6)	Zinc	--	Zinc	--	Zinc	N	N	N	N	N	0	SUBCELLULAR LOCATION: Nucleus {ECO:0000255|PROSITE-ProRule:PRU00070}.	nucleus [GO:0005634]	regulation of transcription, DNA-templated [GO:0006355]	DNA binding [GO:0003677]; metal ion binding [GO:0046872]	--
A2A9J5	Zfp980	A2A9J5_MOUSE	Zinc finger protein 980	Zinc	--	Zinc	--	Zinc	N	N	N	N	N	0	--	nucleus [GO:0005634]	hematopoietic progenitor cell differentiation [GO:0002244]; regulation of transcription by RNA polymerase II [GO:0006357]	DNA-binding transcription factor activity, RNA polymerase II-specific [GO:0000981]; metal ion binding [GO:0046872]; RNA polymerase II cis-regulatory region sequence-specific DNA binding [GO:0000978]	--
A2A9T0	Tbkbp1	TBKB1_MOUSE	TANK-binding kinase 1-binding protein 1 (TBK1-binding protein 1) (Similar to NAP1 TBK1 adapter)	Zinc	--	Zinc	--	Zinc	N	N	N	N	N	0	--	cytoplasm [GO:0005737]	I-kappaB kinase/NF-kappaB signaling [GO:0007249]; innate immune response [GO:0045087]	metal ion binding [GO:0046872]	--
A2AAJ9	Obscn	OBSCN_MOUSE	Obscurin (EC 2.7.11.1) (Obscurin-RhoGEF) (Obscurin-myosin light chain kinase) (Obscurin-MLCK)	Magnesium	Magnesium	Magnesium	--	Magnesium	N	N	N	N	N	0	SUBCELLULAR LOCATION: Cytoplasm, myofibril, sarcomere, M line {ECO:0000269|PubMed:23392350}. Cytoplasm, myofibril, sarcomere, Z line {ECO:0000269|PubMed:23392350}. Cell membrane, sarcolemma {ECO:0000269|PubMed:23392350}. Nucleus {ECO:0000269|PubMed:23392350}. Secreted {ECO:0000269|PubMed:23392350}. Note=Colocalizes with CDH2 and ATP1B1 to the sarcolemma and to intercalating disks in cardiac muscl…	cytosol [GO:0005829]; extracellular space [GO:0005615]; intercalated disc [GO:0014704]; M band [GO:0031430]; nuclear body [GO:0016604]; plasma membrane [GO:0005886]; sarcolemma [GO:0042383]; sarcomere [GO:0030017]; striated muscle myosin thick filament [GO:0005863]; Z disc [GO:0030018]	cell differentiation [GO:0030154]; multicellular organism development [GO:0007275]; negative regulation of phosphatidylinositol 3-kinase signaling [GO:0014067]; protein autophosphorylation [GO:0046777]; protein phosphorylation [GO:0006468]	ankyrin binding [GO:0030506]; ATP binding [GO:0005524]; cadherin binding [GO:0045296]; calmodulin binding [GO:0005516]; guanyl-nucleotide exchange factor activity [GO:0005085]; metal ion binding [GO:0046872]; phosphatidylinositol-3,4,5-trisphosphate binding [GO:0005547]; phosphatidylinositol-3,4-bisphosphate binding [GO:0043325]; phosphatidylinositol-3-phosphate binding [GO:0032266]; phosphatidyl…	--
A2AB62	Efcab15	A2AB62_MOUSE	EF-hand calcium-binding domain 15	Calcium	--	Calcium	--	Calcium	N	N	N	N	N	0	--	--	--	calcium ion binding [GO:0005509]	--
A2ADM8	Zfp831	A2ADM8_MOUSE	Zinc finger protein 831	Zinc	--	Zinc	--	Zinc	N	N	N	N	N	0	--	--	--	--	--
A2AE21	Zfp300	A2AE21_MOUSE	Zinc finger protein 300	Zinc	--	Zinc	--	Zinc	N	N	N	N	N	0	--	nucleus [GO:0005634]	regulation of transcription by RNA polymerase II [GO:0006357]	DNA-binding transcription factor activity, RNA polymerase II-specific [GO:0000981]; metal ion binding [GO:0046872]; RNA polymerase II cis-regulatory region sequence-specific DNA binding [GO:0000978]	--
A2AE42	Cyb561d1	C56D1_MOUSE	Cytochrome b561 domain-containing protein 1	Iron	Iron	Iron	--	Iron	N	N	N	N	N	0	SUBCELLULAR LOCATION: Membrane {ECO:0000305}; Multi-pass membrane protein {ECO:0000305}.	integral component of membrane [GO:0016021]	--	heme binding [GO:0020037]; metal ion binding [GO:0046872]; oxidoreductase activity [GO:0016491]	--
A2AFK4	Mtg2	A2AFK4_MOUSE	Mitochondrial ribosome-associated GTPase 2	NA	Magnesium	Magnesium	--	Magnesium	N	N	N	N	N	0	--	mitochondrial inner membrane [GO:0005743]; mitochondrial matrix [GO:0005759]; mitochondrial ribosome [GO:0005761]; mitochondrion [GO:0005739]	regulation of mitochondrial translation [GO:0070129]; regulation of respiratory system process [GO:0044065]; ribosome biogenesis [GO:0042254]	GTPase activity [GO:0003924]; GTP binding [GO:0005525]; magnesium ion binding [GO:0000287]	--
A2AFS9	Tex13a	A2AFS9_MOUSE	Testis-expressed 13A	Unknown	--	Unknown	--	Unknown	N	N	N	N	N	0	--	--	--	metal ion binding [GO:0046872]	--
A2AHC5	Fthl17b	A2AHC5_MOUSE	Ferritin	Iron	--	Iron	--	Iron	N	N	N	N	N	0	--	cytoplasm [GO:0005737]	intracellular sequestering of iron ion [GO:0006880]; iron ion transport [GO:0006826]	ferric iron binding [GO:0008199]; ferrous iron binding [GO:0008198]; ferroxidase activity [GO:0004322]; iron ion binding [GO:0005506]	--
A2AHC6	Fthl17c	A2AHC6_MOUSE	Ferritin	Iron	--	Iron	--	Iron	N	N	N	N	N	0	--	cytoplasm [GO:0005737]	intracellular sequestering of iron ion [GO:0006880]; iron ion transport [GO:0006826]	ferric iron binding [GO:0008199]; ferrous iron binding [GO:0008198]; ferroxidase activity [GO:0004322]; iron ion binding [GO:0005506]	--
A2AHM2	Zfp931	A2AHM2_MOUSE	Zinc finger protein 931	Zinc	--	Zinc	--	Zinc	N	N	N	N	N	0	--	nucleus [GO:0005634]	regulation of transcription by RNA polymerase II [GO:0006357]	DNA-binding transcription factor activity, RNA polymerase II-specific [GO:0000981]; metal ion binding [GO:0046872]; RNA polymerase II transcription regulatory region sequence-specific DNA binding [GO:0000977]; sequence-specific double-stranded DNA binding [GO:1990837]	--
A2AJ15	Man1b1	MA1B1_MOUSE	Endoplasmic reticulum mannosyl-oligosaccharide 1,2-alpha-mannosidase (EC 3.2.1.113) (ER alpha-1,2-mannosidase) (ER mannosidase 1) (ERMan1) (Man9GlcNAc2-specific-processing alpha-mannosidase) (Mannosidase alpha class 1B member 1)	Calcium	Calcium	Calcium	--	Calcium	Y	N	Y	N	Y	2	SUBCELLULAR LOCATION: Endoplasmic reticulum membrane; Single-pass type II membrane protein.	endoplasmic reticulum [GO:0005783]; endoplasmic reticulum membrane [GO:0005789]; endoplasmic reticulum quality control compartment [GO:0044322]; integral component of membrane [GO:0016021]; membrane [GO:0016020]	carbohydrate metabolic process [GO:0005975]; endoplasmic reticulum mannose trimming [GO:1904380]; mannose trimming involved in glycoprotein ERAD pathway [GO:1904382]; N-glycan processing [GO:0006491]; protein alpha-1,2-demannosylation [GO:0036508]; protein glycosylation [GO:0006486]; trimming of terminal mannose on B branch [GO:0036509]; ubiquitin-dependent ERAD pathway [GO:0030433]	calcium ion binding [GO:0005509]; mannosyl-oligosaccharide 1,2-alpha-mannosidase activity [GO:0004571]	--
A2AJ77	Prdm12	PRD12_MOUSE	PR domain zinc finger protein 12 (EC 2.1.1.-) (PR domain-containing protein 12)	Zinc	--	Zinc	--	Zinc	N	N	N	N	N	0	SUBCELLULAR LOCATION: Nucleus {ECO:0000250|UniProtKB:Q9H4Q4}.	nucleoplasm [GO:0005654]; nucleus [GO:0005634]	detection of temperature stimulus involved in sensory perception of pain [GO:0050965]; methylation [GO:0032259]; negative regulation of transcription by RNA polymerase II [GO:0000122]; neurogenesis [GO:0022008]; neuron projection development [GO:0031175]; positive regulation of histone H3-K9 dimethylation [GO:1900111]; positive regulation of histone H3-K9 methylation [GO:0051574]; regulation of g…	DNA binding [GO:0003677]; histone methyltransferase binding [GO:1990226]; metal ion binding [GO:0046872]; methyltransferase activity [GO:0008168]	--
A2AKY4	Znf804a	Z804A_MOUSE	Zinc finger protein 804A	Zinc	--	Zinc	--	Zinc	N	N	N	N	N	0	--	axon [GO:0030424]; cytoplasm [GO:0005737]; dendritic microtubule [GO:1901588]; dendritic shaft [GO:0043198]; dendritic spine [GO:0043197]; growth cone [GO:0030426]; neuronal cell body [GO:0043025]; nucleus [GO:0005634]; plasma membrane [GO:0005886]; postsynapse [GO:0098794]; presynapse [GO:0098793]	positive regulation of dendritic spine maintenance [GO:1902952]; positive regulation of gene expression [GO:0010628]; positive regulation of neuron projection development [GO:0010976]; regulation of neuron projection development [GO:0010975]	metal ion binding [GO:0046872]	--
A2ALC6	Gm4985	A2ALC6_MOUSE	Testin	Zinc	--	Zinc	--	Zinc	N	N	N	N	N	0	SUBCELLULAR LOCATION: Cell junction, focal adhesion {ECO:0000256|ARBA:ARBA00004246}.	cytoplasm [GO:0005737]; focal adhesion [GO:0005925]	regulation of cell population proliferation [GO:0042127]	zinc ion binding [GO:0008270]	--
A2ALW2	Zkscan16	A2ALW2_MOUSE	Zinc finger with KRAB and SCAN domains 16	Zinc	--	Zinc	--	Zinc	N	N	N	N	N	0	SUBCELLULAR LOCATION: Nucleus {ECO:0000256|PROSITE-ProRule:PRU00187}.	nucleus [GO:0005634]	regulation of transcription by RNA polymerase II [GO:0006357]	DNA-binding transcription factor activity, RNA polymerase II-specific [GO:0000981]; metal ion binding [GO:0046872]; RNA polymerase II cis-regulatory region sequence-specific DNA binding [GO:0000978]	--
A2AML7	Zfp352	A2AML7_MOUSE	Zinc finger protein 352	Zinc	--	Zinc	--	Zinc	N	N	N	N	N	0	--	nuclear chromatin [GO:0000790]; nucleus [GO:0005634]	regulation of transcription by RNA polymerase II [GO:0006357]	DNA-binding transcription factor activity, RNA polymerase II-specific [GO:0000981]; RNA polymerase II cis-regulatory region sequence-specific DNA binding [GO:0000978]	--
A2AN08	Ubr4	UBR4_MOUSE	E3 ubiquitin-protein ligase UBR4 (EC 2.3.2.27) (N-recognin-4) (RING-type E3 ubiquitin transferase UBR4) (Zinc finger UBR1-type protein 1) (p600)	Zinc	--	Zinc	--	Zinc	Y	Y	Y	Y	Y	3	SUBCELLULAR LOCATION: Membrane {ECO:0000305}; Multi-pass membrane protein {ECO:0000305}. Cytoplasm {ECO:0000250}. Cytoplasm, cytoskeleton {ECO:0000250}. Nucleus {ECO:0000250}. Note=Concentrates at the leading edge of membrane structures involved in actin motility. {ECO:0000250}.	centrosome [GO:0005813]; cytosol [GO:0005829]; integral component of membrane [GO:0016021]; nucleoplasm [GO:0005654]	ubiquitin-dependent protein catabolic process [GO:0006511]	calmodulin binding [GO:0005516]; ubiquitin protein ligase activity [GO:0061630]; ubiquitin-protein transferase activity [GO:0004842]; zinc ion binding [GO:0008270]	--
A2ANU7	Zfp937	A2ANU7_MOUSE	Zinc finger protein 937 (Zinc-finger protein in podocyte I)	Zinc	--	Zinc	--	Zinc	N	N	N	N	N	0	--	nucleus [GO:0005634]	regulation of transcription by RNA polymerase II [GO:0006357]	DNA-binding transcription factor activity, RNA polymerase II-specific [GO:0000981]; metal ion binding [GO:0046872]; RNA polymerase II cis-regulatory region sequence-specific DNA binding [GO:0000978]	--
A2ANX3	Atp8b4	A2ANX3_MOUSE	Phospholipid-transporting ATPase (EC 7.6.2.1)	Magnesium	--	Magnesium	--	Magnesium	N	N	N	N	N	0	SUBCELLULAR LOCATION: Membrane {ECO:0000256|ARBA:ARBA00004141, ECO:0000256|RuleBase:RU362033}; Multi-pass membrane protein {ECO:0000256|ARBA:ARBA00004141, ECO:0000256|RuleBase:RU362033}.	Golgi apparatus [GO:0005794]; integral component of membrane [GO:0016021]; plasma membrane [GO:0005886]; trans-Golgi network [GO:0005802]	Golgi organization [GO:0007030]; phospholipid translocation [GO:0045332]	ATPase-coupled intramembrane lipid transporter activity [GO:0140326]; ATP binding [GO:0005524]; magnesium ion binding [GO:0000287]	--
A2ANX9	Znf711	ZN711_MOUSE	Zinc finger protein 711	Zinc	--	Zinc	--	Zinc	N	N	N	N	N	0	SUBCELLULAR LOCATION: Nucleus {ECO:0000250}.	nuclear chromatin [GO:0000790]; nucleus [GO:0005634]	positive regulation of transcription, DNA-templated [GO:0045893]; regulation of transcription by RNA polymerase II [GO:0006357]	DNA-binding transcription factor activity [GO:0003700]; metal ion binding [GO:0046872]; RNA polymerase II cis-regulatory region sequence-specific DNA binding [GO:0000978]; sequence-specific DNA binding [GO:0043565]	--
A2AP18	Plch2	PLCH2_MOUSE	1-phosphatidylinositol 4,5-bisphosphate phosphodiesterase eta-2 (EC 3.1.4.11) (Phosphoinositide phospholipase C-eta-2) (Phosphoinositide phospholipase C-like 4) (PLC-L4) (Phospholipase C-like protein 4) (Phospholipase C-eta-2) (PLC-eta2)	Calcium	Calcium	Calcium	--	Calcium	Y	N	Y	Y	Y	3	SUBCELLULAR LOCATION: Cytoplasm {ECO:0000269|PubMed:15899900}. Cell membrane {ECO:0000269|PubMed:15899900}. Note=Localized predominantly at the plasma membrane. {ECO:0000269|PubMed:15899900}.	cytoplasm [GO:0005737]; plasma membrane [GO:0005886]	lipid catabolic process [GO:0016042]; phosphatidylinositol-mediated signaling [GO:0048015]; phosphatidylinositol metabolic process [GO:0046488]	calcium ion binding [GO:0005509]; phosphatidylinositol phospholipase C activity [GO:0004435]; phospholipase C activity [GO:0004629]	--
A2APF3	Ctcfl	CTCFL_MOUSE	Transcriptional repressor CTCFL (Brother of the regulator of imprinted sites) (CCCTC-binding factor) (CTCF paralog) (CTCF-like protein)	Zinc	--	Zinc	--	Zinc	Y	N	N	N	Y	1	SUBCELLULAR LOCATION: Cytoplasm {ECO:0000250}. Nucleus {ECO:0000269|PubMed:17048991}.	chromosome [GO:0005694]; cytoplasm [GO:0005737]; cytosol [GO:0005829]; nuclear body [GO:0016604]; nucleoplasm [GO:0005654]; nucleus [GO:0005634]	DNA methylation involved in gamete generation [GO:0043046]; histone methylation [GO:0016571]; positive regulation of gene expression [GO:0010628]; positive regulation of transcription, DNA-templated [GO:0045893]; positive regulation of transcription by RNA polymerase II [GO:0045944]; regulation of gene expression by genetic imprinting [GO:0006349]; regulation of histone H3-K4 methylation [GO:0051…	chromatin insulator sequence binding [GO:0043035]; DNA binding [GO:0003677]; DNA-binding transcription activator activity, RNA polymerase II-specific [GO:0001228]; DNA-binding transcription factor activity, RNA polymerase II-specific [GO:0000981]; histone binding [GO:0042393]; metal ion binding [GO:0046872]; RNA polymerase II cis-regulatory region sequence-specific DNA binding [GO:0000978]; seque…	--
A2AQ14	Oip5	MS18B_MOUSE	Protein Mis18-beta (Opa-interacting protein 5 homolog)	Zinc	--	Zinc	--	Zinc	N	N	N	N	N	0	SUBCELLULAR LOCATION: Nucleus {ECO:0000250|UniProtKB:O43482}. Chromosome {ECO:0000250|UniProtKB:O43482}. Chromosome, centromere {ECO:0000250|UniProtKB:O43482}. Note=Associated with centromeres in interphase cells, from late anaphase to the G1 phase. Not detected on centromeres during earlier phases of mitosis. Associated with chromatin. {ECO:0000250|UniProtKB:O43482}.	Cajal body [GO:0015030]; chromatin [GO:0000785]; chromocenter [GO:0010369]; chromosome, centromeric region [GO:0000775]; intracellular membrane-bounded organelle [GO:0043231]; nuclear speck [GO:0016607]; nucleus [GO:0005634]	cell cycle [GO:0007049]; cell division [GO:0051301]; CENP-A containing nucleosome assembly [GO:0034080]; chromosome segregation [GO:0007059]	identical protein binding [GO:0042802]; metal ion binding [GO:0046872]	--
A2AQA0	Zfp442	A2AQA0_MOUSE	Zinc finger protein 442 (Zinc-finger protein in podocyte II)	Zinc	--	Zinc	--	Zinc	N	N	N	N	N	0	--	nucleus [GO:0005634]	regulation of transcription by RNA polymerase II [GO:0006357]	DNA-binding transcription factor activity, RNA polymerase II-specific [GO:0000981]; metal ion binding [GO:0046872]; RNA polymerase II cis-regulatory region sequence-specific DNA binding [GO:0000978]	--
A2AQA1	Zfp345	A2AQA1_MOUSE	Zinc finger protein 345	Zinc	--	Zinc	--	Zinc	N	N	N	N	N	0	--	nucleus [GO:0005634]	regulation of transcription by RNA polymerase II [GO:0006357]	DNA-binding transcription factor activity, RNA polymerase II-specific [GO:0000981]; metal ion binding [GO:0046872]; RNA polymerase II cis-regulatory region sequence-specific DNA binding [GO:0000978]	--
A2AQW0	Map3k15	M3K15_MOUSE	Mitogen-activated protein kinase kinase kinase 15 (EC 2.7.11.25) (MAPK/ERK kinase kinase 15) (MEK kinase 15) (MEKK 15)	Magnesium	Magnesium	Magnesium	--	Magnesium	N	N	N	N	N	0	--	--	activation of MAPKK activity [GO:0000186]	ATP binding [GO:0005524]; MAP kinase kinase kinase activity [GO:0004709]; metal ion binding [GO:0046872]; protein kinase activity [GO:0004672]	--
A2ARA8	Itga8	ITA8_MOUSE	Integrin alpha-8 [Cleaved into: Integrin alpha-8 heavy chain; Integrin alpha-8 light chain]	Calcium	--	Calcium	--	Calcium	N	N	N	N	N	0	SUBCELLULAR LOCATION: Membrane {ECO:0000269|PubMed:10742111}; Single-pass type I membrane protein {ECO:0000269|PubMed:10742111}. Cell membrane {ECO:0000250}.	apical part of cell [GO:0045177]; cell surface [GO:0009986]; dendritic spine membrane [GO:0032591]; endoplasmic reticulum [GO:0005783]; integrin complex [GO:0008305]; perikaryon [GO:0043204]; plasma membrane [GO:0005886]; postsynaptic density [GO:0014069]	brain development [GO:0007420]; cell-matrix adhesion [GO:0007160]; cell projection organization [GO:0030030]; establishment of protein localization [GO:0045184]; extracellular matrix organization [GO:0030198]; inner ear morphogenesis [GO:0042472]; integrin-mediated signaling pathway [GO:0007229]; kidney development [GO:0001822]; memory [GO:0007613]; mesodermal cell differentiation [GO:0048333]; m…	metal ion binding [GO:0046872]	--
A2ARR6	Gm14418	A2ARR6_MOUSE	Predicted gene 14418	Zinc	--	Zinc	--	Zinc	N	N	N	N	N	0	--	nucleus [GO:0005634]	regulation of transcription by RNA polymerase II [GO:0006357]	DNA-binding transcription factor activity, RNA polymerase II-specific [GO:0000981]; metal ion binding [GO:0046872]; RNA polymerase II cis-regulatory region sequence-specific DNA binding [GO:0000978]	--
A2ARR7	Gm14412	A2ARR7_MOUSE	Predicted gene 14412	Zinc	--	Zinc	--	Zinc	N	N	N	N	N	0	--	nucleus [GO:0005634]	regulation of transcription by RNA polymerase II [GO:0006357]	DNA-binding transcription activator activity, RNA polymerase II-specific [GO:0001228]; metal ion binding [GO:0046872]; RNA polymerase II cis-regulatory region sequence-specific DNA binding [GO:0000978]	--
A2ARR8	Gm14409	A2ARR8_MOUSE	Predicted gene 14409	Zinc	--	Zinc	--	Zinc	N	N	N	N	N	0	--	--	regulation of transcription by RNA polymerase II [GO:0006357]	DNA-binding transcription factor activity, RNA polymerase II-specific [GO:0000981]; RNA polymerase II cis-regulatory region sequence-specific DNA binding [GO:0000978]	--
A2ART0	Gm6710	A2ART0_MOUSE	Predicted gene 14391 (Predicted gene 6710)	Zinc	--	Zinc	--	Zinc	N	N	N	N	N	0	--	nuclear chromatin [GO:0000790]	negative regulation of transcription by RNA polymerase II [GO:0000122]; regulation of transcription by RNA polymerase II [GO:0006357]	DNA-binding transcription factor activity, RNA polymerase II-specific [GO:0000981]; DNA-binding transcription repressor activity, RNA polymerase II-specific [GO:0001227]; metal ion binding [GO:0046872]; RNA polymerase II transcription regulatory region sequence-specific DNA binding [GO:0000977]	--
A2ART2	Zfp969	A2ART2_MOUSE	Zinc finger protein 966 (Zinc finger protein 967) (Zinc finger protein 968) (Zinc finger protein 969)	Zinc	--	Zinc	--	Zinc	N	N	N	N	N	0	--	nuclear chromatin [GO:0000790]	regulation of transcription by RNA polymerase II [GO:0006357]	DNA-binding transcription factor activity [GO:0003700]; metal ion binding [GO:0046872]; RNA polymerase II cis-regulatory region sequence-specific DNA binding [GO:0000978]	--
A2ART4	Gm2026	A2ART4_MOUSE	Novel KRAB box and zinc finger, C2H2 type domain containing protein (Predicted gene 11007) (Predicted gene 14308) (Predicted gene 14434) (Predicted gene 2007) (Predicted gene 2026) (Predicted gene 4631) (Predicted gene 4724)	Zinc	--	Zinc	--	Zinc	N	N	N	N	N	0	--	nucleus [GO:0005634]	regulation of transcription by RNA polymerase II [GO:0006357]	DNA-binding transcription activator activity, RNA polymerase II-specific [GO:0001228]; metal ion binding [GO:0046872]; RNA polymerase II cis-regulatory region sequence-specific DNA binding [GO:0000978]	--
A2ART8	Tgm7	A2ART8_MOUSE	Transglutaminase 7	Calcium	Calcium	Calcium	--	Calcium	N	N	N	N	N	0	--	--	peptide cross-linking [GO:0018149]	metal ion binding [GO:0046872]; protein-glutamine gamma-glutamyltransferase activity [GO:0003810]	--
A2ARV4	Lrp2	LRP2_MOUSE	Low-density lipoprotein receptor-related protein 2 (LRP-2) (Glycoprotein 330) (gp330) (Megalin)	Calcium	--	Calcium	--	Calcium	N	N	N	N	N	0	SUBCELLULAR LOCATION: Apical cell membrane {ECO:0000269|PubMed:16143106, ECO:0000269|PubMed:20460439, ECO:0000269|PubMed:22340494, ECO:0000269|PubMed:22354480}; Single-pass type I membrane protein {ECO:0000255}. Endosome lumen {ECO:0000250|UniProtKB:P98158}. Membrane, coated pit {ECO:0000269|PubMed:22340494}. Cell projection, dendrite {ECO:0000269|PubMed:20637285}. Cell projection, axon {ECO:0000…	apical part of cell [GO:0045177]; apical plasma membrane [GO:0016324]; axon [GO:0030424]; axonal growth cone [GO:0044295]; brush border [GO:0005903]; brush border membrane [GO:0031526]; cell surface [GO:0009986]; clathrin-coated pit [GO:0005905]; cytoplasm [GO:0005737]; dendrite [GO:0030425]; endocytic vesicle [GO:0030139]; endoplasmic reticulum [GO:0005783]; endosome [GO:0005768]; endosome lumen…	amyloid-beta clearance [GO:0097242]; aorta development [GO:0035904]; cell population proliferation [GO:0008283]; cellular response to growth factor stimulus [GO:0071363]; chemoattraction of axon [GO:0061642]; coronary artery morphogenesis [GO:0060982]; coronary vasculature development [GO:0060976]; endocytic hemoglobin import into cell [GO:0020028]; endocytosis [GO:0006897]; endosomal transport […	calcium ion binding [GO:0005509]; chaperone binding [GO:0051087]; drug binding [GO:0008144]; hemoglobin binding [GO:0030492]; hormone binding [GO:0042562]; insulin-like growth factor I binding [GO:0031994]; low-density lipoprotein particle receptor binding [GO:0050750]; PDZ domain binding [GO:0030165]; protein-containing complex binding [GO:0044877]; protein transporter activity [GO:0140318]; SH3…	--
A2ARV7	Gm14401	A2ARV7_MOUSE	Predicted gene 14401	Zinc	--	Zinc	--	Zinc	N	N	N	N	N	0	--	nucleus [GO:0005634]	regulation of transcription by RNA polymerase II [GO:0006357]	DNA-binding transcription factor activity, RNA polymerase II-specific [GO:0000981]; metal ion binding [GO:0046872]; RNA polymerase II transcription regulatory region sequence-specific DNA binding [GO:0000977]	--
A2ARW3	Gm14444	A2ARW3_MOUSE	Predicted gene 14444	Zinc	--	Zinc	--	Zinc	N	N	N	N	N	0	--	nucleus [GO:0005634]	regulation of transcription by RNA polymerase II [GO:0006357]	DNA-binding transcription factor activity, RNA polymerase II-specific [GO:0000981]; metal ion binding [GO:0046872]; RNA polymerase II transcription regulatory region sequence-specific DNA binding [GO:0000977]	--
A2ARW8	Gm14399	A2ARW8_MOUSE	Predicted gene 14399	Zinc	--	Zinc	--	Zinc	N	N	N	N	N	0	--	nucleus [GO:0005634]	regulation of transcription by RNA polymerase II [GO:0006357]	DNA-binding transcription factor activity, RNA polymerase II-specific [GO:0000981]; metal ion binding [GO:0046872]; RNA polymerase II cis-regulatory region sequence-specific DNA binding [GO:0000978]	--
A2ARX0	Gm14443	A2ARX0_MOUSE	Predicted gene 14443	Zinc	--	Zinc	--	Zinc	N	N	N	N	N	0	--	--	regulation of transcription by RNA polymerase II [GO:0006357]	DNA-binding transcription factor activity, RNA polymerase II-specific [GO:0000981]; metal ion binding [GO:0046872]; RNA polymerase II cis-regulatory region sequence-specific DNA binding [GO:0000978]	--
A2AS89	Agmat	SPEB_MOUSE	Agmatinase, mitochondrial (EC 3.5.3.11) (Agmatine ureohydrolase) (AUH)	Manganese	Manganese	Manganese	--	Manganese	N	N	N	N	N	0	SUBCELLULAR LOCATION: Mitochondrion {ECO:0000250}.	mitochondrion [GO:0005739]	putrescine biosynthetic process from arginine, using agmatinase [GO:0033389]; spermidine biosynthetic process [GO:0008295]	agmatinase activity [GO:0008783]; metal ion binding [GO:0046872]	--
A2ASS6	Ttn	TITIN_MOUSE	Titin (EC 2.7.11.1) (Connectin)	Calcium;Magnesium	Magnesium	Calcium;Magnesium	--	Calcium;Magnesium	Y	N	Y	Y	Y	3	SUBCELLULAR LOCATION: Cytoplasm {ECO:0000305}. Nucleus {ECO:0000250|UniProtKB:Q8WZ42}.	A band [GO:0031672]; condensed nuclear chromosome [GO:0000794]; I band [GO:0031674]; M band [GO:0031430]; muscle myosin complex [GO:0005859]; myofibril [GO:0030016]; sarcomere [GO:0030017]; striated muscle thin filament [GO:0005865]; Z disc [GO:0030018]	adult heart development [GO:0007512]; cardiac muscle contraction [GO:0060048]; cardiac muscle fiber development [GO:0048739]; cardiac muscle hypertrophy [GO:0003300]; cardiac muscle tissue morphogenesis [GO:0055008]; cardiac myofibril assembly [GO:0055003]; detection of muscle stretch [GO:0035995]; forward locomotion [GO:0043056]; heart development [GO:0007507]; heart growth [GO:0060419]; heart m…	actin filament binding [GO:0051015]; actinin binding [GO:0042805]; ankyrin binding [GO:0030506]; ATP binding [GO:0005524]; calcium ion binding [GO:0005509]; calmodulin binding [GO:0005516]; enzyme binding [GO:0019899]; identical protein binding [GO:0042802]; muscle alpha-actinin binding [GO:0051371]; protease binding [GO:0002020]; protein kinase binding [GO:0019901]; protein self-association [GO:…	--
A2ASZ8	Slc25a25	SCMC2_MOUSE	Calcium-binding mitochondrial carrier protein SCaMC-2 (Small calcium-binding mitochondrial carrier protein 2) (Solute carrier family 25 member 25)	Calcium	--	Calcium	--	Calcium	Y	N	Y	Y	Y	3	SUBCELLULAR LOCATION: Mitochondrion inner membrane {ECO:0000250}; Multi-pass membrane protein {ECO:0000250}.	integral component of membrane [GO:0016021]; mitochondrial inner membrane [GO:0005743]; mitochondrion [GO:0005739]	adipose tissue development [GO:0060612]; ATP metabolic process [GO:0046034]; calcium ion transmembrane transport [GO:0070588]; camera-type eye development [GO:0043010]; cellular respiration [GO:0045333]; multicellular organism growth [GO:0035264]; response to activity [GO:0014823]; response to dietary excess [GO:0002021]; response to food [GO:0032094]	ATP transmembrane transporter activity [GO:0005347]; calcium ion binding [GO:0005509]	--
A2ATY4	Zbtb34	A2ATY4_MOUSE	Zinc finger and BTB domain-containing 34	Zinc	--	Zinc	--	Zinc	N	N	N	N	N	0	--	nucleoplasm [GO:0005654]	regulation of transcription by RNA polymerase II [GO:0006357]	DNA-binding transcription repressor activity, RNA polymerase II-specific [GO:0001227]; RNA polymerase II cis-regulatory region sequence-specific DNA binding [GO:0000978]	--
A2AU83	Gm14124	A2AU83_MOUSE	Predicted gene 14124	Zinc	--	Zinc	--	Zinc	N	N	N	N	N	0	--	nucleus [GO:0005634]	regulation of transcription by RNA polymerase II [GO:0006357]	DNA-binding transcription activator activity, RNA polymerase II-specific [GO:0001228]; metal ion binding [GO:0046872]; RNA polymerase II cis-regulatory region sequence-specific DNA binding [GO:0000978]	--
A2AUQ7	Ggta1l1	GTA1L_MOUSE	N-acetyllactosaminide alpha-1,3-galactosyltransferase-like 1 (EC 2.4.1.87)	Manganese	Manganese	Manganese	--	Manganese	N	N	N	N	N	0	SUBCELLULAR LOCATION: Golgi apparatus, Golgi stack membrane {ECO:0000250}; Single-pass type II membrane protein {ECO:0000250}. Note=Membrane-bound form in trans cisternae of Golgi. {ECO:0000250}.	Golgi apparatus [GO:0005794]; Golgi cisterna membrane [GO:0032580]; integral component of membrane [GO:0016021]; vesicle [GO:0031982]	carbohydrate metabolic process [GO:0005975]; lipid glycosylation [GO:0030259]; protein glycosylation [GO:0006486]	metal ion binding [GO:0046872]; N-acetyllactosaminide 3-alpha-galactosyltransferase activity [GO:0047276]; transferase activity, transferring glycosyl groups [GO:0016757]	--
A2AUQ8	4930402F06Rik	A2AUQ8_MOUSE	RIKEN cDNA 4930402F06 gene	NA	Manganese	Manganese	--	Manganese	N	N	N	N	N	0	SUBCELLULAR LOCATION: Membrane {ECO:0000256|ARBA:ARBA00004606}; Single-pass type II membrane protein {ECO:0000256|ARBA:ARBA00004606}.	Golgi apparatus [GO:0005794]; membrane [GO:0016020]; vesicle [GO:0031982]	carbohydrate metabolic process [GO:0005975]; lipid glycosylation [GO:0030259]	transferase activity, transferring glycosyl groups [GO:0016757]; transferase activity, transferring hexosyl groups [GO:0016758]	--
A2AUY4	Baz2b	A2AUY4_MOUSE	Bromodomain adjacent to zinc finger domain, 2B	Zinc	--	Zinc	--	Zinc	N	Y	N	Y	Y	2	--	nucleus [GO:0005634]	--	DNA binding [GO:0003677]; metal ion binding [GO:0046872]	--
A2AV25	Fibcd1	FBCD1_MOUSE	Fibrinogen C domain-containing protein 1	Calcium	--	Calcium	--	Calcium	N	N	N	N	N	0	SUBCELLULAR LOCATION: Membrane {ECO:0000305}; Single-pass type II membrane protein {ECO:0000305}.	collagen-containing extracellular matrix [GO:0062023]; extracellular space [GO:0005615]; integral component of membrane [GO:0016021]; membrane [GO:0016020]	cell adhesion [GO:0007155]	chitin binding [GO:0008061]; metal ion binding [GO:0046872]; signaling receptor binding [GO:0005102]	--
A2AW65	Zfp972	A2AW65_MOUSE	Zinc finger protein 972	Zinc	--	Zinc	--	Zinc	N	N	N	N	N	0	--	nucleus [GO:0005634]	regulation of transcription by RNA polymerase II [GO:0006357]	DNA-binding transcription factor activity, RNA polymerase II-specific [GO:0000981]; metal ion binding [GO:0046872]; RNA polymerase II transcription regulatory region sequence-specific DNA binding [GO:0000977]	--
A2AW66	Gm14322	A2AW66_MOUSE	Predicted gene 14322	Zinc	--	Zinc	--	Zinc	N	N	N	N	N	0	--	nuclear chromatin [GO:0000790]	negative regulation of transcription by RNA polymerase II [GO:0000122]; regulation of transcription by RNA polymerase II [GO:0006357]	DNA-binding transcription factor activity, RNA polymerase II-specific [GO:0000981]; DNA-binding transcription repressor activity, RNA polymerase II-specific [GO:0001227]; metal ion binding [GO:0046872]; RNA polymerase II transcription regulatory region sequence-specific DNA binding [GO:0000977]	--
A2AW67	Gm14325	A2AW67_MOUSE	Predicted gene 14325	Zinc	--	Zinc	--	Zinc	N	N	N	N	N	0	--	nuclear chromatin [GO:0000790]	negative regulation of transcription by RNA polymerase II [GO:0000122]; regulation of transcription by RNA polymerase II [GO:0006357]	DNA-binding transcription factor activity, RNA polymerase II-specific [GO:0000981]; DNA-binding transcription repressor activity, RNA polymerase II-specific [GO:0001227]; metal ion binding [GO:0046872]; RNA polymerase II transcription regulatory region sequence-specific DNA binding [GO:0000977]	--
A2AWF2	Rex2	A2AWF2_MOUSE	Reduced expression 2	Zinc	--	Zinc	--	Zinc	N	N	N	N	N	0	--	nucleus [GO:0005634]	regulation of transcription by RNA polymerase II [GO:0006357]	DNA-binding transcription factor activity, RNA polymerase II-specific [GO:0000981]; metal ion binding [GO:0046872]; RNA polymerase II cis-regulatory region sequence-specific DNA binding [GO:0000978]	--
A2AWP0	Birc7	BIRC7_MOUSE	Baculoviral IAP repeat-containing protein 7 (EC 2.3.2.27) (Livin) (RING-type E3 ubiquitin transferase BIRC7) [Cleaved into: Baculoviral IAP repeat-containing protein 7 30 kDa subunit (Truncated livin) (p30-Livin) (tLivin)]	Zinc	--	Zinc	--	Zinc	N	N	N	N	N	0	SUBCELLULAR LOCATION: Nucleus {ECO:0000250|UniProtKB:Q96CA5}. Cytoplasm {ECO:0000250|UniProtKB:Q96CA5}. Golgi apparatus {ECO:0000250|UniProtKB:Q96CA5}. Note=Nuclear, and in a filamentous pattern throughout the cytoplasm. Full-length livin is detected exclusively cytoplasm, whereas the truncated form (tLivin) is found in the peri-nuclear region with marked localization to the Golgi apparatus; the …	centrosome [GO:0005813]; cytoplasm [GO:0005737]; cytosol [GO:0005829]; Golgi apparatus [GO:0005794]; nucleoplasm [GO:0005654]; nucleus [GO:0005634]	inhibition of cysteine-type endopeptidase activity involved in apoptotic process [GO:1990001]; lens development in camera-type eye [GO:0002088]; negative regulation of apoptotic process [GO:0043066]; negative regulation of cysteine-type endopeptidase activity involved in apoptotic process [GO:0043154]; positive regulation of protein ubiquitination [GO:0031398]; protein ubiquitination [GO:0016567]…	cysteine-type endopeptidase inhibitor activity involved in apoptotic process [GO:0043027]; metal ion binding [GO:0046872]; ubiquitin protein ligase activity [GO:0061630]; ubiquitin-protein transferase activity [GO:0004842]	--
A2AWT3	Atxn7l3	AT7L3_MOUSE	Ataxin-7-like protein 3 (SAGA-associated factor 11 homolog)	Zinc	--	Zinc	--	Zinc	N	N	N	N	N	0	SUBCELLULAR LOCATION: Nucleus {ECO:0000255|HAMAP-Rule:MF_03047}.	DUBm complex [GO:0071819]; nucleus [GO:0005634]; SAGA complex [GO:0000124]	histone deubiquitination [GO:0016578]; histone monoubiquitination [GO:0010390]; positive regulation of transcription, DNA-templated [GO:0045893]; regulation of transcription by RNA polymerase II [GO:0006357]	nuclear receptor transcription coactivator activity [GO:0030374]; transcription coactivator activity [GO:0003713]; zinc ion binding [GO:0008270]	--
A2BDX3	Mocs3	MOCS3_MOUSE	Adenylyltransferase and sulfurtransferase MOCS3 (Molybdenum cofactor synthesis protein 3) [Includes: Molybdopterin-synthase adenylyltransferase (EC 2.7.7.80) (Adenylyltransferase MOCS3) (Sulfur carrier protein MOCS2A adenylyltransferase); Molybdopterin-synthase sulfurtransferase (EC 2.8.1.11) (Sulfur carrier protein MOCS2A sulfurtransferase) (Sulfurtransferase MOCS3)]	Zinc	Zinc	Zinc	--	Zinc	Y	N	Y	Y	Y	3	SUBCELLULAR LOCATION: Cytoplasm {ECO:0000255|HAMAP-Rule:MF_03049}.	cytoplasm [GO:0005737]; cytosol [GO:0005829]	enzyme active site formation via cysteine modification to L-cysteine persulfide [GO:0018192]; Mo-molybdopterin cofactor biosynthetic process [GO:0006777]; protein urmylation [GO:0032447]; tRNA thio-modification [GO:0034227]; tRNA wobble position uridine thiolation [GO:0002143]; tRNA wobble uridine modification [GO:0002098]	ATP binding [GO:0005524]; metal ion binding [GO:0046872]; molybdopterin-synthase adenylyltransferase activity [GO:0061605]; molybdopterin-synthase sulfurtransferase activity [GO:0061604]; nucleotidyltransferase activity [GO:0016779]; sulfurtransferase activity [GO:0016783]; thiosulfate sulfurtransferase activity [GO:0004792]; URM1 activating enzyme activity [GO:0042292]	--
A2BE20	Zfp973	A2BE20_MOUSE	Novel KRAB box and zinc finger, C2H2 type domain containing protein (Zinc finger protein 965) (Zinc finger protein 973)	Zinc	--	Zinc	--	Zinc	N	N	N	N	N	0	--	nucleoplasm [GO:0005654]	regulation of transcription by RNA polymerase II [GO:0006357]	DNA-binding transcription repressor activity, RNA polymerase II-specific [GO:0001227]; metal ion binding [GO:0046872]; RNA polymerase II cis-regulatory region sequence-specific DNA binding [GO:0000978]; sequence-specific double-stranded DNA binding [GO:1990837]	--
A2BFG8	Zfp971	A2BFG8_MOUSE	Zinc finger protein 971	Zinc	--	Zinc	--	Zinc	N	N	N	N	N	0	--	nuclear chromatin [GO:0000790]	negative regulation of transcription by RNA polymerase II [GO:0000122]; regulation of transcription by RNA polymerase II [GO:0006357]	DNA-binding transcription factor activity, RNA polymerase II-specific [GO:0000981]; DNA-binding transcription repressor activity, RNA polymerase II-specific [GO:0001227]; metal ion binding [GO:0046872]; RNA polymerase II transcription regulatory region sequence-specific DNA binding [GO:0000977]	--
A2BFU4	Gm14403	A2BFU4_MOUSE	Predicted gene 14403	Zinc	--	Zinc	--	Zinc	N	N	N	N	N	0	--	--	regulation of transcription by RNA polymerase II [GO:0006357]	DNA-binding transcription factor activity, RNA polymerase II-specific [GO:0000981]; metal ion binding [GO:0046872]; RNA polymerase II cis-regulatory region sequence-specific DNA binding [GO:0000978]	--
A2BG91	Gm14295	A2BG91_MOUSE	Novel KRAB box and zinc finger, C2H2 type domain containing protein (Predicted gene 14295)	Zinc	--	Zinc	--	Zinc	N	N	N	N	N	0	--	nucleus [GO:0005634]	regulation of transcription by RNA polymerase II [GO:0006357]	DNA-binding transcription activator activity, RNA polymerase II-specific [GO:0001228]; metal ion binding [GO:0046872]; RNA polymerase II cis-regulatory region sequence-specific DNA binding [GO:0000978]	--
A2BGJ5	Zmynd12	A2BGJ5_MOUSE	Zinc finger, MYND domain-containing 12	Zinc	--	Zinc	--	Zinc	N	N	N	N	N	0	--	--	methylation [GO:0032259]	methyltransferase activity [GO:0008168]	--
A2CE44	Zxdb	ZXDB_MOUSE	Zinc finger X-linked protein ZXDB	Zinc	--	Zinc	--	Zinc	N	N	N	N	N	0	SUBCELLULAR LOCATION: Nucleus {ECO:0000305}.	nucleus [GO:0005634]	positive regulation of transcription, DNA-templated [GO:0045893]; regulation of transcription by RNA polymerase II [GO:0006357]	C2H2 zinc finger domain binding [GO:0070742]; metal ion binding [GO:0046872]; transcription coactivator activity [GO:0003713]; transcription coregulator activity [GO:0003712]	--
A2CG49	Kalrn	KALRN_MOUSE	Kalirin (EC 2.7.11.1) (Protein Duo) (Serine/threonine-protein kinase with Dbl- and pleckstrin homology domain)	Magnesium	Magnesium	Magnesium	--	Magnesium	N	N	N	N	N	0	SUBCELLULAR LOCATION: Cytoplasm {ECO:0000250|UniProtKB:O60229, ECO:0000250|UniProtKB:P97924}. Cytoplasm, cytoskeleton {ECO:0000250|UniProtKB:O60229, ECO:0000250|UniProtKB:P97924}.	cytoskeleton [GO:0005856]; cytosol [GO:0005829]; glutamatergic synapse [GO:0098978]; neuronal cell body [GO:0043025]; neuron projection [GO:0043005]; nucleoplasm [GO:0005654]; perinuclear region of cytoplasm [GO:0048471]; postsynaptic density [GO:0014069]; presynapse [GO:0098793]	adult locomotory behavior [GO:0008344]; axonogenesis [GO:0007409]; habituation [GO:0046959]; intracellular signal transduction [GO:0035556]; lactation [GO:0007595]; maternal behavior [GO:0042711]; maternal process involved in parturition [GO:0060137]; memory [GO:0007613]; modification of postsynaptic actin cytoskeleton [GO:0098885]; negative regulation of growth hormone secretion [GO:0060125]; ne…	ATP binding [GO:0005524]; enzyme binding [GO:0019899]; guanyl-nucleotide exchange factor activity [GO:0005085]; metal ion binding [GO:0046872]; protein serine/threonine kinase activity [GO:0004674]; Rho guanyl-nucleotide exchange factor activity [GO:0005089]	--
A2CI98	Dytn	DYTN_MOUSE	Dystrotelin	Zinc	--	Zinc	--	Zinc	N	N	N	N	N	0	SUBCELLULAR LOCATION: Cell membrane {ECO:0000269|PubMed:17233888}.	plasma membrane [GO:0005886]; synapse [GO:0045202]	synaptic signaling [GO:0099536]	zinc ion binding [GO:0008270]	--
A2RRY9	4930595M18Rik	A2RRY9_MOUSE	RIKEN cDNA 4930595M18 gene	Zinc	--	Zinc	--	Zinc	N	N	N	N	N	0	--	cytoplasm [GO:0005737]; nuclear speck [GO:0016607]; nucleus [GO:0005634]	mRNA cis splicing, via spliceosome [GO:0045292]; regulation of alternative mRNA splicing, via spliceosome [GO:0000381]	metal ion binding [GO:0046872]; RNA binding [GO:0003723]	--
A2RSX7	Tyw5	TYW5_MOUSE	tRNA wybutosine-synthesizing protein 5 (EC 1.14.11.42) (tRNA(Phe) (7-(3-amino-3-carboxypropyl)wyosine(37)-C(2))-hydroxylase)	Iron	Iron	Iron	--	Iron	N	N	N	N	N	0	--	--	wybutosine biosynthetic process [GO:0031591]	2-oxoglutarate-dependent dioxygenase activity [GO:0016706]; iron ion binding [GO:0005506]; protein homodimerization activity [GO:0042803]; tRNA binding [GO:0000049]; tRNAPhe (7-(3-amino-3-carboxypropyl)wyosine37-C2)-hydroxylase activity [GO:0102524]	--
A2RSY6	Trmt1l	TRM1L_MOUSE	TRMT1-like protein (EC 2.1.1.-)	Zinc	--	Zinc	--	Zinc	N	N	Y	N	N	1	--	nucleus [GO:0005634]	adult behavior [GO:0030534]; adult locomotory behavior [GO:0008344]; tRNA N2-guanine methylation [GO:0002940]	metal ion binding [GO:0046872]; tRNA (guanine-N2-)-methyltransferase activity [GO:0004809]; tRNA binding [GO:0000049]	--
A2RT81	Rnf39	A2RT81_MOUSE	Ring finger protein 39	Zinc	--	Zinc	--	Zinc	N	N	N	N	N	0	--	cytoplasm [GO:0005737]	innate immune response [GO:0045087]; protein ubiquitination [GO:0016567]; regulation of gene expression [GO:0010468]	metal ion binding [GO:0046872]; ubiquitin protein ligase activity [GO:0061630]	--
A3FIN4	Atp8b5	AT8B5_MOUSE	Phospholipid-transporting ATPase FetA (EC 7.6.2.1) (ATPase class I type 8B member 2-like protein) (ATPase class I type 8B member 5) (Flippase expressed in testis A)	Magnesium	--	Magnesium	--	Magnesium	N	N	N	N	N	0	SUBCELLULAR LOCATION: Cytoplasmic vesicle, secretory vesicle, acrosome membrane {ECO:0000269|PubMed:19657017}; Multi-pass membrane protein {ECO:0000269|PubMed:19657017}.	acrosomal membrane [GO:0002080]; acrosomal vesicle [GO:0001669]; Golgi apparatus [GO:0005794]; integral component of membrane [GO:0016021]; membrane [GO:0016020]; plasma membrane [GO:0005886]; trans-Golgi network [GO:0005802]	Golgi organization [GO:0007030]; phospholipid translocation [GO:0045332]; phospholipid transport [GO:0015914]	ATPase-coupled intramembrane lipid transporter activity [GO:0140326]; ATP binding [GO:0005524]; magnesium ion binding [GO:0000287]; phosphatidylcholine flippase activity [GO:0140345]; phosphatidylethanolamine flippase activity [GO:0090555]	--
A3KFX0	Nt5c1a	5NT1A_MOUSE	Cytosolic 5'-nucleotidase 1A (cN1A) (EC 3.1.3.5) (Cytosolic 5'-nucleotidase IA) (cN-IA)	NA	Magnesium	Magnesium	--	Magnesium	N	N	N	N	N	0	SUBCELLULAR LOCATION: Cytoplasm {ECO:0000250}.	cytosol [GO:0005829]	adenosine metabolic process [GO:0046085]; nucleotide metabolic process [GO:0009117]; purine nucleoside monophosphate catabolic process [GO:0009128]	5'-nucleotidase activity [GO:0008253]; magnesium ion binding [GO:0000287]; nucleotide binding [GO:0000166]	--
A3KGF7	Plcb2	PLCB2_MOUSE	1-phosphatidylinositol 4,5-bisphosphate phosphodiesterase beta-2 (EC 3.1.4.11) (Phosphoinositide phospholipase C-beta-2) (Phospholipase C-beta-2) (PLC-beta-2)	Calcium	Calcium	Calcium	--	Calcium	N	N	N	N	N	0	--	cytoplasm [GO:0005737]; cytosol [GO:0005829]; Golgi apparatus [GO:0005794]; G-protein beta/gamma-subunit complex [GO:0031680]; plasma membrane [GO:0005886]	detection of chemical stimulus involved in sensory perception of bitter taste [GO:0001580]; lipid catabolic process [GO:0016042]; phosphatidylinositol-mediated signaling [GO:0048015]; phosphatidylinositol metabolic process [GO:0046488]; phospholipase C-activating G protein-coupled receptor signaling pathway [GO:0007200]; sensory perception of bitter taste [GO:0050913]	calcium ion binding [GO:0005509]; G-protein beta/gamma-subunit complex binding [GO:0031683]; phosphatidylinositol phospholipase C activity [GO:0004435]; phospholipase C activity [GO:0004629]; phospholipid binding [GO:0005543]	--
A3KGK3	Fer1l4	FR1L4_MOUSE	Fer-1-like protein 4	Calcium	Calcium	Calcium	--	Calcium	N	N	N	N	N	0	SUBCELLULAR LOCATION: Membrane {ECO:0000305}; Single-pass membrane protein {ECO:0000305}.	integral component of membrane [GO:0016021]	plasma membrane organization [GO:0007009]	metal ion binding [GO:0046872]	--
A6H5X4	Phf11	PHF11_MOUSE	PHD finger protein 11 (PHD finger protein 11-like) (PHD finger protein 11D)	Zinc	--	Zinc	--	Zinc	N	N	N	N	N	0	SUBCELLULAR LOCATION: Nucleus {ECO:0000250}.	nuclear membrane [GO:0031965]; nucleoplasm [GO:0005654]; nucleus [GO:0005634]	--	metal ion binding [GO:0046872]	--
A6H5Y3	Mtr	METH_MOUSE	Methionine synthase (MS) (EC 2.1.1.13) (5-methyltetrahydrofolate--homocysteine methyltransferase) (Cobalamin-dependent methionine synthase) (Vitamin-B12 dependent methionine synthase)	Cobalt;Zinc	Zinc	Cobalt;Zinc	--	Cobalt;Zinc	Y	N	N	N	Y	1	SUBCELLULAR LOCATION: Cytoplasm {ECO:0000250}.	cytosol [GO:0005829]	axon regeneration [GO:0031103]; cellular response to nitric oxide [GO:0071732]; cobalamin metabolic process [GO:0009235]; homocysteine metabolic process [GO:0050667]; methionine biosynthetic process [GO:0009086]; methionine metabolic process [GO:0006555]; protein methylation [GO:0006479]; response to axon injury [GO:0048678]; tetrahydrofolate metabolic process [GO:0046653]	amino acid binding [GO:0016597]; cobalamin binding [GO:0031419]; folic acid binding [GO:0005542]; methionine synthase activity [GO:0008705]; methyltransferase activity [GO:0008168]; zinc ion binding [GO:0008270]	--
A6H611	Mipep	MIPEP_MOUSE	Mitochondrial intermediate peptidase (MIP) (EC 3.4.24.59)	Calcium;Cobalt;Iron;Magnesium;Manganese;Zinc	Zinc	Calcium;Cobalt;Iron;Magnesium;Manganese;Zinc	--	Calcium;Cobalt;Iron;Magnesium;Manganese;Zinc	Y	N	Y	Y	Y	3	SUBCELLULAR LOCATION: Mitochondrion matrix {ECO:0000250}.	mitochondrial matrix [GO:0005759]; mitochondrion [GO:0005739]	peptide metabolic process [GO:0006518]; protein processing involved in protein targeting to mitochondrion [GO:0006627]; proteolysis [GO:0006508]	endopeptidase activity [GO:0004175]; metal ion binding [GO:0046872]; metalloendopeptidase activity [GO:0004222]	--
A6H619	Phrf1	PHRF1_MOUSE	PHD and RING finger domain-containing protein 1	Zinc	--	Zinc	--	Zinc	Y	N	N	N	Y	1	--	--	mRNA processing [GO:0006397]; transcription by RNA polymerase II [GO:0006366]	metal ion binding [GO:0046872]; protein domain specific binding [GO:0019904]; RNA polymerase binding [GO:0070063]	--
A6H630	Armt1	ARMT1_MOUSE	Damage-control phosphatase ARMT1 (EC 3.1.3.-) (Acidic residue methyltransferase 1) (Protein-glutamate O-methyltransferase) (EC 2.1.1.-) (Sugar phosphate phosphatase ARMT1)	Manganese;Nickel	Nickel;Manganese	Manganese;Nickel	--	Manganese;Nickel	N	N	N	Y	N	1	--	--	cellular response to DNA damage stimulus [GO:0006974]; methylation [GO:0032259]; regulation of response to DNA damage stimulus [GO:2001020]	enzyme binding [GO:0019899]; metal ion binding [GO:0046872]; phosphatase activity [GO:0016791]; protein carboxyl O-methyltransferase activity [GO:0051998]; S-adenosylmethionine-dependent methyltransferase activity [GO:0008757]	--
A6H6J2	Cyp2b13	A6H6J2_MOUSE	Unspecific monooxygenase (EC 1.14.14.1)	Iron	Iron	Iron	--	Iron	N	N	N	N	N	0	--	cytoplasm [GO:0005737]; intracellular membrane-bounded organelle [GO:0043231]	epoxygenase P450 pathway [GO:0019373]; exogenous drug catabolic process [GO:0042738]; organic acid metabolic process [GO:0006082]; oxidation-reduction process [GO:0055114]; xenobiotic metabolic process [GO:0006805]	arachidonic acid epoxygenase activity [GO:0008392]; aromatase activity [GO:0070330]; heme binding [GO:0020037]; iron ion binding [GO:0005506]; oxidoreductase activity, acting on paired donors, with incorporation or reduction of molecular oxygen, reduced flavin or flavoprotein as one donor, and incorporation of one atom of oxygen [GO:0016712]; steroid hydroxylase activity [GO:0008395]	--
A7KBS4	Zscan4d	ZSC4D_MOUSE	Zinc finger and SCAN domain containing protein 4D	Zinc	--	Zinc	--	Zinc	N	N	N	N	N	0	SUBCELLULAR LOCATION: Nucleus {ECO:0000255|PROSITE-ProRule:PRU00187}. Chromosome, telomere {ECO:0000250}.	nuclear chromosome, telomeric region [GO:0000784]	regulation of transcription by RNA polymerase II [GO:0006357]; telomere maintenance via telomere lengthening [GO:0010833]	DNA-binding transcription factor activity, RNA polymerase II-specific [GO:0000981]; metal ion binding [GO:0046872]; RNA polymerase II cis-regulatory region sequence-specific DNA binding [GO:0000978]	--
A7L9Z8	Atp2c2	AT2C2_MOUSE	Calcium-transporting ATPase type 2C member 2 (ATPase 2C2) (EC 7.2.2.10) (Secretory pathway Ca(2+)-ATPase 2)	Calcium;Magnesium	--	Calcium;Magnesium	--	Calcium;Magnesium	N	N	N	N	N	0	SUBCELLULAR LOCATION: Membrane {ECO:0000305}; Multi-pass membrane protein {ECO:0000305}.	cytoplasmic side of plasma membrane [GO:0009898]; cytoplasmic vesicle [GO:0031410]; endoplasmic reticulum [GO:0005783]; Golgi membrane [GO:0000139]; integral component of membrane [GO:0016021]; perinuclear region of cytoplasm [GO:0048471]; plasma membrane [GO:0005886]	calcium ion transmembrane transport [GO:0070588]; cellular calcium ion homeostasis [GO:0006874]; mammary gland epithelium development [GO:0061180]; manganese ion transport [GO:0006828]; positive regulation of calcium ion import [GO:0090280]; protein localization to plasma membrane [GO:0072659]	ATPase activity [GO:0016887]; ATP binding [GO:0005524]; calcium transmembrane transporter activity, phosphorylative mechanism [GO:0005388]; manganese transmembrane transporter activity, phosphorylative mechanism [GO:0015410]; metal ion binding [GO:0046872]; proton-exporting ATPase activity, phosphorylative mechanism [GO:0008553]	--
A8DUK4	Hbb-bs	A8DUK4_MOUSE	Beta-globin (Globin a1) (Hemoglobin, beta adult s chain) (Hemoglobin, beta adult t chain)	Iron	--	Iron	--	Iron	N	N	Y	N	N	1	--	extracellular space [GO:0005615]; haptoglobin-hemoglobin complex [GO:0031838]; hemoglobin complex [GO:0005833]	cellular oxidant detoxification [GO:0098869]; hydrogen peroxide catabolic process [GO:0042744]	heme binding [GO:0020037]; hemoglobin alpha binding [GO:0031721]; hemoglobin beta binding [GO:0031722]; hemoglobin binding [GO:0030492]; metal ion binding [GO:0046872]; organic acid binding [GO:0043177]; oxygen binding [GO:0019825]; oxygen carrier activity [GO:0005344]; protein-containing complex binding [GO:0044877]	--
B0V2W4	Zfp952	B0V2W4_MOUSE	Zinc finger protein 952	Zinc	--	Zinc	--	Zinc	N	N	N	N	N	0	--	nuclear chromatin [GO:0000790]	negative regulation of transcription by RNA polymerase II [GO:0000122]; regulation of transcription by RNA polymerase II [GO:0006357]	DNA-binding transcription factor activity, RNA polymerase II-specific [GO:0000981]; DNA-binding transcription repressor activity, RNA polymerase II-specific [GO:0001227]; metal ion binding [GO:0046872]; RNA polymerase II transcription regulatory region sequence-specific DNA binding [GO:0000977]	--
B0V2W5	Zfp472	B0V2W5_MOUSE	Zinc finger protein 472	Zinc	--	Zinc	--	Zinc	N	N	N	N	N	0	--	nucleus [GO:0005634]	regulation of transcription by RNA polymerase II [GO:0006357]	DNA-binding transcription factor activity, RNA polymerase II-specific [GO:0000981]; metal ion binding [GO:0046872]; RNA polymerase II cis-regulatory region sequence-specific DNA binding [GO:0000978]	--
B1AR10	Mllt6	B1AR10_MOUSE	Myeloid/lymphoid or mixed-lineage leukemia; translocated to, 6	Zinc	--	Zinc	--	Zinc	N	N	N	Y	N	1	--	nucleus [GO:0005634]	excretion [GO:0007588]; negative regulation of histone H3-K79 methylation [GO:2001161]; negative regulation of urine volume [GO:0035811]; positive regulation of sodium ion transport [GO:0010765]; positive regulation of transcription by RNA polymerase II [GO:0045944]; renal potassium excretion [GO:0036359]; renal sodium excretion [GO:0035812]; renal system process [GO:0003014]	histone binding [GO:0042393]; metal ion binding [GO:0046872]; nucleosome binding [GO:0031491]	--
B1AR13	Cisd3	CISD3_MOUSE	CDGSH iron-sulfur domain-containing protein 3, mitochondrial (Melanoma nuclear protein 13)	Iron	Iron	Iron	--	Iron	N	N	Y	N	N	1	SUBCELLULAR LOCATION: Mitochondrion {ECO:0000250|UniProtKB:P0C7P0}.	mitochondrion [GO:0005739]	protein maturation by [2Fe-2S] cluster transfer [GO:0106034]	2 iron, 2 sulfur cluster binding [GO:0051537]; metal ion binding [GO:0046872]	--
B1AR17	Chd3	B1AR17_MOUSE	DNA helicase (EC 3.6.4.12)	Zinc	--	Zinc	--	Zinc	Y	N	N	N	Y	1	--	centriolar satellite [GO:0034451]; centrosome [GO:0005813]; cytoplasm [GO:0005737]; nucleolus [GO:0005730]; nucleoplasm [GO:0005654]; nucleus [GO:0005634]; NuRD complex [GO:0016581]; PML body [GO:0016605]	ATP-dependent chromatin remodeling [GO:0043044]; centrosome cycle [GO:0007098]; chromatin assembly or disassembly [GO:0006333]; negative regulation of transcription by RNA polymerase II [GO:0000122]; spindle organization [GO:0007051]	ATPase activity [GO:0016887]; ATP binding [GO:0005524]; double-stranded DNA helicase activity [GO:0036121]; metal ion binding [GO:0046872]; nucleosome-dependent ATPase activity [GO:0070615]; transcription regulatory region sequence-specific DNA binding [GO:0000976]	--
B1ARD6	Slfn9	SLFN9_MOUSE	Schlafen family member 9 (EC 3.1.-.-) (Schlafen-9)	Magnesium;Zinc	Magnesium	Magnesium;Zinc	--	Magnesium;Zinc	N	N	N	N	N	0	SUBCELLULAR LOCATION: Cytoplasm {ECO:0000250|UniProtKB:Q68D06}.	cytoplasm [GO:0005737]; nucleus [GO:0005634]	defense response to virus [GO:0051607]	ATP binding [GO:0005524]; endoribonuclease activity [GO:0004521]; tRNA binding [GO:0000049]; zinc ion binding [GO:0008270]	--
B1ARD8	Slfn8	SLFN8_MOUSE	Schlafen family member 8 (EC 3.1.-.-) (Schlafen-8) (mSLFN8)	Magnesium;Zinc	Magnesium	Magnesium;Zinc	--	Magnesium;Zinc	N	N	N	N	N	0	SUBCELLULAR LOCATION: Cytoplasm {ECO:0000250|UniProtKB:Q68D06}.	cytoplasm [GO:0005737]	defense response to virus [GO:0051607]; rRNA catabolic process [GO:0016075]; tRNA catabolic process [GO:0016078]	ATP binding [GO:0005524]; endoribonuclease activity [GO:0004521]; tRNA binding [GO:0000049]; zinc ion binding [GO:0008270]	--
B1ARH2	Zfp735	B1ARH2_MOUSE	Zinc finger protein 735	Zinc	--	Zinc	--	Zinc	N	N	N	N	N	0	--	nucleus [GO:0005634]	regulation of transcription by RNA polymerase II [GO:0006357]	DNA-binding transcription activator activity, RNA polymerase II-specific [GO:0001228]; metal ion binding [GO:0046872]; RNA polymerase II cis-regulatory region sequence-specific DNA binding [GO:0000978]; transcription regulatory region sequence-specific DNA binding [GO:0000976]	--
B1ASA5	Zfp362	B1ASA5_MOUSE	Zinc finger protein 362	Zinc	--	Zinc	--	Zinc	N	N	N	N	N	0	--	nuclear chromatin [GO:0000790]	regulation of transcription by RNA polymerase II [GO:0006357]	DNA-binding transcription factor activity [GO:0003700]; RNA polymerase II cis-regulatory region sequence-specific DNA binding [GO:0000978]	--
B1ASD8	Zfp992	B1ASD8_MOUSE	Zinc finger protein 992	Zinc	--	Zinc	--	Zinc	N	N	N	N	N	0	--	nucleus [GO:0005634]	regulation of transcription by RNA polymerase II [GO:0006357]	DNA-binding transcription factor activity, RNA polymerase II-specific [GO:0000981]; metal ion binding [GO:0046872]; RNA polymerase II cis-regulatory region sequence-specific DNA binding [GO:0000978]	--
B1ASQ7	Gm13212	B1ASQ7_MOUSE	Predicted gene 13212	Zinc	--	Zinc	--	Zinc	N	N	N	N	N	0	--	nucleus [GO:0005634]	regulation of transcription by RNA polymerase II [GO:0006357]	DNA-binding transcription activator activity, RNA polymerase II-specific [GO:0001228]; metal ion binding [GO:0046872]; RNA polymerase II cis-regulatory region sequence-specific DNA binding [GO:0000978]	--
B1ATG9	Trabd2b	TIKI2_MOUSE	Metalloprotease TIKI2 (EC 3.4.-.-) (Heart, kidney and adipose-enriched transmembrane protein) (TRAB domain-containing protein 2B)	Unknown	Manganese;Cobalt	Manganese;Cobalt	--	Manganese;Cobalt	N	N	N	N	N	0	SUBCELLULAR LOCATION: Cell membrane {ECO:0000269|PubMed:23152936}; Single-pass type I membrane protein {ECO:0000269|PubMed:23152936}.	integral component of organelle membrane [GO:0031301]; integral component of plasma membrane [GO:0005887]; membrane [GO:0016020]	negative regulation of Wnt signaling pathway [GO:0030178]; positive regulation of protein-containing complex assembly [GO:0031334]; positive regulation of protein oxidation [GO:1904808]; proteolysis [GO:0006508]; Wnt signaling pathway [GO:0016055]	metal ion binding [GO:0046872]; metalloendopeptidase activity [GO:0004222]; Wnt-protein binding [GO:0017147]	--
B1AUE5	Pex10	PEX10_MOUSE	Peroxisome biogenesis factor 10 (Peroxin-10) (Peroxisomal biogenesis factor 10) (Peroxisome assembly protein 10)	Zinc	--	Zinc	--	Zinc	N	N	N	N	N	0	SUBCELLULAR LOCATION: Peroxisome membrane {ECO:0000305}; Peripheral membrane protein {ECO:0000305}.	integral component of peroxisomal membrane [GO:0005779]; peroxisomal membrane [GO:0005778]; peroxisome [GO:0005777]	peroxisome organization [GO:0007031]; protein import into peroxisome matrix [GO:0016558]	metal ion binding [GO:0046872]; protein C-terminus binding [GO:0008022]	--
B1AVD1	Xpnpep2	XPP2_MOUSE	Xaa-Pro aminopeptidase 2 (EC 3.4.11.9) (Membrane-bound aminopeptidase P) (Membrane-bound APP) (mAPP) (X-prolyl aminopeptidase 2)	Zinc	Zinc	Zinc	--	Zinc	N	N	N	N	N	0	SUBCELLULAR LOCATION: Cell membrane {ECO:0000250|UniProtKB:Q95333}; Lipid-anchor, GPI-anchor {ECO:0000250|UniProtKB:Q95333}.	anchored component of membrane [GO:0031225]; extracellular exosome [GO:0070062]; plasma membrane [GO:0005886]	--	metal ion binding [GO:0046872]; metalloaminopeptidase activity [GO:0070006]	--
B1AVN5	Zfp990	B1AVN5_MOUSE	Zinc finger protein 990	Zinc	--	Zinc	--	Zinc	N	N	N	N	N	0	--	nucleus [GO:0005634]	regulation of transcription by RNA polymerase II [GO:0006357]	DNA-binding transcription factor activity, RNA polymerase II-specific [GO:0000981]; metal ion binding [GO:0046872]; RNA polymerase II cis-regulatory region sequence-specific DNA binding [GO:0000978]	--
B1AWC9	Pde4b	B1AWC9_MOUSE	Phosphodiesterase (EC 3.1.4.-)	Unknown	Unknown	Unknown	--	Unknown	N	N	N	Y	N	1	--	cell periphery [GO:0071944]; centrosome [GO:0005813]; cytoplasm [GO:0005737]; cytosol [GO:0005829]; dendritic spine [GO:0043197]; excitatory synapse [GO:0060076]; gamma-tubulin complex [GO:0000930]; membrane [GO:0016020]; nucleus [GO:0005634]; perinuclear region of cytoplasm [GO:0048471]; postsynaptic density [GO:0014069]; synaptic vesicle [GO:0008021]; voltage-gated calcium channel complex [GO:0…	cAMP catabolic process [GO:0006198]; cellular response to drug [GO:0035690]; cellular response to epinephrine stimulus [GO:0071872]; cellular response to lipopolysaccharide [GO:0071222]; leukocyte migration [GO:0050900]; negative regulation of adenylate cyclase-activating adrenergic receptor signaling pathway involved in heart process [GO:0140199]; negative regulation of relaxation of cardiac mus…	3',5'-cyclic-AMP phosphodiesterase activity [GO:0004115]; 3',5'-cyclic-nucleotide phosphodiesterase activity [GO:0004114]; cAMP binding [GO:0030552]; gamma-tubulin binding [GO:0043015]; ion channel binding [GO:0044325]; metal ion binding [GO:0046872]	--
B1AWL2	Znf462	ZN462_MOUSE	Zinc finger protein 462 (Zinc finger PBX1-interacting protein) (ZFPIP)	Zinc	--	Zinc	--	Zinc	N	N	N	N	N	0	SUBCELLULAR LOCATION: Nucleus {ECO:0000269|PubMed:17353115, ECO:0000269|PubMed:20219459, ECO:0000269|PubMed:21570965}.	nucleus [GO:0005634]	chromatin organization [GO:0006325]; negative regulation of DNA binding [GO:0043392]; positive regulation of transcription by RNA polymerase II [GO:0045944]; regulation of gene expression [GO:0010468]	DNA binding [GO:0003677]; metal ion binding [GO:0046872]	--
B1AWN4	Atp10b	B1AWN4_MOUSE	Phospholipid-transporting ATPase (EC 7.6.2.1)	Magnesium	--	Magnesium	--	Magnesium	N	N	N	N	N	0	SUBCELLULAR LOCATION: Membrane {ECO:0000256|ARBA:ARBA00004141, ECO:0000256|RuleBase:RU362033}; Multi-pass membrane protein {ECO:0000256|ARBA:ARBA00004141, ECO:0000256|RuleBase:RU362033}.	endoplasmic reticulum [GO:0005783]; integral component of membrane [GO:0016021]; plasma membrane [GO:0005886]	phospholipid translocation [GO:0045332]	ATPase-coupled intramembrane lipid transporter activity [GO:0140326]; ATP binding [GO:0005524]; magnesium ion binding [GO:0000287]	--
B1AX39	Zcchc7	ZCHC7_MOUSE	Zinc finger CCHC domain-containing protein 7 (TRAMP-like complex RNA-binding factor ZCCHC7)	Zinc	--	Zinc	--	Zinc	N	N	N	N	N	0	SUBCELLULAR LOCATION: Nucleus, nucleolus {ECO:0000250}.	cytosol [GO:0005829]; nucleolus [GO:0005730]	--	nucleic acid binding [GO:0003676]; zinc ion binding [GO:0008270]	--
B1AXB9	Gm4907	B1AXB9_MOUSE	Testin	Zinc	--	Zinc	--	Zinc	N	N	N	N	N	0	SUBCELLULAR LOCATION: Cell junction, focal adhesion {ECO:0000256|ARBA:ARBA00004246}.	cytoplasm [GO:0005737]; focal adhesion [GO:0005925]	regulation of cell population proliferation [GO:0042127]	zinc ion binding [GO:0008270]	--
B1AY10	Nfx1	NFX1_MOUSE	Transcriptional repressor NF-X1 (m-Nfx.1) (EC 2.3.2.-) (Nuclear transcription factor, X box-binding protein 1)	Zinc	--	Zinc	--	Zinc	N	N	N	N	N	0	SUBCELLULAR LOCATION: Nucleus {ECO:0000250}.	cytosol [GO:0005829]; nucleolus [GO:0005730]; nucleoplasm [GO:0005654]; nucleus [GO:0005634]; plasma membrane [GO:0005886]	negative regulation of MHC class II biosynthetic process [GO:0045347]; negative regulation of transcription by RNA polymerase II [GO:0000122]; protein autoubiquitination [GO:0051865]; regulation of transcription, DNA-templated [GO:0006355]	DNA-binding transcription factor activity, RNA polymerase II-specific [GO:0000981]; DNA-binding transcription repressor activity, RNA polymerase II-specific [GO:0001227]; RNA polymerase II transcription regulatory region sequence-specific DNA binding [GO:0000977]; ubiquitin protein ligase activity [GO:0061630]; zinc ion binding [GO:0008270]	--
B1AY15	Usp51	UBP51_MOUSE	Ubiquitin carboxyl-terminal hydrolase 51 (EC 3.4.19.12) (Deubiquitinating enzyme 51)	Zinc	--	Zinc	--	Zinc	N	N	N	N	N	0	SUBCELLULAR LOCATION: Chromosome {ECO:0000250|UniProtKB:Q70EK9}. Note=Dissociates from chromatin immediately after DNA damage and reassociates with chromatin following DNA repair. {ECO:0000250|UniProtKB:Q70EK9}.	chromosome [GO:0005694]	DNA repair [GO:0006281]; histone deubiquitination [GO:0016578]; protein deubiquitination [GO:0016579]; regulation of cell cycle process [GO:0010564]; regulation of double-strand break repair via homologous recombination [GO:0010569]; regulation of double-strand break repair via nonhomologous end joining [GO:2001032]; regulation of response to DNA damage stimulus [GO:2001020]; ubiquitin-dependent …	chromatin binding [GO:0003682]; cysteine-type peptidase activity [GO:0008234]; histone binding [GO:0042393]; thiol-dependent ubiquitin-specific protease activity [GO:0004843]; zinc ion binding [GO:0008270]	--
B1B1A0	L3mbtl4	LMBL4_MOUSE	Lethal(3)malignant brain tumor-like protein 4 (L(3)mbt-like protein 4)	Zinc	--	Zinc	--	Zinc	N	N	N	N	N	0	SUBCELLULAR LOCATION: Nucleus {ECO:0000305}.	nucleus [GO:0005634]	chromatin organization [GO:0006325]; negative regulation of transcription, DNA-templated [GO:0045892]	chromatin binding [GO:0003682]; histone binding [GO:0042393]; zinc ion binding [GO:0008270]	--
B1B1D3	Zfp40	B1B1D3_MOUSE	Zinc finger protein 40	Zinc	--	Zinc	--	Zinc	N	N	N	N	N	0	--	nucleus [GO:0005634]	regulation of transcription by RNA polymerase II [GO:0006357]	DNA-binding transcription activator activity, RNA polymerase II-specific [GO:0001228]; metal ion binding [GO:0046872]; RNA polymerase II cis-regulatory region sequence-specific DNA binding [GO:0000978]	--
B2KF05	Brpf3	BRPF3_MOUSE	Bromodomain and PHD finger-containing protein 3	Zinc	--	Zinc	--	Zinc	N	N	N	N	N	0	SUBCELLULAR LOCATION: Nucleus {ECO:0000250|UniProtKB:Q9ULD4}.	histone acetyltransferase complex [GO:0000123]; MOZ/MORF histone acetyltransferase complex [GO:0070776]	histone H3 acetylation [GO:0043966]; histone H3-K14 acetylation [GO:0044154]; histone H3-K23 acetylation [GO:0043972]; positive regulation of DNA replication [GO:0045740]	histone binding [GO:0042393]; metal ion binding [GO:0046872]	--
B2KFW1	Zscan20	ZSC20_MOUSE	Zinc finger and SCAN domain-containing protein 20 (Zinc finger protein 31)	Zinc	--	Zinc	--	Zinc	N	N	N	N	N	0	SUBCELLULAR LOCATION: Nucleus {ECO:0000255|PROSITE-ProRule:PRU00187}.	nucleus [GO:0005634]	regulation of transcription by RNA polymerase II [GO:0006357]	DNA-binding transcription factor activity, RNA polymerase II-specific [GO:0000981]; metal ion binding [GO:0046872]; RNA polymerase II cis-regulatory region sequence-specific DNA binding [GO:0000978]	--
B2RQC6	Cad	PYR1_MOUSE	CAD protein [Includes: Glutamine-dependent carbamoyl-phosphate synthase (EC 6.3.5.5); Aspartate carbamoyltransferase (EC 2.1.3.2); Dihydroorotase (EC 3.5.2.3)]	Magnesium;Manganese;Zinc	Zinc;Magnesium;Manganese	Magnesium;Manganese;Zinc	--	Magnesium;Manganese;Zinc	Y	N	Y	Y	Y	3	SUBCELLULAR LOCATION: Cytoplasm {ECO:0000250}. Nucleus {ECO:0000250}. Note=Cytosolic and unphosphorylated in resting cells, translocates to the nucleus in response to EGF stimulation, nuclear import promotes optimal cell growth. {ECO:0000250}.	cell projection [GO:0042995]; cytoplasm [GO:0005737]; cytosol [GO:0005829]; neuronal cell body [GO:0043025]; nuclear matrix [GO:0016363]; nucleoplasm [GO:0005654]; nucleus [GO:0005634]; protein-containing complex [GO:0032991]; terminal bouton [GO:0043195]	'de novo' pyrimidine nucleobase biosynthetic process [GO:0006207]; 'de novo' UMP biosynthetic process [GO:0044205]; animal organ regeneration [GO:0031100]; cellular response to drug [GO:0035690]; cellular response to epidermal growth factor stimulus [GO:0071364]; citrulline biosynthetic process [GO:0019240]; drug metabolic process [GO:0017144]; female pregnancy [GO:0007565]; glutamine metabolic p…	amino acid binding [GO:0016597]; aspartate carbamoyltransferase activity [GO:0004070]; ATP binding [GO:0005524]; carbamoyl-phosphate synthase (glutamine-hydrolyzing) activity [GO:0004088]; dihydroorotase activity [GO:0004151]; enzyme binding [GO:0019899]; identical protein binding [GO:0042802]; protein kinase activity [GO:0004672]; UTP binding [GO:0002134]; zinc ion binding [GO:0008270]	--
B2RQG2	Phf3	B2RQG2_MOUSE	PHD finger protein 3	Zinc	--	Zinc	--	Zinc	Y	Y	N	Y	Y	2	--	--	transcription, DNA-templated [GO:0006351]	metal ion binding [GO:0046872]	--
B2RR88	Zfp964	B2RR88_MOUSE	EG636741 protein (Zinc finger protein 964)	Zinc	--	Zinc	--	Zinc	N	N	N	N	N	0	--	nucleus [GO:0005634]	regulation of transcription by RNA polymerase II [GO:0006357]	DNA-binding transcription factor activity, RNA polymerase II-specific [GO:0000981]; metal ion binding [GO:0046872]; RNA polymerase II transcription regulatory region sequence-specific DNA binding [GO:0000977]	--
B2RRA8	Zfp114	B2RRA8_MOUSE	Zfp114 protein (Zinc finger protein 114)	Zinc	--	Zinc	--	Zinc	Y	N	N	N	Y	1	--	nucleus [GO:0005634]	regulation of transcription by RNA polymerase II [GO:0006357]	DNA-binding transcription factor activity, RNA polymerase II-specific [GO:0000981]; metal ion binding [GO:0046872]; RNA polymerase II cis-regulatory region sequence-specific DNA binding [GO:0000978]	--
B2RRD7	Brpf1	BRPF1_MOUSE	Peregrin (Bromodomain and PHD finger-containing protein 1)	Zinc	--	Zinc	--	Zinc	N	N	N	N	N	0	SUBCELLULAR LOCATION: Nucleus {ECO:0000250|UniProtKB:P55201}. Chromosome {ECO:0000250|UniProtKB:P55201}. Cytoplasm {ECO:0000250|UniProtKB:P55201}. Note=Localization to the nucleus depends on KAT6A, ING5 and MEAF6. Localizes to transcription start sites. {ECO:0000250|UniProtKB:P55201}.	chromosome [GO:0005694]; cytoplasm [GO:0005737]; cytosol [GO:0005829]; histone acetyltransferase complex [GO:0000123]; MOZ/MORF histone acetyltransferase complex [GO:0070776]; nucleus [GO:0005634]; plasma membrane [GO:0005886]	common myeloid progenitor cell proliferation [GO:0035726]; histone H3 acetylation [GO:0043966]; histone H3-K14 acetylation [GO:0044154]; histone H3-K23 acetylation [GO:0043972]; neural tube formation [GO:0001841]; positive regulation of transcription, DNA-templated [GO:0045893]; regulation of fibroblast proliferation [GO:0048145]; vasculogenesis [GO:0001570]	DNA binding [GO:0003677]; histone binding [GO:0042393]; metal ion binding [GO:0046872]	--
B2RRE4	Znf518b	Z518B_MOUSE	Zinc finger protein 518B	Zinc	--	Zinc	--	Zinc	N	N	N	N	N	0	SUBCELLULAR LOCATION: Nucleus {ECO:0000250}.	nucleus [GO:0005634]	regulation of transcription by RNA polymerase II [GO:0006357]	DNA-binding transcription factor activity, RNA polymerase II-specific [GO:0000981]; metal ion binding [GO:0046872]; RNA polymerase II transcription regulatory region sequence-specific DNA binding [GO:0000977]	--
B2RRF6	Znf518a	Z518A_MOUSE	Zinc finger protein 518A	Zinc	--	Zinc	--	Zinc	N	Y	N	N	Y	1	SUBCELLULAR LOCATION: Nucleus {ECO:0000305}.	nucleus [GO:0005634]	regulation of transcription by RNA polymerase II [GO:0006357]	DNA-binding transcription factor activity, RNA polymerase II-specific [GO:0000981]; metal ion binding [GO:0046872]; RNA polymerase II transcription regulatory region sequence-specific DNA binding [GO:0000977]	--
B2RS76	Cpb1	B2RS76_MOUSE	carboxypeptidase B1 (Tissue)	Zinc	Zinc	Zinc	--	Zinc	N	N	N	N	N	0	--	extracellular space [GO:0005615]	proteolysis [GO:0006508]	carboxypeptidase activity [GO:0004180]; metallocarboxypeptidase activity [GO:0004181]; zinc ion binding [GO:0008270]	--
B2RSH2	Gnai1	GNAI1_MOUSE	Guanine nucleotide-binding protein G(i) subunit alpha-1 (Adenylate cyclase-inhibiting G alpha protein)	Magnesium	--	Magnesium	--	Magnesium	Y	N	Y	Y	Y	3	SUBCELLULAR LOCATION: Nucleus {ECO:0000250|UniProtKB:P10824}. Cytoplasm {ECO:0000250|UniProtKB:P10824}. Cell membrane {ECO:0000250|UniProtKB:P10824}; Peripheral membrane protein {ECO:0000250|UniProtKB:P10824}; Cytoplasmic side {ECO:0000250|UniProtKB:P10824}. Cytoplasm, cytoskeleton, microtubule organizing center, centrosome {ECO:0000250|UniProtKB:P10824}. Cytoplasm, cell cortex {ECO:0000250|UniPr…	cell cortex region [GO:0099738]; centrosome [GO:0005813]; cytoplasm [GO:0005737]; heterotrimeric G-protein complex [GO:0005834]; membrane [GO:0016020]; membrane raft [GO:0045121]; midbody [GO:0030496]; nucleus [GO:0005634]; plasma membrane [GO:0005886]; protein-containing complex [GO:0032991]	adenylate cyclase-modulating G protein-coupled receptor signaling pathway [GO:0007188]; cell cycle [GO:0007049]; cell division [GO:0051301]; cellular response to forskolin [GO:1904322]; G protein-coupled receptor signaling pathway [GO:0007186]; negative regulation of synaptic transmission [GO:0050805]; positive regulation of protein localization to cell cortex [GO:1904778]; regulation of cAMP-med…	GDP binding [GO:0019003]; G-protein beta/gamma-subunit complex binding [GO:0031683]; G protein-coupled receptor binding [GO:0001664]; G protein-coupled serotonin receptor binding [GO:0031821]; GTPase activating protein binding [GO:0032794]; GTPase activity [GO:0003924]; GTP binding [GO:0005525]; magnesium ion binding [GO:0000287]	--
B2RTN3	Zscan5b	B2RTN3_MOUSE	Zinc finger and SCAN domain-containing 5B	Zinc	--	Zinc	--	Zinc	N	N	N	N	N	0	SUBCELLULAR LOCATION: Nucleus {ECO:0000256|PROSITE-ProRule:PRU00187}.	nucleus [GO:0005634]	regulation of transcription by RNA polymerase II [GO:0006357]	DNA-binding transcription factor activity, RNA polymerase II-specific [GO:0000981]; RNA polymerase II cis-regulatory region sequence-specific DNA binding [GO:0000978]	--
B2RUI1	Znf551	ZN551_MOUSE	Zinc finger protein 551	Zinc	--	Zinc	--	Zinc	N	N	N	N	N	0	SUBCELLULAR LOCATION: Nucleus {ECO:0000250}.	nucleus [GO:0005634]	regulation of transcription by RNA polymerase II [GO:0006357]	DNA-binding transcription factor activity, RNA polymerase II-specific [GO:0000981]; metal ion binding [GO:0046872]; RNA polymerase II cis-regulatory region sequence-specific DNA binding [GO:0000978]	--
B2RUK9	Zfp456	B2RUK9_MOUSE	Zinc finger protein 456	Zinc	--	Zinc	--	Zinc	N	N	N	N	N	0	SUBCELLULAR LOCATION: Nucleus {ECO:0000256|ARBA:ARBA00004123}.	nucleus [GO:0005634]	regulation of transcription by RNA polymerase II [GO:0006357]	DNA-binding transcription factor activity, RNA polymerase II-specific [GO:0000981]; metal ion binding [GO:0046872]; RNA polymerase II cis-regulatory region sequence-specific DNA binding [GO:0000978]	--
B2RUP2	Unc13d	UN13D_MOUSE	Protein unc-13 homolog D (Munc13-4)	Calcium	Calcium	Calcium	--	Calcium	N	N	N	N	N	0	SUBCELLULAR LOCATION: Cytoplasm {ECO:0000250}. Membrane {ECO:0000250}; Peripheral membrane protein {ECO:0000250}. Late endosome {ECO:0000250}. Recycling endosome {ECO:0000250}. Lysosome {ECO:0000269|PubMed:18354201}. Note=Colocalizes with cytotoxic granules at the plasma membrane. Localizes to endosomal exocytic vesicles. {ECO:0000250}.	cytosol [GO:0005829]; exocytic vesicle [GO:0070382]; intracellular membrane-bounded organelle [GO:0043231]; late endosome [GO:0005770]; lysosome [GO:0005764]; membrane [GO:0016020]; recycling endosome [GO:0055037]; Weibel-Palade body [GO:0033093]	defense response to virus [GO:0051607]; dense core granule priming [GO:0061789]; germinal center formation [GO:0002467]; granuloma formation [GO:0002432]; natural killer cell degranulation [GO:0043320]; phagocytosis [GO:0006909]; positive regulation of exocytosis [GO:0045921]; positive regulation of regulated secretory pathway [GO:1903307]; positive regulation of substrate adhesion-dependent cell…	metal ion binding [GO:0046872]; Rab GTPase binding [GO:0017137]	--
B2RUR8	Otud7b	OTU7B_MOUSE	OTU domain-containing protein 7B (EC 3.4.19.12) (Cellular zinc finger anti-NF-kappa-B protein) (Zinc finger A20 domain-containing protein 1) (Zinc finger protein Cezanne)	Zinc	--	Zinc	--	Zinc	Y	Y	N	N	Y	1	SUBCELLULAR LOCATION: Cytoplasm {ECO:0000250|UniProtKB:Q6GQQ9}. Nucleus {ECO:0000250|UniProtKB:Q6GQQ9}. Note=Shuttles be cytoplasm and the nucleus in a XPO1/CRM1-dependent manner. {ECO:0000250|UniProtKB:Q6GQQ9}.	cytoplasm [GO:0005737]; nucleus [GO:0005634]	adaptive immune response [GO:0002250]; mucosal immune response [GO:0002385]; negative regulation of I-kappaB kinase/NF-kappaB signaling [GO:0043124]; negative regulation of interleukin-8 production [GO:0032717]; negative regulation of protein localization to nucleus [GO:1900181]; negative regulation of transcription by RNA polymerase II [GO:0000122]; protein deubiquitination [GO:0016579]; protein…	cysteine-type peptidase activity [GO:0008234]; DNA binding [GO:0003677]; K63-linked polyubiquitin modification-dependent protein binding [GO:0070530]; Lys48-specific deubiquitinase activity [GO:1990380]; thiol-dependent ubiquitin-specific protease activity [GO:0004843]; zinc ion binding [GO:0008270]	--
B2RVB7	Hbb-bh2	B2RVB7_MOUSE	Globin b2 (Hemoglobin beta, bh2) (Predicted gene, EG436003)	Iron	--	Iron	--	Iron	N	N	N	N	N	0	--	haptoglobin-hemoglobin complex [GO:0031838]; hemoglobin complex [GO:0005833]	cellular oxidant detoxification [GO:0098869]; hydrogen peroxide catabolic process [GO:0042744]	heme binding [GO:0020037]; hemoglobin alpha binding [GO:0031721]; metal ion binding [GO:0046872]; organic acid binding [GO:0043177]; oxygen binding [GO:0019825]; oxygen carrier activity [GO:0005344]	--
B2RVL6	Zcchc24	ZCH24_MOUSE	Zinc finger CCHC domain-containing protein 24	Zinc	--	Zinc	--	Zinc	N	N	N	N	N	0	--	--	--	nucleic acid binding [GO:0003676]; zinc ion binding [GO:0008270]	--
B2RWG3	Siah3	B2RWG3_MOUSE	E3 ubiquitin-protein ligase (EC 2.3.2.27)	Zinc	--	Zinc	--	Zinc	Y	N	N	N	Y	1	--	cytoplasm [GO:0005737]; mitochondrion [GO:0005739]	multicellular organism development [GO:0007275]; negative regulation of protein targeting to mitochondrion [GO:1903215]; proteasome-mediated ubiquitin-dependent protein catabolic process [GO:0043161]; regulation of protein stability [GO:0031647]; ubiquitin-dependent protein catabolic process [GO:0006511]	metal ion binding [GO:0046872]; ubiquitin conjugating enzyme binding [GO:0031624]; ubiquitin protein ligase activity [GO:0061630]	--
B2RWS6	Ep300	EP300_MOUSE	Histone acetyltransferase p300 (p300 HAT) (EC 2.3.1.48) (E1A-associated protein p300) (Histone butyryltransferase p300) (EC 2.3.1.-) (Histone crotonyltransferase p300) (EC 2.3.1.-) (Protein 2-hydroxyisobutyryltransferase p300) (EC 2.3.1.-) (Protein propionyltransferase p300) (EC 2.3.1.-)	Zinc	--	Zinc	--	Zinc	Y	Y	N	N	Y	1	SUBCELLULAR LOCATION: Cytoplasm {ECO:0000250|UniProtKB:Q09472}. Nucleus {ECO:0000255|PROSITE-ProRule:PRU00311, ECO:0000269|PubMed:19324970}. Note=In the presence of ALX1 relocalizes from the cytoplasm to the nucleus. Colocalizes with ROCK2 in the nucleus. {ECO:0000250|UniProtKB:Q09472}.	chromatin [GO:0000785]; cytoplasm [GO:0005737]; cytosol [GO:0005829]; histone acetyltransferase complex [GO:0000123]; nucleoplasm [GO:0005654]; nucleus [GO:0005634]; protein-containing complex [GO:0032991]; protein-DNA complex [GO:0032993]; transcription regulator complex [GO:0005667]	animal organ morphogenesis [GO:0009887]; apoptotic process [GO:0006915]; B cell differentiation [GO:0030183]; behavioral defense response [GO:0002209]; cartilage development [GO:0051216]; cell cycle [GO:0007049]; cellular response to UV [GO:0034644]; circadian rhythm [GO:0007623]; face morphogenesis [GO:0060325]; fat cell differentiation [GO:0045444]; heart development [GO:0007507]; histone acety…	acetyltransferase activity [GO:0016407]; activating transcription factor binding [GO:0033613]; androgen receptor binding [GO:0050681]; antigen binding [GO:0003823]; beta-catenin binding [GO:0008013]; bHLH transcription factor binding [GO:0043425]; chromatin binding [GO:0003682]; chromatin DNA binding [GO:0031490]; cis-regulatory region sequence-specific DNA binding [GO:0000987]; damaged DNA bindi…	--
B2RX14	Tut4	TUT4_MOUSE	Terminal uridylyltransferase 4 (TUTase 4) (EC 2.7.7.52) (Zinc finger CCHC domain-containing protein 11)	Magnesium;Manganese;Zinc	Magnesium;Manganese	Magnesium;Manganese;Zinc	--	Magnesium;Manganese;Zinc	N	N	N	N	N	0	SUBCELLULAR LOCATION: Nucleus {ECO:0000250|UniProtKB:Q5TAX3}. Cytoplasm {ECO:0000269|PubMed:19703396}. Cytoplasm, Cytoplasmic ribonucleoprotein granule {ECO:0000250|UniProtKB:Q5TAX3}. Note=Mainly cytoplasmic (PubMed:19703396). Translocates into the cytoplasm following treatment of the cell with LPS. Co-enriched in cytoplasmic foci with MOV10. {ECO:0000250|UniProtKB:Q5TAX3, ECO:0000269|PubMed:1970…	cytoplasm [GO:0005737]; cytoplasmic ribonucleoprotein granule [GO:0036464]; cytosol [GO:0005829]; nucleolus [GO:0005730]; nucleus [GO:0005634]	cytokine production [GO:0001816]; interleukin-6-mediated signaling pathway [GO:0070102]; miRNA catabolic process [GO:0010587]; miRNA metabolic process [GO:0010586]; mRNA polyadenylation [GO:0006378]; mRNA processing [GO:0006397]; negative regulation of NF-kappaB transcription factor activity [GO:0032088]; negative regulation of transposition, RNA-mediated [GO:0010526]; oocyte maturation [GO:00015…	miRNA binding [GO:0035198]; nucleotidyltransferase activity [GO:0016779]; polynucleotide adenylyltransferase activity [GO:0004652]; RNA uridylyltransferase activity [GO:0050265]; uridylyltransferase activity [GO:0070569]; zinc ion binding [GO:0008270]	--
B2RX31	Zscan25	B2RX31_MOUSE	Zinc finger and SCAN domain-containing 25 (Zinc finger protein 498)	Zinc	--	Zinc	--	Zinc	N	N	N	N	N	0	SUBCELLULAR LOCATION: Nucleus {ECO:0000256|PROSITE-ProRule:PRU00187}.	nucleus [GO:0005634]	regulation of transcription by RNA polymerase II [GO:0006357]	DNA-binding transcription factor activity, RNA polymerase II-specific [GO:0000981]; metal ion binding [GO:0046872]; RNA polymerase II cis-regulatory region sequence-specific DNA binding [GO:0000978]	--
B2RXA7	Cyp26c1	B2RXA7_MOUSE	Cytochrome P450, family 26, subfamily c, polypeptide 1	Iron	--	Iron	--	Iron	N	N	N	N	N	0	--	--	anterior/posterior pattern specification [GO:0009952]; central nervous system development [GO:0007417]; neural crest cell development [GO:0014032]; organelle fusion [GO:0048284]; oxidation-reduction process [GO:0055114]; retinoic acid catabolic process [GO:0034653]; sterol metabolic process [GO:0016125]	heme binding [GO:0020037]; iron ion binding [GO:0005506]; monooxygenase activity [GO:0004497]; oxidoreductase activity [GO:0016491]; retinoic acid 4-hydroxylase activity [GO:0008401]; retinoic acid binding [GO:0001972]	--
B2RXC5	Znf382	ZN382_MOUSE	Zinc finger protein 382 (KRAB/zinc finger suppressor protein 1) (KS1) (Multiple zinc finger and krueppel-associated box protein KS1)	Zinc	--	Zinc	--	Zinc	N	N	N	N	N	0	SUBCELLULAR LOCATION: Nucleus {ECO:0000250}.	nuclear chromatin [GO:0000790]; nucleus [GO:0005634]	negative regulation of transcription, DNA-templated [GO:0045892]; negative regulation of transcription by RNA polymerase II [GO:0000122]; regulation of transcription by RNA polymerase II [GO:0006357]	DNA-binding transcription factor activity [GO:0003700]; DNA-binding transcription repressor activity, RNA polymerase II-specific [GO:0001227]; metal ion binding [GO:0046872]; RNA polymerase II cis-regulatory region sequence-specific DNA binding [GO:0000978]; sequence-specific DNA binding [GO:0043565]	--
B2RXZ1	Pnldc1	PNDC1_MOUSE	Poly(A)-specific ribonuclease PNLDC1 (EC 3.1.13.4) (PARN-like domain-containing protein 1) (Poly(A)-specific ribonuclease domain-containing protein 1)	Magnesium	Magnesium	Magnesium	--	Magnesium	N	N	N	N	N	0	SUBCELLULAR LOCATION: Endoplasmic reticulum membrane {ECO:0000269|PubMed:27515512}; Single-pass membrane protein {ECO:0000250|UniProtKB:Q8NA58}. Note=Localizes mainly in the endoplasmic reticulum. {ECO:0000269|PubMed:27515512}.	cytoplasm [GO:0005737]; endoplasmic reticulum [GO:0005783]; endoplasmic reticulum membrane [GO:0005789]; integral component of membrane [GO:0016021]	blastocyst formation [GO:0001825]; nuclear-transcribed mRNA catabolic process, nonsense-mediated decay [GO:0000184]; nuclear-transcribed mRNA poly(A) tail shortening [GO:0000289]	3'-5'-exoribonuclease activity [GO:0000175]; metal ion binding [GO:0046872]; poly(A)-specific ribonuclease activity [GO:0004535]; RNA binding [GO:0003723]	--
B2RXZ2	Cyp2a22	B2RXZ2_MOUSE	Cyp2a22 protein (Cytochrome P450, family 2, subfamily a, polypeptide 22)	Iron	--	Iron	--	Iron	N	N	N	N	N	0	--	cytoplasm [GO:0005737]; intracellular membrane-bounded organelle [GO:0043231]	coumarin metabolic process [GO:0009804]; epoxygenase P450 pathway [GO:0019373]; exogenous drug catabolic process [GO:0042738]; organic acid metabolic process [GO:0006082]; oxidation-reduction process [GO:0055114]; xenobiotic metabolic process [GO:0006805]	arachidonic acid epoxygenase activity [GO:0008392]; heme binding [GO:0020037]; iron ion binding [GO:0005506]; oxidoreductase activity, acting on paired donors, with incorporation or reduction of molecular oxygen, reduced flavin or flavoprotein as one donor, and incorporation of one atom of oxygen [GO:0016712]; steroid hydroxylase activity [GO:0008395]	--
B4XVP9	Phf11c	B4XVP9_MOUSE	PHD finger protein 11C (Phf11-1)	Zinc	--	Zinc	--	Zinc	N	N	N	N	N	0	--	nuclear membrane [GO:0031965]; nucleoplasm [GO:0005654]; nucleus [GO:0005634]	--	metal ion binding [GO:0046872]	--
B4XVQ1	Phf11b	B4XVQ1_MOUSE	PHD finger protein 11B (Phf11-3)	Unknown	--	Unknown	--	Unknown	N	N	N	N	N	0	--	nuclear membrane [GO:0031965]; nucleoplasm [GO:0005654]; nucleus [GO:0005634]	--	metal ion binding [GO:0046872]	--
B7ZMP1	Xpnpep3	XPP3_MOUSE	Xaa-Pro aminopeptidase 3 (X-Pro aminopeptidase 3) (EC 3.4.11.9) (Aminopeptidase P3) (APP3)	Manganese	Manganese	Manganese	--	Manganese	N	N	N	N	N	0	SUBCELLULAR LOCATION: Mitochondrion {ECO:0000250|UniProtKB:Q9NQH7}. Cytoplasm {ECO:0000250|UniProtKB:Q9NQH7}. Note=Mainly mitochondrial. Translocates to the cytoplasm following TNFRSF1B activation. {ECO:0000250|UniProtKB:Q9NQH7}.	mitochondrion [GO:0005739]	glomerular filtration [GO:0003094]; protein processing [GO:0016485]	aminopeptidase activity [GO:0004177]; manganese ion binding [GO:0030145]; metalloaminopeptidase activity [GO:0070006]; peptidase activity [GO:0008233]; protein homodimerization activity [GO:0042803]	--
B7ZNL9	Tatdn2	B7ZNL9_MOUSE	TatD DNase domain-containing 2 (Tatdn2 protein)	NA	Unknown	Unknown	--	Unknown	N	N	N	N	N	0	--	--	--	endodeoxyribonuclease activity, producing 5'-phosphomonoesters [GO:0016888]	--
B8JJA7	Zfp942	B8JJA7_MOUSE	Zinc finger protein 942	Zinc	--	Zinc	--	Zinc	N	N	N	N	N	0	--	nucleus [GO:0005634]	regulation of transcription by RNA polymerase II [GO:0006357]	DNA-binding transcription factor activity, RNA polymerase II-specific [GO:0000981]; metal ion binding [GO:0046872]; RNA polymerase II cis-regulatory region sequence-specific DNA binding [GO:0000978]	--
B8JJX8	Zfp738	B8JJX8_MOUSE	Zinc finger protein 738	Zinc	--	Zinc	--	Zinc	N	N	N	N	N	0	--	nucleus [GO:0005634]	regulation of transcription by RNA polymerase II [GO:0006357]	DNA-binding transcription activator activity, RNA polymerase II-specific [GO:0001228]; metal ion binding [GO:0046872]; RNA polymerase II cis-regulatory region sequence-specific DNA binding [GO:0000978]	--
B8JJZ4	Zfp808	B8JJZ4_MOUSE	Zinc finger protein 808	Zinc	--	Zinc	--	Zinc	N	N	N	N	N	0	--	nucleus [GO:0005634]	regulation of transcription by RNA polymerase II [GO:0006357]	DNA-binding transcription activator activity, RNA polymerase II-specific [GO:0001228]; metal ion binding [GO:0046872]; RNA polymerase II cis-regulatory region sequence-specific DNA binding [GO:0000978]	--
B8JJZ7	Zfp81	B8JJZ7_MOUSE	Zinc finger protein 81	Zinc	--	Zinc	--	Zinc	N	N	N	N	N	0	--	nuclear chromatin [GO:0000790]	negative regulation of transcription by RNA polymerase II [GO:0000122]; regulation of transcription by RNA polymerase II [GO:0006357]	DNA-binding transcription factor activity, RNA polymerase II-specific [GO:0000981]; DNA-binding transcription repressor activity, RNA polymerase II-specific [GO:0001227]; metal ion binding [GO:0046872]; RNA polymerase II transcription regulatory region sequence-specific DNA binding [GO:0000977]	--
B8JJZ9	Zfp563	B8JJZ9_MOUSE	Zinc finger protein 563	Zinc	--	Zinc	--	Zinc	N	N	N	N	N	0	--	nucleus [GO:0005634]	regulation of transcription by RNA polymerase II [GO:0006357]	DNA-binding transcription factor activity, RNA polymerase II-specific [GO:0000981]; metal ion binding [GO:0046872]; RNA polymerase II cis-regulatory region sequence-specific DNA binding [GO:0000978]	--
B8JK39	Itga9	ITA9_MOUSE	Integrin alpha-9	Calcium	--	Calcium	--	Calcium	N	N	N	N	N	0	SUBCELLULAR LOCATION: Membrane {ECO:0000255}; Single-pass type I membrane protein {ECO:0000255}.	basal plasma membrane [GO:0009925]; integrin alpha9-beta1 complex [GO:0034679]; membrane [GO:0016020]	cell adhesion [GO:0007155]; integrin-mediated signaling pathway [GO:0007229]; neutrophil chemotaxis [GO:0030593]; wound healing [GO:0042060]	collagen binding [GO:0005518]; laminin binding [GO:0043236]; metal ion binding [GO:0046872]	--
B8ZXI1	Qtrt2	QTRT2_MOUSE	Queuine tRNA-ribosyltransferase accessory subunit 2 (Queuine tRNA-ribosyltransferase domain-containing protein 1)	Zinc	Zinc	Zinc	--	Zinc	N	N	N	N	N	0	SUBCELLULAR LOCATION: Cytoplasm {ECO:0000255|HAMAP-Rule:MF_03043, ECO:0000269|PubMed:19414587}. Mitochondrion outer membrane {ECO:0000255|HAMAP-Rule:MF_03043, ECO:0000269|PubMed:19414587}; Peripheral membrane protein {ECO:0000255|HAMAP-Rule:MF_03043, ECO:0000269|PubMed:19414587}; Cytoplasmic side {ECO:0000255|HAMAP-Rule:MF_03043, ECO:0000269|PubMed:19414587}. Note=May associate with the mitochond…	cytoplasm [GO:0005737]; mitochondrial outer membrane [GO:0005741]; mitochondrion [GO:0005739]; protein-containing complex [GO:0032991]	tRNA-guanine transglycosylation [GO:0101030]	protein heterodimerization activity [GO:0046982]; protein homodimerization activity [GO:0042803]; queuine tRNA-ribosyltransferase activity [GO:0008479]; zinc ion binding [GO:0008270]	--
B9EJ80	Pdzd8	PDZD8_MOUSE	PDZ domain-containing protein 8	Zinc	--	Zinc	--	Zinc	Y	Y	Y	Y	Y	3	SUBCELLULAR LOCATION: Endoplasmic reticulum membrane {ECO:0000269|PubMed:29097544}; Single-pass membrane protein {ECO:0000255}. Note=Localizes at mitochondria-endoplasmic reticulum contact sites. {ECO:0000269|PubMed:29097544}.	endoplasmic reticulum membrane [GO:0005789]; integral component of membrane [GO:0016021]; mitochondria-associated endoplasmic reticulum membrane [GO:0044233]; mitochondrion [GO:0005739]	cytoskeleton organization [GO:0007010]; intracellular signal transduction [GO:0035556]; lipid transport [GO:0006869]; mitochondrial calcium ion homeostasis [GO:0051560]; mitochondrion-endoplasmic reticulum membrane tethering [GO:1990456]; regulation of cell morphogenesis [GO:0022604]	lipid binding [GO:0008289]; metal ion binding [GO:0046872]	--
B9EJL3	S100z	B9EJL3_MOUSE	Protein S100 (S100 calcium-binding protein)	Calcium	--	Calcium	--	Calcium	N	N	N	N	N	0	--	--	--	calcium-dependent protein binding [GO:0048306]; calcium ion binding [GO:0005509]; protein homodimerization activity [GO:0042803]	--
B9EJW5	Zfp174	B9EJW5_MOUSE	Zinc finger protein 174	Zinc	--	Zinc	--	Zinc	N	N	N	N	N	0	SUBCELLULAR LOCATION: Nucleus {ECO:0000256|PROSITE-ProRule:PRU00187}.	actin cytoskeleton [GO:0015629]; cytoplasm [GO:0005737]; cytosol [GO:0005829]; nucleoplasm [GO:0005654]; nucleus [GO:0005634]; plasma membrane [GO:0005886]	negative regulation of transcription, DNA-templated [GO:0045892]; negative regulation of transcription by RNA polymerase II [GO:0000122]; regulation of transcription by RNA polymerase II [GO:0006357]	DNA-binding transcription factor activity [GO:0003700]; DNA-binding transcription factor activity, RNA polymerase II-specific [GO:0000981]; protein homodimerization activity [GO:0042803]; RNA polymerase II cis-regulatory region sequence-specific DNA binding [GO:0000978]; sequence-specific DNA binding [GO:0043565]; sequence-specific double-stranded DNA binding [GO:1990837]; transcription regulator…	--
B9EKF4	Zfp777	B9EKF4_MOUSE	Zinc finger protein 777	Zinc	--	Zinc	--	Zinc	N	N	N	N	N	0	--	nuclear chromatin [GO:0000790]	negative regulation of transcription by RNA polymerase II [GO:0000122]; regulation of transcription by RNA polymerase II [GO:0006357]	DNA-binding transcription factor activity, RNA polymerase II-specific [GO:0000981]; DNA-binding transcription repressor activity, RNA polymerase II-specific [GO:0001227]; metal ion binding [GO:0046872]; RNA polymerase II transcription regulatory region sequence-specific DNA binding [GO:0000977]	--
D2EAC2	Zbed6	ZBED6_MOUSE	Zinc finger BED domain-containing protein 6 (Muscle growth regulator) (MGR)	Zinc	--	Zinc	--	Zinc	N	N	N	N	N	0	SUBCELLULAR LOCATION: Nucleus {ECO:0000269|PubMed:20016685, ECO:0000269|PubMed:24043816, ECO:0000269|PubMed:26750727, ECO:0000269|PubMed:32557799}. Nucleus, nucleolus {ECO:0000269|PubMed:20016685}. Cytoplasm {ECO:0000269|PubMed:24043816, ECO:0000269|PubMed:26750727, ECO:0000269|PubMed:32557799}. Note=Located predominantly in the nucleolus but is also dispersed throughout the nucleus (PubMed:20016…	cytoplasm [GO:0005737]; nucleolus [GO:0005730]; nucleus [GO:0005634]	blastocyst hatching [GO:0001835]; negative regulation of transcription, DNA-templated [GO:0045892]; negative regulation of transcription by RNA polymerase II [GO:0000122]	DNA binding [GO:0003677]; metal ion binding [GO:0046872]; protein dimerization activity [GO:0046983]	--
D3YV89	Mmp27	D3YV89_MOUSE	Matrix metallopeptidase 27	Calcium;Zinc	Zinc;Calcium	Calcium;Zinc	--	Calcium;Zinc	N	N	N	N	N	0	--	extracellular matrix [GO:0031012]; extrinsic component of endoplasmic reticulum membrane [GO:0042406]	collagen catabolic process [GO:0030574]; extracellular matrix organization [GO:0030198]	metalloendopeptidase activity [GO:0004222]; zinc ion binding [GO:0008270]	--
D3YVI9	Trim30c	D3YVI9_MOUSE	Tripartite motif-containing 30C	Zinc	--	Zinc	--	Zinc	N	N	N	N	N	0	SUBCELLULAR LOCATION: Cytoplasm {ECO:0000256|ARBA:ARBA00004496}. Nucleus {ECO:0000256|ARBA:ARBA00004123}.	cytoplasm [GO:0005737]; cytosol [GO:0005829]; nucleoplasm [GO:0005654]	autophagy [GO:0006914]; defense response to virus [GO:0051607]; innate immune response [GO:0045087]; positive regulation of autophagy [GO:0010508]; positive regulation of I-kappaB kinase/NF-kappaB signaling [GO:0043123]; positive regulation of NF-kappaB transcription factor activity [GO:0051092]; protein polyubiquitination [GO:0000209]; protein ubiquitination [GO:0016567]; regulation of gene expr…	protein homodimerization activity [GO:0042803]; protein kinase binding [GO:0019901]; ubiquitin protein ligase activity [GO:0061630]; zinc ion binding [GO:0008270]	--
D3YWQ0	Dgki	DGKI_MOUSE	Diacylglycerol kinase iota (DAG kinase iota) (EC 2.7.1.107)	Zinc	--	Zinc	--	Zinc	N	N	Y	Y	N	2	SUBCELLULAR LOCATION: Cell projection, axon {ECO:0000250|UniProtKB:F1MAB7}. Cell projection, dendrite {ECO:0000250|UniProtKB:F1MAB7}. Cell junction, synapse, presynapse {ECO:0000250|UniProtKB:F1MAB7}. Cell junction, synapse, postsynapse {ECO:0000250|UniProtKB:F1MAB7}. Cell junction, synapse, postsynaptic density {ECO:0000250|UniProtKB:F1MAB7}. Cell junction, synapse, synaptic cell membrane {ECO:0…	axon terminus [GO:0043679]; cytoplasm [GO:0005737]; cytosol [GO:0005829]; dendritic spine [GO:0043197]; excitatory synapse [GO:0060076]; extrinsic component of postsynaptic density membrane [GO:0099147]; extrinsic component of presynaptic active zone membrane [GO:0098891]; glutamatergic synapse [GO:0098978]; guanyl-nucleotide exchange factor complex [GO:0032045]; neuronal cell body [GO:0043025]; …	diacylglycerol metabolic process [GO:0046339]; excitatory postsynaptic potential [GO:0060079]; glycerolipid metabolic process [GO:0046486]; habituation [GO:0046959]; intracellular signal transduction [GO:0035556]; lipid phosphorylation [GO:0046834]; neurotransmitter secretion [GO:0007269]; positive regulation of Ras protein signal transduction [GO:0046579]; protein kinase C-activating G protein-c…	ATP binding [GO:0005524]; diacylglycerol kinase activity [GO:0004143]; GTPase inhibitor activity [GO:0005095]; NAD+ kinase activity [GO:0003951]; Ras GTPase binding [GO:0017016]	--
D3YY23	Lonrf1	LONF1_MOUSE	LON peptidase N-terminal domain and RING finger protein 1	Zinc	--	Zinc	--	Zinc	N	N	N	N	N	0	--	--	--	metal ion binding [GO:0046872]	--
D3YYI7	Rnf217	RN217_MOUSE	Probable E3 ubiquitin-protein ligase RNF217 (EC 2.3.2.31) (IBR domain-containing protein 1) (RING finger protein 217)	Zinc	--	Zinc	--	Zinc	Y	N	N	N	Y	1	SUBCELLULAR LOCATION: Membrane {ECO:0000305}; Single-pass membrane protein {ECO:0000305}.	cytoplasm [GO:0005737]; integral component of membrane [GO:0016021]; ubiquitin ligase complex [GO:0000151]	positive regulation of proteasomal ubiquitin-dependent protein catabolic process [GO:0032436]; protein polyubiquitination [GO:0000209]; ubiquitin-dependent protein catabolic process [GO:0006511]	metal ion binding [GO:0046872]; ubiquitin conjugating enzyme binding [GO:0031624]; ubiquitin protein ligase activity [GO:0061630]	--
D3YYJ7	Mptx2	D3YYJ7_MOUSE	Pentaxin (Pentraxin)	Calcium	Calcium	Calcium	--	Calcium	N	N	N	N	N	0	SUBCELLULAR LOCATION: Secreted {ECO:0000256|RuleBase:RU362112}.	extracellular space [GO:0005615]	complement activation, classical pathway [GO:0006958]; innate immune response [GO:0045087]; negative regulation by host of viral process [GO:0044793]	complement component C1q complex binding [GO:0001849]; low-density lipoprotein particle binding [GO:0030169]; metal ion binding [GO:0046872]	--
D3YYM0	Ovol3	OVOL3_MOUSE	Putative transcription factor ovo-like protein 3	Zinc	--	Zinc	--	Zinc	N	N	N	N	N	0	SUBCELLULAR LOCATION: Nucleus {ECO:0000305}.	nucleus [GO:0005634]	epidermal cell differentiation [GO:0009913]; negative regulation of transcription, DNA-templated [GO:0045892]	DNA-binding transcription activator activity, RNA polymerase II-specific [GO:0001228]; DNA-binding transcription repressor activity, RNA polymerase II-specific [GO:0001227]; metal ion binding [GO:0046872]; sequence-specific DNA binding [GO:0043565]	--
D3YYZ0	Cyp3a57	D3YYZ0_MOUSE	Unspecific monooxygenase (EC 1.14.14.1)	Iron	Iron	Iron	--	Iron	N	N	N	N	N	0	SUBCELLULAR LOCATION: Endoplasmic reticulum membrane {ECO:0000256|ARBA:ARBA00004406}; Peripheral membrane protein {ECO:0000256|ARBA:ARBA00004406}. Membrane {ECO:0000256|ARBA:ARBA00004170}; Peripheral membrane protein {ECO:0000256|ARBA:ARBA00004170}. Microsome membrane {ECO:0000256|ARBA:ARBA00004174}; Peripheral membrane protein {ECO:0000256|ARBA:ARBA00004174}.	endoplasmic reticulum membrane [GO:0005789]; integral component of membrane [GO:0016021]	oxidative demethylation [GO:0070989]; steroid metabolic process [GO:0008202]	aromatase activity [GO:0070330]; heme binding [GO:0020037]; iron ion binding [GO:0005506]; steroid hydroxylase activity [GO:0008395]; testosterone 16-alpha-hydroxylase activity [GO:0008390]; testosterone 6-beta-hydroxylase activity [GO:0050649]	--
D3YZG8	Mthfd2l	MTD2L_MOUSE	Probable bifunctional methylenetetrahydrofolate dehydrogenase/cyclohydrolase 2 (NADP-dependent methylenetetrahydrofolate dehydrogenase 2-like protein) (MTHFD2-like) [Includes: NAD-dependent methylenetetrahydrofolate dehydrogenase (EC 1.5.1.15); Methenyltetrahydrofolate cyclohydrolase (EC 3.5.4.9)]	NA	Magnesium	Magnesium	--	Magnesium	N	N	N	N	N	0	SUBCELLULAR LOCATION: Mitochondrion inner membrane {ECO:0000250}; Peripheral membrane protein {ECO:0000250}; Matrix side {ECO:0000250}.	mitochondrial inner membrane [GO:0005743]; mitochondrial matrix [GO:0005759]; mitochondrion [GO:0005739]	10-formyltetrahydrofolate metabolic process [GO:0009256]; histidine biosynthetic process [GO:0000105]; methionine biosynthetic process [GO:0009086]; one-carbon metabolic process [GO:0006730]; purine nucleotide biosynthetic process [GO:0006164]; tetrahydrofolate interconversion [GO:0035999]	methenyltetrahydrofolate cyclohydrolase activity [GO:0004477]; methylenetetrahydrofolate dehydrogenase (NAD+) activity [GO:0004487]; methylenetetrahydrofolate dehydrogenase (NADP+) activity [GO:0004488]	--
D3Z0K6	Rsbn1l	D3Z0K6_MOUSE	Round spermatid basic protein 1-like	Iron	Iron	Iron	--	Iron	Y	N	Y	Y	Y	3	SUBCELLULAR LOCATION: Nucleus {ECO:0000256|ARBA:ARBA00004123}.	nucleus [GO:0005634]	--	dioxygenase activity [GO:0051213]; metal ion binding [GO:0046872]	--
D3Z1A5	Adamts6	D3Z1A5_MOUSE	A disintegrin-like and metallopeptidase (reprolysin type) with thrombospondin type 1 motif, 6	Zinc	Zinc	Zinc	--	Zinc	N	N	N	N	N	0	SUBCELLULAR LOCATION: Secreted, extracellular space, extracellular matrix {ECO:0000256|ARBA:ARBA00004498}.	extracellular matrix [GO:0031012]	aorta development [GO:0035904]; cardiac septum development [GO:0003279]; coronary vasculature development [GO:0060976]; extracellular matrix organization [GO:0030198]; heart development [GO:0007507]; kidney development [GO:0001822]	metal ion binding [GO:0046872]; metalloendopeptidase activity [GO:0004222]	--
D3Z2T8	Zfp963	D3Z2T8_MOUSE	Zinc finger protein 963	Zinc	--	Zinc	--	Zinc	N	N	N	N	N	0	--	nucleus [GO:0005634]	regulation of transcription by RNA polymerase II [GO:0006357]	DNA-binding transcription factor activity, RNA polymerase II-specific [GO:0000981]; metal ion binding [GO:0046872]; RNA polymerase II transcription regulatory region sequence-specific DNA binding [GO:0000977]	--
D3Z2W7	Cyp3a59	D3Z2W7_MOUSE	Unspecific monooxygenase (EC 1.14.14.1)	Iron	Iron	Iron	--	Iron	N	N	N	N	N	0	SUBCELLULAR LOCATION: Endoplasmic reticulum membrane {ECO:0000256|ARBA:ARBA00004406}; Peripheral membrane protein {ECO:0000256|ARBA:ARBA00004406}. Membrane {ECO:0000256|ARBA:ARBA00004170}; Peripheral membrane protein {ECO:0000256|ARBA:ARBA00004170}. Microsome membrane {ECO:0000256|ARBA:ARBA00004174}; Peripheral membrane protein {ECO:0000256|ARBA:ARBA00004174}.	endoplasmic reticulum membrane [GO:0005789]; integral component of membrane [GO:0016021]	oxidative demethylation [GO:0070989]; steroid metabolic process [GO:0008202]	aromatase activity [GO:0070330]; heme binding [GO:0020037]; iron ion binding [GO:0005506]; steroid hydroxylase activity [GO:0008395]; testosterone 16-alpha-hydroxylase activity [GO:0008390]; testosterone 6-beta-hydroxylase activity [GO:0050649]	--
D3Z3C6	Zfand4	ZFAN4_MOUSE	AN1-type zinc finger protein 4 (AN1-type zinc finger and ubiquitin domain-containing protein-like 1)	Zinc	--	Zinc	--	Zinc	N	N	N	N	N	0	--	--	--	zinc ion binding [GO:0008270]	--
D3Z3K2	Ccnb1ip1	CIP1_MOUSE	E3 ubiquitin-protein ligase CCNB1IP1 (EC 2.3.2.27) (Cyclin-B1-interacting protein 1) (RING-type E3 ubiquitin transferase CCNB1IP1)	Zinc	--	Zinc	--	Zinc	N	N	N	N	N	0	SUBCELLULAR LOCATION: Nucleus {ECO:0000269|PubMed:24390283}. Chromosome {ECO:0000269|PubMed:24390283}. Note=Associates to the synaptonemal complex.	condensed nuclear chromosome [GO:0000794]; synaptonemal complex [GO:0000795]	blastocyst formation [GO:0001825]; chiasma assembly [GO:0051026]; protein ubiquitination [GO:0016567]; reciprocal meiotic recombination [GO:0007131]; spermatid development [GO:0007286]	identical protein binding [GO:0042802]; metal ion binding [GO:0046872]; ubiquitin protein ligase activity [GO:0061630]; ubiquitin-protein transferase activity [GO:0004842]	--
D3Z3L3	Trim12c	D3Z3L3_MOUSE	Tripartite motif-containing 12C	Zinc	--	Zinc	--	Zinc	N	N	N	N	N	0	SUBCELLULAR LOCATION: Cytoplasm {ECO:0000256|ARBA:ARBA00004496}. Nucleus {ECO:0000256|ARBA:ARBA00004123}.	cytoplasm [GO:0005737]; cytosol [GO:0005829]; nucleoplasm [GO:0005654]; P-body [GO:0000932]	autophagy [GO:0006914]; defense response to virus [GO:0051607]; innate immune response [GO:0045087]; positive regulation of autophagy [GO:0010508]; positive regulation of I-kappaB kinase/NF-kappaB signaling [GO:0043123]; positive regulation of NF-kappaB transcription factor activity [GO:0051092]; protein polyubiquitination [GO:0000209]; protein ubiquitination [GO:0016567]; regulation of gene expr…	identical protein binding [GO:0042802]; pattern recognition receptor activity [GO:0038187]; protein homodimerization activity [GO:0042803]; protein kinase binding [GO:0019901]; protein-macromolecule adaptor activity [GO:0030674]; ubiquitin protein ligase activity [GO:0061630]; ubiquitin-protein transferase activity [GO:0004842]; zinc ion binding [GO:0008270]	--
D3Z423	Rnf212b	R212B_MOUSE	RING finger protein 212B	Zinc	--	Zinc	--	Zinc	N	N	N	N	N	0	--	synaptonemal complex [GO:0000795]	homologous chromosome pairing at meiosis [GO:0007129]; protein sumoylation [GO:0016925]; reciprocal meiotic recombination [GO:0007131]	metal ion binding [GO:0046872]; SUMO transferase activity [GO:0019789]	--
D3Z445	Zfp707	D3Z445_MOUSE	Zinc finger protein 707	Zinc	--	Zinc	--	Zinc	N	N	N	N	N	0	--	nucleus [GO:0005634]	regulation of transcription by RNA polymerase II [GO:0006357]	DNA-binding transcription factor activity, RNA polymerase II-specific [GO:0000981]; metal ion binding [GO:0046872]; RNA polymerase II cis-regulatory region sequence-specific DNA binding [GO:0000978]	--
D3Z497	Gm7075	D3Z497_MOUSE	Predicted gene 7075	Zinc	--	Zinc	--	Zinc	N	N	N	N	N	0	--	Cul5-RING ubiquitin ligase complex [GO:0031466]; cullin-RING ubiquitin ligase complex [GO:0031461]; nucleus [GO:0005634]	protein ubiquitination [GO:0016567]; ubiquitin-dependent protein catabolic process [GO:0006511]	cullin family protein binding [GO:0097602]; ubiquitin protein ligase activity [GO:0061630]; zinc ion binding [GO:0008270]	--
D3Z4Z0	Tada2b	D3Z4Z0_MOUSE	Transcriptional adapter	Zinc	--	Zinc	--	Zinc	N	N	N	N	N	0	SUBCELLULAR LOCATION: Nucleus {ECO:0000256|ARBA:ARBA00004123, ECO:0000256|PIRNR:PIRNR025024}.	nucleus [GO:0005634]; SAGA-type complex [GO:0070461]; STAGA complex [GO:0030914]	chromatin remodeling [GO:0006338]; positive regulation of histone acetylation [GO:0035066]; regulation of transcription by RNA polymerase II [GO:0006357]	chromatin binding [GO:0003682]; transcription coactivator activity [GO:0003713]; zinc ion binding [GO:0008270]	--
D3Z5L4	5430403G16Rik	D3Z5L4_MOUSE	RIKEN cDNA 5430403G16 gene	Zinc	--	Zinc	--	Zinc	N	N	N	N	N	0	--	nucleus [GO:0005634]	regulation of transcription by RNA polymerase II [GO:0006357]	DNA-binding transcription factor activity, RNA polymerase II-specific [GO:0000981]; metal ion binding [GO:0046872]; RNA polymerase II cis-regulatory region sequence-specific DNA binding [GO:0000978]	--
D3Z5Y8	Gm15446	D3Z5Y8_MOUSE	Predicted gene 15446	Zinc	--	Zinc	--	Zinc	N	N	N	N	N	0	--	nucleus [GO:0005634]	regulation of transcription by RNA polymerase II [GO:0006357]	DNA-binding transcription factor activity, RNA polymerase II-specific [GO:0000981]; metal ion binding [GO:0046872]; RNA polymerase II cis-regulatory region sequence-specific DNA binding [GO:0000978]	--
D6MZJ6	Smpd5	NSMA5_MOUSE	Sphingomyelin phosphodiesterase 5 (EC 3.1.4.12) (Mitochondrial neutral sphingomyelinase) (mtnSMase)	Magnesium	Magnesium;Manganese	Magnesium;Manganese	--	Magnesium;Manganese	N	N	N	N	N	0	SUBCELLULAR LOCATION: Mitochondrion inner membrane {ECO:0000269|PubMed:20378533}; Single-pass type II membrane protein {ECO:0000250|UniProtKB:F1QG30}; Intermembrane side {ECO:0000250|UniProtKB:F1QG30}. Endoplasmic reticulum membrane {ECO:0000269|PubMed:20378533}; Single-pass membrane protein {ECO:0000255}.	cytoplasm [GO:0005737]; endoplasmic reticulum membrane [GO:0005789]; extracellular region [GO:0005576]; integral component of membrane [GO:0016021]; mitochondrial membrane [GO:0031966]; mitochondrion [GO:0005739]	ceramide biosynthetic process [GO:0046513]; ceramide metabolic process [GO:0006672]; sphingomyelin catabolic process [GO:0006685]; sphingomyelin metabolic process [GO:0006684]	phospholipase activity [GO:0004620]; sphingomyelin phosphodiesterase activity [GO:0004767]	--
E0CZ42	Fer1l6	E0CZ42_MOUSE	Fer-1-like 6 (C. elegans)	Calcium	--	Calcium	--	Calcium	N	N	N	N	N	0	--	integral component of membrane [GO:0016021]	plasma membrane organization [GO:0007009]; response to bacterium [GO:0009617]	metal ion binding [GO:0046872]	--
E5D8G1	Galntl6	E5D8G1_MOUSE	Polypeptide N-acetylgalactosaminyltransferase (EC 2.4.1.-) (Protein-UDP acetylgalactosaminyltransferase)	Manganese	Manganese	Manganese	--	Manganese	N	N	N	N	N	0	SUBCELLULAR LOCATION: Golgi apparatus membrane {ECO:0000256|RuleBase:RU361242}; Single-pass type II membrane protein {ECO:0000256|RuleBase:RU361242}. Membrane {ECO:0000256|ARBA:ARBA00004606}; Single-pass type II membrane protein {ECO:0000256|ARBA:ARBA00004606}.	Golgi apparatus [GO:0005794]; Golgi membrane [GO:0000139]; integral component of membrane [GO:0016021]	protein O-linked glycosylation via threonine [GO:0018243]	carbohydrate binding [GO:0030246]; polypeptide N-acetylgalactosaminyltransferase activity [GO:0004653]	--
E9PUD6	Zscan18	E9PUD6_MOUSE	Zinc finger and SCAN domain-containing 18	Zinc	--	Zinc	--	Zinc	N	N	N	N	N	0	SUBCELLULAR LOCATION: Nucleus {ECO:0000256|PROSITE-ProRule:PRU00187}.	nucleus [GO:0005634]	regulation of transcription by RNA polymerase II [GO:0006357]	DNA-binding transcription factor activity, RNA polymerase II-specific [GO:0000981]; RNA polymerase II cis-regulatory region sequence-specific DNA binding [GO:0000978]	--
E9PUL3	Clca3b	E9PUL3_MOUSE	Chloride channel accessory 3B	Zinc	--	Zinc	--	Zinc	N	N	N	N	N	0	--	integral component of plasma membrane [GO:0005887]	--	intracellular calcium activated chloride channel activity [GO:0005229]; metal ion binding [GO:0046872]; metallopeptidase activity [GO:0008237]	--
E9PUN6	Adamts9	E9PUN6_MOUSE	A disintegrin-like and metallopeptidase (reprolysin type) with thrombospondin type 1 motif, 9	Zinc	Zinc	Zinc	--	Zinc	N	N	N	N	N	0	SUBCELLULAR LOCATION: Secreted, extracellular space, extracellular matrix {ECO:0000256|ARBA:ARBA00004498}.	cell surface [GO:0009986]; endoplasmic reticulum [GO:0005783]; extracellular matrix [GO:0031012]; extracellular space [GO:0005615]; intracellular membrane-bounded organelle [GO:0043231]	extracellular matrix organization [GO:0030198]; positive regulation of melanocyte differentiation [GO:0045636]; proteolysis [GO:0006508]; regulation of developmental pigmentation [GO:0048070]; response to bacterium [GO:0009617]	endopeptidase activity [GO:0004175]; metalloendopeptidase activity [GO:0004222]; metallopeptidase activity [GO:0008237]; zinc ion binding [GO:0008270]	--
E9PUQ8	Dgkd	DGKD_MOUSE	Diacylglycerol kinase delta (DAG kinase delta) (EC 2.7.1.107)	Zinc	--	Zinc	--	Zinc	N	N	N	N	N	0	SUBCELLULAR LOCATION: Cell membrane {ECO:0000250|UniProtKB:Q16760}; Peripheral membrane protein {ECO:0000250|UniProtKB:Q16760}. Membrane, clathrin-coated pit {ECO:0000250|UniProtKB:Q16760}. Cytoplasm {ECO:0000250|UniProtKB:Q16760}.	clathrin-coated pit [GO:0005905]; cytoplasm [GO:0005737]; cytoplasmic vesicle [GO:0031410]; cytosol [GO:0005829]; plasma membrane [GO:0005886]	diacylglycerol metabolic process [GO:0046339]; endocytosis [GO:0006897]; glycerolipid metabolic process [GO:0046486]; intracellular signal transduction [GO:0035556]; lipid phosphorylation [GO:0046834]; negative regulation of protein kinase C signaling [GO:0090038]; phosphatidic acid biosynthetic process [GO:0006654]; positive regulation of clathrin-dependent endocytosis [GO:2000370]; positive reg…	ATP binding [GO:0005524]; diacylglycerol kinase activity [GO:0004143]; identical protein binding [GO:0042802]; kinase binding [GO:0019900]; metal ion binding [GO:0046872]; NAD+ kinase activity [GO:0003951]; protein heterodimerization activity [GO:0046982]; protein homodimerization activity [GO:0042803]	--
E9PUS4	Zfp944	E9PUS4_MOUSE	Zinc finger protein 944	Zinc	--	Zinc	--	Zinc	N	N	N	N	N	0	--	nucleus [GO:0005634]	regulation of transcription by RNA polymerase II [GO:0006357]	DNA-binding transcription factor activity, RNA polymerase II-specific [GO:0000981]; metal ion binding [GO:0046872]; RNA polymerase II cis-regulatory region sequence-specific DNA binding [GO:0000978]	--
E9PUT0	Zfp983	E9PUT0_MOUSE	Zinc finger protein 983	Zinc	--	Zinc	--	Zinc	N	N	N	N	N	0	--	nucleus [GO:0005634]	regulation of transcription by RNA polymerase II [GO:0006357]; response to bacterium [GO:0009617]	DNA-binding transcription factor activity, RNA polymerase II-specific [GO:0000981]; metal ion binding [GO:0046872]; RNA polymerase II cis-regulatory region sequence-specific DNA binding [GO:0000978]	--
E9PUU5	Zfp839	E9PUU5_MOUSE	Zinc finger protein 839	Zinc	--	Zinc	--	Zinc	N	N	N	N	N	0	--	--	--	--	--
E9PUZ9	Pdzrn4	E9PUZ9_MOUSE	PDZ domain-containing RING finger 4	Zinc	--	Zinc	--	Zinc	N	N	N	N	N	0	--	--	--	metal ion binding [GO:0046872]	--
E9PV24	Fga	FIBA_MOUSE	Fibrinogen alpha chain [Cleaved into: Fibrinopeptide A; Fibrinogen alpha chain]	Calcium	--	Calcium	--	Calcium	Y	N	Y	Y	Y	3	SUBCELLULAR LOCATION: Secreted {ECO:0000269|PubMed:7649481}.	blood microparticle [GO:0072562]; cell cortex [GO:0005938]; cell surface [GO:0009986]; collagen-containing extracellular matrix [GO:0062023]; cytoplasm [GO:0005737]; external side of plasma membrane [GO:0009897]; extracellular space [GO:0005615]; fibrinogen complex [GO:0005577]; platelet alpha granule [GO:0031091]; rough endoplasmic reticulum [GO:0005791]; synapse [GO:0045202]	adaptive immune response [GO:0002250]; blood coagulation [GO:0007596]; blood coagulation, common pathway [GO:0072377]; blood coagulation, fibrin clot formation [GO:0072378]; cell-matrix adhesion [GO:0007160]; cellular protein-containing complex assembly [GO:0034622]; fibrinolysis [GO:0042730]; induction of bacterial agglutination [GO:0043152]; innate immune response [GO:0045087]; negative regulat…	cell adhesion molecule binding [GO:0050839]; metal ion binding [GO:0046872]; signaling receptor binding [GO:0005102]; structural molecule activity [GO:0005198]	--
E9PV85	Amy2a1	E9PV85_MOUSE	Alpha-amylase (EC 3.2.1.1) (Fragment)	NA	Calcium	Calcium	--	Calcium	N	N	N	N	N	0	--	--	carbohydrate metabolic process [GO:0005975]	alpha-amylase activity [GO:0004556]; alpha-amylase activity (releasing maltohexaose) [GO:0103025]; cation binding [GO:0043169]	--
E9PV86	Mctp1	MCTP1_MOUSE	Multiple C2 and transmembrane domain-containing protein 1	Calcium	Calcium	Calcium	--	Calcium	N	N	N	N	N	0	SUBCELLULAR LOCATION: Cytoplasmic vesicle, secretory vesicle, synaptic vesicle membrane {ECO:0000250|UniProtKB:D4ABL6}; Multi-pass membrane protein {ECO:0000255}. Recycling endosome {ECO:0000250|UniProtKB:D4ABL6}. Endoplasmic reticulum membrane {ECO:0000250|UniProtKB:A1ZBD6}.	endoplasmic reticulum membrane [GO:0005789]; integral component of membrane [GO:0016021]; recycling endosome [GO:0055037]; synaptic vesicle membrane [GO:0030672]	negative regulation of cell migration [GO:0030336]; negative regulation of endocytosis [GO:0045806]; negative regulation of response to oxidative stress [GO:1902883]; regulation of neurotransmitter secretion [GO:0046928]	calcium ion binding [GO:0005509]	--
E9PV98	Trim5	E9PV98_MOUSE	Tripartite motif-containing 5	Zinc	--	Zinc	--	Zinc	N	N	N	N	N	0	SUBCELLULAR LOCATION: Cytoplasm {ECO:0000256|ARBA:ARBA00004496}. Nucleus {ECO:0000256|ARBA:ARBA00004123}.	cytoplasm [GO:0005737]; cytosol [GO:0005829]; nucleoplasm [GO:0005654]; P-body [GO:0000932]	autophagy [GO:0006914]; defense response to virus [GO:0051607]; innate immune response [GO:0045087]; positive regulation of autophagy [GO:0010508]; positive regulation of I-kappaB kinase/NF-kappaB signaling [GO:0043123]; positive regulation of NF-kappaB transcription factor activity [GO:0051092]; protein polyubiquitination [GO:0000209]; protein ubiquitination [GO:0016567]; regulation of gene expr…	identical protein binding [GO:0042802]; pattern recognition receptor activity [GO:0038187]; protein homodimerization activity [GO:0042803]; protein kinase binding [GO:0019901]; protein-macromolecule adaptor activity [GO:0030674]; ubiquitin protein ligase activity [GO:0061630]; ubiquitin-protein transferase activity [GO:0004842]; zinc ion binding [GO:0008270]	--
E9PVC2	Zfp282	E9PVC2_MOUSE	Zinc finger protein 282	Zinc	--	Zinc	--	Zinc	N	N	N	N	N	0	--	nuclear chromatin [GO:0000790]	negative regulation of transcription by RNA polymerase II [GO:0000122]; regulation of transcription by RNA polymerase II [GO:0006357]	DNA-binding transcription factor activity, RNA polymerase II-specific [GO:0000981]; DNA-binding transcription repressor activity, RNA polymerase II-specific [GO:0001227]; metal ion binding [GO:0046872]; RNA polymerase II transcription regulatory region sequence-specific DNA binding [GO:0000977]; sequence-specific double-stranded DNA binding [GO:1990837]	--
E9PVG0	Gm9008	E9PVG0_MOUSE	Predicted pseudogene 9008	Zinc	--	Zinc	--	Zinc	N	N	N	N	N	0	--	integral component of membrane [GO:0016021]	--	metal ion binding [GO:0046872]	--
E9PVL6	Trim30b	E9PVL6_MOUSE	Tripartite motif-containing 30B	Zinc	--	Zinc	--	Zinc	N	N	N	N	N	0	SUBCELLULAR LOCATION: Cytoplasm {ECO:0000256|ARBA:ARBA00004496}.	cytoplasm [GO:0005737]; cytosol [GO:0005829]; nucleoplasm [GO:0005654]	autophagy [GO:0006914]; defense response to virus [GO:0051607]; innate immune response [GO:0045087]; positive regulation of autophagy [GO:0010508]; positive regulation of I-kappaB kinase/NF-kappaB signaling [GO:0043123]; positive regulation of NF-kappaB transcription factor activity [GO:0051092]; protein polyubiquitination [GO:0000209]; protein ubiquitination [GO:0016567]; regulation of gene expr…	protein homodimerization activity [GO:0042803]; protein kinase binding [GO:0019901]; ubiquitin protein ligase activity [GO:0061630]; zinc ion binding [GO:0008270]	--
E9PVW1	Zkscan7	E9PVW1_MOUSE	Zinc finger with KRAB and SCAN domains 7	Zinc	--	Zinc	--	Zinc	N	N	N	N	N	0	SUBCELLULAR LOCATION: Nucleus {ECO:0000256|PROSITE-ProRule:PRU00187}.	nucleus [GO:0005634]	regulation of transcription by RNA polymerase II [GO:0006357]	DNA-binding transcription factor activity, RNA polymerase II-specific [GO:0000981]; RNA polymerase II cis-regulatory region sequence-specific DNA binding [GO:0000978]	--
E9PW05	Zfp54	ZFP54_MOUSE	Zinc finger protein 54 (Krueppel-associated box protein 10) (KRAB10)	Zinc	--	Zinc	--	Zinc	N	N	N	N	N	0	SUBCELLULAR LOCATION: Nucleus {ECO:0000269|PubMed:20624068}. Note=Shows widespread expression throughout the nucleus, but appears to be excluded from nucleoli. {ECO:0000269|PubMed:20624068}.	nucleus [GO:0005634]	regulation of transcription by RNA polymerase II [GO:0006357]	DNA-binding transcription factor activity, RNA polymerase II-specific [GO:0000981]; metal ion binding [GO:0046872]; RNA polymerase II cis-regulatory region sequence-specific DNA binding [GO:0000978]	--
E9PWL0	Trim30d	E9PWL0_MOUSE	Tripartite motif-containing 30D	Zinc	--	Zinc	--	Zinc	N	N	N	N	N	0	SUBCELLULAR LOCATION: Cytoplasm {ECO:0000256|ARBA:ARBA00004496}. Nucleus {ECO:0000256|ARBA:ARBA00004123}.	cytoplasm [GO:0005737]; cytosol [GO:0005829]; nucleoplasm [GO:0005654]	autophagy [GO:0006914]; defense response to virus [GO:0051607]; innate immune response [GO:0045087]; positive regulation of autophagy [GO:0010508]; positive regulation of I-kappaB kinase/NF-kappaB signaling [GO:0043123]; positive regulation of NF-kappaB transcription factor activity [GO:0051092]; protein polyubiquitination [GO:0000209]; protein ubiquitination [GO:0016567]; regulation of gene expr…	protein homodimerization activity [GO:0042803]; protein kinase binding [GO:0019901]; ubiquitin protein ligase activity [GO:0061630]; zinc ion binding [GO:0008270]	--
E9PWP1	Zfp599	E9PWP1_MOUSE	Zinc finger protein 599	Zinc	--	Zinc	--	Zinc	N	N	N	N	N	0	--	nucleus [GO:0005634]	regulation of transcription by RNA polymerase II [GO:0006357]	DNA-binding transcription factor activity, RNA polymerase II-specific [GO:0000981]; metal ion binding [GO:0046872]; RNA polymerase II cis-regulatory region sequence-specific DNA binding [GO:0000978]	--
E9PWT2	Zfp229	E9PWT2_MOUSE	Zinc finger protein 229	Zinc	--	Zinc	--	Zinc	N	N	N	N	N	0	--	nucleus [GO:0005634]	regulation of transcription by RNA polymerase II [GO:0006357]	DNA-binding transcription activator activity, RNA polymerase II-specific [GO:0001228]; metal ion binding [GO:0046872]; RNA polymerase II cis-regulatory region sequence-specific DNA binding [GO:0000978]	--
E9PWV0	Cyp2t4	E9PWV0_MOUSE	Cytochrome P450, family 2, subfamily t, polypeptide 4	Iron	--	Iron	--	Iron	N	N	N	N	N	0	--	cytoplasm [GO:0005737]; intracellular membrane-bounded organelle [GO:0043231]	epoxygenase P450 pathway [GO:0019373]; exogenous drug catabolic process [GO:0042738]; organic acid metabolic process [GO:0006082]; oxidation-reduction process [GO:0055114]; xenobiotic metabolic process [GO:0006805]	arachidonic acid epoxygenase activity [GO:0008392]; heme binding [GO:0020037]; iron ion binding [GO:0005506]; oxidoreductase activity, acting on paired donors, with incorporation or reduction of molecular oxygen, reduced flavin or flavoprotein as one donor, and incorporation of one atom of oxygen [GO:0016712]; steroid hydroxylase activity [GO:0008395]	--
E9PWW6	Zc3h7a	E9PWW6_MOUSE	Zinc finger CCCH type-containing 7 A	Zinc	--	Zinc	--	Zinc	N	N	N	N	N	0	--	--	posttranscriptional regulation of gene expression [GO:0010608]; production of miRNAs involved in gene silencing by miRNA [GO:0035196]	metal ion binding [GO:0046872]; miRNA binding [GO:0035198]	--
E9PWW9	Rsf1	E9PWW9_MOUSE	Remodeling and spacing factor 1	Zinc	--	Zinc	--	Zinc	Y	Y	Y	Y	Y	3	--	nuclear chromatin [GO:0000790]; nucleoplasm [GO:0005654]; nucleus [GO:0005634]; RSF complex [GO:0031213]	chromatin remodeling [GO:0006338]; DNA-templated transcription, initiation [GO:0006352]; negative regulation of DNA binding [GO:0043392]; negative regulation of transcription, DNA-templated [GO:0045892]; nucleosome assembly [GO:0006334]; nucleosome positioning [GO:0016584]; positive regulation of transcription, DNA-templated [GO:0045893]; positive regulation of transcription by RNA polymerase II …	histone binding [GO:0042393]; metal ion binding [GO:0046872]; transcription coregulator activity [GO:0003712]	--
E9PX39	Adamts14	E9PX39_MOUSE	A disintegrin-like and metallopeptidase (reprolysin type) with thrombospondin type 1 motif, 14	Zinc	Zinc	Zinc	--	Zinc	N	N	N	N	N	0	SUBCELLULAR LOCATION: Secreted, extracellular space, extracellular matrix {ECO:0000256|ARBA:ARBA00004498}.	extracellular matrix [GO:0031012]; extracellular region [GO:0005576]	collagen fibril organization [GO:0030199]; extracellular matrix organization [GO:0030198]	metal ion binding [GO:0046872]; metalloendopeptidase activity [GO:0004222]; peptidase activity [GO:0008233]	--
E9PXC3	Cyp2c69	E9PXC3_MOUSE	Cytochrome P450, family 2, subfamily c, polypeptide 69	Iron	--	Iron	--	Iron	N	N	N	N	N	0	--	cytoplasm [GO:0005737]; intracellular membrane-bounded organelle [GO:0043231]	epoxygenase P450 pathway [GO:0019373]; exogenous drug catabolic process [GO:0042738]; organic acid metabolic process [GO:0006082]; oxidation-reduction process [GO:0055114]; xenobiotic metabolic process [GO:0006805]	arachidonic acid epoxygenase activity [GO:0008392]; heme binding [GO:0020037]; iron ion binding [GO:0005506]; oxidoreductase activity, acting on paired donors, with incorporation or reduction of molecular oxygen, reduced flavin or flavoprotein as one donor, and incorporation of one atom of oxygen [GO:0016712]; steroid hydroxylase activity [GO:0008395]	--
E9PXJ4	Zfp712	E9PXJ4_MOUSE	Zinc finger protein 712	Zinc	--	Zinc	--	Zinc	N	N	N	N	N	0	--	nucleus [GO:0005634]	regulation of transcription by RNA polymerase II [GO:0006357]	DNA-binding transcription factor activity, RNA polymerase II-specific [GO:0000981]; metal ion binding [GO:0046872]; RNA polymerase II cis-regulatory region sequence-specific DNA binding [GO:0000978]	--
E9PY16	Adap1	E9PY16_MOUSE	ArfGAP with dual PH domains 1	Zinc	--	Zinc	--	Zinc	N	N	N	N	N	0	--	cytoplasm [GO:0005737]; cytosol [GO:0005829]; intracellular membrane-bounded organelle [GO:0043231]; nucleus [GO:0005634]; plasma membrane [GO:0005886]	regulation of GTPase activity [GO:0043087]	GTPase activator activity [GO:0005096]; phosphatidylinositol-3,4,5-trisphosphate binding [GO:0005547]; phosphatidylinositol bisphosphate binding [GO:1902936]	--
E9PYF4	Lmo7	E9PYF4_MOUSE	LIM domain only 7	Zinc	--	Zinc	--	Zinc	N	N	N	N	N	0	--	adherens junction [GO:0005912]; apical plasma membrane [GO:0016324]; cell surface [GO:0009986]; cytoplasm [GO:0005737]; nuclear envelope [GO:0005635]; nucleoplasm [GO:0005654]; nucleus [GO:0005634]; plasma membrane [GO:0005886]	cell-cell adhesion [GO:0098609]; positive regulation of transcription by RNA polymerase II [GO:0045944]; regulation of cell adhesion [GO:0030155]; regulation of signaling [GO:0023051]	actinin binding [GO:0042805]; metal ion binding [GO:0046872]; protein C-terminus binding [GO:0008022]	--
E9PYI1	Znf568	ZN568_MOUSE	Zinc finger protein 568	Zinc	--	Zinc	--	Zinc	N	N	N	N	N	0	SUBCELLULAR LOCATION: Nucleus {ECO:0000269|PubMed:22110054, ECO:0000269|PubMed:23071813}.	nucleus [GO:0005634]	convergent extension involved in axis elongation [GO:0060028]; convergent extension involved in neural plate elongation [GO:0022007]; embryonic placenta morphogenesis [GO:0060669]; in utero embryonic development [GO:0001701]; negative regulation of transcription, DNA-templated [GO:0045892]; negative regulation of transcription by RNA polymerase II [GO:0000122]; regulation of cell communication [G…	DNA-binding transcription factor activity, RNA polymerase II-specific [GO:0000981]; metal ion binding [GO:0046872]; RNA polymerase II cis-regulatory region sequence-specific DNA binding [GO:0000978]; transcription corepressor binding [GO:0001222]; transcription regulatory region sequence-specific DNA binding [GO:0000976]	--
E9PZ11	Zfp651	E9PZ11_MOUSE	Zinc finger protein 651	Zinc	--	Zinc	--	Zinc	N	N	Y	N	N	1	--	nucleus [GO:0005634]	regulation of transcription by RNA polymerase II [GO:0006357]	DNA-binding transcription factor activity, RNA polymerase II-specific [GO:0000981]; RNA polymerase II cis-regulatory region sequence-specific DNA binding [GO:0000978]	--
E9PZM7	Scaf11	E9PZM7_MOUSE	SR-related CTD-associated factor 11	Zinc	--	Zinc	--	Zinc	N	Y	Y	Y	Y	3	--	nuclear body [GO:0016604]; nucleolus [GO:0005730]; nucleoplasm [GO:0005654]	RNA splicing [GO:0008380]; RNA splicing, via transesterification reactions [GO:0000375]; spliceosomal complex assembly [GO:0000245]	metal ion binding [GO:0046872]	--
E9PZP6	Zfp97	E9PZP6_MOUSE	Zinc finger protein 97	Zinc	--	Zinc	--	Zinc	N	N	N	N	N	0	--	nucleus [GO:0005634]	regulation of transcription by RNA polymerase II [GO:0006357]	DNA-binding transcription factor activity, RNA polymerase II-specific [GO:0000981]; metal ion binding [GO:0046872]; RNA polymerase II cis-regulatory region sequence-specific DNA binding [GO:0000978]	--
E9PZQ0	Ryr1	RYR1_MOUSE	Ryanodine receptor 1 (RYR-1) (RyR1) (Skeletal muscle calcium release channel) (Skeletal muscle ryanodine receptor) (Skeletal muscle-type ryanodine receptor) (Type 1 ryanodine receptor)	Calcium	--	Calcium	--	Calcium	N	N	N	N	N	0	SUBCELLULAR LOCATION: Sarcoplasmic reticulum membrane {ECO:0000269|PubMed:18003898, ECO:0000269|PubMed:7621815}; Multi-pass membrane protein {ECO:0000269|PubMed:18003898}. Membrane {ECO:0000305}; Multi-pass membrane protein {ECO:0000305}. Sarcoplasmic reticulum {ECO:0000250|UniProtKB:P11716}. Note=The number of predicted transmembrane domains varies between orthologs, but the 3D-structures show t…	calcium channel complex [GO:0034704]; cell cortex [GO:0005938]; cytoplasm [GO:0005737]; cytoplasmic vesicle membrane [GO:0030659]; extrinsic component of cytoplasmic side of plasma membrane [GO:0031234]; I band [GO:0031674]; integral component of organelle membrane [GO:0031301]; junctional membrane complex [GO:0030314]; membrane [GO:0016020]; plasma membrane [GO:0005886]; protein-containing compl…	calcium ion transport [GO:0006816]; cellular response to ATP [GO:0071318]; cellular response to caffeine [GO:0071313]; cellular response to calcium ion [GO:0071277]; muscle contraction [GO:0006936]; ossification involved in bone maturation [GO:0043931]; outflow tract morphogenesis [GO:0003151]; protein homotetramerization [GO:0051289]; regulation of cytosolic calcium ion concentration [GO:0051480…	ATP binding [GO:0005524]; calcium channel activity [GO:0005262]; calcium-induced calcium release activity [GO:0048763]; calcium ion binding [GO:0005509]; calmodulin binding [GO:0005516]; enzyme binding [GO:0019899]; protease binding [GO:0002020]; ryanodine-sensitive calcium-release channel activity [GO:0005219]; voltage-gated calcium channel activity [GO:0005245]	--
E9PZQ8	E430018J23Rik	E9PZQ8_MOUSE	RIKEN cDNA E430018J23 gene	Zinc	--	Zinc	--	Zinc	N	N	N	N	N	0	--	nucleus [GO:0005634]	regulation of transcription by RNA polymerase II [GO:0006357]	DNA-binding transcription factor activity, RNA polymerase II-specific [GO:0000981]; metal ion binding [GO:0046872]; RNA polymerase II cis-regulatory region sequence-specific DNA binding [GO:0000978]	--
E9PZZ1	Prdm13	PRD13_MOUSE	PR domain zinc finger protein 13 (EC 2.1.1.-) (PR domain-containing protein 13)	Zinc	--	Zinc	--	Zinc	Y	N	N	N	Y	1	SUBCELLULAR LOCATION: Nucleus {ECO:0000305}.	nucleus [GO:0005634]	negative regulation of transcription by RNA polymerase II [GO:0000122]; neurogenesis [GO:0022008]; regulation of gene expression [GO:0010468]	chromatin binding [GO:0003682]; DNA binding [GO:0003677]; histone methyltransferase activity [GO:0042054]; metal ion binding [GO:0046872]; RNA polymerase II transcription factor binding [GO:0001085]	--
E9Q0Q3	2610021A01Rik	E9Q0Q3_MOUSE	RIKEN cDNA 2610021A01 gene	Zinc	--	Zinc	--	Zinc	N	N	N	N	N	0	--	nucleus [GO:0005634]	regulation of transcription by RNA polymerase II [GO:0006357]	DNA-binding transcription activator activity, RNA polymerase II-specific [GO:0001228]; metal ion binding [GO:0046872]; RNA polymerase II cis-regulatory region sequence-specific DNA binding [GO:0000978]	--
E9Q1A5	Zfp384	E9Q1A5_MOUSE	Zinc finger protein 384	Zinc	--	Zinc	--	Zinc	N	N	Y	N	N	1	--	focal adhesion [GO:0005925]; nuclear chromatin [GO:0000790]; nucleus [GO:0005634]	nucleocytoplasmic transport [GO:0006913]; positive regulation of protein secretion [GO:0050714]; positive regulation of transcription by RNA polymerase II [GO:0045944]; regulation of transcription by RNA polymerase II [GO:0006357]	DNA-binding transcription activator activity, RNA polymerase II-specific [GO:0001228]; DNA-binding transcription factor activity, RNA polymerase II-specific [GO:0000981]; RNA polymerase II cis-regulatory region sequence-specific DNA binding [GO:0000978]; RNA polymerase II transcription regulatory region sequence-specific DNA binding [GO:0000977]; sequence-specific DNA binding [GO:0043565]; sequen…	--
E9Q1J0	Zfp558	E9Q1J0_MOUSE	Zinc finger protein 558	Zinc	--	Zinc	--	Zinc	N	N	N	N	N	0	--	nuclear chromatin [GO:0000790]	negative regulation of transcription by RNA polymerase II [GO:0000122]; regulation of transcription by RNA polymerase II [GO:0006357]	DNA-binding transcription factor activity, RNA polymerase II-specific [GO:0000981]; DNA-binding transcription repressor activity, RNA polymerase II-specific [GO:0001227]; metal ion binding [GO:0046872]; RNA polymerase II transcription regulatory region sequence-specific DNA binding [GO:0000977]	--
E9Q1L8	Zfp493	E9Q1L8_MOUSE	Zinc finger protein 493	Zinc	--	Zinc	--	Zinc	N	N	N	N	N	0	--	nucleus [GO:0005634]	regulation of transcription by RNA polymerase II [GO:0006357]	DNA-binding transcription factor activity, RNA polymerase II-specific [GO:0000981]; metal ion binding [GO:0046872]; RNA polymerase II cis-regulatory region sequence-specific DNA binding [GO:0000978]	--
E9Q1P8	Irf2bp2	I2BP2_MOUSE	Interferon regulatory factor 2-binding protein 2 (IRF-2-binding protein 2) (IRF-2BP2)	Zinc	--	Zinc	--	Zinc	Y	Y	N	N	Y	1	SUBCELLULAR LOCATION: Cytoplasm {ECO:0000250}. Nucleus {ECO:0000250}.	cytoplasm [GO:0005737]; nucleoplasm [GO:0005654]; nucleus [GO:0005634]	immature B cell differentiation [GO:0002327]; negative regulation of transcription by RNA polymerase II [GO:0000122]; regulation of transcription by RNA polymerase II [GO:0006357]	metal ion binding [GO:0046872]; transcription corepressor activity [GO:0003714]	--
E9Q287	Adamts3	E9Q287_MOUSE	A disintegrin-like and metallopeptidase (reprolysin type) with thrombospondin type 1 motif, 3	Zinc	Zinc	Zinc	--	Zinc	N	N	N	N	N	0	SUBCELLULAR LOCATION: Secreted, extracellular space, extracellular matrix {ECO:0000256|ARBA:ARBA00004498}.	extracellular matrix [GO:0031012]; extracellular space [GO:0005615]	collagen biosynthetic process [GO:0032964]; extracellular matrix organization [GO:0030198]; positive regulation of vascular endothelial growth factor signaling pathway [GO:1900748]; protein processing [GO:0016485]; vascular endothelial growth factor production [GO:0010573]	endopeptidase activity [GO:0004175]; metal ion binding [GO:0046872]; metalloendopeptidase activity [GO:0004222]; peptidase activity [GO:0008233]	--
E9Q2I4	Mideas	E9Q2I4_MOUSE	Mitotic deacetylase-associated SANT domain protein	Zinc	--	Zinc	--	Zinc	N	N	N	N	N	0	--	histone deacetylase complex [GO:0000118]; nucleoplasm [GO:0005654]; transcription regulator complex [GO:0005667]	histone deacetylation [GO:0016575]; negative regulation of transcription, DNA-templated [GO:0045892]; regulation of transcription by RNA polymerase II [GO:0006357]	transcription corepressor activity [GO:0003714]	--
E9Q2M4	Zfp867	E9Q2M4_MOUSE	Zinc finger protein 867	Zinc	--	Zinc	--	Zinc	N	N	N	N	N	0	--	nucleus [GO:0005634]	regulation of transcription by RNA polymerase II [GO:0006357]	DNA-binding transcription factor activity, RNA polymerase II-specific [GO:0000981]; metal ion binding [GO:0046872]; RNA polymerase II cis-regulatory region sequence-specific DNA binding [GO:0000978]	--
E9Q2N0	Cpsf4l	E9Q2N0_MOUSE	Cleavage and polyadenylation-specific factor 4-like	Zinc	--	Zinc	--	Zinc	N	N	N	N	N	0	--	mRNA cleavage and polyadenylation specificity factor complex [GO:0005847]	pre-mRNA cleavage required for polyadenylation [GO:0098789]	metal ion binding [GO:0046872]	--
E9Q2S6	Zfp780b	E9Q2S6_MOUSE	Zinc finger protein 780B	Zinc	--	Zinc	--	Zinc	N	N	N	N	N	0	--	nucleus [GO:0005634]	regulation of transcription by RNA polymerase II [GO:0006357]	DNA-binding transcription activator activity, RNA polymerase II-specific [GO:0001228]; metal ion binding [GO:0046872]; RNA polymerase II cis-regulatory region sequence-specific DNA binding [GO:0000978]	--
E9Q2S7	Zfp266	E9Q2S7_MOUSE	Zinc finger protein 266	Zinc	--	Zinc	--	Zinc	N	N	N	N	N	0	--	nuclear chromatin [GO:0000790]	negative regulation of transcription by RNA polymerase II [GO:0000122]; regulation of transcription by RNA polymerase II [GO:0006357]	DNA-binding transcription factor activity, RNA polymerase II-specific [GO:0000981]; DNA-binding transcription repressor activity, RNA polymerase II-specific [GO:0001227]; metal ion binding [GO:0046872]; RNA polymerase II transcription regulatory region sequence-specific DNA binding [GO:0000977]	--
E9Q394	Akap13	AKP13_MOUSE	A-kinase anchor protein 13 (AKAP-13) (AKAP-Lbc)	Zinc	--	Zinc	--	Zinc	Y	N	N	N	Y	1	SUBCELLULAR LOCATION: Cytoplasm, cytosol {ECO:0000250|UniProtKB:Q12802}. Cytoplasm {ECO:0000250|UniProtKB:Q12802}. Cytoplasm, cell cortex {ECO:0000250|UniProtKB:Q12802}. Cytoplasm, cytoskeleton {ECO:0000269|PubMed:20139090}. Nucleus {ECO:0000250|UniProtKB:Q12802}. Membrane {ECO:0000250|UniProtKB:Q12802}; Peripheral membrane protein {ECO:0000250|UniProtKB:Q12802}. Note=Colocalizes with actin and m…	cell cortex [GO:0005938]; cortical actin cytoskeleton [GO:0030864]; cytosol [GO:0005829]; membrane [GO:0016020]; nucleus [GO:0005634]; perinuclear region of cytoplasm [GO:0048471]	adenylate cyclase-activating adrenergic receptor signaling pathway involved in heart process [GO:0086023]; adrenergic receptor signaling pathway [GO:0071875]; bone development [GO:0060348]; cardiac muscle cell differentiation [GO:0055007]; cell growth involved in cardiac muscle cell development [GO:0061049]; G protein-coupled receptor signaling pathway [GO:0007186]; heart development [GO:0007507]…	cAMP-dependent protein kinase activity [GO:0004691]; MAP-kinase scaffold activity [GO:0005078]; metal ion binding [GO:0046872]; molecular adaptor activity [GO:0060090]; protein kinase A binding [GO:0051018]; Rho GTPase binding [GO:0017048]; Rho guanyl-nucleotide exchange factor activity [GO:0005089]	--
E9Q3G0	Zscan4b	E9Q3G0_MOUSE	Zinc finger and SCAN domain-containing 4B	Zinc	--	Zinc	--	Zinc	N	N	N	N	N	0	SUBCELLULAR LOCATION: Nucleus {ECO:0000256|PROSITE-ProRule:PRU00187}.	nucleus [GO:0005634]	embryo implantation [GO:0007566]; regulation of transcription by RNA polymerase II [GO:0006357]	DNA-binding transcription factor activity, RNA polymerase II-specific [GO:0000981]; RNA polymerase II cis-regulatory region sequence-specific DNA binding [GO:0000978]	--
E9Q3G8	Nup153	E9Q3G8_MOUSE	Nucleoporin 153	Zinc	--	Zinc	--	Zinc	N	N	Y	Y	N	2	--	annulate lamellae [GO:0005642]; cytosol [GO:0005829]; membrane [GO:0016020]; nuclear inclusion body [GO:0042405]; nuclear membrane [GO:0031965]; nuclear periphery [GO:0034399]; nuclear pore [GO:0005643]; nuclear pore central transport channel [GO:0044613]; nuclear pore nuclear basket [GO:0044615]; nucleolus [GO:0005730]; nucleoplasmic side of nuclear pore [GO:1990875]; protein-containing complex …	mitotic cell cycle [GO:0000278]; negative regulation of RNA export from nucleus [GO:0046832]; nuclear pore complex assembly [GO:0051292]; protein import into nucleus [GO:0006606]; RNA export from nucleus [GO:0006405]	chromatin binding [GO:0003682]; double-stranded DNA binding [GO:0003690]; identical protein binding [GO:0042802]; nuclear localization sequence binding [GO:0008139]; protein-membrane adaptor activity [GO:0043495]; Ran GTPase binding [GO:0008536]; structural constituent of nuclear pore [GO:0017056]; zinc ion binding [GO:0008270]	--
E9Q3R6	Zfp169	E9Q3R6_MOUSE	Zinc finger protein 169	Zinc	--	Zinc	--	Zinc	N	N	N	N	N	0	--	nuclear chromatin [GO:0000790]	negative regulation of transcription by RNA polymerase II [GO:0000122]; regulation of transcription by RNA polymerase II [GO:0006357]	DNA-binding transcription factor activity, RNA polymerase II-specific [GO:0000981]; DNA-binding transcription repressor activity, RNA polymerase II-specific [GO:0001227]; metal ion binding [GO:0046872]; RNA polymerase II transcription regulatory region sequence-specific DNA binding [GO:0000977]	--
E9Q3T6	Prdm14	PRD14_MOUSE	PR domain zinc finger protein 14 (EC 2.1.1.-) (PR domain-containing protein 14)	Zinc	--	Zinc	--	Zinc	N	N	N	N	N	0	SUBCELLULAR LOCATION: Nucleus {ECO:0000250}.	nucleoplasm [GO:0005654]; nucleus [GO:0005634]	cell fate specification [GO:0001708]; cell morphogenesis [GO:0000902]; embryo implantation [GO:0007566]; fertilization [GO:0009566]; germ cell development [GO:0007281]; germ-line stem cell population maintenance [GO:0030718]; histone H3-R26 methylation [GO:0034972]; homeostasis of number of cells within a tissue [GO:0048873]; inactivation of paternal X chromosome [GO:0060817]; inner cell mass cel…	chromatin DNA binding [GO:0031490]; DNA-binding transcription repressor activity, RNA polymerase II-specific [GO:0001227]; metal ion binding [GO:0046872]; methyltransferase activity [GO:0008168]; RNA binding [GO:0003723]; RNA polymerase II transcription regulatory region sequence-specific DNA binding [GO:0000977]	--
E9Q444	Zbtb21	E9Q444_MOUSE	Zinc finger and BTB domain-containing 21	Zinc	--	Zinc	--	Zinc	N	N	N	N	N	0	--	cytosol [GO:0005829]; nucleoplasm [GO:0005654]; nucleus [GO:0005634]	negative regulation of transcription, DNA-templated [GO:0045892]; negative regulation of transcription by RNA polymerase II [GO:0000122]; regulation of transcription by RNA polymerase II [GO:0006357]	DNA-binding transcription factor activity, RNA polymerase II-specific [GO:0000981]; DNA-binding transcription repressor activity, RNA polymerase II-specific [GO:0001227]; identical protein binding [GO:0042802]; methyl-CpG binding [GO:0008327]; POZ domain binding [GO:0031208]; sequence-specific DNA binding [GO:0043565]	--
E9Q459	Zfp160	E9Q459_MOUSE	Zinc finger protein 160	Zinc	--	Zinc	--	Zinc	N	N	N	N	N	0	--	nucleus [GO:0005634]	regulation of transcription by RNA polymerase II [GO:0006357]	DNA-binding transcription factor activity, RNA polymerase II-specific [GO:0000981]; metal ion binding [GO:0046872]; RNA polymerase II cis-regulatory region sequence-specific DNA binding [GO:0000978]	--
E9Q4D1	Adamts17	E9Q4D1_MOUSE	A disintegrin-like and metallopeptidase (reprolysin type) with thrombospondin type 1 motif, 17	Zinc	Zinc	Zinc	--	Zinc	N	N	N	N	N	0	SUBCELLULAR LOCATION: Secreted, extracellular space, extracellular matrix {ECO:0000256|ARBA:ARBA00004498}.	extracellular matrix [GO:0031012]	extracellular matrix organization [GO:0030198]	metal ion binding [GO:0046872]; metalloendopeptidase activity [GO:0004222]	--
E9Q4P1	Wdfy1	WDFY1_MOUSE	WD repeat and FYVE domain-containing protein 1 (WD40- and FYVE domain-containing protein 1)	Zinc	--	Zinc	--	Zinc	Y	N	N	N	Y	1	SUBCELLULAR LOCATION: Early endosome {ECO:0000250|UniProtKB:Q8IWB7}.	cytosol [GO:0005829]; early endosome [GO:0005769]; nucleus [GO:0005634]	positive regulation of toll-like receptor 3 signaling pathway [GO:0034141]; positive regulation of toll-like receptor 4 signaling pathway [GO:0034145]	1-phosphatidylinositol binding [GO:0005545]; metal ion binding [GO:0046872]	--
E9Q4R4	Zfp882	E9Q4R4_MOUSE	Zinc finger protein 882	Zinc	--	Zinc	--	Zinc	N	N	N	N	N	0	--	nuclear chromatin [GO:0000790]	negative regulation of transcription by RNA polymerase II [GO:0000122]; regulation of transcription by RNA polymerase II [GO:0006357]	DNA-binding transcription factor activity, RNA polymerase II-specific [GO:0000981]; DNA-binding transcription repressor activity, RNA polymerase II-specific [GO:0001227]; metal ion binding [GO:0046872]; RNA polymerase II transcription regulatory region sequence-specific DNA binding [GO:0000977]	--
E9Q4R5	Zfp961	E9Q4R5_MOUSE	Zinc finger protein 961	Zinc	--	Zinc	--	Zinc	N	N	N	N	N	0	--	nuclear chromatin [GO:0000790]	negative regulation of transcription by RNA polymerase II [GO:0000122]; regulation of transcription by RNA polymerase II [GO:0006357]	DNA-binding transcription factor activity, RNA polymerase II-specific [GO:0000981]; DNA-binding transcription repressor activity, RNA polymerase II-specific [GO:0001227]; metal ion binding [GO:0046872]; RNA polymerase II transcription regulatory region sequence-specific DNA binding [GO:0000977]	--
E9Q4S1	Pde8b	PDE8B_MOUSE	High affinity cAMP-specific and IBMX-insensitive 3',5'-cyclic phosphodiesterase 8B (PDE8B) (EC 3.1.4.53) (Cell proliferation-inducing gene 22 protein)	Unknown	Unknown	Unknown	--	Unknown	N	N	N	N	N	0	--	--	behavioral fear response [GO:0001662]; cAMP catabolic process [GO:0006198]; negative regulation of insulin secretion [GO:0046676]; negative regulation of insulin secretion involved in cellular response to glucose stimulus [GO:0061179]; negative regulation of steroid hormone biosynthetic process [GO:0090032]; neuromuscular process controlling balance [GO:0050885]; operant conditioning [GO:0035106]…	3',5'-cyclic-AMP phosphodiesterase activity [GO:0004115]; 3',5'-cyclic-nucleotide phosphodiesterase activity [GO:0004114]; metal ion binding [GO:0046872]	--
E9Q4X2	Uggt2	E9Q4X2_MOUSE	UDP-glucose glycoprotein glucosyltransferase 2	NA	Calcium	Calcium	--	Calcium	N	N	Y	N	N	1	SUBCELLULAR LOCATION: Endoplasmic reticulum lumen {ECO:0000256|ARBA:ARBA00004319}.	endoplasmic reticulum [GO:0005783]; endoplasmic reticulum lumen [GO:0005788]; protein-containing complex [GO:0032991]	ER-associated misfolded protein catabolic process [GO:0071712]; protein N-linked glycosylation via asparagine [GO:0018279]	UDP-glucose:glycoprotein glucosyltransferase activity [GO:0003980]; unfolded protein binding [GO:0051082]	--
E9Q4Z2	Acacb	ACACB_MOUSE	Acetyl-CoA carboxylase 2 (EC 6.4.1.2) (ACC-beta)	Magnesium;Manganese	Magnesium;Manganese	Magnesium;Manganese	--	Magnesium;Manganese	N	N	Y	Y	N	2	SUBCELLULAR LOCATION: Mitochondrion {ECO:0000269|PubMed:10677481}.	mitochondrion [GO:0005739]; nucleus [GO:0005634]	acetyl-CoA metabolic process [GO:0006084]; energy homeostasis [GO:0097009]; fatty acid biosynthetic process [GO:0006633]; malonyl-CoA biosynthetic process [GO:2001295]; negative regulation of catalytic activity [GO:0043086]; negative regulation of fatty acid beta-oxidation [GO:0031999]; negative regulation of fatty acid oxidation [GO:0046322]; negative regulation of gene expression [GO:0010629]; …	acetyl-CoA carboxylase activity [GO:0003989]; ATP binding [GO:0005524]; biotin binding [GO:0009374]; identical protein binding [GO:0042802]; metal ion binding [GO:0046872]	--
E9Q555	Rnf213	RN213_MOUSE	E3 ubiquitin-protein ligase RNF213 (EC 2.3.2.27) (EC 3.6.4.-) (Mysterin) (RING finger protein 213) (RING-type E3 ubiquitin transferase RNF213)	Zinc	--	Zinc	--	Zinc	N	N	N	N	N	0	SUBCELLULAR LOCATION: Cytoplasm, cytosol {ECO:0000250|UniProtKB:Q63HN8}.	cytoplasm [GO:0005737]; cytosol [GO:0005829]; nucleolus [GO:0005730]	angiogenesis [GO:0001525]; negative regulation of non-canonical Wnt signaling pathway [GO:2000051]; protein autoubiquitination [GO:0051865]; protein homooligomerization [GO:0051260]; protein ubiquitination [GO:0016567]; sprouting angiogenesis [GO:0002040]; ubiquitin-dependent protein catabolic process [GO:0006511]	ATPase activity [GO:0016887]; metal ion binding [GO:0046872]; ubiquitin-protein transferase activity [GO:0004842]	--
E9Q593	Cyp2b23	E9Q593_MOUSE	Unspecific monooxygenase (EC 1.14.14.1)	Iron	Iron	Iron	--	Iron	N	N	N	N	N	0	--	cytoplasm [GO:0005737]; intracellular membrane-bounded organelle [GO:0043231]	epoxygenase P450 pathway [GO:0019373]; exogenous drug catabolic process [GO:0042738]; organic acid metabolic process [GO:0006082]; oxidation-reduction process [GO:0055114]; xenobiotic metabolic process [GO:0006805]	arachidonic acid epoxygenase activity [GO:0008392]; aromatase activity [GO:0070330]; heme binding [GO:0020037]; iron ion binding [GO:0005506]; oxidoreductase activity, acting on paired donors, with incorporation or reduction of molecular oxygen, reduced flavin or flavoprotein as one donor, and incorporation of one atom of oxygen [GO:0016712]; steroid hydroxylase activity [GO:0008395]	--
E9Q5A6	Nr1h5	E9Q5A6_MOUSE	Nuclear receptor subfamily 1, group H, member 5	Zinc	--	Zinc	--	Zinc	N	N	N	N	N	0	SUBCELLULAR LOCATION: Nucleus {ECO:0000256|RuleBase:RU004334}.	nucleus [GO:0005634]	cell differentiation [GO:0030154]; cholesterol homeostasis [GO:0042632]; lipid homeostasis [GO:0055088]; lipid metabolic process [GO:0006629]; negative regulation of transcription by RNA polymerase II [GO:0000122]; positive regulation of transcription by RNA polymerase II [GO:0045944]	nuclear receptor activity [GO:0004879]; RNA polymerase II cis-regulatory region sequence-specific DNA binding [GO:0000978]; zinc ion binding [GO:0008270]	--
E9Q5B4	Zscan29	E9Q5B4_MOUSE	Zinc finger SCAN domains 29	Zinc	--	Zinc	--	Zinc	N	N	N	N	N	0	SUBCELLULAR LOCATION: Nucleus {ECO:0000256|PROSITE-ProRule:PRU00187}.	nucleus [GO:0005634]	regulation of transcription by RNA polymerase II [GO:0006357]	DNA-binding transcription factor activity, RNA polymerase II-specific [GO:0000981]; RNA polymerase II cis-regulatory region sequence-specific DNA binding [GO:0000978]; sequence-specific double-stranded DNA binding [GO:1990837]	--
E9Q5F9	Setd2	SETD2_MOUSE	Histone-lysine N-methyltransferase SETD2 (EC 2.1.1.359) (Lysine N-methyltransferase 3A) (Protein-lysine N-methyltransferase SETD2) (EC 2.1.1.-) (SET domain-containing protein 2)	Zinc	--	Zinc	--	Zinc	Y	N	N	N	Y	1	SUBCELLULAR LOCATION: Nucleus {ECO:0000269|PubMed:18157086}. Chromosome {ECO:0000269|PubMed:18157086}.	chromosome [GO:0005694]; nucleus [GO:0005634]	angiogenesis [GO:0001525]; cell migration involved in vasculogenesis [GO:0035441]; coronary vasculature morphogenesis [GO:0060977]; defense response to virus [GO:0051607]; embryonic cranial skeleton morphogenesis [GO:0048701]; embryonic organ development [GO:0048568]; embryonic placenta morphogenesis [GO:0060669]; endodermal cell differentiation [GO:0035987]; forebrain development [GO:0030900]; h…	alpha-tubulin binding [GO:0043014]; histone-lysine N-methyltransferase activity [GO:0018024]; histone methyltransferase activity (H3-K36 specific) [GO:0046975]; metal ion binding [GO:0046872]; protein-lysine N-methyltransferase activity [GO:0016279]	--
E9Q5K4	Cyp2c23	CP2CN_MOUSE	Cytochrome P450 2C44 (EC 1.14.14.-) (Arachidonic acid epoxygenase)	Iron	Iron	Iron	--	Iron	N	N	N	N	N	0	SUBCELLULAR LOCATION: Endoplasmic reticulum membrane {ECO:0000269|PubMed:15084647}. Microsome membrane {ECO:0000269|PubMed:15084647}.	cytoplasm [GO:0005737]; endoplasmic reticulum membrane [GO:0005789]; intracellular membrane-bounded organelle [GO:0043231]	epoxygenase P450 pathway [GO:0019373]; exogenous drug catabolic process [GO:0042738]; icosanoid biosynthetic process [GO:0046456]; organic acid metabolic process [GO:0006082]; oxidation-reduction process [GO:0055114]; xenobiotic metabolic process [GO:0006805]	arachidonic acid epoxygenase activity [GO:0008392]; heme binding [GO:0020037]; iron ion binding [GO:0005506]; monooxygenase activity [GO:0004497]; oxidoreductase activity, acting on paired donors, with incorporation or reduction of molecular oxygen, reduced flavin or flavoprotein as one donor, and incorporation of one atom of oxygen [GO:0016712]; steroid hydroxylase activity [GO:0008395]	--
E9Q5M9	Zfp688	E9Q5M9_MOUSE	Zinc finger protein 688	Zinc	--	Zinc	--	Zinc	N	N	N	N	N	0	--	--	regulation of transcription, DNA-templated [GO:0006355]	metal ion binding [GO:0046872]	--
E9Q5N9	Zfp395	E9Q5N9_MOUSE	Zinc finger protein 395	Zinc	--	Zinc	--	Zinc	N	N	N	N	N	0	--	cytoplasm [GO:0005737]; cytosol [GO:0005829]; nucleoplasm [GO:0005654]; nucleus [GO:0005634]	regulation of transcription by RNA polymerase II [GO:0006357]	cis-regulatory region sequence-specific DNA binding [GO:0000987]; DNA binding [GO:0003677]; DNA-binding transcription factor activity [GO:0003700]; RNA polymerase II cis-regulatory region sequence-specific DNA binding [GO:0000978]	--
E9Q5Z6	Adh6a	E9Q5Z6_MOUSE	Alcohol dehydrogenase 6A (class V)	Zinc	Zinc	Zinc	--	Zinc	N	N	N	N	N	0	--	cytosol [GO:0005829]	ethanol oxidation [GO:0006069]; retinoic acid metabolic process [GO:0042573]; retinol metabolic process [GO:0042572]	alcohol dehydrogenase activity, zinc-dependent [GO:0004024]; retinol dehydrogenase activity [GO:0004745]; zinc ion binding [GO:0008270]	--
E9Q6D6	Zfp277	E9Q6D6_MOUSE	Zinc finger protein 277	Zinc	--	Zinc	--	Zinc	N	N	N	N	N	0	--	--	cellular response to hydrogen peroxide [GO:0070301]; regulation of cellular senescence [GO:2000772]	RNA polymerase II cis-regulatory region sequence-specific DNA binding [GO:0000978]	--
E9Q6M3	Zfp995	E9Q6M3_MOUSE	Zinc finger protein 995	Zinc	--	Zinc	--	Zinc	N	N	N	N	N	0	--	nucleus [GO:0005634]	regulation of transcription by RNA polymerase II [GO:0006357]	DNA-binding transcription factor activity, RNA polymerase II-specific [GO:0000981]; metal ion binding [GO:0046872]; RNA polymerase II cis-regulatory region sequence-specific DNA binding [GO:0000978]	--
E9Q6R1	Itga10	E9Q6R1_MOUSE	Integrin, alpha 10	Unknown	--	Unknown	--	Unknown	N	N	N	N	N	0	SUBCELLULAR LOCATION: Membrane {ECO:0000256|ARBA:ARBA00004479, ECO:0000256|RuleBase:RU003762}; Single-pass type I membrane protein {ECO:0000256|ARBA:ARBA00004479, ECO:0000256|RuleBase:RU003762}.	integrin alpha10-beta1 complex [GO:0034680]	cell-matrix adhesion [GO:0007160]; integrin-mediated signaling pathway [GO:0007229]	collagen binding involved in cell-matrix adhesion [GO:0098639]; metal ion binding [GO:0046872]	--
E9Q6R7	Utrn	E9Q6R7_MOUSE	Utrophin	Calcium;Zinc	--	Calcium;Zinc	--	Calcium;Zinc	Y	Y	Y	Y	Y	3	SUBCELLULAR LOCATION: Cell junction, synapse, postsynaptic cell membrane {ECO:0000256|PIRNR:PIRNR002341}. Cytoplasm, cytoskeleton {ECO:0000256|ARBA:ARBA00004245}.	contractile ring [GO:0070938]; cortical actin cytoskeleton [GO:0030864]; cytoplasm [GO:0005737]; dystrophin-associated glycoprotein complex [GO:0016010]; filopodium [GO:0030175]; filopodium membrane [GO:0031527]; growth cone [GO:0030426]; neuromuscular junction [GO:0031594]; nucleoplasm [GO:0005654]; plasma membrane [GO:0005886]; postsynaptic membrane [GO:0045211]; protein-containing complex [GO:…	adult somatic muscle development [GO:0007527]; neuromuscular junction development [GO:0007528]; positive regulation of cell-matrix adhesion [GO:0001954]; response to denervation involved in regulation of muscle adaptation [GO:0014894]	actin binding [GO:0003779]; actin filament binding [GO:0051015]; integrin binding [GO:0005178]; protein kinase binding [GO:0019901]; vinculin binding [GO:0017166]; zinc ion binding [GO:0008270]	--
E9Q6S0	Zfp597	E9Q6S0_MOUSE	Zinc finger protein 597	Zinc	--	Zinc	--	Zinc	N	N	N	Y	N	1	--	nuclear chromatin [GO:0000790]	negative regulation of transcription by RNA polymerase II [GO:0000122]; regulation of transcription by RNA polymerase II [GO:0006357]	DNA-binding transcription factor activity, RNA polymerase II-specific [GO:0000981]; DNA-binding transcription repressor activity, RNA polymerase II-specific [GO:0001227]; metal ion binding [GO:0046872]; RNA polymerase II transcription regulatory region sequence-specific DNA binding [GO:0000977]; sequence-specific double-stranded DNA binding [GO:1990837]	--
E9Q6S4	Gm17067	E9Q6S4_MOUSE	Predicted gene 17067	Zinc	--	Zinc	--	Zinc	N	N	N	N	N	0	--	nucleoplasm [GO:0005654]	regulation of transcription by RNA polymerase II [GO:0006357]	DNA-binding transcription repressor activity, RNA polymerase II-specific [GO:0001227]; metal ion binding [GO:0046872]; RNA polymerase II cis-regulatory region sequence-specific DNA binding [GO:0000978]	--
E9Q6W4	Znf296	ZN296_MOUSE	Zinc finger protein 296 (Hepatocellular carcinoma-associated antigen MHCA108)	Zinc	--	Zinc	--	Zinc	N	N	N	N	N	0	SUBCELLULAR LOCATION: Nucleus {ECO:0000269|PubMed:24161396}.	nucleus [GO:0005634]	negative regulation of transcription by RNA polymerase II [GO:0000122]; positive regulation of transcription by RNA polymerase II [GO:0045944]; regulation of transcription, DNA-templated [GO:0006355]; spermatogenesis [GO:0007283]	DNA-binding transcription factor activity [GO:0003700]; metal ion binding [GO:0046872]; sequence-specific DNA binding [GO:0043565]; sequence-specific double-stranded DNA binding [GO:1990837]; transcription factor binding [GO:0008134]	--
E9Q6Y4	Zfp94	E9Q6Y4_MOUSE	Zinc finger protein 94	Zinc	--	Zinc	--	Zinc	N	N	N	N	N	0	--	nucleoplasm [GO:0005654]; nucleus [GO:0005634]	regulation of transcription by RNA polymerase II [GO:0006357]	DNA-binding transcription factor activity, RNA polymerase II-specific [GO:0000981]; metal ion binding [GO:0046872]; RNA polymerase II cis-regulatory region sequence-specific DNA binding [GO:0000978]	--
E9Q732	Zfp949	E9Q732_MOUSE	Zinc finger protein 949	Zinc	--	Zinc	--	Zinc	N	N	N	N	N	0	--	nuclear chromatin [GO:0000790]	negative regulation of transcription by RNA polymerase II [GO:0000122]; regulation of transcription by RNA polymerase II [GO:0006357]	DNA-binding transcription factor activity, RNA polymerase II-specific [GO:0000981]; DNA-binding transcription repressor activity, RNA polymerase II-specific [GO:0001227]; metal ion binding [GO:0046872]; RNA polymerase II transcription regulatory region sequence-specific DNA binding [GO:0000977]	--
E9Q745	Doxl1	E9Q745_MOUSE	Amine oxidase (EC 1.4.3.-)	Copper	Copper;Calcium	Copper;Calcium	--	Copper;Calcium	N	N	N	N	N	0	--	plasma membrane [GO:0005886]	amine metabolic process [GO:0009308]; response to antibiotic [GO:0046677]	copper ion binding [GO:0005507]; diamine oxidase activity [GO:0052597]; primary amine oxidase activity [GO:0008131]; quinone binding [GO:0048038]	--
E9Q784	Zc3h13	ZC3HD_MOUSE	Zinc finger CCCH domain-containing protein 13	Zinc	--	Zinc	--	Zinc	Y	Y	Y	N	Y	2	SUBCELLULAR LOCATION: Nucleus speckle {ECO:0000250|UniProtKB:Q5T200}. Nucleus, nucleoplasm {ECO:0000269|PubMed:29547716}.	nuclear speck [GO:0016607]; nucleoplasm [GO:0005654]; RNA N6-methyladenosine methyltransferase complex [GO:0036396]	mRNA methylation [GO:0080009]; mRNA processing [GO:0006397]; multicellular organism development [GO:0007275]; regulation of stem cell population maintenance [GO:2000036]; RNA splicing [GO:0008380]	metal ion binding [GO:0046872]	--
E9Q7E2	Arid2	ARID2_MOUSE	AT-rich interactive domain-containing protein 2 (ARID domain-containing protein 2) (BRG1-associated factor 200) (BAF200) (Zinc finger protein with activation potential) (Zipzap/p200)	Zinc	--	Zinc	--	Zinc	Y	N	N	N	Y	1	SUBCELLULAR LOCATION: Nucleus {ECO:0000255|PROSITE-ProRule:PRU00355, ECO:0000255|PROSITE-ProRule:PRU00858}.	nucleoplasm [GO:0005654]; plasma membrane [GO:0005886]; transcription regulator complex [GO:0005667]	cardiac muscle cell proliferation [GO:0060038]; circulatory system development [GO:0072359]; coronary artery morphogenesis [GO:0060982]; embryonic organ development [GO:0048568]; heart morphogenesis [GO:0003007]; homeostatic process [GO:0042592]; negative regulation of cell migration [GO:0030336]; negative regulation of cell population proliferation [GO:0008285]; nucleosome disassembly [GO:000633…	DNA binding [GO:0003677]; metal ion binding [GO:0046872]; transcription factor binding [GO:0008134]	--
E9Q7F2	Rnf169	RN169_MOUSE	E3 ubiquitin-protein ligase RNF169 (EC 2.3.2.27) (RING finger protein 169) (RING-type E3 ubiquitin transferase RNF169)	Zinc	--	Zinc	--	Zinc	Y	Y	N	N	Y	1	SUBCELLULAR LOCATION: Nucleus, nucleoplasm {ECO:0000250|UniProtKB:Q8NCN4}. Note=Localizes to sites of double-strand breaks (DSBs) following DNA damage. Recruited to DSBs via recognition of RNF168-dependent ubiquitin products. {ECO:0000250|UniProtKB:Q8NCN4}.	cytosol [GO:0005829]; nuclear body [GO:0016604]; nucleolus [GO:0005730]; nucleoplasm [GO:0005654]; nucleus [GO:0005634]; site of double-strand break [GO:0035861]	cellular response to DNA damage stimulus [GO:0006974]; negative regulation of double-strand break repair [GO:2000780]; protein ubiquitination [GO:0016567]	K63-linked polyubiquitin modification-dependent protein binding [GO:0070530]; metal ion binding [GO:0046872]; nucleosome binding [GO:0031491]; transferase activity [GO:0016740]	--
E9Q7N4	Dgkk	E9Q7N4_MOUSE	Diacylglycerol kinase (DAG kinase) (EC 2.7.1.107)	Zinc	--	Zinc	--	Zinc	N	N	N	N	N	0	--	plasma membrane [GO:0005886]	diacylglycerol metabolic process [GO:0046339]; glycerolipid metabolic process [GO:0046486]; intracellular signal transduction [GO:0035556]; lipid phosphorylation [GO:0046834]; protein kinase C-activating G protein-coupled receptor signaling pathway [GO:0007205]; response to oxidative stress [GO:0006979]	ATP binding [GO:0005524]; diacylglycerol kinase activity [GO:0004143]; metal ion binding [GO:0046872]; NAD+ kinase activity [GO:0003951]	--
E9Q7X7	Nrxn2	NRX2A_MOUSE	Neurexin-2 (Neurexin II-alpha) (Neurexin-2-alpha)	Calcium	--	Calcium	--	Calcium	N	N	Y	Y	N	2	SUBCELLULAR LOCATION: Membrane {ECO:0000255}; Single-pass membrane protein {ECO:0000255}.	integral component of membrane [GO:0016021]; presynaptic membrane [GO:0042734]; protein-containing complex [GO:0032991]	adult behavior [GO:0030534]; cell adhesion [GO:0007155]; chemical synaptic transmission [GO:0007268]; gephyrin clustering involved in postsynaptic density assembly [GO:0097116]; neuroligin clustering involved in postsynaptic membrane assembly [GO:0097118]; neurotransmitter secretion [GO:0007269]; postsynaptic density protein 95 clustering [GO:0097119]; postsynaptic membrane assembly [GO:0097104];…	calcium channel regulator activity [GO:0005246]; cell adhesion molecule binding [GO:0050839]; metal ion binding [GO:0046872]; neuroligin family protein binding [GO:0097109]; transmembrane signaling receptor activity [GO:0004888]	--
E9Q816	Cyp2w1	CP2W1_MOUSE	Cytochrome P450 2W1 (EC 1.14.14.-)	Iron	Iron	Iron	--	Iron	N	N	N	N	N	0	SUBCELLULAR LOCATION: Endoplasmic reticulum lumen {ECO:0000250|UniProtKB:Q8TAV3}. Cell membrane {ECO:0000250|UniProtKB:Q8TAV3}. Microsome membrane {ECO:0000250|UniProtKB:Q8TAV3}.	cell surface [GO:0009986]; cytoplasm [GO:0005737]; endoplasmic reticulum lumen [GO:0005788]; intracellular membrane-bounded organelle [GO:0043231]; organelle membrane [GO:0031090]; plasma membrane [GO:0005886]	aflatoxin metabolic process [GO:0046222]; exogenous drug catabolic process [GO:0042738]; organic acid metabolic process [GO:0006082]; oxidation-reduction process [GO:0055114]; phospholipid metabolic process [GO:0006644]; retinoic acid catabolic process [GO:0034653]; xenobiotic metabolic process [GO:0006805]	all-trans retinal binding [GO:0005503]; all-trans-retinol binding [GO:1904768]; heme binding [GO:0020037]; iron ion binding [GO:0005506]; oxidoreductase activity, acting on paired donors, with incorporation or reduction of molecular oxygen, reduced flavin or flavoprotein as one donor, and incorporation of one atom of oxygen [GO:0016712]; retinoic acid 4-hydroxylase activity [GO:0008401]; retinoic…	--
E9Q8D0	Dnajc21	DJC21_MOUSE	DnaJ homolog subfamily C member 21	Zinc	--	Zinc	--	Zinc	N	N	N	N	N	0	SUBCELLULAR LOCATION: Cytoplasm {ECO:0000250|UniProtKB:Q5F1R6}. Nucleus {ECO:0000250|UniProtKB:Q5F1R6}. Nucleus, nucleolus {ECO:0000250|UniProtKB:Q5F1R6}. Note=Within the nucleus, localizes primarily to the nucleolus. {ECO:0000250|UniProtKB:Q5F1R6}.	cytoplasm [GO:0005737]; nucleolus [GO:0005730]	--	nucleic acid binding [GO:0003676]; zinc ion binding [GO:0008270]	--
E9Q8G5	A430033K04Rik	E9Q8G5_MOUSE	RIKEN cDNA A430033K04 gene	Zinc	--	Zinc	--	Zinc	N	N	N	N	N	0	--	nuclear chromatin [GO:0000790]; nucleus [GO:0005634]	negative regulation of transcription, DNA-templated [GO:0045892]; negative regulation of transcription by RNA polymerase II [GO:0000122]; regulation of transcription by RNA polymerase II [GO:0006357]	DNA-binding transcription factor activity, RNA polymerase II-specific [GO:0000981]; DNA-binding transcription repressor activity, RNA polymerase II-specific [GO:0001227]; metal ion binding [GO:0046872]; RNA polymerase II transcription regulatory region sequence-specific DNA binding [GO:0000977]	--
E9Q8I5	Zfp108	E9Q8I5_MOUSE	Zinc finger protein 108	Zinc	--	Zinc	--	Zinc	N	N	N	N	N	0	--	nucleus [GO:0005634]	regulation of transcription by RNA polymerase II [GO:0006357]	DNA-binding transcription factor activity, RNA polymerase II-specific [GO:0000981]; metal ion binding [GO:0046872]; RNA polymerase II cis-regulatory region sequence-specific DNA binding [GO:0000978]	--
E9Q8I7	Nfxl1	E9Q8I7_MOUSE	Nuclear transcription factor, X-box-binding-like 1	Zinc	--	Zinc	--	Zinc	N	N	N	N	N	0	--	integral component of membrane [GO:0016021]; nucleus [GO:0005634]	regulation of transcription, DNA-templated [GO:0006355]	DNA-binding transcription factor activity, RNA polymerase II-specific [GO:0000981]; RNA polymerase II transcription regulatory region sequence-specific DNA binding [GO:0000977]; zinc ion binding [GO:0008270]	--
E9Q8M1	Zfp358	E9Q8M1_MOUSE	Zinc finger protein 358	Zinc	--	Zinc	--	Zinc	N	N	N	N	N	0	--	nucleus [GO:0005634]	regulation of transcription by RNA polymerase II [GO:0006357]	DNA-binding transcription activator activity, RNA polymerase II-specific [GO:0001228]; RNA polymerase II cis-regulatory region sequence-specific DNA binding [GO:0000978]	--
E9Q8T2	Prdm15	PRD15_MOUSE	PR domain zinc finger protein 15 (EC 2.1.1.-) (PR domain-containing protein 15)	Zinc	--	Zinc	--	Zinc	N	N	N	N	N	0	SUBCELLULAR LOCATION: Nucleus {ECO:0000269|PubMed:28740264}.	nuclear body [GO:0016604]; nucleoplasm [GO:0005654]; nucleus [GO:0005634]	methylation [GO:0032259]; multicellular organism development [GO:0007275]; negative regulation of MAPK cascade [GO:0043409]; positive regulation of canonical Wnt signaling pathway [GO:0090263]; positive regulation of transcription by RNA polymerase II [GO:0045944]; regulation of gene expression [GO:0010468]; regulation of stem cell division [GO:2000035]	metal ion binding [GO:0046872]; methyltransferase activity [GO:0008168]; promoter-specific chromatin binding [GO:1990841]; RNA polymerase II cis-regulatory region sequence-specific DNA binding [GO:0000978]	--
E9Q8X5	Zbtb10	E9Q8X5_MOUSE	Zinc finger and BTB domain-containing 10	Zinc	--	Zinc	--	Zinc	N	N	N	N	N	0	--	nucleoplasm [GO:0005654]; nucleus [GO:0005634]	negative regulation of transcription by RNA polymerase II [GO:0000122]; regulation of transcription by RNA polymerase II [GO:0006357]	DNA binding [GO:0003677]; RNA polymerase II transcription regulatory region sequence-specific DNA binding [GO:0000977]	--
E9Q980	Zfp788	E9Q980_MOUSE	Zinc finger protein 788	Zinc	--	Zinc	--	Zinc	N	N	N	N	N	0	--	nucleus [GO:0005634]	regulation of transcription by RNA polymerase II [GO:0006357]	DNA-binding transcription activator activity, RNA polymerase II-specific [GO:0001228]; metal ion binding [GO:0046872]; RNA polymerase II cis-regulatory region sequence-specific DNA binding [GO:0000978]	--
E9Q981	Zfp976	E9Q981_MOUSE	Zinc finger protein 976	Zinc	--	Zinc	--	Zinc	N	N	N	N	N	0	--	nucleus [GO:0005634]	cellular response to heat [GO:0034605]; regulation of transcription by RNA polymerase II [GO:0006357]	DNA-binding transcription factor activity, RNA polymerase II-specific [GO:0000981]; metal ion binding [GO:0046872]; RNA polymerase II cis-regulatory region sequence-specific DNA binding [GO:0000978]	--
E9Q9A9	Oas2	OAS2_MOUSE	2'-5'-oligoadenylate synthase 2 ((2-5')oligo(A) synthase 2) (2-5A synthase 2) (EC 2.7.7.84) (2',5'-oligoadenylate synthetase-like 11)	Magnesium	Magnesium	Magnesium	--	Magnesium	N	N	N	N	N	0	SUBCELLULAR LOCATION: Cytoplasm {ECO:0000250|UniProtKB:P29728}. Cytoplasm, perinuclear region {ECO:0000250|UniProtKB:P29728}.	cytoplasm [GO:0005737]; cytosol [GO:0005829]; membrane [GO:0016020]; nucleoplasm [GO:0005654]; nucleus [GO:0005634]; perinuclear region of cytoplasm [GO:0048471]	defense response to virus [GO:0051607]; negative regulation of viral genome replication [GO:0045071]; regulation of lactation [GO:1903487]; regulation of ribonuclease activity [GO:0060700]; response to bacterium [GO:0009617]; response to virus [GO:0009615]; RNA catabolic process [GO:0006401]; type I interferon signaling pathway [GO:0060337]	2'-5'-oligoadenylate synthetase activity [GO:0001730]; ATP binding [GO:0005524]; double-stranded RNA binding [GO:0003725]; metal ion binding [GO:0046872]	--
E9Q9G3	Zfp938	E9Q9G3_MOUSE	Zinc finger protein 938	Zinc	--	Zinc	--	Zinc	N	N	N	N	N	0	--	nucleus [GO:0005634]	regulation of transcription by RNA polymerase II [GO:0006357]	DNA-binding transcription factor activity, RNA polymerase II-specific [GO:0000981]; metal ion binding [GO:0046872]; RNA polymerase II transcription regulatory region sequence-specific DNA binding [GO:0000977]	--
E9QA22	Zfp644	E9QA22_MOUSE	Zinc finger protein 644	Zinc	--	Zinc	--	Zinc	N	N	N	N	N	0	--	nucleus [GO:0005634]	regulation of transcription, DNA-templated [GO:0006355]	DNA-binding transcription factor activity [GO:0003700]	--
E9QAA1	Zfp758	E9QAA1_MOUSE	Zinc finger protein 758	Zinc	--	Zinc	--	Zinc	N	N	N	N	N	0	--	nucleus [GO:0005634]	regulation of transcription by RNA polymerase II [GO:0006357]	DNA-binding transcription factor activity, RNA polymerase II-specific [GO:0000981]; metal ion binding [GO:0046872]; RNA polymerase II cis-regulatory region sequence-specific DNA binding [GO:0000978]	--
E9QAF5	Zfp760	E9QAF5_MOUSE	Zinc finger protein 760	Zinc	--	Zinc	--	Zinc	N	N	N	N	N	0	--	nucleus [GO:0005634]	regulation of transcription by RNA polymerase II [GO:0006357]	DNA-binding transcription activator activity, RNA polymerase II-specific [GO:0001228]; metal ion binding [GO:0046872]; RNA polymerase II cis-regulatory region sequence-specific DNA binding [GO:0000978]	--
E9QAG4	4930522L14Rik	E9QAG4_MOUSE	RIKEN cDNA 4930522L14 gene	Zinc	--	Zinc	--	Zinc	N	N	N	N	N	0	--	nucleus [GO:0005634]	regulation of transcription by RNA polymerase II [GO:0006357]	DNA-binding transcription factor activity, RNA polymerase II-specific [GO:0000981]; metal ion binding [GO:0046872]; RNA polymerase II cis-regulatory region sequence-specific DNA binding [GO:0000978]	--
E9QAG8	Znf431	ZN431_MOUSE	Zinc finger protein 431 (Zinc finger protein 932)	Zinc	--	Zinc	--	Zinc	N	N	N	N	N	0	SUBCELLULAR LOCATION: Nucleus {ECO:0000269|PubMed:21177534}.	nucleus [GO:0005634]	cell differentiation [GO:0030154]; negative regulation of DNA-binding transcription factor activity [GO:0043433]; negative regulation of osteoblast differentiation [GO:0045668]; negative regulation of transcription by RNA polymerase II [GO:0000122]; regulation of transcription by RNA polymerase II [GO:0006357]	chromatin binding [GO:0003682]; DNA-binding transcription factor activity, RNA polymerase II-specific [GO:0000981]; histone deacetylase binding [GO:0042826]; metal ion binding [GO:0046872]; RNA polymerase II cis-regulatory region sequence-specific DNA binding [GO:0000978]	--
E9QAH2	Zfp605	E9QAH2_MOUSE	Zinc finger protein 605	Zinc	--	Zinc	--	Zinc	N	N	N	N	N	0	--	nucleus [GO:0005634]	regulation of transcription by RNA polymerase II [GO:0006357]	DNA-binding transcription activator activity, RNA polymerase II-specific [GO:0001228]; metal ion binding [GO:0046872]; RNA polymerase II cis-regulatory region sequence-specific DNA binding [GO:0000978]	--
E9QAM5	Helz2	HELZ2_MOUSE	Helicase with zinc finger domain 2 (EC 3.6.4.-) (PPAR-gamma DNA-binding domain-interacting protein 1) (PDIP1) (PPAR-gamma DBD-interacting protein 1)	Zinc	--	Zinc	--	Zinc	N	N	N	N	N	0	SUBCELLULAR LOCATION: Nucleus {ECO:0000269|PubMed:23525231}.	cytoplasm [GO:0005737]; nucleoplasm [GO:0005654]	nuclear-transcribed mRNA catabolic process, nonsense-mediated decay [GO:0000184]; positive regulation of transcription by RNA polymerase II [GO:0045944]	ATP binding [GO:0005524]; DNA binding [GO:0003677]; metal ion binding [GO:0046872]; nuclear receptor transcription coactivator activity [GO:0030374]; ribonuclease activity [GO:0004540]; RNA binding [GO:0003723]; RNA helicase activity [GO:0003724]	--
E9QAP1	Zfp764	E9QAP1_MOUSE	Zinc finger protein 764	Zinc	--	Zinc	--	Zinc	N	N	N	N	N	0	--	nucleus [GO:0005634]	regulation of transcription by RNA polymerase II [GO:0006357]	DNA-binding transcription factor activity, RNA polymerase II-specific [GO:0000981]; metal ion binding [GO:0046872]; RNA polymerase II cis-regulatory region sequence-specific DNA binding [GO:0000978]	--
E9QAU8	Rnf165	RN165_MOUSE	E3 ubiquitin-protein ligase RNF165 (EC 2.3.2.27) (Arkadia-like protein 2C) (Ark2C) (RING finger protein 165)	Zinc	--	Zinc	--	Zinc	N	N	N	N	N	0	SUBCELLULAR LOCATION: Nucleus {ECO:0000269|PubMed:23610558}.	nucleus [GO:0005634]; protein-containing complex [GO:0032991]	axonogenesis [GO:0007409]; forelimb morphogenesis [GO:0035136]; innervation [GO:0060384]; limb development [GO:0060173]; motor neuron axon guidance [GO:0008045]; multicellular organism aging [GO:0010259]; muscle structure development [GO:0061061]; positive regulation of BMP signaling pathway [GO:0030513]; protein catabolic process [GO:0030163]; protein polyubiquitination [GO:0000209]	ubiquitin protein ligase activity [GO:0061630]; zinc ion binding [GO:0008270]	--
E9QAW0	Zfp213	E9QAW0_MOUSE	Zinc finger protein 213	Zinc	--	Zinc	--	Zinc	N	N	N	N	N	0	SUBCELLULAR LOCATION: Nucleus {ECO:0000256|PROSITE-ProRule:PRU00187}.	nucleus [GO:0005634]	regulation of transcription by RNA polymerase II [GO:0006357]	DNA-binding transcription factor activity, RNA polymerase II-specific [GO:0000981]; metal ion binding [GO:0046872]; RNA polymerase II cis-regulatory region sequence-specific DNA binding [GO:0000978]	--
F6T2D2	Gm21994	F6T2D2_MOUSE	Predicted gene 21994	Zinc	--	Zinc	--	Zinc	N	N	N	N	N	0	--	nuclear chromatin [GO:0000790]	negative regulation of transcription by RNA polymerase II [GO:0000122]; regulation of transcription by RNA polymerase II [GO:0006357]	DNA-binding transcription factor activity, RNA polymerase II-specific [GO:0000981]; DNA-binding transcription repressor activity, RNA polymerase II-specific [GO:0001227]; RNA polymerase II transcription regulatory region sequence-specific DNA binding [GO:0000977]	--
F6TQD1	Rnf212	RN212_MOUSE	Probable E3 SUMO-protein ligase RNF212 (EC 2.3.2.-) (Probable E3 SUMO-protein transferase RNF212) (RING finger protein 212)	Zinc	--	Zinc	--	Zinc	N	N	N	N	N	0	SUBCELLULAR LOCATION: Nucleus. Chromosome. Note=Associates to the synaptonemal complex. Localizes to a minority of double-strand breaks (DSBs) sites. Marks crossover sites during midpachynema.	synaptonemal complex [GO:0000795]	chiasma assembly [GO:0051026]; homologous chromosome pairing at meiosis [GO:0007129]; meiotic gene conversion [GO:0006311]; protein sumoylation [GO:0016925]; reciprocal meiotic recombination [GO:0007131]	metal ion binding [GO:0046872]; SUMO transferase activity [GO:0019789]	--
F6VKC7	Zfp988	F6VKC7_MOUSE	Zinc finger protein 988	Zinc	--	Zinc	--	Zinc	N	N	N	N	N	0	--	nucleus [GO:0005634]	regulation of transcription by RNA polymerase II [GO:0006357]	DNA-binding transcription factor activity, RNA polymerase II-specific [GO:0000981]; metal ion binding [GO:0046872]; RNA polymerase II cis-regulatory region sequence-specific DNA binding [GO:0000978]	--
F6VWU8	Zfp946	F6VWU8_MOUSE	Zinc finger protein 946	Zinc	--	Zinc	--	Zinc	N	N	N	N	N	0	SUBCELLULAR LOCATION: Nucleus {ECO:0000256|ARBA:ARBA00004123}.	nucleus [GO:0005634]	regulation of transcription by RNA polymerase II [GO:0006357]	DNA-binding transcription factor activity, RNA polymerase II-specific [GO:0000981]; metal ion binding [GO:0046872]; RNA polymerase II cis-regulatory region sequence-specific DNA binding [GO:0000978]	--
F6WAU7	Zfp945	F6WAU7_MOUSE	Zinc finger protein 945	Zinc	--	Zinc	--	Zinc	N	N	N	N	N	0	--	nucleus [GO:0005634]	regulation of transcription by RNA polymerase II [GO:0006357]	DNA-binding transcription activator activity, RNA polymerase II-specific [GO:0001228]; metal ion binding [GO:0046872]; RNA polymerase II cis-regulatory region sequence-specific DNA binding [GO:0000978]	--
F6ZE64	Lonrf2	F6ZE64_MOUSE	LON peptidase N-terminal domain and ring finger 2	Zinc	--	Zinc	--	Zinc	N	N	N	N	N	0	--	--	--	metal ion binding [GO:0046872]	--
F6ZPB0	Prickle4	F6ZPB0_MOUSE	Prickle planar cell polarity protein 4	Zinc	--	Zinc	--	Zinc	N	N	N	N	N	0	--	adherens junction [GO:0005912]; filamentous actin [GO:0031941]; stress fiber [GO:0001725]; Z disc [GO:0030018]	actin cytoskeleton organization [GO:0030036]; heart development [GO:0007507]; muscle structure development [GO:0061061]	actin binding [GO:0003779]; muscle alpha-actinin binding [GO:0051371]; zinc ion binding [GO:0008270]	--
F6ZS36	Gm14139	F6ZS36_MOUSE	Predicted gene 14139	Zinc	--	Zinc	--	Zinc	N	N	N	N	N	0	--	nucleus [GO:0005634]	regulation of transcription by RNA polymerase II [GO:0006357]	DNA-binding transcription factor activity, RNA polymerase II-specific [GO:0000981]; metal ion binding [GO:0046872]; RNA polymerase II cis-regulatory region sequence-specific DNA binding [GO:0000978]	--
F7AIG4	Gm10772	F7AIG4_MOUSE	Predicted gene 10772	Zinc	--	Zinc	--	Zinc	N	N	N	N	N	0	--	nuclear chromatin [GO:0000790]	negative regulation of transcription by RNA polymerase II [GO:0000122]; regulation of transcription by RNA polymerase II [GO:0006357]	DNA-binding transcription factor activity, RNA polymerase II-specific [GO:0000981]; DNA-binding transcription repressor activity, RNA polymerase II-specific [GO:0001227]; RNA polymerase II transcription regulatory region sequence-specific DNA binding [GO:0000977]	--
F7BJB9	Morc3	MORC3_MOUSE	MORC family CW-type zinc finger protein 3 (Nuclear matrix protein 2) (Zinc finger CW-type coiled-coil domain protein 3)	Zinc	--	Zinc	--	Zinc	N	N	N	Y	N	1	SUBCELLULAR LOCATION: Nucleus, nucleoplasm {ECO:0000269|PubMed:17332504}. Nucleus matrix {ECO:0000250|UniProtKB:Q14149}. Nucleus, PML body {ECO:0000269|PubMed:17332504}. Note=Also found in PML-independent nuclear bodies. Localization to nuclear bodies is ATP-dependent. {ECO:0000250|UniProtKB:Q14149}.	nuclear matrix [GO:0016363]; nucleoplasm [GO:0005654]; nucleus [GO:0005634]; PML body [GO:0016605]	cell aging [GO:0007569]; maintenance of protein location in nucleus [GO:0051457]; negative regulation of fibroblast proliferation [GO:0048147]; peptidyl-serine phosphorylation [GO:0018105]; post-embryonic development [GO:0009791]; protein phosphorylation [GO:0006468]; protein stabilization [GO:0050821]	methylated histone binding [GO:0035064]; RNA binding [GO:0003723]; zinc ion binding [GO:0008270]	--
F7BTU1	Gm17332	F7BTU1_MOUSE	Predicted gene, 17332	Zinc	--	Zinc	--	Zinc	N	N	N	N	N	0	--	--	--	--	--
F7CWA7	Gm11009	F7CWA7_MOUSE	Predicted gene 11009 (Fragment)	Zinc	--	Zinc	--	Zinc	N	N	N	N	N	0	--	nucleus [GO:0005634]	regulation of transcription by RNA polymerase II [GO:0006357]	DNA-binding transcription factor activity, RNA polymerase II-specific [GO:0000981]; metal ion binding [GO:0046872]; RNA polymerase II transcription regulatory region sequence-specific DNA binding [GO:0000977]	--
F7D043	Gm10770	F7D043_MOUSE	Predicted gene 10770	Zinc	--	Zinc	--	Zinc	N	N	N	N	N	0	--	nuclear chromatin [GO:0000790]	negative regulation of transcription by RNA polymerase II [GO:0000122]; regulation of transcription by RNA polymerase II [GO:0006357]	DNA-binding transcription factor activity, RNA polymerase II-specific [GO:0000981]; DNA-binding transcription repressor activity, RNA polymerase II-specific [GO:0001227]; RNA polymerase II transcription regulatory region sequence-specific DNA binding [GO:0000977]	--
F8VPP0	Zfp708	F8VPP0_MOUSE	Zinc finger protein 708	Zinc	--	Zinc	--	Zinc	N	N	N	N	N	0	--	nucleus [GO:0005634]	regulation of transcription by RNA polymerase II [GO:0006357]	DNA-binding transcription factor activity, RNA polymerase II-specific [GO:0000981]; metal ion binding [GO:0046872]; RNA polymerase II cis-regulatory region sequence-specific DNA binding [GO:0000978]	--
F8VPP8	Zc3h7b	F8VPP8_MOUSE	Zinc finger CCCH type-containing 7B	Zinc	--	Zinc	--	Zinc	Y	N	Y	N	Y	2	--	--	posttranscriptional regulation of gene expression [GO:0010608]; production of miRNAs involved in gene silencing by miRNA [GO:0035196]	metal ion binding [GO:0046872]; miRNA binding [GO:0035198]	--
F8VPQ6	Alpi	F8VPQ6_MOUSE	Alkaline phosphatase (EC 3.1.3.1)	NA	Zinc;Magnesium	Zinc;Magnesium	--	Zinc;Magnesium	N	N	N	N	N	0	SUBCELLULAR LOCATION: Cell membrane {ECO:0000256|ARBA:ARBA00004609}; Lipid-anchor, GPI-anchor {ECO:0000256|ARBA:ARBA00004609}. Membrane {ECO:0000256|ARBA:ARBA00004589}; Lipid-anchor, GPI-anchor {ECO:0000256|ARBA:ARBA00004589}.	anchored component of membrane [GO:0031225]; cell surface [GO:0009986]; external side of plasma membrane [GO:0009897]; plasma membrane [GO:0005886]	cellular response to BMP stimulus [GO:0071773]; dephosphorylation [GO:0016311]; phosphorus metabolic process [GO:0006793]	alkaline phosphatase activity [GO:0004035]; magnesium ion binding [GO:0000287]; protein homodimerization activity [GO:0042803]; zinc ion binding [GO:0008270]	--
F8WGU9	Cyp4a31	F8WGU9_MOUSE	Cytochrome P450, family 4, subfamily a, polypeptide 31	Iron	--	Iron	--	Iron	N	N	N	N	N	0	--	apical plasma membrane [GO:0016324]; cytoplasm [GO:0005737]; intracellular membrane-bounded organelle [GO:0043231]	arachidonic acid metabolic process [GO:0019369]; icosanoid biosynthetic process [GO:0046456]; kidney development [GO:0001822]; lauric acid metabolic process [GO:0048252]; linoleic acid metabolic process [GO:0043651]	alkane 1-monooxygenase activity [GO:0018685]; arachidonic acid epoxygenase activity [GO:0008392]; arachidonic acid monooxygenase activity [GO:0008391]; heme binding [GO:0020037]; iron ion binding [GO:0005506]; leukotriene-B4 20-monooxygenase activity [GO:0050051]	--
G3UW50	Zbtb25	G3UW50_MOUSE	Zinc finger and BTB domain-containing 25	Zinc	--	Zinc	--	Zinc	N	N	N	N	N	0	--	nucleoplasm [GO:0005654]	regulation of transcription by RNA polymerase II [GO:0006357]	DNA-binding transcription repressor activity, RNA polymerase II-specific [GO:0001227]; RNA polymerase II cis-regulatory region sequence-specific DNA binding [GO:0000978]	--
G3UW78	Cyp4f17	G3UW78_MOUSE	Cytochrome P450, family 4, subfamily f, polypeptide 17	Iron	--	Iron	--	Iron	Y	N	N	N	Y	1	--	--	--	heme binding [GO:0020037]; iron ion binding [GO:0005506]; monooxygenase activity [GO:0004497]; oxidoreductase activity, acting on paired donors, with incorporation or reduction of molecular oxygen [GO:0016705]	--
G3UW81	Cyp4f40	G3UW81_MOUSE	Cytochrome P450, family 4, subfamily f, polypeptide 40	Iron	--	Iron	--	Iron	N	N	N	N	N	0	--	intracellular membrane-bounded organelle [GO:0043231]	arachidonic acid metabolic process [GO:0019369]; fatty acid metabolic process [GO:0006631]; leukotriene B4 catabolic process [GO:0036101]; menaquinone catabolic process [GO:0042361]; phylloquinone catabolic process [GO:0042376]; vitamin K catabolic process [GO:0042377]	arachidonic acid monooxygenase activity [GO:0008391]; fatty acid binding [GO:0005504]; heme binding [GO:0020037]; iron ion binding [GO:0005506]; leukotriene-B4 20-monooxygenase activity [GO:0050051]; oxidoreductase activity, acting on paired donors, with incorporation or reduction of molecular oxygen, NAD(P)H as one donor, and incorporation of one atom of oxygen [GO:0016709]	--
G3UXL2	Prps1l3	G3UXL2_MOUSE	Ribose-phosphate diphosphokinase (EC 2.7.6.1)	Magnesium	--	Magnesium	--	Magnesium	N	N	N	N	N	0	--	cytoplasm [GO:0005737]; ribose phosphate diphosphokinase complex [GO:0002189]	5-phosphoribose 1-diphosphate biosynthetic process [GO:0006015]; nucleoside metabolic process [GO:0009116]; nucleotide biosynthetic process [GO:0009165]; purine nucleotide biosynthetic process [GO:0006164]; ribonucleoside monophosphate biosynthetic process [GO:0009156]	ATP binding [GO:0005524]; kinase activity [GO:0016301]; magnesium ion binding [GO:0000287]; ribose phosphate diphosphokinase activity [GO:0004749]	--
G3UXT0	Cyp2j12	G3UXT0_MOUSE	Cytochrome P450, family 2, subfamily j, polypeptide 12	Iron	Iron	Iron	--	Iron	N	N	N	N	N	0	SUBCELLULAR LOCATION: Membrane {ECO:0000256|ARBA:ARBA00004170}; Peripheral membrane protein {ECO:0000256|ARBA:ARBA00004170}. Microsome membrane {ECO:0000256|ARBA:ARBA00004174}; Peripheral membrane protein {ECO:0000256|ARBA:ARBA00004174}.	cytoplasm [GO:0005737]; integral component of membrane [GO:0016021]; intracellular membrane-bounded organelle [GO:0043231]; organelle membrane [GO:0031090]	exogenous drug catabolic process [GO:0042738]; organic acid metabolic process [GO:0006082]; oxidation-reduction process [GO:0055114]; xenobiotic metabolic process [GO:0006805]	heme binding [GO:0020037]; iron ion binding [GO:0005506]; oxidoreductase activity, acting on paired donors, with incorporation or reduction of molecular oxygen, reduced flavin or flavoprotein as one donor, and incorporation of one atom of oxygen [GO:0016712]; steroid hydroxylase activity [GO:0008395]	--
G3UY09	Zfp141	G3UY09_MOUSE	Zinc finger protein 141	Zinc	--	Zinc	--	Zinc	N	N	N	N	N	0	--	nucleus [GO:0005634]	regulation of transcription by RNA polymerase II [GO:0006357]	DNA-binding transcription factor activity, RNA polymerase II-specific [GO:0000981]; metal ion binding [GO:0046872]; RNA polymerase II cis-regulatory region sequence-specific DNA binding [GO:0000978]	--
G3UY53	Gm2381	G3UY53_MOUSE	Predicted gene 2381	Zinc	--	Zinc	--	Zinc	N	N	N	N	N	0	--	nuclear chromatin [GO:0000790]	regulation of transcription by RNA polymerase II [GO:0006357]	DNA-binding transcription factor activity [GO:0003700]; RNA polymerase II cis-regulatory region sequence-specific DNA binding [GO:0000978]	--
G3UY57	Trim15	G3UY57_MOUSE	Tripartite motif-containing 15	Zinc	--	Zinc	--	Zinc	N	N	N	N	N	0	--	cytoplasm [GO:0005737]	innate immune response [GO:0045087]; negative regulation of intracellular transport of viral material [GO:1901253]; negative regulation of viral release from host cell [GO:1902187]; positive regulation of DNA-binding transcription factor activity [GO:0051091]; positive regulation of NF-kappaB transcription factor activity [GO:0051092]; positive regulation of RIG-I signaling pathway [GO:1900246]; …	ubiquitin protein ligase activity [GO:0061630]; zinc ion binding [GO:0008270]	--
G3UYU0	Mex3a	G3UYU0_MOUSE	Mex3 RNA-binding family member A	Zinc	--	Zinc	--	Zinc	N	Y	N	N	Y	1	--	cytosol [GO:0005829]; P-body [GO:0000932]	--	metal ion binding [GO:0046872]; RNA binding [GO:0003723]	--
G3UZ38	Cyp2j8	G3UZ38_MOUSE	Cytochrome P450, family 2, subfamily j, polypeptide 8	Iron	Iron	Iron	--	Iron	N	N	N	N	N	0	SUBCELLULAR LOCATION: Membrane {ECO:0000256|ARBA:ARBA00004170}; Peripheral membrane protein {ECO:0000256|ARBA:ARBA00004170}. Microsome membrane {ECO:0000256|ARBA:ARBA00004174}; Peripheral membrane protein {ECO:0000256|ARBA:ARBA00004174}.	cytoplasm [GO:0005737]; integral component of membrane [GO:0016021]; intracellular membrane-bounded organelle [GO:0043231]; organelle membrane [GO:0031090]	exogenous drug catabolic process [GO:0042738]; organic acid metabolic process [GO:0006082]; oxidation-reduction process [GO:0055114]; xenobiotic metabolic process [GO:0006805]	heme binding [GO:0020037]; iron ion binding [GO:0005506]; oxidoreductase activity, acting on paired donors, with incorporation or reduction of molecular oxygen, reduced flavin or flavoprotein as one donor, and incorporation of one atom of oxygen [GO:0016712]; steroid hydroxylase activity [GO:0008395]	--
G3X8R7	Zfp212	G3X8R7_MOUSE	Zinc finger protein 212	Zinc	--	Zinc	--	Zinc	N	N	N	N	N	0	--	nuclear chromatin [GO:0000790]; nucleoplasm [GO:0005654]	regulation of transcription by RNA polymerase II [GO:0006357]	DNA-binding transcription factor activity [GO:0003700]; identical protein binding [GO:0042802]; metal ion binding [GO:0046872]; RNA polymerase II cis-regulatory region sequence-specific DNA binding [GO:0000978]	--
G3X8Y1	Trim55	G3X8Y1_MOUSE	Tripartite motif-containing 55	Zinc	--	Zinc	--	Zinc	N	N	N	N	N	0	--	cytoplasm [GO:0005737]	diapedesis [GO:0050904]; leukocyte migration involved in inflammatory response [GO:0002523]; protein ubiquitination [GO:0016567]	identical protein binding [GO:0042802]; ubiquitin protein ligase activity [GO:0061630]; zinc ion binding [GO:0008270]	--
G3X912	Sprtn	SPRTN_MOUSE	DNA-dependent metalloprotease SPRTN (EC 3.4.24.-) (Protein with SprT-like domain at the N terminus) (Spartan)	Zinc	Zinc	Zinc	--	Zinc	N	N	N	N	N	0	SUBCELLULAR LOCATION: Nucleus {ECO:0000250|UniProtKB:Q9H040}. Chromosome {ECO:0000250|UniProtKB:Q9H040}. Note=Localizes to sites of UV damage via the PIP-box. Recruited to stalled replication forks at sites of replication stress following deubiquitination. CHEK1 stimulates recruitment to chromatin. {ECO:0000250|UniProtKB:Q9H040}.	chromatin [GO:0000785]; nuclear speck [GO:0016607]; nucleoplasm [GO:0005654]; nucleus [GO:0005634]	cellular response to DNA damage stimulus [GO:0006974]; positive regulation of protein ubiquitination [GO:0031398]; protein autoprocessing [GO:0016540]; proteolysis [GO:0006508]; response to UV [GO:0009411]; translesion synthesis [GO:0019985]	double-stranded DNA binding [GO:0003690]; K63-linked polyubiquitin modification-dependent protein binding [GO:0070530]; metal ion binding [GO:0046872]; metalloendopeptidase activity [GO:0004222]; polyubiquitin modification-dependent protein binding [GO:0031593]; single-stranded DNA binding [GO:0003697]; ubiquitin binding [GO:0043130]	--
G3X941	9130019O22Rik	G3X941_MOUSE	RIKEN cDNA 9130019O22 gene	Zinc	--	Zinc	--	Zinc	N	N	N	N	N	0	--	nucleus [GO:0005634]	regulation of transcription by RNA polymerase II [GO:0006357]	DNA-binding transcription factor activity, RNA polymerase II-specific [GO:0000981]; metal ion binding [GO:0046872]; RNA polymerase II cis-regulatory region sequence-specific DNA binding [GO:0000978]	--
G3X942	Galnt9	G3X942_MOUSE	Polypeptide N-acetylgalactosaminyltransferase (EC 2.4.1.-) (Protein-UDP acetylgalactosaminyltransferase)	Manganese	Manganese	Manganese	--	Manganese	N	N	N	N	N	0	SUBCELLULAR LOCATION: Golgi apparatus membrane {ECO:0000256|RuleBase:RU361242}; Single-pass type II membrane protein {ECO:0000256|RuleBase:RU361242}. Membrane {ECO:0000256|ARBA:ARBA00004606}; Single-pass type II membrane protein {ECO:0000256|ARBA:ARBA00004606}.	Golgi apparatus [GO:0005794]; Golgi membrane [GO:0000139]; integral component of membrane [GO:0016021]	protein glycosylation [GO:0006486]	carbohydrate binding [GO:0030246]; polypeptide N-acetylgalactosaminyltransferase activity [GO:0004653]	--
G3X952	Zkscan2	G3X952_MOUSE	Zinc finger with KRAB and SCAN domains 2	Zinc	--	Zinc	--	Zinc	N	N	N	N	N	0	SUBCELLULAR LOCATION: Nucleus {ECO:0000256|PROSITE-ProRule:PRU00187}.	nucleus [GO:0005634]	regulation of transcription by RNA polymerase II [GO:0006357]	DNA-binding transcription factor activity, RNA polymerase II-specific [GO:0000981]; metal ion binding [GO:0046872]; RNA polymerase II cis-regulatory region sequence-specific DNA binding [GO:0000978]	--
G3X964	2610008E11Rik	G3X964_MOUSE	RIKEN cDNA 2610008E11 gene	Zinc	--	Zinc	--	Zinc	N	N	N	N	N	0	--	nuclear chromatin [GO:0000790]	negative regulation of transcription by RNA polymerase II [GO:0000122]; regulation of transcription by RNA polymerase II [GO:0006357]	DNA-binding transcription factor activity, RNA polymerase II-specific [GO:0000981]; DNA-binding transcription repressor activity, RNA polymerase II-specific [GO:0001227]; metal ion binding [GO:0046872]; RNA polymerase II transcription regulatory region sequence-specific DNA binding [GO:0000977]	--
G3X982	Aox3	AOXC_MOUSE	Aldehyde oxidase 3 (EC 1.2.3.1) (Aldehyde oxidase homolog 1) (Azaheterocycle hydroxylase 3) (EC 1.17.3.-)	Iron;Molybdenum	Iron;Molybdenum	Iron;Molybdenum	--	Iron;Molybdenum	N	N	N	N	N	0	SUBCELLULAR LOCATION: Cytoplasm {ECO:0000269|PubMed:11562361, ECO:0000269|PubMed:15383531}.	cytosol [GO:0005829]	drug metabolic process [GO:0017144]; xanthine catabolic process [GO:0009115]	2 iron, 2 sulfur cluster binding [GO:0051537]; aldehyde oxidase activity [GO:0004031]; electron transfer activity [GO:0009055]; FAD binding [GO:0071949]; flavin adenine dinucleotide binding [GO:0050660]; geranial:oxygen oxidoreductase activity [GO:0102797]; heptaldehyde:oxygen oxidoreductase activity [GO:0102798]; iron ion binding [GO:0005506]; molybdenum ion binding [GO:0030151]; molybdopterin c…	--
G3X996	Zfp846	G3X996_MOUSE	Zinc finger protein 846	Zinc	--	Zinc	--	Zinc	N	N	N	N	N	0	--	nucleus [GO:0005634]	regulation of transcription by RNA polymerase II [GO:0006357]	DNA-binding transcription factor activity, RNA polymerase II-specific [GO:0000981]; metal ion binding [GO:0046872]; RNA polymerase II cis-regulatory region sequence-specific DNA binding [GO:0000978]	--
G3X9G7	Zfp809	ZN809_MOUSE	Zinc finger protein 809	Zinc	--	Zinc	--	Zinc	N	N	N	N	N	0	SUBCELLULAR LOCATION: Nucleus {ECO:0000305}.	nucleus [GO:0005634]	innate immune response [GO:0045087]; negative regulation of single stranded viral RNA replication via double stranded DNA intermediate [GO:0045869]; regulation of transcription by RNA polymerase II [GO:0006357]	DNA-binding transcription factor activity, RNA polymerase II-specific [GO:0000981]; metal ion binding [GO:0046872]; RNA polymerase II cis-regulatory region sequence-specific DNA binding [GO:0000978]; sequence-specific DNA binding [GO:0043565]	--
G3X9H3	Zfp607b	G3X9H3_MOUSE	Zinc finger protein 607B	Zinc	--	Zinc	--	Zinc	N	N	N	N	N	0	--	nucleus [GO:0005634]	regulation of transcription by RNA polymerase II [GO:0006357]	DNA-binding transcription factor activity, RNA polymerase II-specific [GO:0000981]; metal ion binding [GO:0046872]; RNA polymerase II cis-regulatory region sequence-specific DNA binding [GO:0000978]	--
G3X9I7	Zc3h12b	G3X9I7_MOUSE	Zinc finger CCCH-type-containing 12B	Magnesium;Zinc	Magnesium	Magnesium;Zinc	--	Magnesium;Zinc	Y	N	N	N	Y	1	--	cytoplasmic ribonucleoprotein granule [GO:0036464]; nucleus [GO:0005634]	RNA phosphodiester bond hydrolysis, endonucleolytic [GO:0090502]	endoribonuclease activity [GO:0004521]; metal ion binding [GO:0046872]; mRNA binding [GO:0003729]	--
G3X9R7	Rnf148	RN148_MOUSE	RING finger protein 148 (Goliath-related E3 ubiquitin-protein ligase 3)	Zinc	--	Zinc	--	Zinc	N	N	N	N	N	0	SUBCELLULAR LOCATION: Membrane {ECO:0000305}; Multi-pass membrane protein {ECO:0000305}.	cytoplasm [GO:0005737]; endoplasmic reticulum [GO:0005783]; Golgi apparatus [GO:0005794]; integral component of membrane [GO:0016021]; late endosome [GO:0005770]	ubiquitin-dependent protein catabolic process [GO:0006511]	metal ion binding [GO:0046872]; ubiquitin protein ligase activity [GO:0061630]	--
G3X9T1	Zfp715	G3X9T1_MOUSE	Zinc finger protein 715	Zinc	--	Zinc	--	Zinc	N	N	N	N	N	0	--	cytosol [GO:0005829]; intermediate filament cytoskeleton [GO:0045111]; nucleoplasm [GO:0005654]	negative regulation of transcription by RNA polymerase II [GO:0000122]; positive regulation of transcription by RNA polymerase II [GO:0045944]; regulation of transcription by RNA polymerase II [GO:0006357]	DNA-binding transcription activator activity, RNA polymerase II-specific [GO:0001228]; DNA-binding transcription factor activity, RNA polymerase II-specific [GO:0000981]; DNA-binding transcription repressor activity, RNA polymerase II-specific [GO:0001227]; metal ion binding [GO:0046872]; RNA polymerase II cis-regulatory region sequence-specific DNA binding [GO:0000978]; RNA polymerase II transcr…	--
G3X9T2	Zfp619	G3X9T2_MOUSE	Zinc finger protein 619	Zinc	--	Zinc	--	Zinc	N	N	N	N	N	0	--	nucleus [GO:0005634]	regulation of transcription by RNA polymerase II [GO:0006357]	DNA-binding transcription activator activity, RNA polymerase II-specific [GO:0001228]; metal ion binding [GO:0046872]; RNA polymerase II cis-regulatory region sequence-specific DNA binding [GO:0000978]	--
G5E829	Atp2b1	AT2B1_MOUSE	Plasma membrane calcium-transporting ATPase 1 (EC 7.2.2.10) (Plasma membrane calcium ATPase isoform 1) (PMCA1) (Plasma membrane calcium pump isoform 1)	Calcium;Magnesium	--	Calcium;Magnesium	--	Calcium;Magnesium	Y	Y	Y	Y	Y	3	SUBCELLULAR LOCATION: Cell membrane {ECO:0000250|UniProtKB:P20020}; Multi-pass membrane protein {ECO:0000255}. Basolateral cell membrane {ECO:0000269|PubMed:23460639}. Cell junction, synapse {ECO:0000269|PubMed:12209837}. Note=Colocalizes with SV2A in photoreceptor synaptic terminals (PubMed:12209837). Colocalizes with NPTN to the immunological synapse (PubMed:28827723). Colocalizes with EPB41 to…	apical part of cell [GO:0045177]; apical plasma membrane [GO:0016324]; basolateral plasma membrane [GO:0016323]; cytoplasmic side of plasma membrane [GO:0009898]; dendrite membrane [GO:0032590]; dendritic spine membrane [GO:0032591]; GABA-ergic synapse [GO:0098982]; glutamatergic synapse [GO:0098978]; immunological synapse [GO:0001772]; integral component of plasma membrane [GO:0005887]; integral…	aging [GO:0007568]; brain development [GO:0007420]; calcium ion export [GO:1901660]; calcium ion export across plasma membrane [GO:1990034]; calcium ion transport [GO:0006816]; cellular calcium ion homeostasis [GO:0006874]; cellular response to corticosterone stimulus [GO:0071386]; cellular response to vitamin D [GO:0071305]; negative regulation of cytokine production [GO:0001818]; negative regul…	ATPase activity [GO:0016887]; ATPase-coupled cation transmembrane transporter activity [GO:0019829]; ATP binding [GO:0005524]; calcium ion transmembrane transporter activity [GO:0015085]; calcium transmembrane transporter activity, phosphorylative mechanism [GO:0005388]; calcium-transporting ATPase activity involved in regulation of presynaptic cytosolic calcium ion concentration [GO:1905056]; ca…	--
G5E869	Znf142	ZN142_MOUSE	Zinc finger protein 142	Zinc	--	Zinc	--	Zinc	N	N	N	N	N	0	SUBCELLULAR LOCATION: Nucleus {ECO:0000305}.	nucleus [GO:0005634]	positive regulation of transcription by RNA polymerase II [GO:0045944]; regulation of gene expression [GO:0010468]	DNA binding [GO:0003677]; metal ion binding [GO:0046872]	--
G5E872	Rnpepl1	RNPL1_MOUSE	Aminopeptidase RNPEPL1 (EC 3.4.11.-) (Methionyl aminopeptidase) (EC 3.4.11.18)	Zinc	Zinc	Zinc	--	Zinc	N	N	N	N	N	0	--	--	proteolysis [GO:0006508]	metalloaminopeptidase activity [GO:0070006]; zinc ion binding [GO:0008270]	--
G5E8B9	Zbtb11	ZBT11_MOUSE	Zinc finger and BTB domain-containing protein 11	Zinc	--	Zinc	--	Zinc	N	N	N	N	N	0	SUBCELLULAR LOCATION: Nucleus, nucleolus {ECO:0000250|UniProtKB:O95625}.	nucleolus [GO:0005730]; nucleoplasm [GO:0005654]; nucleus [GO:0005634]	regulation of transcription, DNA-templated [GO:0006355]	DNA-binding transcription factor activity, RNA polymerase II-specific [GO:0000981]; metal ion binding [GO:0046872]; RNA polymerase II cis-regulatory region sequence-specific DNA binding [GO:0000978]	--
G5E8P1	Brd1	BRD1_MOUSE	Bromodomain-containing protein 1 (Bromodomain and PHD finger-containing protein 2)	Zinc	--	Zinc	--	Zinc	N	N	N	N	N	0	SUBCELLULAR LOCATION: Nucleus {ECO:0000250|UniProtKB:O95696}. Chromosome {ECO:0000250|UniProtKB:O95696}. Note=Localizes to transcription start sites. {ECO:0000250|UniProtKB:O95696}.	chromosome [GO:0005694]; dendrite [GO:0030425]; histone H3-K14 acetyltransferase complex [GO:0036409]; MOZ/MORF histone acetyltransferase complex [GO:0070776]; nuclear speck [GO:0016607]; nucleus [GO:0005634]; perikaryon [GO:0043204]	erythrocyte maturation [GO:0043249]; histone H3 acetylation [GO:0043966]; histone H3-K14 acetylation [GO:0044154]; positive regulation of erythrocyte differentiation [GO:0045648]	histone binding [GO:0042393]; metal ion binding [GO:0046872]	--
G5E905	Zfp871	G5E905_MOUSE	Zinc finger protein 871	Zinc	--	Zinc	--	Zinc	N	N	Y	N	N	1	--	nucleus [GO:0005634]	regulation of transcription by RNA polymerase II [GO:0006357]	DNA-binding transcription factor activity, RNA polymerase II-specific [GO:0000981]; metal ion binding [GO:0046872]; RNA polymerase II cis-regulatory region sequence-specific DNA binding [GO:0000978]	--
H3BLB0	Zfp989	H3BLB0_MOUSE	Zinc finger protein 989	Zinc	--	Zinc	--	Zinc	N	N	N	N	N	0	--	nucleus [GO:0005634]	regulation of transcription by RNA polymerase II [GO:0006357]	DNA-binding transcription factor activity, RNA polymerase II-specific [GO:0000981]; metal ion binding [GO:0046872]; RNA polymerase II cis-regulatory region sequence-specific DNA binding [GO:0000978]	--
H7BX78	Zfp408	H7BX78_MOUSE	Zinc finger protein 408	Zinc	--	Zinc	--	Zinc	N	N	N	N	N	0	--	nuclear chromatin [GO:0000790]; nucleus [GO:0005634]	regulation of transcription by RNA polymerase II [GO:0006357]	DNA-binding transcription factor activity [GO:0003700]; identical protein binding [GO:0042802]; RNA polymerase II cis-regulatory region sequence-specific DNA binding [GO:0000978]	--
I7HJS4	Znf683	ZN683_MOUSE	Tissue-resident T-cell transcription regulator protein ZNF683 (Homolog of Blimp-1 in T-cell) (Hobit) (Zinc finger protein 683)	Zinc	--	Zinc	--	Zinc	N	N	N	N	N	0	SUBCELLULAR LOCATION: Nucleus {ECO:0000305}.	nuclear chromatin [GO:0000790]	adaptive immune response [GO:0002250]; innate immune response [GO:0045087]; natural killer cell differentiation [GO:0001779]; regulation of extrathymic T cell differentiation [GO:0033082]; regulation of gene expression [GO:0010468]; regulation of natural killer cell differentiation [GO:0032823]; regulation of natural killer cell differentiation involved in immune response [GO:0032826]; regulation…	DNA-binding transcription factor activity [GO:0003700]; metal ion binding [GO:0046872]; promoter-specific chromatin binding [GO:1990841]; RNA polymerase II cis-regulatory region sequence-specific DNA binding [GO:0000978]	--
J3KMU4	Gm21060	J3KMU4_MOUSE	Predicted gene, 21060	Zinc	--	Zinc	--	Zinc	N	N	N	N	N	0	--	nuclear chromatin [GO:0000790]	negative regulation of transcription by RNA polymerase II [GO:0000122]; regulation of transcription by RNA polymerase II [GO:0006357]	DNA-binding transcription factor activity, RNA polymerase II-specific [GO:0000981]; DNA-binding transcription repressor activity, RNA polymerase II-specific [GO:0001227]; RNA polymerase II transcription regulatory region sequence-specific DNA binding [GO:0000977]	--
J3QK55	2010315B03Rik	J3QK55_MOUSE	RIKEN cDNA 2010315B03 gene	Zinc	--	Zinc	--	Zinc	N	N	N	N	N	0	--	nuclear chromatin [GO:0000790]	regulation of transcription by RNA polymerase II [GO:0006357]	DNA-binding transcription factor activity [GO:0003700]; metal ion binding [GO:0046872]; RNA polymerase II cis-regulatory region sequence-specific DNA binding [GO:0000978]	--
J3QM38	Zfp994	J3QM38_MOUSE	Zinc finger protein 994	Zinc	--	Zinc	--	Zinc	N	N	N	N	N	0	--	nucleus [GO:0005634]	regulation of transcription by RNA polymerase II [GO:0006357]	DNA-binding transcription factor activity, RNA polymerase II-specific [GO:0000981]; metal ion binding [GO:0046872]; RNA polymerase II cis-regulatory region sequence-specific DNA binding [GO:0000978]	--
J3QM92	Plscr5	J3QM92_MOUSE	Phospholipid scramblase	NA	Calcium	Calcium	--	Calcium	N	N	N	N	N	0	--	plasma membrane [GO:0005886]	plasma membrane phospholipid scrambling [GO:0017121]	phospholipid scramblase activity [GO:0017128]	--
J3QN14	Zfp616	J3QN14_MOUSE	Zinc finger protein 616	Zinc	--	Zinc	--	Zinc	N	N	N	N	N	0	--	--	regulation of transcription by RNA polymerase II [GO:0006357]	DNA-binding transcription factor activity, RNA polymerase II-specific [GO:0000981]; RNA polymerase II cis-regulatory region sequence-specific DNA binding [GO:0000978]; transcription regulatory region sequence-specific DNA binding [GO:0000976]	--
J3QNR8	Trim34b	J3QNR8_MOUSE	Tripartite motif-containing 34B	Zinc	--	Zinc	--	Zinc	N	N	N	N	N	0	--	cytoplasm [GO:0005737]; cytosol [GO:0005829]; nucleoplasm [GO:0005654]	innate immune response [GO:0045087]; positive regulation of autophagy [GO:0010508]; positive regulation of I-kappaB kinase/NF-kappaB signaling [GO:0043123]; positive regulation of NF-kappaB transcription factor activity [GO:0051092]; protein polyubiquitination [GO:0000209]; protein ubiquitination [GO:0016567]; regulation of gene expression [GO:0010468]; regulation of protein localization [GO:0032…	protein homodimerization activity [GO:0042803]; protein kinase binding [GO:0019901]; ubiquitin protein ligase activity [GO:0061630]; zinc ion binding [GO:0008270]	--
J3QNY8	Gm19965	J3QNY8_MOUSE	Predicted gene, 19965	Zinc	--	Zinc	--	Zinc	N	N	N	N	N	0	--	--	regulation of transcription, DNA-templated [GO:0006355]	DNA-binding transcription factor activity, RNA polymerase II-specific [GO:0000981]; metal ion binding [GO:0046872]; RNA polymerase II cis-regulatory region sequence-specific DNA binding [GO:0000978]	--
J3QPC5	Zfp850	J3QPC5_MOUSE	Zinc finger protein 850	Zinc	--	Zinc	--	Zinc	N	N	N	N	N	0	--	nucleus [GO:0005634]	regulation of transcription by RNA polymerase II [GO:0006357]	DNA-binding transcription factor activity, RNA polymerase II-specific [GO:0000981]; metal ion binding [GO:0046872]; RNA polymerase II cis-regulatory region sequence-specific DNA binding [GO:0000978]	--
J3QPE5	Gm5849	J3QPE5_MOUSE	Predicted gene 5849	Calcium	--	Calcium	--	Calcium	N	N	N	N	N	0	SUBCELLULAR LOCATION: Cytoplasm {ECO:0000256|ARBA:ARBA00004496}.	cytoplasm [GO:0005737]; extracellular space [GO:0005615]; nucleus [GO:0005634]	antimicrobial humoral immune response mediated by antimicrobial peptide [GO:0061844]; astrocyte development [GO:0014002]; autocrine signaling [GO:0035425]; chronic inflammatory response [GO:0002544]; innate immune response [GO:0045087]; leukocyte migration involved in inflammatory response [GO:0002523]; neutrophil aggregation [GO:0070488]; neutrophil chemotaxis [GO:0030593]; peptidyl-cysteine S-n…	arachidonic acid binding [GO:0050544]; calcium-dependent protein binding [GO:0048306]; calcium ion binding [GO:0005509]; microtubule binding [GO:0008017]; RAGE receptor binding [GO:0050786]; Toll-like receptor 4 binding [GO:0035662]; zinc ion binding [GO:0008270]	--
J3QPR6	Rfpl4b	J3QPR6_MOUSE	Ret finger protein-like 4B	Zinc	--	Zinc	--	Zinc	N	N	N	N	N	0	--	chromatin [GO:0000785]; nucleoplasm [GO:0005654]; RNA polymerase II transcription regulator complex [GO:0090575]	innate immune response [GO:0045087]; negative regulation of transcription, DNA-templated [GO:0045892]; positive regulation of transcription, DNA-templated [GO:0045893]; protein sumoylation [GO:0016925]	DNA binding [GO:0003677]; metal ion binding [GO:0046872]; promoter-specific chromatin binding [GO:1990841]; transcription corepressor activity [GO:0003714]; ubiquitin-protein transferase activity [GO:0004842]	--
J3QPX0	5730507C01Rik	J3QPX0_MOUSE	RIKEN cDNA 5730507C01 gene	Zinc	--	Zinc	--	Zinc	N	N	N	N	N	0	--	nucleoplasm [GO:0005654]	regulation of transcription by RNA polymerase II [GO:0006357]	DNA-binding transcription repressor activity, RNA polymerase II-specific [GO:0001227]; metal ion binding [GO:0046872]; RNA polymerase II cis-regulatory region sequence-specific DNA binding [GO:0000978]	--
K7N6C2	Cyp2c68	K7N6C2_MOUSE	Cytochrome P450, family 2, subfamily c, polypeptide 68	Iron	--	Iron	--	Iron	N	N	N	N	N	0	--	cytoplasm [GO:0005737]; intracellular membrane-bounded organelle [GO:0043231]	epoxygenase P450 pathway [GO:0019373]; exogenous drug catabolic process [GO:0042738]; organic acid metabolic process [GO:0006082]; oxidation-reduction process [GO:0055114]; xenobiotic metabolic process [GO:0006805]	arachidonic acid epoxygenase activity [GO:0008392]; heme binding [GO:0020037]; iron ion binding [GO:0005506]; oxidoreductase activity, acting on paired donors, with incorporation or reduction of molecular oxygen, reduced flavin or flavoprotein as one donor, and incorporation of one atom of oxygen [GO:0016712]; steroid hydroxylase activity [GO:0008395]	--
K7N6H3	Zfp934	K7N6H3_MOUSE	Zinc finger protein 934	Zinc	--	Zinc	--	Zinc	N	N	N	N	N	0	--	nucleus [GO:0005634]	regulation of transcription by RNA polymerase II [GO:0006357]	DNA-binding transcription factor activity, RNA polymerase II-specific [GO:0000981]; metal ion binding [GO:0046872]; RNA polymerase II cis-regulatory region sequence-specific DNA binding [GO:0000978]	--
K7N769	2410141K09Rik	K7N769_MOUSE	RIKEN cDNA 2410141K09 gene	Zinc	--	Zinc	--	Zinc	N	N	N	N	N	0	--	--	regulation of transcription by RNA polymerase II [GO:0006357]	DNA-binding transcription factor activity, RNA polymerase II-specific [GO:0000981]; metal ion binding [GO:0046872]; RNA polymerase II cis-regulatory region sequence-specific DNA binding [GO:0000978]	--
L7N1X4	Zfp457	L7N1X4_MOUSE	Zinc finger protein 457	Zinc	--	Zinc	--	Zinc	N	N	N	N	N	0	--	integral component of membrane [GO:0016021]; nucleus [GO:0005634]	negative regulation of transcription, DNA-templated [GO:0045892]; negative regulation of transposon integration [GO:0070895]; regulation of transcription by RNA polymerase II [GO:0006357]	DNA-binding transcription activator activity, RNA polymerase II-specific [GO:0001228]; DNA-binding transcription factor activity [GO:0003700]; metal ion binding [GO:0046872]; RNA polymerase II cis-regulatory region sequence-specific DNA binding [GO:0000978]	--
L7N208	Gm10324	L7N208_MOUSE	Predicted gene 10324	Zinc	--	Zinc	--	Zinc	N	N	N	N	N	0	--	nucleus [GO:0005634]	regulation of transcription by RNA polymerase II [GO:0006357]	DNA-binding transcription factor activity, RNA polymerase II-specific [GO:0000981]; metal ion binding [GO:0046872]; RNA polymerase II cis-regulatory region sequence-specific DNA binding [GO:0000978]	--
L7N232	Zfp955b	L7N232_MOUSE	Zinc finger protein 955B	Zinc	--	Zinc	--	Zinc	N	N	N	N	N	0	--	nuclear chromatin [GO:0000790]	negative regulation of transcription by RNA polymerase II [GO:0000122]; regulation of transcription by RNA polymerase II [GO:0006357]	DNA-binding transcription factor activity, RNA polymerase II-specific [GO:0000981]; DNA-binding transcription repressor activity, RNA polymerase II-specific [GO:0001227]; metal ion binding [GO:0046872]; RNA polymerase II transcription regulatory region sequence-specific DNA binding [GO:0000977]	--
L7N248	Gm6871	L7N248_MOUSE	Predicted gene 6871	Zinc	--	Zinc	--	Zinc	N	N	N	N	N	0	--	nucleus [GO:0005634]	regulation of transcription by RNA polymerase II [GO:0006357]	DNA-binding transcription factor activity, RNA polymerase II-specific [GO:0000981]; metal ion binding [GO:0046872]; RNA polymerase II cis-regulatory region sequence-specific DNA binding [GO:0000978]	--
L7N267	Zfp960	L7N267_MOUSE	Zinc finger protein 960	Zinc	--	Zinc	--	Zinc	N	N	N	N	N	0	--	nucleus [GO:0005634]	regulation of transcription by RNA polymerase II [GO:0006357]	DNA-binding transcription factor activity, RNA polymerase II-specific [GO:0000981]; metal ion binding [GO:0046872]; RNA polymerase II cis-regulatory region sequence-specific DNA binding [GO:0000978]	--
L7N2E7	Zfp977	L7N2E7_MOUSE	Zinc finger protein 977	Zinc	--	Zinc	--	Zinc	N	N	N	N	N	0	--	--	regulation of transcription, DNA-templated [GO:0006355]	DNA-binding transcription factor activity, RNA polymerase II-specific [GO:0000981]; metal ion binding [GO:0046872]; RNA polymerase II cis-regulatory region sequence-specific DNA binding [GO:0000978]	--
L7N463	Cyp2d34	L7N463_MOUSE	Cytochrome P450, family 2, subfamily d, polypeptide 34	Iron	Iron	Iron	--	Iron	N	N	N	N	N	0	--	cytoplasm [GO:0005737]; integral component of membrane [GO:0016021]; intracellular membrane-bounded organelle [GO:0043231]	arachidonic acid metabolic process [GO:0019369]; exogenous drug catabolic process [GO:0042738]; organic acid metabolic process [GO:0006082]; oxidation-reduction process [GO:0055114]; xenobiotic metabolic process [GO:0006805]	heme binding [GO:0020037]; iron ion binding [GO:0005506]; oxidoreductase activity, acting on paired donors, with incorporation or reduction of molecular oxygen, reduced flavin or flavoprotein as one donor, and incorporation of one atom of oxygen [GO:0016712]; steroid hydroxylase activity [GO:0008395]	--
L7N466	Mthfsl	L7N466_MOUSE	5-formyltetrahydrofolate cyclo-ligase (EC 6.3.3.2)	Magnesium	Magnesium	Magnesium	--	Magnesium	N	N	N	N	N	0	--	cytoplasm [GO:0005737]; cytosol [GO:0005829]; mitochondrial matrix [GO:0005759]; mitochondrion [GO:0005739]	folic acid-containing compound biosynthetic process [GO:0009396]; tetrahydrofolate interconversion [GO:0035999]	5-formyltetrahydrofolate cyclo-ligase activity [GO:0030272]; ATP binding [GO:0005524]; folic acid binding [GO:0005542]; metal ion binding [GO:0046872]	--
O08529	Capn2	CAN2_MOUSE	Calpain-2 catalytic subunit (EC 3.4.22.53) (80 kDa M-calpain subunit) (CALP80) (Calcium-activated neutral proteinase 2) (CANP 2) (Calpain M-type) (Calpain-2 large subunit) (Millimolar-calpain) (M-calpain)	Calcium	Calcium	Calcium	--	Calcium	Y	N	N	Y	Y	2	SUBCELLULAR LOCATION: Cytoplasm {ECO:0000250}. Cell membrane {ECO:0000250}. Note=Translocates to the plasma membrane upon Ca(2+) binding. {ECO:0000250}.	cell projection [GO:0042995]; chromatin [GO:0000785]; cytoplasm [GO:0005737]; cytosol [GO:0005829]; dendrite [GO:0030425]; endoplasmic reticulum [GO:0005783]; external side of plasma membrane [GO:0009897]; focal adhesion [GO:0005925]; Golgi apparatus [GO:0005794]; lysosome [GO:0005764]; membrane [GO:0016020]; membrane raft [GO:0045121]; mitochondrial intermembrane space [GO:0005758]; neuronal cel…	behavioral response to pain [GO:0048266]; blastocyst development [GO:0001824]; cellular response to amino acid stimulus [GO:0071230]; cellular response to interferon-beta [GO:0035458]; cellular response to lipopolysaccharide [GO:0071222]; female pregnancy [GO:0007565]; myoblast fusion [GO:0007520]; positive regulation of cardiac muscle cell apoptotic process [GO:0010666]; positive regulation of m…	calcium-dependent cysteine-type endopeptidase activity [GO:0004198]; calcium ion binding [GO:0005509]; cytoskeletal protein binding [GO:0008092]; enzyme binding [GO:0019899]; peptidase activity [GO:0008233]; protein-containing complex binding [GO:0044877]	--
O08532	Cacna2d1	CA2D1_MOUSE	Voltage-dependent calcium channel subunit alpha-2/delta-1 (Voltage-gated calcium channel subunit alpha-2/delta-1) [Cleaved into: Voltage-dependent calcium channel subunit alpha-2-1; Voltage-dependent calcium channel subunit delta-1]	Calcium	--	Calcium	--	Calcium	Y	N	Y	Y	Y	3	SUBCELLULAR LOCATION: Membrane {ECO:0000305}; Single-pass type I membrane protein {ECO:0000305}.	anchored component of postsynaptic membrane [GO:0099025]; anchored component of presynaptic active zone membrane [GO:0099029]; glutamatergic synapse [GO:0098978]; L-type voltage-gated calcium channel complex [GO:1990454]; sarcoplasmic reticulum [GO:0016529]; T-tubule [GO:0030315]; voltage-gated calcium channel complex [GO:0005891]	calcium ion transmembrane transport [GO:0070588]; calcium ion transmembrane transport via high voltage-gated calcium channel [GO:0061577]; calcium ion transport [GO:0006816]; calcium ion transport into cytosol [GO:0060402]; cardiac muscle cell action potential involved in contraction [GO:0086002]; cellular response to amyloid-beta [GO:1904646]; membrane depolarization during bundle of His cell ac…	metal ion binding [GO:0046872]; voltage-gated calcium channel activity [GO:0005245]; voltage-gated calcium channel activity involved in bundle of His cell action potential [GO:0086057]	--
O08537	Esr2	ESR2_MOUSE	Estrogen receptor beta (ER-beta) (Nuclear receptor subfamily 3 group A member 2)	Zinc	--	Zinc	--	Zinc	N	N	N	N	N	0	SUBCELLULAR LOCATION: Nucleus.	cilium [GO:0005929]; cytoplasm [GO:0005737]; mitochondrion [GO:0005739]; neuronal cell body [GO:0043025]; neuron projection [GO:0043005]; nuclear chromatin [GO:0000790]; nucleus [GO:0005634]; perikaryon [GO:0043204]; perinuclear region of cytoplasm [GO:0048471]; plasma membrane [GO:0005886]; protein-DNA complex [GO:0032993]	behavioral fear response [GO:0001662]; brain development [GO:0007420]; cellular response to estradiol stimulus [GO:0071392]; epithelial cell maturation involved in prostate gland development [GO:0060743]; estrous cycle [GO:0044849]; hormone-mediated apoptotic signaling pathway [GO:0008628]; intracellular estrogen receptor signaling pathway [GO:0030520]; intracellular steroid hormone receptor sign…	DNA binding [GO:0003677]; DNA-binding transcription activator activity, RNA polymerase II-specific [GO:0001228]; drug binding [GO:0008144]; enzyme binding [GO:0019899]; estradiol binding [GO:1903924]; estrogen receptor activity [GO:0030284]; estrogen response element binding [GO:0034056]; hormone binding [GO:0042562]; identical protein binding [GO:0042802]; nuclear receptor activity [GO:0004879];…	--
O08550	Kmt2b	KMT2B_MOUSE	Histone-lysine N-methyltransferase 2B (Lysine N-methyltransferase 2B) (EC 2.1.1.354) (Myeloid/lymphoid or mixed-lineage leukemia protein 4 homolog) (Trithorax homolog 2) (WW domain-binding protein 7) (WBP-7)	Zinc	--	Zinc	--	Zinc	Y	Y	N	Y	Y	2	SUBCELLULAR LOCATION: Nucleus {ECO:0000250|UniProtKB:Q9UMN6}.	histone methyltransferase complex [GO:0035097]; nucleus [GO:0005634]	gene silencing [GO:0016458]; histone H3-K4 dimethylation [GO:0044648]; histone H3-K4 methylation [GO:0051568]; histone H3-K4 monomethylation [GO:0097692]; histone H3-K4 trimethylation [GO:0080182]; histone lysine methylation [GO:0034968]; memory [GO:0007613]; oocyte differentiation [GO:0009994]; ovarian follicle development [GO:0001541]; ovulation [GO:0030728]; positive regulation of transcriptio…	histone methyltransferase activity (H3-K4 specific) [GO:0042800]; unmethylated CpG binding [GO:0045322]; zinc ion binding [GO:0008270]	--
O08575	Eya2	EYA2_MOUSE	Eyes absent homolog 2 (EC 3.1.3.48)	Magnesium	Magnesium	Magnesium	--	Magnesium	N	N	N	N	N	0	SUBCELLULAR LOCATION: Cytoplasm {ECO:0000269|PubMed:10490620}. Nucleus {ECO:0000269|PubMed:10490620}. Note=Retained in the cytoplasm via interaction with GNAZ and GNAI2 (By similarity). Interaction with SIX1, SIX2, SIX4 or SIX5 is required for translocation to the nucleus. {ECO:0000250|UniProtKB:O00167}.	cytoplasm [GO:0005737]; cytosol [GO:0005829]; mitochondrion [GO:0005739]; nucleus [GO:0005634]	anatomical structure development [GO:0048856]; cell differentiation [GO:0030154]; DNA repair [GO:0006281]; extrinsic apoptotic signaling pathway in absence of ligand [GO:0097192]; histone dephosphorylation [GO:0016576]; mitochondrial outer membrane permeabilization [GO:0097345]; multicellular organism development [GO:0007275]; negative regulation of extrinsic apoptotic signaling pathway in absenc…	magnesium ion binding [GO:0000287]; protein tyrosine phosphatase activity [GO:0004725]; transcription factor binding [GO:0008134]	--
O08580	Esrra	ERR1_MOUSE	Steroid hormone receptor ERR1 (Estrogen receptor-like 1) (Estrogen-related receptor alpha) (ERR-alpha) (Nuclear receptor subfamily 3 group B member 1)	Zinc	--	Zinc	--	Zinc	N	N	N	N	N	0	SUBCELLULAR LOCATION: Nucleus {ECO:0000250|UniProtKB:P11474, ECO:0000255|PROSITE-ProRule:PRU00407}. Cytoplasm {ECO:0000250|UniProtKB:P11474}. Note=Co-localizes to the cytoplasm only in presence of MAPK15. {ECO:0000250|UniProtKB:P11474}.	cytoplasm [GO:0005737]; fibrillar center [GO:0001650]; intercellular bridge [GO:0045171]; microtubule cytoskeleton [GO:0015630]; nuclear chromatin [GO:0000790]; nucleoplasm [GO:0005654]; nucleus [GO:0005634]	cartilage development [GO:0051216]; negative regulation of transcription by RNA polymerase II [GO:0000122]; positive regulation of cellular response to insulin stimulus [GO:1900078]; positive regulation of transcription, DNA-templated [GO:0045893]; positive regulation of transcription by RNA polymerase II [GO:0045944]; regulation of cell population proliferation [GO:0042127]; regulation of ossifi…	DNA-binding transcription activator activity, RNA polymerase II-specific [GO:0001228]; DNA-binding transcription factor activity [GO:0003700]; DNA-binding transcription repressor activity, RNA polymerase II-specific [GO:0001227]; nuclear receptor activity [GO:0004879]; protein domain specific binding [GO:0019904]; RNA polymerase II cis-regulatory region sequence-specific DNA binding [GO:0000978];…	--
O08584	Klf6	KLF6_MOUSE	Krueppel-like factor 6 (Core promoter element-binding protein)	Zinc	--	Zinc	--	Zinc	N	N	N	N	N	0	SUBCELLULAR LOCATION: Nucleus {ECO:0000250}.	cytoplasm [GO:0005737]; cytosol [GO:0005829]; fibrillar center [GO:0001650]; intracellular membrane-bounded organelle [GO:0043231]; nuclear chromatin [GO:0000790]; nucleolus [GO:0005730]; nucleoplasm [GO:0005654]; nucleus [GO:0005634]	cytokine-mediated signaling pathway [GO:0019221]; positive regulation of connective tissue replacement [GO:1905205]; positive regulation of transcription by RNA polymerase II [GO:0045944]; regulation of transcription by RNA polymerase II [GO:0006357]	DNA binding [GO:0003677]; DNA-binding transcription activator activity, RNA polymerase II-specific [GO:0001228]; DNA-binding transcription factor activity [GO:0003700]; DNA-binding transcription factor activity, RNA polymerase II-specific [GO:0000981]; double-stranded DNA binding [GO:0003690]; metal ion binding [GO:0046872]; RNA polymerase II cis-regulatory region sequence-specific DNA binding [G…	--
O08586	Pten	PTEN_MOUSE	Phosphatidylinositol 3,4,5-trisphosphate 3-phosphatase and dual-specificity protein phosphatase PTEN (EC 3.1.3.16) (EC 3.1.3.48) (EC 3.1.3.67) (Mutated in multiple advanced cancers 1) (Phosphatase and tensin homolog)	NA	Magnesium	Magnesium	--	Magnesium	N	N	Y	Y	N	2	SUBCELLULAR LOCATION: Cytoplasm {ECO:0000269|PubMed:19473982, ECO:0000269|PubMed:25801959}. Nucleus {ECO:0000269|PubMed:19473982, ECO:0000269|PubMed:25801959}. Nucleus, PML body {ECO:0000250|UniProtKB:P60484}. Note=Monoubiquitinated form is nuclear (By similarity). Nonubiquitinated form is cytoplasmic (By similarity). Colocalized with PML and USP7 in PML nuclear bodies (By similarity). XIAP/BIRC4…	apical plasma membrane [GO:0016324]; cell projection [GO:0042995]; cytoplasm [GO:0005737]; cytoplasmic side of plasma membrane [GO:0009898]; cytosol [GO:0005829]; dendritic spine [GO:0043197]; mitochondrion [GO:0005739]; myelin sheath adaxonal region [GO:0035749]; neuron projection [GO:0043005]; nucleoplasm [GO:0005654]; nucleus [GO:0005634]; plasma membrane [GO:0005886]; PML body [GO:0016605]; p…	adult behavior [GO:0030534]; aging [GO:0007568]; angiogenesis [GO:0001525]; apoptotic process [GO:0006915]; brain morphogenesis [GO:0048854]; canonical Wnt signaling pathway [GO:0060070]; cardiac muscle tissue development [GO:0048738]; cell migration [GO:0016477]; cell motility [GO:0048870]; cellular response to decreased oxygen levels [GO:0036294]; cellular response to electrical stimulus [GO:00…	anaphase-promoting complex binding [GO:0010997]; enzyme binding [GO:0019899]; identical protein binding [GO:0042802]; inositol-1,3,4,5-tetrakisphosphate 3-phosphatase activity [GO:0051717]; ionotropic glutamate receptor binding [GO:0035255]; PDZ domain binding [GO:0030165]; phosphatidylinositol-3,4,5-trisphosphate 3-phosphatase activity [GO:0016314]; phosphatidylinositol-3,4-bisphosphate 3-phosph…	--
O08600	Endog	NUCG_MOUSE	Endonuclease G, mitochondrial (Endo G) (EC 3.1.30.-)	Magnesium;Manganese	Magnesium;Manganese	Magnesium;Manganese	--	Magnesium;Manganese	Y	N	Y	Y	Y	3	SUBCELLULAR LOCATION: Mitochondrion.	cytosol [GO:0005829]; mitochondrial inner membrane [GO:0005743]; mitochondrion [GO:0005739]; nucleus [GO:0005634]; perikaryon [GO:0043204]	aging [GO:0007568]; apoptotic DNA fragmentation [GO:0006309]; cellular response to calcium ion [GO:0071277]; cellular response to glucose stimulus [GO:0071333]; cellular response to hypoxia [GO:0071456]; DNA catabolic process [GO:0006308]; DNA catabolic process, endonucleolytic [GO:0000737]; in utero embryonic development [GO:0001701]; neuron death in response to oxidative stress [GO:0036475]; po…	deoxyribonuclease activity [GO:0004536]; endonuclease activity [GO:0004519]; endoribonuclease activity [GO:0004521]; metal ion binding [GO:0046872]; nuclease activity [GO:0004518]; nucleic acid binding [GO:0003676]; single-stranded DNA endodeoxyribonuclease activity [GO:0000014]	--
O08605	Mknk1	MKNK1_MOUSE	MAP kinase-interacting serine/threonine-protein kinase 1 (EC 2.7.11.1) (MAP kinase signal-integrating kinase 1) (MAPK signal-integrating kinase 1) (Mnk1)	Magnesium	Magnesium	Magnesium	--	Magnesium	N	N	N	N	N	0	--	cytoplasm [GO:0005737]; nucleoplasm [GO:0005654]; nucleus [GO:0005634]	extrinsic apoptotic signaling pathway in absence of ligand [GO:0097192]; intracellular signal transduction [GO:0035556]; peptidyl-serine phosphorylation [GO:0018105]; protein autophosphorylation [GO:0046777]; protein phosphorylation [GO:0006468]; regulation of translational initiation [GO:0006446]; response to salt stress [GO:0009651]	ATP binding [GO:0005524]; calcium-dependent protein serine/threonine kinase activity [GO:0009931]; calmodulin binding [GO:0005516]; metal ion binding [GO:0046872]; protein serine/threonine kinase activity [GO:0004674]	--
O08648	Map3k4	M3K4_MOUSE	Mitogen-activated protein kinase kinase kinase 4 (EC 2.7.11.25) (MAPK/ERK kinase kinase 4) (MEK kinase 4) (MEKK 4)	Magnesium	Magnesium	Magnesium	--	Magnesium	N	N	N	N	N	0	SUBCELLULAR LOCATION: Cytoplasm, perinuclear region {ECO:0000269|PubMed:16157600}. Note=Localized in perinuclear vesicular-like structures, probably Golgi-associated vesicles.	cytoplasm [GO:0005737]; perinuclear region of cytoplasm [GO:0048471]	activation of MAPKK activity [GO:0000186]; chorionic trophoblast cell differentiation [GO:0060718]; determination of dorsal identity [GO:0048263]; intracellular signal transduction [GO:0035556]; male germ-line sex determination [GO:0019100]; placenta development [GO:0001890]; positive regulation of JUN kinase activity [GO:0043507]; positive regulation of p38MAPK cascade [GO:1900745]; positive reg…	ATP binding [GO:0005524]; MAP kinase kinase kinase activity [GO:0004709]; metal ion binding [GO:0046872]; protein kinase activity [GO:0004672]	--
O08650	Has3	HYAS3_MOUSE	Hyaluronan synthase 3 (EC 2.4.1.212) (Hyaluronate synthase 3) (Hyaluronic acid synthase 3) (HA synthase 3)	NA	Magnesium	Magnesium	--	Magnesium	N	N	N	N	N	0	SUBCELLULAR LOCATION: Membrane {ECO:0000305}; Multi-pass membrane protein {ECO:0000305}.	cytoplasm [GO:0005737]; hyaluranon cable [GO:0036117]; integral component of plasma membrane [GO:0005887]; nucleus [GO:0005634]	extracellular matrix assembly [GO:0085029]; extracellular polysaccharide biosynthetic process [GO:0045226]; hyaluronan biosynthetic process [GO:0030213]; positive regulation of hyaluranon cable assembly [GO:1900106]; positive regulation of transcription, DNA-templated [GO:0045893]	hyaluronan synthase activity [GO:0050501]; identical protein binding [GO:0042802]	--
O08663	Metap2	MAP2_MOUSE	Methionine aminopeptidase 2 (MAP 2) (MetAP 2) (EC 3.4.11.18) (Initiation factor 2-associated 67 kDa glycoprotein) (p67) (p67eIF2) (Peptidase M)	Unknown	Zinc;Iron;Manganese;Cobalt	Zinc;Iron;Manganese;Cobalt	--	Zinc;Iron;Manganese;Cobalt	Y	N	Y	Y	Y	3	SUBCELLULAR LOCATION: Cytoplasm. Note=About 30% of expressed METAP2 associates with polysomes. {ECO:0000255|HAMAP-Rule:MF_03175}.	cytoplasm [GO:0005737]; cytosol [GO:0005829]; plasma membrane [GO:0005886]	N-terminal protein amino acid modification [GO:0031365]; peptidyl-methionine modification [GO:0018206]; protein initiator methionine removal [GO:0070084]; protein processing [GO:0016485]	aminopeptidase activity [GO:0004177]; metal ion binding [GO:0046872]; metalloaminopeptidase activity [GO:0070006]; metalloexopeptidase activity [GO:0008235]	--
O08691	Arg2	ARGI2_MOUSE	Arginase-2, mitochondrial (EC 3.5.3.1) (Arginase II) (Kidney-type arginase) (Non-hepatic arginase) (Type II arginase)	Manganese	Manganese	Manganese	--	Manganese	N	N	Y	N	N	1	SUBCELLULAR LOCATION: Mitochondrion {ECO:0000269|PubMed:25009204}.	cytoplasm [GO:0005737]; mitochondrion [GO:0005739]	adaptive immune response [GO:0002250]; arginine catabolic process to ornithine [GO:0019547]; arginine metabolic process [GO:0006525]; innate immune response [GO:0045087]; negative regulation of activated CD8-positive, alpha-beta T cell apoptotic process [GO:1905403]; negative regulation of CD4-positive, alpha-beta T cell proliferation [GO:2000562]; negative regulation of chemokine (C-C motif) lig…	arginase activity [GO:0004053]; manganese ion binding [GO:0030145]; nitric-oxide synthase binding [GO:0050998]	--
O08734	Bak1	BAK_MOUSE	Bcl-2 homologous antagonist/killer (Apoptosis regulator BAK)	Zinc	--	Zinc	--	Zinc	N	N	N	N	N	0	SUBCELLULAR LOCATION: Mitochondrion outer membrane {ECO:0000250|UniProtKB:Q16611}; Single-pass membrane protein {ECO:0000255}.	BAK complex [GO:0097145]; Bcl-2 family protein complex [GO:0097136]; cytosol [GO:0005829]; endoplasmic reticulum [GO:0005783]; integral component of mitochondrial outer membrane [GO:0031307]; membrane [GO:0016020]; mitochondrial membrane [GO:0031966]; mitochondrial outer membrane [GO:0005741]; mitochondrion [GO:0005739]; pore complex [GO:0046930]	activation of cysteine-type endopeptidase activity [GO:0097202]; activation of cysteine-type endopeptidase activity involved in apoptotic process [GO:0006919]; activation of cysteine-type endopeptidase activity involved in apoptotic process by cytochrome c [GO:0008635]; aging [GO:0007568]; animal organ regeneration [GO:0031100]; apoptotic process [GO:0006915]; apoptotic process involved in blood …	BH domain binding [GO:0051400]; chaperone binding [GO:0051087]; heat shock protein binding [GO:0031072]; identical protein binding [GO:0042802]; ion channel binding [GO:0044325]; metal ion binding [GO:0046872]; protein-containing complex binding [GO:0044877]; protein heterodimerization activity [GO:0046982]; protein homodimerization activity [GO:0042803]	--
O08739	Ampd3	AMPD3_MOUSE	AMP deaminase 3 (EC 3.5.4.6) (AMP deaminase H-type) (AMP deaminase isoform E) (Heart-type AMPD)	Zinc	Zinc	Zinc	--	Zinc	N	N	N	N	N	0	--	cytosol [GO:0005829]	ADP metabolic process [GO:0046031]; AMP metabolic process [GO:0046033]; ATP metabolic process [GO:0046034]; energy homeostasis [GO:0097009]; erythrocyte homeostasis [GO:0034101]; GTP metabolic process [GO:0046039]; IMP biosynthetic process [GO:0006188]; IMP salvage [GO:0032264]	AMP deaminase activity [GO:0003876]; metal ion binding [GO:0046872]	--
O08759	Ube3a	UBE3A_MOUSE	Ubiquitin-protein ligase E3A (EC 2.3.2.26) (HECT-type ubiquitin transferase E3A) (Oncogenic protein-associated protein E6-AP)	Zinc	--	Zinc	--	Zinc	Y	N	Y	Y	Y	3	SUBCELLULAR LOCATION: Cytoplasm {ECO:0000269|PubMed:9182527}. Nucleus {ECO:0000269|PubMed:9182527}.	cytosol [GO:0005829]; nucleus [GO:0005634]; proteasome complex [GO:0000502]	androgen receptor signaling pathway [GO:0030521]; cellular response to brain-derived neurotrophic factor stimulus [GO:1990416]; negative regulation of dendritic spine morphogenesis [GO:0061002]; ovarian follicle development [GO:0001541]; positive regulation of Golgi lumen acidification [GO:1905528]; positive regulation of phosphatidylinositol 3-kinase signaling [GO:0014068]; positive regulation o…	metal ion binding [GO:0046872]; transcription coactivator activity [GO:0003713]; ubiquitin protein ligase activity [GO:0061630]; ubiquitin-protein transferase activity [GO:0004842]	--
O08791	Ebf3	COE3_MOUSE	Transcription factor COE3 (Early B-cell factor 3) (EBF-3) (Olf-1/EBF-like 2) (O/E-2) (OE-2)	Zinc	--	Zinc	--	Zinc	N	N	N	N	N	0	SUBCELLULAR LOCATION: Nucleus {ECO:0000250|UniProtKB:Q9H4W6}.	nucleus [GO:0005634]	multicellular organism development [GO:0007275]; positive regulation of transcription, DNA-templated [GO:0045893]; positive regulation of transcription by RNA polymerase II [GO:0045944]	DNA-binding transcription activator activity, RNA polymerase II-specific [GO:0001228]; metal ion binding [GO:0046872]; protein dimerization activity [GO:0046983]; RNA polymerase II cis-regulatory region sequence-specific DNA binding [GO:0000978]	--
O08792	Ebf2	COE2_MOUSE	Transcription factor COE2 (Early B-cell factor 2) (EBF-2) (Metencephalon-mesencephalon-olfactory transcription factor 1) (MET-mesencephalon-olfactory TF1) (MET-mesencephalon-olfactory transcription factor 1) (Olf-1/EBF-like 3) (O/E-3) (OE-3)	Zinc	--	Zinc	--	Zinc	N	N	N	N	N	0	SUBCELLULAR LOCATION: Nucleus {ECO:0000305}.	nucleus [GO:0005634]	adipose tissue development [GO:0060612]; brown fat cell differentiation [GO:0050873]; cell fate determination [GO:0001709]; positive regulation of chromatin binding [GO:0035563]; positive regulation of cold-induced thermogenesis [GO:0120162]; positive regulation of transcription, DNA-templated [GO:0045893]; positive regulation of transcription by RNA polymerase II [GO:0045944]	chromatin binding [GO:0003682]; DNA binding [GO:0003677]; DNA-binding transcription activator activity, RNA polymerase II-specific [GO:0001228]; metal ion binding [GO:0046872]; protein dimerization activity [GO:0046983]; RNA polymerase II cis-regulatory region sequence-specific DNA binding [GO:0000978]	--
O08795	Prkcsh	GLU2B_MOUSE	Glucosidase 2 subunit beta (80K-H protein) (Glucosidase II subunit beta) (Protein kinase C substrate 60.1 kDa protein heavy chain) (PKCSH)	Calcium	--	Calcium	--	Calcium	N	N	Y	Y	N	2	SUBCELLULAR LOCATION: Endoplasmic reticulum {ECO:0000255|PROSITE-ProRule:PRU10138}.	endoplasmic reticulum [GO:0005783]; glucosidase II complex [GO:0017177]; intracellular membrane-bounded organelle [GO:0043231]	in utero embryonic development [GO:0001701]; liver development [GO:0001889]; negative regulation of neuron projection development [GO:0010977]; N-glycan processing [GO:0006491]; nitrogen compound metabolic process [GO:0006807]	calcium ion binding [GO:0005509]; ion channel binding [GO:0044325]; phosphoprotein binding [GO:0051219]; protein-containing complex binding [GO:0044877]; protein kinase C binding [GO:0005080]; RNA binding [GO:0003723]	--
O08811	Ercc2	ERCC2_MOUSE	General transcription and DNA repair factor IIH helicase subunit XPD (TFIIH subunit XPD) (EC 3.6.4.12) (CXPD) (DNA excision repair protein ERCC-2) (DNA repair protein complementing XP-D cells) (Xeroderma pigmentosum group D-complementing protein)	Iron;Magnesium	Magnesium;Iron	Iron;Magnesium	--	Iron;Magnesium	N	N	N	N	N	0	SUBCELLULAR LOCATION: Nucleus. Cytoplasm, cytoskeleton, spindle {ECO:0000250}.	CAK-ERCC2 complex [GO:0070516]; cytoplasm [GO:0005737]; cytosol [GO:0005829]; MMXD complex [GO:0071817]; nucleoplasm [GO:0005654]; nucleus [GO:0005634]; spindle [GO:0005819]; transcription factor TFIID complex [GO:0005669]; transcription factor TFIIH core complex [GO:0000439]; transcription factor TFIIH holo complex [GO:0005675]	aging [GO:0007568]; apoptotic process [GO:0006915]; bone mineralization [GO:0030282]; cell population proliferation [GO:0008283]; central nervous system myelin formation [GO:0032289]; chromosome segregation [GO:0007059]; DNA repair [GO:0006281]; embryonic cleavage [GO:0040016]; embryonic organ development [GO:0048568]; erythrocyte maturation [GO:0043249]; extracellular matrix organization [GO:003…	4 iron, 4 sulfur cluster binding [GO:0051539]; 5'-3' DNA helicase activity [GO:0043139]; ATP binding [GO:0005524]; damaged DNA binding [GO:0003684]; DNA helicase activity [GO:0003678]; metal ion binding [GO:0046872]; protein C-terminus binding [GO:0008022]; protein-macromolecule adaptor activity [GO:0030674]; protein N-terminus binding [GO:0047485]	--
O08832	Galnt4	GALT4_MOUSE	Polypeptide N-acetylgalactosaminyltransferase 4 (EC 2.4.1.41) (Polypeptide GalNAc transferase 4) (GalNAc-T4) (pp-GaNTase 4) (Protein-UDP acetylgalactosaminyltransferase 4) (UDP-GalNAc:polypeptide N-acetylgalactosaminyltransferase 4)	Manganese	Manganese	Manganese	--	Manganese	N	N	N	Y	N	1	SUBCELLULAR LOCATION: Golgi apparatus membrane {ECO:0000250}; Single-pass type II membrane protein {ECO:0000250}.	Golgi apparatus [GO:0005794]; Golgi membrane [GO:0000139]; integral component of membrane [GO:0016021]; perinuclear region of cytoplasm [GO:0048471]	protein O-linked glycosylation via serine [GO:0018242]; protein O-linked glycosylation via threonine [GO:0018243]	carbohydrate binding [GO:0030246]; manganese ion binding [GO:0030145]; polypeptide N-acetylgalactosaminyltransferase activity [GO:0004653]	--
O08848	RO60	RO60_MOUSE	60 kDa SS-A/Ro ribonucleoprotein (60 kDa Ro protein) (60 kDa ribonucleoprotein Ro) (Ro60) (RoRNP) (TROVE domain family member 2)	Unknown	--	Unknown	--	Unknown	N	N	Y	Y	N	2	SUBCELLULAR LOCATION: Cytoplasm {ECO:0000250}. Note=Localized in cytoplasmic mRNP granules containing untranslated mRNAs. {ECO:0000250}.	cytoplasm [GO:0005737]; cytosol [GO:0005829]; nucleoplasm [GO:0005654]; nucleus [GO:0005634]; ribonucleoprotein complex [GO:1990904]	cellular response to interferon-alpha [GO:0035457]; cilium assembly [GO:0060271]; immune system development [GO:0002520]; regulation of gene expression [GO:0010468]; response to UV [GO:0009411]; smoothened signaling pathway [GO:0007224]	metal ion binding [GO:0046872]; misfolded RNA binding [GO:0034336]; RNA binding [GO:0003723]; U2 snRNA binding [GO:0030620]	--
O08863	Birc3	BIRC3_MOUSE	Baculoviral IAP repeat-containing protein 3 (EC 2.3.2.27) (Cellular inhibitor of apoptosis 2) (C-IAP2) (Inhibitor of apoptosis protein 1) (mIAP1) (RING-type E3 ubiquitin transferase BIRC3)	Zinc	--	Zinc	--	Zinc	N	N	N	N	N	0	SUBCELLULAR LOCATION: Cytoplasm {ECO:0000250}. Nucleus {ECO:0000250}.	cytoplasm [GO:0005737]; cytosol [GO:0005829]; membrane raft [GO:0045121]; nucleoplasm [GO:0005654]; nucleus [GO:0005634]; protein-containing complex [GO:0032991]	cellular response to tumor necrosis factor [GO:0071356]; inhibition of cysteine-type endopeptidase activity involved in apoptotic process [GO:1990001]; necroptotic process [GO:0070266]; negative regulation of cysteine-type endopeptidase activity involved in apoptotic process [GO:0043154]; negative regulation of necroptotic process [GO:0060546]; negative regulation of phosphorylation [GO:0042326];…	cysteine-type endopeptidase inhibitor activity involved in apoptotic process [GO:0043027]; metal ion binding [GO:0046872]; protein-containing complex binding [GO:0044877]; transferase activity [GO:0016740]; ubiquitin protein ligase activity [GO:0061630]; ubiquitin-protein transferase activity [GO:0004842]	--
O08900	Ikzf3	IKZF3_MOUSE	Zinc finger protein Aiolos (Ikaros family zinc finger protein 3)	Zinc	--	Zinc	--	Zinc	N	N	N	N	N	0	SUBCELLULAR LOCATION: Nucleus {ECO:0000269|PubMed:9155026}. Cytoplasm {ECO:0000269|PubMed:9155026}.	cytoplasm [GO:0005737]; cytosol [GO:0005829]; nuclear chromatin [GO:0000790]; nucleoplasm [GO:0005654]; nucleus [GO:0005634]; plasma membrane [GO:0005886]	B cell activation [GO:0042113]; positive regulation of transcription by RNA polymerase II [GO:0045944]; regulation of apoptotic process [GO:0042981]; regulation of B cell differentiation [GO:0045577]; regulation of B cell proliferation [GO:0030888]; regulation of lymphocyte differentiation [GO:0045619]; regulation of transcription by RNA polymerase II [GO:0006357]; response to bacterium [GO:00096…	DNA-binding transcription activator activity, RNA polymerase II-specific [GO:0001228]; DNA-binding transcription factor activity [GO:0003700]; histone deacetylase binding [GO:0042826]; identical protein binding [GO:0042802]; metal ion binding [GO:0046872]; promoter-specific chromatin binding [GO:1990841]; protein homodimerization activity [GO:0042803]; RNA polymerase II cis-regulatory region sequ…	--
O08911	Mapk12	MK12_MOUSE	Mitogen-activated protein kinase 12 (MAP kinase 12) (MAPK 12) (EC 2.7.11.24) (Extracellular signal-regulated kinase 6) (ERK-6) (Mitogen-activated protein kinase p38 gamma) (MAP kinase p38 gamma) (Stress-activated protein kinase 3)	Magnesium	Magnesium	Magnesium	--	Magnesium	Y	N	N	N	Y	1	SUBCELLULAR LOCATION: Cytoplasm {ECO:0000250}. Nucleus {ECO:0000250}. Mitochondrion {ECO:0000250}. Note=Mitochondrial when associated with SH3BP5. In skeletal muscle colocalizes with SNTA1 at the neuromuscular junction and throughout the sarcolemma. {ECO:0000250}.	cytoplasm [GO:0005737]; mitochondrion [GO:0005739]; nucleoplasm [GO:0005654]; nucleus [GO:0005634]	cell cycle [GO:0007049]; intracellular signal transduction [GO:0035556]; myoblast differentiation [GO:0045445]; negative regulation of cell cycle [GO:0045786]; peptidyl-serine phosphorylation [GO:0018105]; protein phosphorylation [GO:0006468]; regulation of gene expression [GO:0010468]	ATP binding [GO:0005524]; magnesium ion binding [GO:0000287]; MAP kinase activity [GO:0004707]; protein serine/threonine kinase activity [GO:0004674]	--
O08912	Galnt1	GALT1_MOUSE	Polypeptide N-acetylgalactosaminyltransferase 1 (EC 2.4.1.41) (Polypeptide GalNAc transferase 1) (GalNAc-T1) (pp-GaNTase 1) (Protein-UDP acetylgalactosaminyltransferase 1) (UDP-GalNAc:polypeptide N-acetylgalactosaminyltransferase 1) [Cleaved into: Polypeptide N-acetylgalactosaminyltransferase 1 soluble form]	Manganese	Manganese	Manganese	--	Manganese	Y	N	Y	N	Y	2	SUBCELLULAR LOCATION: [Polypeptide N-acetylgalactosaminyltransferase 1]: Golgi apparatus, Golgi stack membrane {ECO:0000250}; Single-pass type II membrane protein {ECO:0000250}.; SUBCELLULAR LOCATION: [Polypeptide N-acetylgalactosaminyltransferase 1 soluble form]: Secreted {ECO:0000250}.	extracellular region [GO:0005576]; Golgi apparatus [GO:0005794]; Golgi cisterna membrane [GO:0032580]; integral component of membrane [GO:0016021]; perinuclear region of cytoplasm [GO:0048471]	protein O-linked glycosylation [GO:0006493]; protein O-linked glycosylation via serine [GO:0018242]; protein O-linked glycosylation via threonine [GO:0018243]	carbohydrate binding [GO:0030246]; manganese ion binding [GO:0030145]; polypeptide N-acetylgalactosaminyltransferase activity [GO:0004653]	--
O08997	Atox1	ATOX1_MOUSE	Copper transport protein ATOX1 (Metal transport protein ATX1)	Copper	--	Copper	--	Copper	Y	N	Y	Y	Y	3	--	cytosol [GO:0005829]	cellular copper ion homeostasis [GO:0006878]; copper ion export [GO:0060003]; copper ion transport [GO:0006825]; negative regulation of apoptotic process [GO:0043066]; response to oxidative stress [GO:0006979]	ATPase binding [GO:0051117]; copper chaperone activity [GO:0016531]; copper-dependent protein binding [GO:0032767]; copper ion binding [GO:0005507]	--
O09008	Mfng	MFNG_MOUSE	Beta-1,3-N-acetylglucosaminyltransferase manic fringe (EC 2.4.1.222) (O-fucosylpeptide 3-beta-N-acetylglucosaminyltransferase)	Manganese	Manganese	Manganese	--	Manganese	N	N	N	N	N	0	SUBCELLULAR LOCATION: Golgi apparatus membrane {ECO:0000250}; Single-pass type II membrane protein {ECO:0000250}.	integral component of Golgi membrane [GO:0030173]	blastocyst formation [GO:0001825]; marginal zone B cell differentiation [GO:0002315]; pattern specification process [GO:0007389]; positive regulation of Notch signaling pathway [GO:0045747]; positive regulation of protein binding [GO:0032092]; regulation of Notch signaling pathway [GO:0008593]	acetylglucosaminyltransferase activity [GO:0008375]; metal ion binding [GO:0046872]; O-fucosylpeptide 3-beta-N-acetylglucosaminyltransferase activity [GO:0033829]	--
O09009	Rfng	RFNG_MOUSE	Beta-1,3-N-acetylglucosaminyltransferase radical fringe (EC 2.4.1.222) (O-fucosylpeptide 3-beta-N-acetylglucosaminyltransferase)	Manganese	Manganese	Manganese	--	Manganese	N	N	N	N	N	0	SUBCELLULAR LOCATION: Golgi apparatus membrane {ECO:0000305}; Single-pass type II membrane protein {ECO:0000305}.	integral component of Golgi membrane [GO:0030173]	cell differentiation [GO:0030154]; negative regulation of Notch signaling pathway [GO:0045746]; nervous system development [GO:0007399]; pattern specification process [GO:0007389]; positive regulation of Notch signaling pathway [GO:0045747]; positive regulation of protein binding [GO:0032092]; regulation of Notch signaling pathway [GO:0008593]	acetylglucosaminyltransferase activity [GO:0008375]; metal ion binding [GO:0046872]; O-fucosylpeptide 3-beta-N-acetylglucosaminyltransferase activity [GO:0033829]	--
O09010	Lfng	LFNG_MOUSE	Beta-1,3-N-acetylglucosaminyltransferase lunatic fringe (EC 2.4.1.222) (O-fucosylpeptide 3-beta-N-acetylglucosaminyltransferase)	Manganese	Manganese	Manganese	--	Manganese	N	N	N	N	N	0	SUBCELLULAR LOCATION: Golgi apparatus membrane {ECO:0000250}; Single-pass type II membrane protein {ECO:0000250}.	Golgi membrane [GO:0000139]; integral component of Golgi membrane [GO:0030173]	compartment pattern specification [GO:0007386]; marginal zone B cell differentiation [GO:0002315]; negative regulation of Notch signaling pathway involved in somitogenesis [GO:1902367]; ovarian follicle development [GO:0001541]; positive regulation of meiotic cell cycle [GO:0051446]; positive regulation of Notch signaling pathway [GO:0045747]; positive regulation of protein binding [GO:0032092]; …	acetylglucosaminyltransferase activity [GO:0008375]; metal ion binding [GO:0046872]; O-fucosylpeptide 3-beta-N-acetylglucosaminyltransferase activity [GO:0033829]	--
O09053	Wrn	WRN_MOUSE	Werner syndrome ATP-dependent helicase homolog (EC 3.6.4.12) (Exonuclease WRN) (EC 3.1.-.-)	Magnesium;Zinc	Zinc;Magnesium;Manganese	Magnesium;Zinc;Manganese	--	Magnesium;Zinc;Manganese	Y	N	N	N	Y	1	SUBCELLULAR LOCATION: Nucleus {ECO:0000269|PubMed:9618508}. Nucleus, nucleolus {ECO:0000250}. Nucleus, nucleoplasm {ECO:0000250}. Note=Gamma-irradiation leads to its translocation from nucleoli to nucleoplasm and PML regulates the irradiation-induced WRN relocation. {ECO:0000250}.	centrosome [GO:0005813]; chromosome [GO:0005694]; chromosome, telomeric region [GO:0000781]; cytoplasm [GO:0005737]; neuron projection [GO:0043005]; nuclear speck [GO:0016607]; nucleolus [GO:0005730]; nucleoplasm [GO:0005654]; nucleus [GO:0005634]; replication fork [GO:0005657]	base-excision repair [GO:0006284]; brain development [GO:0007420]; cell aging [GO:0007569]; cellular response to DNA damage stimulus [GO:0006974]; cellular response to gamma radiation [GO:0071480]; cellular response to starvation [GO:0009267]; DNA duplex unwinding [GO:0032508]; DNA metabolic process [GO:0006259]; DNA recombination [GO:0006310]; DNA repair [GO:0006281]; DNA replication [GO:0006260…	3'-5' DNA helicase activity [GO:0043138]; 3'-5' exonuclease activity [GO:0008408]; 3'-flap-structured DNA binding [GO:0070337]; 8-hydroxy-2'-deoxyguanosine DNA binding [GO:1905773]; ATPase activity [GO:0016887]; ATP binding [GO:0005524]; bubble DNA binding [GO:0000405]; chromatin binding [GO:0003682]; DNA binding [GO:0003677]; DNA helicase activity [GO:0003678]; exonuclease activity [GO:0004527];…	--
O09100	Gata2	GATA2_MOUSE	Endothelial transcription factor GATA-2 (GATA-binding protein 2)	Zinc	--	Zinc	--	Zinc	N	N	N	N	N	0	SUBCELLULAR LOCATION: Nucleus.	cytoplasm [GO:0005737]; nucleoplasm [GO:0005654]; nucleus [GO:0005634]; transcription regulator complex [GO:0005667]	cell differentiation [GO:0030154]; cell differentiation in hindbrain [GO:0021533]; cell fate commitment [GO:0045165]; cell fate determination [GO:0001709]; cell maturation [GO:0048469]; central nervous system neuron development [GO:0021954]; cochlea development [GO:0090102]; commitment of neuronal cell to specific neuron type in forebrain [GO:0021902]; definitive hemopoiesis [GO:0060216]; embryon…	C2H2 zinc finger domain binding [GO:0070742]; chromatin binding [GO:0003682]; DNA binding [GO:0003677]; DNA-binding transcription activator activity, RNA polymerase II-specific [GO:0001228]; DNA-binding transcription factor activity [GO:0003700]; DNA-binding transcription factor activity, RNA polymerase II-specific [GO:0000981]; RNA polymerase II cis-regulatory region sequence-specific DNA bindin…	--
O09102	Gcm2	GCM2_MOUSE	Chorion-specific transcription factor GCMb (mGCMb) (GCM motif protein 2) (Glial cells missing homolog 2)	Zinc	--	Zinc	--	Zinc	N	N	N	N	N	0	SUBCELLULAR LOCATION: Nucleus {ECO:0000250|UniProtKB:O75603}.	nucleus [GO:0005634]	cell differentiation [GO:0030154]; cellular calcium ion homeostasis [GO:0006874]; cellular phosphate ion homeostasis [GO:0030643]; cellular response to organic substance [GO:0071310]; gene expression [GO:0010467]; gliogenesis [GO:0042063]; negative regulation of apoptotic process [GO:0043066]; parathyroid gland development [GO:0060017]; positive regulation of receptor binding [GO:1900122]; transc…	DNA binding [GO:0003677]; DNA-binding transcription activator activity, RNA polymerase II-specific [GO:0001228]; DNA-binding transcription factor activity [GO:0003700]; DNA-binding transcription factor activity, RNA polymerase II-specific [GO:0000981]; metal ion binding [GO:0046872]; sequence-specific DNA binding [GO:0043565]; sequence-specific double-stranded DNA binding [GO:1990837]	--
O09158	Cyp3a25	CP3AP_MOUSE	Cytochrome P450 3A25 (EC 1.14.14.1) (CYPIIIA25)	Iron	Iron	Iron	--	Iron	N	N	N	N	N	0	SUBCELLULAR LOCATION: Endoplasmic reticulum membrane; Peripheral membrane protein. Microsome membrane; Peripheral membrane protein.	endoplasmic reticulum membrane [GO:0005789]	oxidative demethylation [GO:0070989]; response to bacterium [GO:0009617]; steroid metabolic process [GO:0008202]	aromatase activity [GO:0070330]; heme binding [GO:0020037]; iron ion binding [GO:0005506]; steroid hydroxylase activity [GO:0008395]; testosterone 16-alpha-hydroxylase activity [GO:0008390]; testosterone 6-beta-hydroxylase activity [GO:0050649]	--
O09159	Man2b1	MA2B1_MOUSE	Lysosomal alpha-mannosidase (Laman) (EC 3.2.1.24) (Lysosomal acid alpha-mannosidase) (Mannosidase alpha class 2B member 1) (Mannosidase alpha-B)	Zinc	Zinc	Zinc	--	Zinc	N	N	Y	N	N	1	SUBCELLULAR LOCATION: Lysosome.	extracellular space [GO:0005615]; lysosome [GO:0005764]; vacuolar membrane [GO:0005774]	cellular protein modification process [GO:0006464]; learning or memory [GO:0007611]; mannose metabolic process [GO:0006013]	alpha-mannosidase activity [GO:0004559]; mannose binding [GO:0005537]; metal ion binding [GO:0046872]	--
O09161	Casq2	CASQ2_MOUSE	Calsequestrin-2 (Calsequestrin, cardiac muscle isoform)	Calcium	--	Calcium	--	Calcium	N	N	N	N	N	0	SUBCELLULAR LOCATION: Sarcoplasmic reticulum lumen {ECO:0000269|PubMed:16932808, ECO:0000269|PubMed:19920148}. Note=This isoform of calsequestrin occurs in the sarcoplasmic reticulum's terminal cisternae luminal spaces of cardiac and slow skeletal muscle cells. {ECO:0000269|PubMed:16932808, ECO:0000269|PubMed:19920148}.	cytoplasm [GO:0005737]; junctional membrane complex [GO:0030314]; sarcoplasmic reticulum [GO:0016529]; sarcoplasmic reticulum lumen [GO:0033018]; Z disc [GO:0030018]	cardiac muscle contraction [GO:0060048]; cellular response to caffeine [GO:0071313]; negative regulation of potassium ion transmembrane transporter activity [GO:1901017]; negative regulation of potassium ion transport [GO:0043267]; negative regulation of ryanodine-sensitive calcium-release channel activity [GO:0060315]; protein polymerization [GO:0051258]; regulation of cardiac muscle cell contra…	calcium-dependent protein binding [GO:0048306]; calcium ion binding [GO:0005509]; protein homodimerization activity [GO:0042803]; protein kinase C binding [GO:0005080]	--
O09164	Sod3	SODE_MOUSE	Extracellular superoxide dismutase [Cu-Zn] (EC-SOD) (EC 1.15.1.1)	Copper;Zinc	Zinc;Copper	Copper;Zinc	--	Copper;Zinc	N	N	N	N	N	0	SUBCELLULAR LOCATION: Secreted, extracellular space.	collagen-containing extracellular matrix [GO:0062023]; cytoplasm [GO:0005737]; extracellular region [GO:0005576]; extracellular space [GO:0005615]; Golgi lumen [GO:0005796]; nucleus [GO:0005634]	removal of superoxide radicals [GO:0019430]; response to copper ion [GO:0046688]; response to hypoxia [GO:0001666]	copper ion binding [GO:0005507]; superoxide dismutase activity [GO:0004784]	--
O09165	Casq1	CASQ1_MOUSE	Calsequestrin-1 (Calmitine) (Calsequestrin, skeletal muscle isoform)	Calcium	--	Calcium	--	Calcium	N	N	N	N	N	0	SUBCELLULAR LOCATION: Endoplasmic reticulum {ECO:0000250|UniProtKB:P31415}. Sarcoplasmic reticulum {ECO:0000250|UniProtKB:P31415}. Sarcoplasmic reticulum lumen {ECO:0000269|PubMed:22049211, ECO:0000269|PubMed:7945294}. Sarcoplasmic reticulum membrane; Peripheral membrane protein; Lumenal side {ECO:0000250|UniProtKB:P07221}. Mitochondrion matrix {ECO:0000269|PubMed:7945294}. Note=This isoform of c…	cytoplasm [GO:0005737]; endoplasmic reticulum [GO:0005783]; Golgi apparatus [GO:0005794]; I band [GO:0031674]; intracellular membrane-bounded organelle [GO:0043231]; mitochondrial matrix [GO:0005759]; mitochondrion [GO:0005739]; myofibril [GO:0030016]; sarcolemma [GO:0042383]; sarcoplasmic reticulum [GO:0016529]; sarcoplasmic reticulum lumen [GO:0033018]; sarcoplasmic reticulum membrane [GO:00330…	endoplasmic reticulum organization [GO:0007029]; positive regulation of release of sequestered calcium ion into cytosol [GO:0051281]; positive regulation of store-operated calcium channel activity [GO:1901341]; protein polymerization [GO:0051258]; regulation of muscle contraction [GO:0006937]; regulation of release of sequestered calcium ion into cytosol [GO:0051279]; regulation of release of seq…	calcium ion binding [GO:0005509]; identical protein binding [GO:0042802]	--
O09173	Hgd	HGD_MOUSE	Homogentisate 1,2-dioxygenase (EC 1.13.11.5) (Homogentisate oxygenase) (Homogentisic acid oxidase) (Homogentisicase)	Iron	Iron	Iron	--	Iron	N	N	N	N	N	0	--	cytoplasm [GO:0005737]	cellular amino acid metabolic process [GO:0006520]; L-phenylalanine catabolic process [GO:0006559]; tyrosine catabolic process [GO:0006572]	homogentisate 1,2-dioxygenase activity [GO:0004411]; identical protein binding [GO:0042802]; metal ion binding [GO:0046872]	DISEASE: Note=Defects in Hgd are the cause of alkaptonuria (aku). Aku is an autosomal recessive error of metabolism which is characterized by an increase in the level of homogentisic acid.
O35074	Ptgis	PTGIS_MOUSE	Prostacyclin synthase (EC 5.3.99.4) (Hydroperoxy icosatetraenoate dehydratase) (EC 4.2.1.152) (Prostaglandin I2 synthase)	Iron	Iron	Iron	--	Iron	N	N	N	N	N	0	SUBCELLULAR LOCATION: Endoplasmic reticulum membrane {ECO:0000250|UniProtKB:Q29626}; Single-pass membrane protein {ECO:0000255}.	caveola [GO:0005901]; cytoplasm [GO:0005737]; endoplasmic reticulum [GO:0005783]; endoplasmic reticulum membrane [GO:0005789]; extracellular space [GO:0005615]; integral component of membrane [GO:0016021]; nucleus [GO:0005634]	apoptotic signaling pathway [GO:0097190]; cellular response to hypoxia [GO:0071456]; cellular response to interleukin-1 [GO:0071347]; cellular response to interleukin-6 [GO:0071354]; decidualization [GO:0046697]; embryo implantation [GO:0007566]; icosanoid metabolic process [GO:0006690]; negative regulation of inflammatory response [GO:0050728]; negative regulation of NF-kappaB transcription fact…	heme binding [GO:0020037]; hydroperoxy icosatetraenoate dehydratase activity [GO:0106256]; iron ion binding [GO:0005506]; monooxygenase activity [GO:0004497]; oxidoreductase activity, acting on paired donors, with incorporation or reduction of molecular oxygen [GO:0016705]; prostaglandin-I synthase activity [GO:0008116]	--
O35084	Cyp27b1	CP27B_MOUSE	25-hydroxyvitamin D-1 alpha hydroxylase, mitochondrial (EC 1.14.15.18) (25-OHD-1 alpha-hydroxylase) (25-hydroxyvitamin D(3) 1-alpha-hydroxylase) (VD3 1A hydroxylase) (Calcidiol 1-monooxygenase) (Cytochrome P450 subfamily XXVIIB polypeptide 1) (Cytochrome P450C1 alpha) (Cytochrome P450VD1-alpha) (Cytochrome p450 27B1)	Iron	Iron	Iron	--	Iron	N	N	N	N	N	0	SUBCELLULAR LOCATION: Mitochondrion membrane.	cytoplasm [GO:0005737]; mitochondrial membrane [GO:0031966]; mitochondrion [GO:0005739]	aging [GO:0007568]; bone mineralization [GO:0030282]; calcitriol biosynthetic process from calciol [GO:0036378]; calcium ion homeostasis [GO:0055074]; calcium ion transport [GO:0006816]; decidualization [GO:0046697]; G1 to G0 transition [GO:0070314]; negative regulation of calcidiol 1-monooxygenase activity [GO:0010956]; negative regulation of cell growth [GO:0030308]; negative regulation of cell…	calcidiol 1-monooxygenase activity [GO:0004498]; heme binding [GO:0020037]; iron ion binding [GO:0005506]; secalciferol 1-monooxygenase activity [GO:0062185]	--
O35099	Map3k5	M3K5_MOUSE	Mitogen-activated protein kinase kinase kinase 5 (EC 2.7.11.25) (Apoptosis signal-regulating kinase 1) (ASK-1) (MAPK/ERK kinase kinase 5) (MEK kinase 5) (MEKK 5)	Magnesium	Magnesium	Magnesium	--	Magnesium	N	N	N	N	N	0	SUBCELLULAR LOCATION: Cytoplasm {ECO:0000250|UniProtKB:Q99683}. Endoplasmic reticulum {ECO:0000250}. Note=Interaction with 14-3-3 proteins alters the distribution of MAP3K5/ASK1 and restricts it to the perinuclear endoplasmic reticulum region. {ECO:0000250}.	cytoplasm [GO:0005737]; cytosol [GO:0005829]; external side of plasma membrane [GO:0009897]; IRE1-TRAF2-ASK1 complex [GO:1990604]; protein-containing complex [GO:0032991]; protein kinase complex [GO:1902911]	activation of MAPK activity [GO:0000187]; activation of MAPKK activity [GO:0000186]; cellular response to amino acid starvation [GO:0034198]; cellular response to hydrogen peroxide [GO:0070301]; cellular response to reactive nitrogen species [GO:1902170]; cellular response to tumor necrosis factor [GO:0071356]; endothelial cell apoptotic process [GO:0072577]; innate immune response [GO:0045087]; …	ATP binding [GO:0005524]; identical protein binding [GO:0042802]; magnesium ion binding [GO:0000287]; MAP kinase kinase kinase activity [GO:0004709]; protein domain specific binding [GO:0019904]; protein homodimerization activity [GO:0042803]; protein kinase activity [GO:0004672]; protein kinase binding [GO:0019901]; protein phosphatase binding [GO:0019903]	--
O35134	Polr1a	RPA1_MOUSE	DNA-directed RNA polymerase I subunit RPA1 (RNA polymerase I subunit A1) (EC 2.7.7.6) (DNA-directed RNA polymerase I largest subunit) (DNA-directed RNA polymerase I subunit A) (RNA polymerase I 194 kDa subunit) (RPA194)	Magnesium;Zinc	--	Magnesium;Zinc	--	Magnesium;Zinc	Y	N	N	N	Y	1	SUBCELLULAR LOCATION: Nucleus, nucleolus {ECO:0000250}.	nucleoplasm [GO:0005654]; nucleus [GO:0005634]; RNA polymerase I complex [GO:0005736]	negative regulation of protein localization to nucleolus [GO:1904750]; rRNA transcription [GO:0009303]	chromatin binding [GO:0003682]; DNA binding [GO:0003677]; RNA polymerase I activity [GO:0001054]; zinc ion binding [GO:0008270]	--
O35182	Smad6	SMAD6_MOUSE	Mothers against decapentaplegic homolog 6 (MAD homolog 6) (Mothers against DPP homolog 6) (Mad homolog 7) (SMAD family member 6) (SMAD 6) (Smad6)	Zinc	--	Zinc	--	Zinc	N	N	N	N	N	0	SUBCELLULAR LOCATION: Nucleus {ECO:0000250}.	cytosol [GO:0005829]; Golgi apparatus [GO:0005794]; heteromeric SMAD protein complex [GO:0071144]; nuclear body [GO:0016604]; nucleoplasm [GO:0005654]; nucleus [GO:0005634]; protein-containing complex [GO:0032991]	anatomical structure morphogenesis [GO:0009653]; aorta development [GO:0035904]; aortic valve morphogenesis [GO:0003180]; BMP signaling pathway [GO:0030509]; cardiac vascular smooth muscle cell development [GO:0060948]; cell differentiation [GO:0030154]; cell-substrate adhesion [GO:0031589]; coronary vasculature development [GO:0060976]; coronary vasculature morphogenesis [GO:0060977]; fat cell d…	chromatin binding [GO:0003682]; co-SMAD binding [GO:0070410]; DNA-binding transcription activator activity, RNA polymerase II-specific [GO:0001228]; DNA-binding transcription factor inhibitor activity [GO:0140416]; identical protein binding [GO:0042802]; I-SMAD binding [GO:0070411]; metal ion binding [GO:0046872]; RNA polymerase II cis-regulatory region sequence-specific DNA binding [GO:0000978];…	--
O35245	Pkd2	PKD2_MOUSE	Polycystin-2 (Polycystic kidney disease 2 protein homolog) (Transient receptor potential cation channel subfamily P member 2)	Calcium;Potassium	--	Calcium;Potassium	--	Calcium;Potassium	N	N	N	N	N	0	SUBCELLULAR LOCATION: Cell projection, cilium membrane {ECO:0000269|PubMed:12514735, ECO:0000269|PubMed:18695040, ECO:0000269|PubMed:21307093, ECO:0000269|PubMed:22983710, ECO:0000269|PubMed:25405894, ECO:0000269|PubMed:27760766}; Multi-pass membrane protein {ECO:0000250|UniProtKB:Q13563}. Cell membrane {ECO:0000269|PubMed:16551655, ECO:0000269|PubMed:27214281}; Multi-pass membrane protein {ECO:0…	basal cortex [GO:0045180]; basal plasma membrane [GO:0009925]; cation channel complex [GO:0034703]; ciliary basal body [GO:0036064]; ciliary membrane [GO:0060170]; cilium [GO:0005929]; cytoplasm [GO:0005737]; cytoplasmic vesicle membrane [GO:0030659]; endoplasmic reticulum [GO:0005783]; endoplasmic reticulum membrane [GO:0005789]; filamentous actin [GO:0031941]; Golgi apparatus [GO:0005794]; inte…	aorta development [GO:0035904]; branching involved in ureteric bud morphogenesis [GO:0001658]; calcium ion transmembrane transport [GO:0070588]; calcium ion transport [GO:0006816]; cell-cell signaling by wnt [GO:0198738]; cell cycle arrest [GO:0007050]; cellular calcium ion homeostasis [GO:0006874]; cellular response to calcium ion [GO:0071277]; cellular response to cAMP [GO:0071320]; cellular re…	actinin binding [GO:0042805]; alpha-actinin binding [GO:0051393]; ATPase binding [GO:0051117]; calcium channel activity [GO:0005262]; calcium-induced calcium release activity [GO:0048763]; calcium ion binding [GO:0005509]; cation channel activity [GO:0005261]; channel activity [GO:0015267]; cytoskeletal protein binding [GO:0008092]; HLH domain binding [GO:0043398]; identical protein binding [GO:0…	--
O35253	Smad7	SMAD7_MOUSE	Mothers against decapentaplegic homolog 7 (MAD homolog 7) (Mothers against DPP homolog 7) (Mothers against decapentaplegic homolog 8) (MAD homolog 8) (Mothers against DPP homolog 8) (SMAD family member 7) (SMAD 7) (Smad7)	Zinc	--	Zinc	--	Zinc	N	N	N	N	N	0	SUBCELLULAR LOCATION: Nucleus {ECO:0000269|PubMed:11278814, ECO:0000269|PubMed:15496141}. Cytoplasm {ECO:0000269|PubMed:11278814, ECO:0000269|PubMed:15496141}. Note=Interaction with NEDD4L or RNF111 induces translocation from the nucleus to the cytoplasm (PubMed:15496141). TGF-beta stimulates its translocation from the nucleus to the cytoplasm. PDPK1 inhibits its translocation from the nucleus to…	adherens junction [GO:0005912]; catenin complex [GO:0016342]; centrosome [GO:0005813]; cytoplasm [GO:0005737]; cytosol [GO:0005829]; fibrillar center [GO:0001650]; heteromeric SMAD protein complex [GO:0071144]; nucleoplasm [GO:0005654]; nucleus [GO:0005634]; plasma membrane [GO:0005886]; protein-containing complex [GO:0032991]	adherens junction assembly [GO:0034333]; anatomical structure morphogenesis [GO:0009653]; artery morphogenesis [GO:0048844]; BMP signaling pathway [GO:0030509]; cell differentiation [GO:0030154]; cellular protein-containing complex localization [GO:0034629]; cellular response to leukemia inhibitory factor [GO:1990830]; cellular response to transforming growth factor beta stimulus [GO:0071560]; in…	activin binding [GO:0048185]; beta-catenin binding [GO:0008013]; collagen binding [GO:0005518]; DNA-binding transcription activator activity, RNA polymerase II-specific [GO:0001228]; DNA-binding transcription factor inhibitor activity [GO:0140416]; I-SMAD binding [GO:0070411]; metal ion binding [GO:0046872]; RNA polymerase II cis-regulatory region sequence-specific DNA binding [GO:0000978]; trans…	--
O35298	Aoah	AOAH_MOUSE	Acyloxyacyl hydrolase (EC 3.1.1.77) [Cleaved into: Acyloxyacyl hydrolase small subunit; Acyloxyacyl hydrolase large subunit]	Calcium	Calcium	Calcium	--	Calcium	N	N	N	N	N	0	SUBCELLULAR LOCATION: Secreted {ECO:0000269|PubMed:15155618}. Cytoplasmic vesicle {ECO:0000250|UniProtKB:P28039}. Note=Detected in urine. {ECO:0000269|PubMed:15155618}.	cytoplasmic vesicle [GO:0031410]; extracellular region [GO:0005576]	fatty acid metabolic process [GO:0006631]; lipopolysaccharide catabolic process [GO:0009104]; lipopolysaccharide metabolic process [GO:0008653]; negative regulation of inflammatory response [GO:0050728]	acyloxyacyl hydrolase activity [GO:0050528]; calcium ion binding [GO:0005509]	--
O35305	Tnfrsf11a	TNR11_MOUSE	Tumor necrosis factor receptor superfamily member 11A (Osteoclast differentiation factor receptor) (ODFR) (Receptor activator of NF-KB) (CD antigen CD265)	Sodium	--	Sodium	--	Sodium	N	N	N	N	N	0	SUBCELLULAR LOCATION: Cell membrane {ECO:0000250}; Single-pass type I membrane protein {ECO:0000305}.	cell surface [GO:0009986]; cytosol [GO:0005829]; external side of plasma membrane [GO:0009897]; integral component of membrane [GO:0016021]; plasma membrane [GO:0005886]	adaptive immune response [GO:0002250]; circadian temperature homeostasis [GO:0060086]; lymph node development [GO:0048535]; mammary gland alveolus development [GO:0060749]; multicellular organism development [GO:0007275]; multinuclear osteoclast differentiation [GO:0072674]; ossification [GO:0001503]; osteoclast differentiation [GO:0030316]; positive regulation of bone resorption [GO:0045780]; po…	cytokine binding [GO:0019955]; metal ion binding [GO:0046872]; transmembrane signaling receptor activity [GO:0004888]; tumor necrosis factor-activated receptor activity [GO:0005031]	--
O35350	Capn1	CAN1_MOUSE	Calpain-1 catalytic subunit (EC 3.4.22.52) (Calcium-activated neutral proteinase 1) (CANP 1) (Calpain mu-type) (Calpain-1 large subunit) (Micromolar-calpain) (muCANP)	Calcium	Calcium	Calcium	--	Calcium	N	N	N	Y	N	1	SUBCELLULAR LOCATION: Cytoplasm {ECO:0000250|UniProtKB:P07384}. Cell membrane {ECO:0000250|UniProtKB:P07384}. Note=Translocates to the plasma membrane upon Ca(2+) binding. {ECO:0000250|UniProtKB:P07384}.	cytoplasm [GO:0005737]; cytosol [GO:0005829]; lysosome [GO:0005764]; membrane [GO:0016020]; mitochondrion [GO:0005739]; plasma membrane [GO:0005886]	cellular response to hydrogen peroxide [GO:0070301]; mammary gland involution [GO:0060056]; negative regulation of actin filament polymerization [GO:0030837]; negative regulation of NIK/NF-kappaB signaling [GO:1901223]; positive regulation of cardiac muscle cell apoptotic process [GO:0010666]; positive regulation of leukocyte tethering or rolling [GO:1903238]; positive regulation of vascular perm…	calcium-dependent cysteine-type endopeptidase activity [GO:0004198]; calcium ion binding [GO:0005509]; cytoskeletal protein binding [GO:0008092]; enzyme binding [GO:0019899]	--
O35375	Nrp2	NRP2_MOUSE	Neuropilin-2 (Vascular endothelial cell growth factor 165 receptor 2)	Calcium	--	Calcium	--	Calcium	N	N	N	N	N	0	SUBCELLULAR LOCATION: Membrane {ECO:0000250|UniProtKB:O60462}; Single-pass type I membrane protein {ECO:0000250|UniProtKB:O60462}.	axon [GO:0030424]; glutamatergic synapse [GO:0098978]; integral component of membrane [GO:0016021]; plasma membrane [GO:0005886]	angiogenesis [GO:0001525]; axon extension involved in axon guidance [GO:0048846]; axon guidance [GO:0007411]; cellular response to leukemia inhibitory factor [GO:1990830]; dorsal root ganglion morphogenesis [GO:1904835]; facial nerve structural organization [GO:0021612]; facioacoustic ganglion development [GO:1903375]; gonadotrophin-releasing hormone neuronal migration to the hypothalamus [GO:002…	heparin binding [GO:0008201]; identical protein binding [GO:0042802]; metal ion binding [GO:0046872]; semaphorin receptor activity [GO:0017154]; vascular endothelial growth factor-activated receptor activity [GO:0005021]	--
O35385	Ppef2	PPE2_MOUSE	Serine/threonine-protein phosphatase with EF-hands 2 (PPEF-2) (EC 3.1.3.16)	Calcium;Manganese	Manganese	Calcium;Manganese	--	Calcium;Manganese	Y	N	Y	Y	Y	3	--	cytosol [GO:0005829]; nucleus [GO:0005634]	detection of stimulus involved in sensory perception [GO:0050906]; negative regulation of MAPK cascade [GO:0043409]; negative regulation of peptidyl-threonine phosphorylation [GO:0010801]; visual perception [GO:0007601]	calcium ion binding [GO:0005509]; Hsp70 protein binding [GO:0030544]; Hsp90 protein binding [GO:0051879]; iron ion binding [GO:0005506]; manganese ion binding [GO:0030145]; mitogen-activated protein kinase kinase kinase binding [GO:0031435]; protein serine/threonine phosphatase activity [GO:0004722]	--
O35386	Phyh	PAHX_MOUSE	Phytanoyl-CoA dioxygenase, peroxisomal (EC 1.14.11.18) (Lupus nephritis-associated peptide 1) (Phytanic acid oxidase) (Phytanoyl-CoA alpha-hydroxylase) (PhyH)	Iron	Magnesium;Iron	Iron;Magnesium	--	Iron;Magnesium	N	N	N	N	N	0	SUBCELLULAR LOCATION: Peroxisome {ECO:0000250|UniProtKB:O14832}.	9+0 non-motile cilium [GO:0097731]; mitochondrion [GO:0005739]; peroxisomal matrix [GO:0005782]; peroxisome [GO:0005777]	2-oxobutyrate catabolic process [GO:0019606]; 2-oxoglutarate metabolic process [GO:0006103]; fatty acid alpha-oxidation [GO:0001561]; isoprenoid metabolic process [GO:0006720]; methyl-branched fatty acid metabolic process [GO:0097089]	carboxylic acid binding [GO:0031406]; catalytic activity [GO:0003824]; ferrous iron binding [GO:0008198]; L-ascorbic acid binding [GO:0031418]; phytanoyl-CoA dioxygenase activity [GO:0048244]	DISEASE: Note=Defects in Phyh are the cause of lupus nephritis, a severe autoimmune disease. Phyh could be involved in a reaction against the progression of the disease, because its expression is low in the early stage of the disease in the renal cortex of MRL/lpr mice. {ECO:0000269|PubMed:8954131}.
O35409	Folh1	FOLH1_MOUSE	Glutamate carboxypeptidase 2 (EC 3.4.17.21) (Folate hydrolase 1) (Folylpoly-gamma-glutamate carboxypeptidase) (FGCP) (Glutamate carboxypeptidase II) (GCPII) (Membrane glutamate carboxypeptidase) (mGCP) (N-acetylated-alpha-linked acidic dipeptidase I) (NAALADase I) (Prostate-specific membrane antigen homolog) (Pteroylpoly-gamma-glutamate carboxypeptidase)	Calcium;Zinc	Zinc	Calcium;Zinc	--	Calcium;Zinc	N	N	Y	Y	N	2	SUBCELLULAR LOCATION: Cell membrane {ECO:0000250|UniProtKB:Q04609}; Single-pass type II membrane protein {ECO:0000250|UniProtKB:Q04609}.	cell surface [GO:0009986]; integral component of membrane [GO:0016021]; integral component of plasma membrane [GO:0005887]; plasma membrane [GO:0005886]	C-terminal protein deglutamylation [GO:0035609]; folic acid-containing compound metabolic process [GO:0006760]; positive regulation of apoptotic process [GO:0043065]; proteolysis [GO:0006508]	Ac-Asp-Glu binding [GO:1904492]; carboxypeptidase activity [GO:0004180]; dipeptidase activity [GO:0016805]; metal ion binding [GO:0046872]; metallocarboxypeptidase activity [GO:0004181]; peptidase activity [GO:0008233]; tetrahydrofolyl-poly(glutamate) polymer binding [GO:1904493]	--
O35445	Rnf5	RNF5_MOUSE	E3 ubiquitin-protein ligase RNF5 (EC 2.3.2.27) (RING finger protein 5) (RING-type E3 ubiquitin transferase RNF5)	Zinc	--	Zinc	--	Zinc	Y	N	N	N	Y	1	SUBCELLULAR LOCATION: Membrane {ECO:0000269|PubMed:12861019}; Multi-pass membrane protein {ECO:0000269|PubMed:12861019}. Mitochondrion membrane {ECO:0000250}. Endoplasmic reticulum membrane {ECO:0000250}. Note=Predominantly located in the plasma membrane, with some localization occurring within cytoplasmic organelles.	endoplasmic reticulum [GO:0005783]; endoplasmic reticulum membrane [GO:0005789]; integral component of membrane [GO:0016021]; membrane [GO:0016020]; mitochondrial membrane [GO:0031966]	cellular protein catabolic process [GO:0044257]; ERAD pathway [GO:0036503]; ER-associated misfolded protein catabolic process [GO:0071712]; negative regulation of autophagy [GO:0010507]; protein destabilization [GO:0031648]; protein K48-linked ubiquitination [GO:0070936]; protein K63-linked ubiquitination [GO:0070534]; protein ubiquitination [GO:0016567]; regulation of autophagosome assembly [GO:…	identical protein binding [GO:0042802]; metal ion binding [GO:0046872]; protein-containing complex binding [GO:0044877]; ubiquitin-like protein conjugating enzyme binding [GO:0044390]; ubiquitin protein ligase activity [GO:0061630]; ubiquitin-protein transferase activity [GO:0004842]	--
O35465	Fkbp8	FKBP8_MOUSE	Peptidyl-prolyl cis-trans isomerase FKBP8 (PPIase FKBP8) (EC 5.2.1.8) (38 kDa FK506-binding protein) (38 kDa FKBP) (FKBP-38) (mFKBP38) (FK506-binding protein 8) (FKBP-8) (FKBPR38) (Rotamase)	NA	Calcium	Calcium	--	Calcium	Y	N	Y	Y	Y	3	SUBCELLULAR LOCATION: Mitochondrion membrane {ECO:0000269|PubMed:15105374}; Single-pass membrane protein {ECO:0000269|PubMed:15105374}; Cytoplasmic side {ECO:0000269|PubMed:15105374}.	cytosol [GO:0005829]; endoplasmic reticulum [GO:0005783]; integral component of endoplasmic reticulum membrane [GO:0030176]; mitochondrial envelope [GO:0005740]; mitochondrial membrane [GO:0031966]; mitochondrion [GO:0005739]; protein-containing complex [GO:0032991]	apoptotic process [GO:0006915]; camera-type eye development [GO:0043010]; cell fate specification [GO:0001708]; dorsal/ventral neural tube patterning [GO:0021904]; dorsal/ventral pattern formation [GO:0009953]; multicellular organism growth [GO:0035264]; negative regulation of apoptotic process [GO:0043066]; negative regulation of protein phosphorylation [GO:0001933]; neural tube development [GO:…	disordered domain specific binding [GO:0097718]; identical protein binding [GO:0042802]; peptidyl-prolyl cis-trans isomerase activity [GO:0003755]; protein folding chaperone [GO:0044183]	--
O35474	Edil3	EDIL3_MOUSE	EGF-like repeat and discoidin I-like domain-containing protein 3 (Developmentally-regulated endothelial cell locus 1 protein) (Integrin-binding protein DEL1)	Calcium	--	Calcium	--	Calcium	N	N	N	N	N	0	SUBCELLULAR LOCATION: Secreted.	extracellular region [GO:0005576]	cell adhesion [GO:0007155]; multicellular organism development [GO:0007275]; positive regulation of cell-substrate adhesion [GO:0010811]	calcium ion binding [GO:0005509]; integrin binding [GO:0005178]	--
O35490	Bhmt	BHMT1_MOUSE	Betaine--homocysteine S-methyltransferase 1 (EC 2.1.1.5)	Zinc	Zinc	Zinc	--	Zinc	N	N	N	N	N	0	SUBCELLULAR LOCATION: Cytoplasm.	cytosol [GO:0005829]; extracellular exosome [GO:0070062]; protein-containing complex [GO:0032991]	amino-acid betaine catabolic process [GO:0006579]; amino-acid betaine metabolic process [GO:0006577]; L-methionine salvage [GO:0071267]; methionine biosynthetic process [GO:0009086]; protein methylation [GO:0006479]	betaine-homocysteine S-methyltransferase activity [GO:0047150]; methyltransferase activity [GO:0008168]; protein-containing complex binding [GO:0044877]; zinc ion binding [GO:0008270]	--
O35544	Slc1a6	EAA4_MOUSE	Excitatory amino acid transporter 4 (High-affinity neuronal glutamate transporter) (Sodium-dependent glutamate/aspartate transporter) (Solute carrier family 1 member 6)	Potassium;Sodium	--	Potassium;Sodium	--	Potassium;Sodium	N	N	N	N	N	0	SUBCELLULAR LOCATION: Cell membrane {ECO:0000269|PubMed:9379843}; Multi-pass membrane protein {ECO:0000305}.	glutamatergic synapse [GO:0098978]; Golgi apparatus [GO:0005794]; integral component of plasma membrane [GO:0005887]; integral component of postsynaptic membrane [GO:0099055]; integral component of presynaptic membrane [GO:0099056]; intermediate filament cytoskeleton [GO:0045111]; membrane [GO:0016020]; membrane protein complex [GO:0098796]; parallel fiber to Purkinje cell synapse [GO:0098688]; p…	L-glutamate import across plasma membrane [GO:0098712]; L-glutamate transmembrane transport [GO:0015813]; neurotransmitter uptake [GO:0001504]; regulation of membrane potential [GO:0042391]	anion transmembrane transporter activity [GO:0008509]; high-affinity glutamate transmembrane transporter activity [GO:0005314]; L-glutamate transmembrane transporter activity [GO:0005313]; metal ion binding [GO:0046872]	--
O35593	Psmd14	PSDE_MOUSE	26S proteasome non-ATPase regulatory subunit 14 (EC 3.4.19.-) (26S proteasome regulatory subunit RPN11) (MAD1)	Zinc	--	Zinc	--	Zinc	Y	N	Y	Y	Y	3	--	cytosolic proteasome complex [GO:0031597]; proteasome accessory complex [GO:0022624]; proteasome complex [GO:0000502]; proteasome regulatory particle, lid subcomplex [GO:0008541]	double-strand break repair via homologous recombination [GO:0000724]; double-strand break repair via nonhomologous end joining [GO:0006303]; proteasome-mediated ubiquitin-dependent protein catabolic process [GO:0043161]; protein deubiquitination [GO:0016579]; protein K63-linked deubiquitination [GO:0070536]; regulation of proteasomal protein catabolic process [GO:0061136]; response to ethanol [GO…	endopeptidase activator activity [GO:0061133]; endopeptidase activity [GO:0004175]; isopeptidase activity [GO:0070122]; Lys63-specific deubiquitinase activity [GO:0061578]; metal ion binding [GO:0046872]; metallopeptidase activity [GO:0008237]; proteasome binding [GO:0070628]; thiol-dependent ubiquitin-specific protease activity [GO:0004843]	--
O35598	Adam10	ADA10_MOUSE	Disintegrin and metalloproteinase domain-containing protein 10 (ADAM 10) (EC 3.4.24.81) (Kuzbanian protein homolog) (Mammalian disintegrin-metalloprotease) (CD antigen CD156c)	Zinc	Zinc	Zinc	--	Zinc	N	N	Y	N	N	1	SUBCELLULAR LOCATION: Cell membrane {ECO:0000269|PubMed:23676497, ECO:0000269|PubMed:26668317, ECO:0000269|PubMed:30463011}; Single-pass type I membrane protein {ECO:0000305}. Golgi apparatus membrane {ECO:0000250|UniProtKB:O14672}; Single-pass type I membrane protein {ECO:0000305}. Cytoplasmic vesicle, clathrin-coated vesicle {ECO:0000250|UniProtKB:O14672}. Cell projection, axon {ECO:0000269|Pub…	adherens junction [GO:0005912]; axon [GO:0030424]; cell surface [GO:0009986]; clathrin-coated vesicle [GO:0030136]; collagen-containing extracellular matrix [GO:0062023]; cytoplasm [GO:0005737]; dendrite [GO:0030425]; dendritic spine [GO:0043197]; glutamatergic synapse [GO:0098978]; Golgi apparatus [GO:0005794]; Golgi-associated vesicle [GO:0005798]; Golgi membrane [GO:0000139]; intracellular mem…	adherens junction organization [GO:0034332]; amyloid-beta formation [GO:0034205]; amyloid precursor protein catabolic process [GO:0042987]; cochlea development [GO:0090102]; constitutive protein ectodomain proteolysis [GO:0051089]; in utero embryonic development [GO:0001701]; membrane protein ectodomain proteolysis [GO:0006509]; monocyte activation [GO:0042117]; negative regulation of cell adhesi…	endopeptidase activity [GO:0004175]; metal ion binding [GO:0046872]; metalloendopeptidase activity [GO:0004222]; metalloendopeptidase activity involved in amyloid precursor protein catabolic process [GO:1902945]; metallopeptidase activity [GO:0008237]; protein homodimerization activity [GO:0042803]; protein kinase binding [GO:0019901]; SH2 domain binding [GO:0042169]; SH3 domain binding [GO:00171…	--
O35607	Bmpr2	BMPR2_MOUSE	Bone morphogenetic protein receptor type-2 (BMP type-2 receptor) (BMPR-2) (EC 2.7.11.30) (BRK-3) (Bone morphogenetic protein receptor type II) (BMP type II receptor) (BMPR-II)	Magnesium;Manganese	Magnesium;Manganese	Magnesium;Manganese	--	Magnesium;Manganese	Y	N	Y	N	Y	2	SUBCELLULAR LOCATION: Cell membrane {ECO:0000250|UniProtKB:Q13873}; Single-pass type I membrane protein.	adherens junction [GO:0005912]; apical plasma membrane [GO:0016324]; basal plasma membrane [GO:0009925]; caveola [GO:0005901]; cell surface [GO:0009986]; cytoplasm [GO:0005737]; dendrite [GO:0030425]; integral component of plasma membrane [GO:0005887]; neuronal cell body [GO:0043025]; nucleoplasm [GO:0005654]; plasma membrane [GO:0005886]; postsynaptic density [GO:0014069]; receptor complex [GO:0…	anterior/posterior pattern specification [GO:0009952]; aortic valve development [GO:0003176]; artery development [GO:0060840]; atrial septum morphogenesis [GO:0060413]; blood vessel development [GO:0001568]; blood vessel remodeling [GO:0001974]; BMP signaling pathway [GO:0030509]; brain development [GO:0007420]; cellular response to BMP stimulus [GO:0071773]; cellular response to growth factor st…	ATP binding [GO:0005524]; BMP binding [GO:0036122]; BMP receptor activity [GO:0098821]; cadherin binding [GO:0045296]; growth factor binding [GO:0019838]; metal ion binding [GO:0046872]; protein serine/threonine kinase activity [GO:0004674]; protein tyrosine kinase binding [GO:1990782]; transforming growth factor beta-activated receptor activity [GO:0005024]	--
O35608	Angpt2	ANGP2_MOUSE	Angiopoietin-2 (ANG-2)	Calcium	--	Calcium	--	Calcium	N	N	N	N	N	0	SUBCELLULAR LOCATION: Secreted.	cell projection [GO:0042995]; collagen-containing extracellular matrix [GO:0062023]; extracellular space [GO:0005615]; nucleus [GO:0005634]; plasma membrane [GO:0005886]	angiogenesis [GO:0001525]; animal organ regeneration [GO:0031100]; blood vessel morphogenesis [GO:0048514]; blood vessel remodeling [GO:0001974]; cellular response to growth factor stimulus [GO:0071363]; endoderm development [GO:0007492]; gene expression [GO:0010467]; germ cell development [GO:0007281]; glomerulus vasculature development [GO:0072012]; hemopoiesis [GO:0030097]; maternal process in…	metal ion binding [GO:0046872]; receptor antagonist activity [GO:0048019]; receptor tyrosine kinase binding [GO:0030971]; signaling receptor binding [GO:0005102]; vascular endothelial growth factor receptor binding [GO:0005172]	--
O35615	Zfpm1	FOG1_MOUSE	Zinc finger protein ZFPM1 (Friend of GATA protein 1) (FOG-1) (Friend of GATA 1) (Zinc finger protein multitype 1)	Zinc	--	Zinc	--	Zinc	N	N	N	N	N	0	SUBCELLULAR LOCATION: Nucleus {ECO:0000269|PubMed:9230307}.	cytoplasm [GO:0005737]; nucleus [GO:0005634]; transcription regulator complex [GO:0005667]; transcription repressor complex [GO:0017053]	atrial septum morphogenesis [GO:0060413]; atrioventricular valve morphogenesis [GO:0003181]; cardiac muscle tissue morphogenesis [GO:0055008]; cell differentiation [GO:0030154]; definitive erythrocyte differentiation [GO:0060318]; embryonic hemopoiesis [GO:0035162]; erythrocyte differentiation [GO:0030218]; granulocyte differentiation [GO:0030851]; heart development [GO:0007507]; homeostasis of n…	DNA-binding transcription repressor activity, RNA polymerase II-specific [GO:0001227]; metal ion binding [GO:0046872]; RNA polymerase II activating transcription factor binding [GO:0001102]; RNA polymerase II cis-regulatory region sequence-specific DNA binding [GO:0000978]; RNA polymerase II transcription factor binding [GO:0001085]; transcription corepressor activity [GO:0003714]; transcription …	--
O35618	Mdm4	MDM4_MOUSE	Protein Mdm4 (Double minute 4 protein) (Mdm2-like p53-binding protein) (Protein Mdmx) (p53-binding protein Mdm4)	Zinc	--	Zinc	--	Zinc	N	N	N	N	N	0	SUBCELLULAR LOCATION: Nucleus.	nucleoplasm [GO:0005654]; nucleus [GO:0005634]	atrial septum development [GO:0003283]; atrioventricular valve morphogenesis [GO:0003181]; DNA damage response, signal transduction by p53 class mediator [GO:0030330]; endocardial cushion morphogenesis [GO:0003203]; heart valve development [GO:0003170]; negative regulation of cell cycle arrest [GO:0071157]; negative regulation of intrinsic apoptotic signaling pathway by p53 class mediator [GO:190…	enzyme binding [GO:0019899]; metal ion binding [GO:0046872]	--
O35621	Pmm1	PMM1_MOUSE	Phosphomannomutase 1 (PMM 1) (EC 5.4.2.8)	Magnesium	Magnesium	Magnesium	--	Magnesium	Y	N	Y	Y	Y	3	SUBCELLULAR LOCATION: Cytoplasm {ECO:0000269|PubMed:16847318}.	cytoplasm [GO:0005737]; cytosol [GO:0005829]; neuronal cell body [GO:0043025]	cellular response to leukemia inhibitory factor [GO:1990830]; GDP-mannose biosynthetic process [GO:0009298]; mannose metabolic process [GO:0006013]; protein N-linked glycosylation [GO:0006487]; protein targeting to ER [GO:0045047]	metal ion binding [GO:0046872]; phosphomannomutase activity [GO:0004615]	--
O35627	Nr1i3	NR1I3_MOUSE	Nuclear receptor subfamily 1 group I member 3 (Constitutive androstane receptor) (CAR) (Orphan nuclear receptor MB67)	Zinc	--	Zinc	--	Zinc	N	N	N	N	N	0	SUBCELLULAR LOCATION: Nucleus. Cytoplasm. Cytoplasm, cytoskeleton {ECO:0000250}. Note=Recruited to the cytoplasm by DNAJC7.	cytoplasm [GO:0005737]; cytoskeleton [GO:0005856]; cytosol [GO:0005829]; nucleoplasm [GO:0005654]; nucleus [GO:0005634]	cell differentiation [GO:0030154]; cholesterol homeostasis [GO:0042632]; lipid homeostasis [GO:0055088]; lipid metabolic process [GO:0006629]; negative regulation of transcription, DNA-templated [GO:0045892]; negative regulation of transcription by RNA polymerase II [GO:0000122]; positive regulation of transcription by RNA polymerase II [GO:0045944]; regulation of transcription, DNA-templated [GO…	DNA binding [GO:0003677]; DNA-binding transcription activator activity, RNA polymerase II-specific [GO:0001228]; nuclear receptor activity [GO:0004879]; RNA polymerase II cis-regulatory region sequence-specific DNA binding [GO:0000978]; RNA polymerase II transcription regulatory region sequence-specific DNA binding [GO:0000977]; sequence-specific double-stranded DNA binding [GO:1990837]; zinc ion…	--
O35640	Anxa8	ANXA8_MOUSE	Annexin A8 (Annexin VIII) (Annexin-8)	Calcium	--	Calcium	--	Calcium	N	N	N	N	N	0	--	cytoplasm [GO:0005737]; cytosol [GO:0005829]; late endosome membrane [GO:0031902]; plasma membrane [GO:0005886]	blood coagulation [GO:0007596]; endosomal transport [GO:0016197]; endosome organization [GO:0007032]; negative regulation of phospholipase A2 activity [GO:1900138]; negative regulation of serine-type endopeptidase activity [GO:1900004]	actin filament binding [GO:0051015]; calcium-dependent phospholipid binding [GO:0005544]; calcium ion binding [GO:0005509]; phosphatidylinositol-3,4,5-trisphosphate binding [GO:0005547]; phosphatidylinositol-3,4-bisphosphate binding [GO:0043325]; phosphatidylinositol-4,5-bisphosphate binding [GO:0005546]	--
O35648	Cetn3	CETN3_MOUSE	Centrin-3	Calcium	--	Calcium	--	Calcium	N	N	Y	Y	N	2	SUBCELLULAR LOCATION: Cytoplasm, cytoskeleton, microtubule organizing center, centrosome {ECO:0000250|UniProtKB:O15182}. Nucleus, nucleolus {ECO:0000250|UniProtKB:O15182}. Nucleus envelope {ECO:0000250|UniProtKB:O15182}. Nucleus, nuclear pore complex {ECO:0000250|UniProtKB:O15182}. Cytoplasm, cytoskeleton, microtubule organizing center, centrosome, centriole {ECO:0000250|UniProtKB:O15182}. Note=C…	centriole [GO:0005814]; centrosome [GO:0005813]; ciliary basal body [GO:0036064]; ciliary transition zone [GO:0035869]; cytoplasm [GO:0005737]; microtubule organizing center [GO:0005815]; nuclear pore nuclear basket [GO:0044615]; nucleolus [GO:0005730]; photoreceptor connecting cilium [GO:0032391]; transcription export complex 2 [GO:0070390]	cell cycle [GO:0007049]; cell division [GO:0051301]; mRNA transport [GO:0051028]; protein transport [GO:0015031]	calcium ion binding [GO:0005509]; G-protein beta/gamma-subunit complex binding [GO:0031683]; microtubule binding [GO:0008017]	--
O35652	Lhx8	LHX8_MOUSE	LIM/homeobox protein Lhx8 (LIM homeobox protein 8) (L3) (LIM/homeobox protein Lhx7) (LIM homeobox protein 7)	Zinc	--	Zinc	--	Zinc	N	N	N	N	N	0	SUBCELLULAR LOCATION: Nucleus {ECO:0000305}.	female germ cell nucleus [GO:0001674]; nucleus [GO:0005634]	female gonad development [GO:0008585]; forebrain neuron development [GO:0021884]; forebrain neuron differentiation [GO:0021879]; learning or memory [GO:0007611]; neuron differentiation [GO:0030182]; odontogenesis of dentin-containing tooth [GO:0042475]; regulation of transcription by RNA polymerase II [GO:0006357]	DNA-binding transcription factor activity, RNA polymerase II-specific [GO:0000981]; metal ion binding [GO:0046872]; RNA polymerase II transcription regulatory region sequence-specific DNA binding [GO:0000977]; sequence-specific double-stranded DNA binding [GO:1990837]	--
O35655	Ppef1	PPE1_MOUSE	Serine/threonine-protein phosphatase with EF-hands 1 (PPEF-1) (EC 3.1.3.16) (DRES10) (Protein phosphatase with EF calcium-binding domain) (PPEF)	Magnesium;Manganese	Magnesium;Manganese	Magnesium;Manganese	--	Magnesium;Manganese	N	N	N	N	N	0	--	cytosol [GO:0005829]; nucleus [GO:0005634]	detection of stimulus involved in sensory perception [GO:0050906]	calcium ion binding [GO:0005509]; iron ion binding [GO:0005506]; manganese ion binding [GO:0030145]; protein serine/threonine phosphatase activity [GO:0004722]	--
O35674	Adam19	ADA19_MOUSE	Disintegrin and metalloproteinase domain-containing protein 19 (ADAM 19) (EC 3.4.24.-) (Meltrin-beta)	Zinc	Zinc	Zinc	--	Zinc	N	N	N	N	N	0	SUBCELLULAR LOCATION: Membrane; Single-pass type I membrane protein.	collagen-containing extracellular matrix [GO:0062023]; Golgi apparatus [GO:0005794]; integral component of membrane [GO:0016021]; nucleus [GO:0005634]	heart development [GO:0007507]; membrane protein ectodomain proteolysis [GO:0006509]; placenta development [GO:0001890]; positive regulation of cell-cell adhesion mediated by cadherin [GO:2000049]; positive regulation of gene expression [GO:0010628]	metal ion binding [GO:0046872]; metalloendopeptidase activity [GO:0004222]; SH3 domain binding [GO:0017124]	--
O35681	Syt3	SYT3_MOUSE	Synaptotagmin-3 (Synaptotagmin III) (SytIII)	Calcium	Calcium	Calcium	--	Calcium	N	N	N	N	N	0	SUBCELLULAR LOCATION: Cell membrane {ECO:0000250|UniProtKB:P40748}; Single-pass membrane protein {ECO:0000255}. Cytoplasmic vesicle, secretory vesicle membrane {ECO:0000305}; Single-pass membrane protein {ECO:0000255}.	endosome [GO:0005768]; exocytic vesicle [GO:0070382]; integral component of synaptic membrane [GO:0099699]; plasma membrane [GO:0005886]; presynapse [GO:0098793]; transport vesicle membrane [GO:0030658]	calcium-ion regulated exocytosis [GO:0017156]; calcium ion-regulated exocytosis of neurotransmitter [GO:0048791]; cellular response to calcium ion [GO:0071277]; positive regulation of dendrite extension [GO:1903861]; positive regulation of vesicle fusion [GO:0031340]; regulation of calcium ion-dependent exocytosis [GO:0017158]; regulation of dopamine secretion [GO:0014059]; response to calcium io…	calcium-dependent phospholipid binding [GO:0005544]; calcium ion binding [GO:0005509]; clathrin binding [GO:0030276]; identical protein binding [GO:0042802]; phosphatidylinositol-4,5-bisphosphate binding [GO:0005546]; phosphatidylserine binding [GO:0001786]; protein heterodimerization activity [GO:0046982]; protein homodimerization activity [GO:0042803]; SNARE binding [GO:0000149]; syntaxin bindi…	--
O35710	Noct	NOCT_MOUSE	Nocturnin (EC 3.1.3.-) (Carbon catabolite repression 4-like protein)	Magnesium	Magnesium	Magnesium	--	Magnesium	N	N	N	N	N	0	SUBCELLULAR LOCATION: Cytoplasm {ECO:0000269|PubMed:23449310}. Nucleus {ECO:0000269|PubMed:23449310}. Cytoplasm, perinuclear region {ECO:0000269|PubMed:20498072}. Mitochondrion {ECO:0000250|UniProtKB:Q9UK39}.	cytoplasm [GO:0005737]; mitochondrion [GO:0005739]; nucleus [GO:0005634]; P-body [GO:0000932]; perinuclear region of cytoplasm [GO:0048471]	circadian regulation of gene expression [GO:0032922]; circadian rhythm [GO:0007623]; deadenylation-dependent decapping of nuclear-transcribed mRNA [GO:0000290]; mRNA stabilization [GO:0048255]; NADP metabolic process [GO:0006739]; negative regulation of gene expression [GO:0010629]; negative regulation of osteoblast differentiation [GO:0045668]; P-body assembly [GO:0033962]; positive regulation o…	3'-5'-exoribonuclease activity [GO:0000175]; metal ion binding [GO:0046872]; mRNA binding [GO:0003729]; NADPH phosphatase activity [GO:0102757]; NADP phosphatase activity [GO:0019178]; poly(A)-specific ribonuclease activity [GO:0004535]	--
O35728	Cyp4a14	CP4AE_MOUSE	Cytochrome P450 4A14 (CYPIVA14) (Lauric acid hydroxylase)	Iron	Iron	Iron	--	Iron	N	N	N	N	N	0	SUBCELLULAR LOCATION: Endoplasmic reticulum membrane; Peripheral membrane protein. Microsome membrane; Peripheral membrane protein.	endoplasmic reticulum membrane [GO:0005789]; intracellular membrane-bounded organelle [GO:0043231]	arachidonic acid metabolic process [GO:0019369]; icosanoid biosynthetic process [GO:0046456]; kidney development [GO:0001822]; lauric acid metabolic process [GO:0048252]; linoleic acid metabolic process [GO:0043651]	alkane 1-monooxygenase activity [GO:0018685]; arachidonic acid binding [GO:0050544]; arachidonic acid monooxygenase activity [GO:0008391]; fatty acid binding [GO:0005504]; heme binding [GO:0020037]; iron ion binding [GO:0005506]	--
O35730	Ring1	RING1_MOUSE	E3 ubiquitin-protein ligase RING1 (EC 2.3.2.27) (Polycomb complex protein RING1) (RING finger protein 1) (RING-type E3 ubiquitin transferase RING1) (Transcription repressor Ring1A)	Zinc	--	Zinc	--	Zinc	Y	N	Y	Y	Y	3	SUBCELLULAR LOCATION: Nucleus speckle {ECO:0000250}.	cytosol [GO:0005829]; nuclear body [GO:0016604]; nuclear speck [GO:0016607]; nucleoplasm [GO:0005654]; nucleus [GO:0005634]; PcG protein complex [GO:0031519]; PRC1 complex [GO:0035102]; sex chromatin [GO:0001739]; ubiquitin ligase complex [GO:0000151]	anterior/posterior pattern specification [GO:0009952]; camera-type eye morphogenesis [GO:0048593]; histone H2A monoubiquitination [GO:0035518]; histone ubiquitination [GO:0016574]; negative regulation of transcription, DNA-templated [GO:0045892]	chromatin binding [GO:0003682]; metal ion binding [GO:0046872]; ubiquitin protein ligase activity [GO:0061630]; ubiquitin-protein transferase activator activity [GO:0097027]	--
O35738	Klf12	KLF12_MOUSE	Krueppel-like factor 12 (Transcriptional repressor AP-2rep)	Zinc	--	Zinc	--	Zinc	N	N	N	Y	N	1	SUBCELLULAR LOCATION: Nucleus.	cytosol [GO:0005829]; nuclear chromatin [GO:0000790]; nucleoplasm [GO:0005654]	negative regulation of transcription by RNA polymerase II [GO:0000122]; positive regulation of transcription by RNA polymerase II [GO:0045944]; regulation of transcription, DNA-templated [GO:0006355]; regulation of transcription by RNA polymerase II [GO:0006357]	DNA binding [GO:0003677]; DNA-binding transcription factor activity [GO:0003700]; DNA-binding transcription factor activity, RNA polymerase II-specific [GO:0000981]; DNA-binding transcription repressor activity, RNA polymerase II-specific [GO:0001227]; metal ion binding [GO:0046872]; RNA polymerase II cis-regulatory region sequence-specific DNA binding [GO:0000978]; RNA polymerase II transcriptio…	--
O35739	Klf9	KLF9_MOUSE	Krueppel-like factor 9 (Basic transcription element-binding protein 1) (BTE-binding protein 1) (GC-box-binding protein 1) (Transcription factor BTEB1)	Zinc	--	Zinc	--	Zinc	N	N	N	N	N	0	SUBCELLULAR LOCATION: Nucleus {ECO:0000250|UniProtKB:Q13886}.	cytosol [GO:0005829]; nuclear chromatin [GO:0000790]; nucleoplasm [GO:0005654]; nucleus [GO:0005634]; plasma membrane [GO:0005886]	cellular response to cortisol stimulus [GO:0071387]; cellular response to thyroid hormone stimulus [GO:0097067]; embryo implantation [GO:0007566]; negative regulation of keratinocyte proliferation [GO:0010839]; positive regulation of transcription by RNA polymerase II [GO:0045944]; progesterone receptor signaling pathway [GO:0050847]; regulation of transcription, DNA-templated [GO:0006355]; regul…	DNA binding [GO:0003677]; DNA-binding transcription activator activity, RNA polymerase II-specific [GO:0001228]; DNA-binding transcription factor activity, RNA polymerase II-specific [GO:0000981]; metal ion binding [GO:0046872]; RNA polymerase II cis-regulatory region sequence-specific DNA binding [GO:0000978]; RNA polymerase II transcription regulatory region sequence-specific DNA binding [GO:00…	--
O35864	Cops5	CSN5_MOUSE	COP9 signalosome complex subunit 5 (SGN5) (Signalosome subunit 5) (EC 3.4.-.-) (Jun activation domain-binding protein 1) (Kip1 C-terminus-interacting protein 2)	Zinc	Unknown	Zinc	--	Zinc	Y	N	Y	Y	Y	3	SUBCELLULAR LOCATION: Cytoplasm, cytosol {ECO:0000269|PubMed:10721695}. Nucleus {ECO:0000269|PubMed:10721695}. Cytoplasm, perinuclear region {ECO:0000250|UniProtKB:Q92905}. Cytoplasmic vesicle, secretory vesicle, synaptic vesicle {ECO:0000250|UniProtKB:Q92905}. Note=Nuclear localization is diminished in the presence of IFIT3. {ECO:0000250|UniProtKB:Q92905}.	chromatin [GO:0000785]; COP9 signalosome [GO:0008180]; cytoplasm [GO:0005737]; cytosol [GO:0005829]; nucleoplasm [GO:0005654]; nucleus [GO:0005634]; perinuclear region of cytoplasm [GO:0048471]; synaptic vesicle [GO:0008021]; transcription regulator complex [GO:0005667]	exosomal secretion [GO:1990182]; negative regulation of apoptotic process [GO:0043066]; positive regulation of DNA-binding transcription factor activity [GO:0051091]; positive regulation of transcription by RNA polymerase II [GO:0045944]; protein deneddylation [GO:0000338]; protein deubiquitination [GO:0016579]; regulation of cell cycle [GO:0051726]; regulation of IRE1-mediated unfolded protein r…	enzyme binding [GO:0019899]; isopeptidase activity [GO:0070122]; macrophage migration inhibitory factor binding [GO:0035718]; metal ion binding [GO:0046872]; metalloendopeptidase activity [GO:0004222]; metallopeptidase activity [GO:0008237]; NEDD8-specific protease activity [GO:0019784]; thiol-dependent ubiquitin-specific protease activity [GO:0004843]; transcription coactivator activity [GO:0003…	--
O35887	Calu	CALU_MOUSE	Calumenin (Crocalbin)	Calcium	--	Calcium	--	Calcium	Y	N	Y	Y	Y	3	SUBCELLULAR LOCATION: Endoplasmic reticulum membrane {ECO:0000250|UniProtKB:O43852}. Golgi apparatus {ECO:0000250|UniProtKB:O43852}. Secreted {ECO:0000250|UniProtKB:O43852}. Melanosome {ECO:0000250|UniProtKB:O43852}. Sarcoplasmic reticulum lumen {ECO:0000250|UniProtKB:O43852}.	endoplasmic reticulum [GO:0005783]; endoplasmic reticulum lumen [GO:0005788]; endoplasmic reticulum membrane [GO:0005789]; extracellular region [GO:0005576]; Golgi apparatus [GO:0005794]; intracellular membrane-bounded organelle [GO:0043231]; melanosome [GO:0042470]; sarcoplasmic reticulum lumen [GO:0033018]	--	calcium ion binding [GO:0005509]; enzyme binding [GO:0019899]; enzyme inhibitor activity [GO:0004857]	--
O35902	Dsg3	DSG3_MOUSE	Desmoglein-3 (130 kDa pemphigus vulgaris antigen homolog)	Calcium	--	Calcium	--	Calcium	N	N	N	N	N	0	SUBCELLULAR LOCATION: Cell membrane {ECO:0000250}; Single-pass type I membrane protein {ECO:0000250}. Cell junction, desmosome {ECO:0000250}.	cell-cell junction [GO:0005911]; desmosome [GO:0030057]; integral component of plasma membrane [GO:0005887]; spot adherens junction [GO:0005914]	cell adhesion [GO:0007155]; cell-cell adhesion [GO:0098609]; homophilic cell adhesion via plasma membrane adhesion molecules [GO:0007156]	calcium ion binding [GO:0005509]	--
O35914	Bnc1	BNC1_MOUSE	Zinc finger protein basonuclin-1	Zinc	--	Zinc	--	Zinc	N	N	N	N	N	0	SUBCELLULAR LOCATION: Nucleus {ECO:0000269|PubMed:23707421, ECO:0000269|PubMed:9687312}. Cytoplasm {ECO:0000269|PubMed:23707421, ECO:0000269|PubMed:9687312}. Nucleus, nucleoplasm {ECO:0000269|PubMed:23707421}. Note=Relocates to the midpiece of the flagellum during late spermiogenesis in spermatids. {ECO:0000269|PubMed:9687312}.	cytoplasm [GO:0005737]; intracellular membrane-bounded organelle [GO:0043231]; nucleolus [GO:0005730]; nucleoplasm [GO:0005654]; nucleus [GO:0005634]	cell differentiation [GO:0030154]; chromosome organization [GO:0051276]; positive regulation of epithelial cell proliferation [GO:0050679]; positive regulation of oocyte maturation [GO:1900195]; regulation of transcription by RNA polymerase I [GO:0006356]; regulation of transcription by RNA polymerase II [GO:0006357]; spermatogenesis [GO:0007283]; wound healing [GO:0042060]	metal ion binding [GO:0046872]; RNA polymerase II transcription regulatory region sequence-specific DNA binding [GO:0000977]	--
O35936	Alox8	ALOX8_MOUSE	Polyunsaturated fatty acid lipoxygenase ALOX8 (15-lipoxygenase 2) (15-LOX-2) (Arachidonate 15-lipoxygenase B) (15-LOX-B) (Arachidonate 8S-lipoxygenase) (8-LOX) (8S-LOX) (EC 1.13.11.-) (Linoleate 9S-lipoxygenase ALOX8) (EC 1.13.11.58)	Calcium;Iron	Iron	Calcium;Iron	--	Calcium;Iron	N	N	N	N	N	0	SUBCELLULAR LOCATION: Cytoplasm, cytosol {ECO:0000250|UniProtKB:O15296}. Membrane {ECO:0000250|UniProtKB:O15296}; Peripheral membrane protein {ECO:0000250|UniProtKB:O15296}. Note=Predominantly cytosolic; becomes enriched at membranes upon calcium binding. {ECO:0000250|UniProtKB:O15296}.	adherens junction [GO:0005912]; cytoskeleton [GO:0005856]; cytosol [GO:0005829]; extrinsic component of membrane [GO:0019898]; focal adhesion [GO:0005925]; membrane [GO:0016020]; plasma membrane [GO:0005886]	arachidonic acid metabolic process [GO:0019369]; cannabinoid biosynthetic process [GO:1901696]; endocannabinoid signaling pathway [GO:0071926]; hepoxilin biosynthetic process [GO:0051122]; linoleic acid metabolic process [GO:0043651]; lipid metabolic process [GO:0006629]; lipid oxidation [GO:0034440]; lipoxin A4 biosynthetic process [GO:2001303]; lipoxygenase pathway [GO:0019372]; negative regula…	arachidonate 15-lipoxygenase activity [GO:0050473]; arachidonate 8(S)-lipoxygenase activity [GO:0036403]; calcium ion binding [GO:0005509]; iron ion binding [GO:0005506]; linoleate 13S-lipoxygenase activity [GO:0016165]; linoleate 9S-lipoxygenase activity [GO:1990136]; lipid binding [GO:0008289]; oxidoreductase activity, acting on single donors with incorporation of molecular oxygen, incorporatio…	--
O35942	Nek2	NEK2_MOUSE	Serine/threonine-protein kinase Nek2 (EC 2.7.11.1) (Never in mitosis A-related kinase 2) (NimA-related protein kinase 2)	Magnesium	Magnesium	Magnesium	--	Magnesium	N	N	N	N	N	0	SUBCELLULAR LOCATION: Nucleus {ECO:0000269|PubMed:9187143}. Nucleus, nucleolus {ECO:0000250|UniProtKB:P51955}. Cytoplasm {ECO:0000250}. Cytoplasm, cytoskeleton, microtubule organizing center, centrosome {ECO:0000250|UniProtKB:P51955}. Cytoplasm, cytoskeleton, spindle pole {ECO:0000250}. Chromosome, centromere, kinetochore {ECO:0000250}. Chromosome, centromere {ECO:0000269|PubMed:9187143}. Note=ST…	centrosome [GO:0005813]; condensed chromosome kinetochore [GO:0000777]; condensed nuclear chromosome [GO:0000794]; cytoplasm [GO:0005737]; kinetochore [GO:0000776]; microtubule [GO:0005874]; midbody [GO:0030496]; nucleolus [GO:0005730]; nucleoplasm [GO:0005654]; nucleus [GO:0005634]; protein-containing complex [GO:0032991]; spindle pole [GO:0000922]	blastocyst development [GO:0001824]; cell division [GO:0051301]; centrosome separation [GO:0051299]; chromosome segregation [GO:0007059]; meiotic cell cycle [GO:0051321]; mitotic sister chromatid segregation [GO:0000070]; mitotic spindle assembly [GO:0090307]; negative regulation of centriole-centriole cohesion [GO:1903126]; negative regulation of DNA binding [GO:0043392]; positive regulation of …	ATP binding [GO:0005524]; metal ion binding [GO:0046872]; protein kinase activity [GO:0004672]; protein phosphatase binding [GO:0019903]; protein serine/threonine kinase activity [GO:0004674]	--
O35943	Fxn	FRDA_MOUSE	Frataxin, mitochondrial (Fxn) (EC 1.16.3.1) [Cleaved into: Frataxin intermediate form; Frataxin mature form]	Iron	--	Iron	--	Iron	N	N	Y	N	N	1	SUBCELLULAR LOCATION: Cytoplasm, cytosol {ECO:0000250|UniProtKB:Q16595}. Mitochondrion {ECO:0000269|PubMed:17597094, ECO:0000269|PubMed:9241270}. Note=PubMed:17597094 describes localization exclusively in mitochondria.	cytosol [GO:0005829]; L-cysteine desulfurase complex [GO:1990221]; mitochondrion [GO:0005739]	adult walking behavior [GO:0007628]; aerobic respiration [GO:0009060]; cellular iron ion homeostasis [GO:0006879]; cellular response to hydrogen peroxide [GO:0070301]; embryo development ending in birth or egg hatching [GO:0009792]; heme biosynthetic process [GO:0006783]; ion transport [GO:0006811]; iron incorporation into metallo-sulfur cluster [GO:0018283]; iron-sulfur cluster assembly [GO:0016…	2 iron, 2 sulfur cluster binding [GO:0051537]; enzyme binding [GO:0019899]; ferric iron binding [GO:0008199]; ferrous iron binding [GO:0008198]; ferroxidase activity [GO:0004322]; iron chaperone activity [GO:0034986]	--
O35954	Pitpnm1	PITM1_MOUSE	Membrane-associated phosphatidylinositol transfer protein 1 (Drosophila retinal degeneration B homolog 1) (RdgB1) (Mpt-1) (Phosphatidylinositol transfer protein, membrane-associated 1) (PITPnm 1) (Pyk2 N-terminal domain-interacting receptor 2) (NIR-2)	Calcium	--	Calcium	--	Calcium	Y	Y	Y	Y	Y	3	SUBCELLULAR LOCATION: Cytoplasm {ECO:0000250|UniProtKB:O00562}. Golgi apparatus, Golgi stack membrane {ECO:0000250|UniProtKB:O00562}; Peripheral membrane protein {ECO:0000250|UniProtKB:O00562}. Endoplasmic reticulum membrane {ECO:0000250|UniProtKB:O00562}; Peripheral membrane protein {ECO:0000250|UniProtKB:O00562}. Lipid droplet {ECO:0000250|UniProtKB:O00562}. Cleavage furrow {ECO:0000250|UniProt…	cell body [GO:0044297]; cleavage furrow [GO:0032154]; cytoplasm [GO:0005737]; cytoplasmic ribonucleoprotein granule [GO:0036464]; cytosol [GO:0005829]; endoplasmic reticulum membrane [GO:0005789]; Golgi cisterna membrane [GO:0032580]; lipid droplet [GO:0005811]; midbody [GO:0030496]	phospholipid transport [GO:0015914]; protein transport [GO:0015031]	calcium ion binding [GO:0005509]; phosphatidic acid binding [GO:0070300]; phosphatidylcholine binding [GO:0031210]; phosphatidylcholine transporter activity [GO:0008525]; phosphatidylinositol binding [GO:0035091]; phosphatidylinositol transfer activity [GO:0008526]; phospholipid binding [GO:0005543]; receptor tyrosine kinase binding [GO:0030971]	--
O35980	Nthl1	NTH_MOUSE	Endonuclease III-like protein 1 (EC 3.2.2.-) (EC 4.2.99.18) (Bifunctional DNA N-glycosylase/DNA-(apurinic or apyrimidinic site) lyase) (DNA glycosylase/AP lyase)	Iron	Iron	Iron	--	Iron	N	N	N	N	N	0	SUBCELLULAR LOCATION: Nucleus {ECO:0000255|HAMAP-Rule:MF_03183}. Mitochondrion {ECO:0000255|HAMAP-Rule:MF_03183, ECO:0000269|PubMed:12531031}.	mitochondrion [GO:0005739]; nuclear chromatin [GO:0000790]; nucleus [GO:0005634]	base-excision repair, AP site formation [GO:0006285]; DNA repair [GO:0006281]; nucleotide-excision repair, DNA incision, 5'-to lesion [GO:0006296]	4 iron, 4 sulfur cluster binding [GO:0051539]; class I DNA-(apurinic or apyrimidinic site) endonuclease activity [GO:0140078]; DNA-(apurinic or apyrimidinic site) endonuclease activity [GO:0003906]; DNA N-glycosylase activity [GO:0019104]; double-stranded DNA binding [GO:0003690]; metal ion binding [GO:0046872]; oxidized pyrimidine nucleobase lesion DNA N-glycosylase activity [GO:0000703]	--
O54714	Pias3	PIAS3_MOUSE	E3 SUMO-protein ligase PIAS3 (EC 2.3.2.-) (E3 SUMO-protein transferase PIAS3) (Protein inhibitor of activated STAT protein 3)	Zinc	--	Zinc	--	Zinc	N	N	N	Y	N	1	SUBCELLULAR LOCATION: Cytoplasm {ECO:0000269|PubMed:11060035, ECO:0000269|PubMed:11709556}. Nucleus {ECO:0000269|PubMed:11060035, ECO:0000269|PubMed:11709556, ECO:0000269|PubMed:14596924}. Nucleus speckle {ECO:0000269|PubMed:12077349}. Note=Colocalizes with MITF in the nucleus (PubMed:11709556). Colocalizes with GFI1 in nuclear dots (PubMed:11060035). Colocalizes with SUMO1 in nuclear granules (P…	cytoplasm [GO:0005737]; dendrite [GO:0030425]; nuclear speck [GO:0016607]; nucleus [GO:0005634]; synapse [GO:0045202]	negative regulation of gene expression [GO:0010629]; negative regulation of osteoclast differentiation [GO:0045671]; negative regulation of protein sumoylation [GO:0033234]; negative regulation of transcription, DNA-templated [GO:0045892]; negative regulation of transcription by RNA polymerase II [GO:0000122]; positive regulation of gene expression [GO:0010628]; positive regulation of membrane po…	enzyme binding [GO:0019899]; potassium channel regulator activity [GO:0015459]; protein C-terminus binding [GO:0008022]; protein N-terminus binding [GO:0047485]; RNA polymerase II transcription factor binding [GO:0001085]; SUMO ligase activity [GO:0061665]; SUMO transferase activity [GO:0019789]; transcription coregulator activity [GO:0003712]; zinc ion binding [GO:0008270]	--
O54732	Mmp15	MMP15_MOUSE	Matrix metalloproteinase-15 (MMP-15) (EC 3.4.24.-) (Membrane-type matrix metalloproteinase 2) (MT-MMP 2) (MTMMP2) (Membrane-type-2 matrix metalloproteinase) (MT2-MMP) (MT2MMP)	Calcium;Zinc	Zinc;Calcium	Calcium;Zinc	--	Calcium;Zinc	N	N	N	N	N	0	SUBCELLULAR LOCATION: Membrane {ECO:0000305}; Single-pass type I membrane protein {ECO:0000305}; Extracellular side {ECO:0000305}.	extracellular matrix [GO:0031012]; integral component of plasma membrane [GO:0005887]	collagen catabolic process [GO:0030574]; endodermal cell differentiation [GO:0035987]; extracellular matrix organization [GO:0030198]; response to estradiol [GO:0032355]	metalloendopeptidase activity [GO:0004222]; zinc ion binding [GO:0008270]	--
O54749	Cyp2j5	CP2J5_MOUSE	Cytochrome P450 2J5 (EC 1.14.14.1) (Arachidonic acid epoxygenase) (CYPIIJ5)	Iron	Iron	Iron	--	Iron	N	N	N	N	N	0	SUBCELLULAR LOCATION: Endoplasmic reticulum membrane; Peripheral membrane protein. Microsome membrane; Peripheral membrane protein.	cytoplasm [GO:0005737]; endoplasmic reticulum membrane [GO:0005789]; intracellular membrane-bounded organelle [GO:0043231]	angiotensin-mediated vasoconstriction involved in regulation of systemic arterial blood pressure [GO:0001998]; exogenous drug catabolic process [GO:0042738]; organic acid metabolic process [GO:0006082]; oxidation-reduction process [GO:0055114]; positive regulation of estrogen secretion [GO:2000863]; regulation of systemic arterial blood pressure by hormone [GO:0001990]; renal tubular secretion [G…	aromatase activity [GO:0070330]; heme binding [GO:0020037]; iron ion binding [GO:0005506]; oxidoreductase activity, acting on paired donors, with incorporation or reduction of molecular oxygen, reduced flavin or flavoprotein as one donor, and incorporation of one atom of oxygen [GO:0016712]; steroid hydroxylase activity [GO:0008395]	--
O54750	Cyp2j6	CP2J6_MOUSE	Cytochrome P450 2J6 (EC 1.14.14.1) (Arachidonic acid epoxygenase) (CYPIIJ6)	Iron	Iron	Iron	--	Iron	N	N	N	N	N	0	SUBCELLULAR LOCATION: Endoplasmic reticulum membrane; Peripheral membrane protein. Microsome membrane; Peripheral membrane protein.	cytoplasm [GO:0005737]; endoplasmic reticulum [GO:0005783]; endoplasmic reticulum membrane [GO:0005789]; intracellular membrane-bounded organelle [GO:0043231]	arachidonic acid metabolic process [GO:0019369]; epoxygenase P450 pathway [GO:0019373]; exogenous drug catabolic process [GO:0042738]; female pregnancy [GO:0007565]; icosanoid metabolic process [GO:0006690]; linoleic acid metabolic process [GO:0043651]; negative regulation of collagen biosynthetic process [GO:0032966]; negative regulation of peroxisome proliferator activated receptor signaling pa…	arachidonic acid 11,12-epoxygenase activity [GO:0008405]; arachidonic acid 14,15-epoxygenase activity [GO:0008404]; arachidonic acid epoxygenase activity [GO:0008392]; aromatase activity [GO:0070330]; heme binding [GO:0020037]; iron ion binding [GO:0005506]; isomerase activity [GO:0016853]; linoleic acid epoxygenase activity [GO:0071614]; NADPH-hemoprotein reductase activity [GO:0003958]; oxidore…	--
O54754	Aox1	AOXA_MOUSE	Aldehyde oxidase 1 (EC 1.2.3.1) (Azaheterocycle hydroxylase 1) (EC 1.17.3.-) (Retinal oxidase)	Iron;Molybdenum	Iron;Molybdenum	Iron;Molybdenum	--	Iron;Molybdenum	N	N	N	N	N	0	SUBCELLULAR LOCATION: Cytoplasm {ECO:0000269|PubMed:10377246}.	cytosol [GO:0005829]	drug metabolic process [GO:0017144]; oxidation-reduction process [GO:0055114]; xanthine catabolic process [GO:0009115]	2 iron, 2 sulfur cluster binding [GO:0051537]; aldehyde oxidase activity [GO:0004031]; electron transfer activity [GO:0009055]; FAD binding [GO:0071949]; flavin adenine dinucleotide binding [GO:0050660]; geranial:oxygen oxidoreductase activity [GO:0102797]; heptaldehyde:oxygen oxidoreductase activity [GO:0102798]; identical protein binding [GO:0042802]; iron ion binding [GO:0005506]; molybdopteri…	--
O54781	Srpk2	SRPK2_MOUSE	SRSF protein kinase 2 (EC 2.7.11.1) (SFRS protein kinase 2) (Serine/arginine-rich protein-specific kinase 2) (SR-protein-specific kinase 2) [Cleaved into: SRSF protein kinase 2 N-terminal; SRSF protein kinase 2 C-terminal]	NA	Magnesium	Magnesium	--	Magnesium	N	N	Y	Y	N	2	SUBCELLULAR LOCATION: Cytoplasm {ECO:0000269|PubMed:9446799}. Nucleus, nucleoplasm {ECO:0000269|PubMed:9446799}. Nucleus speckle {ECO:0000250|UniProtKB:P78362}. Chromosome {ECO:0000250|UniProtKB:P78362}. Note=Shuttles between the nucleus and the cytoplasm (By similarity). KAT5/TIP60 inhibits its nuclear translocation (By similarity). Phosphorylation at Thr-492 by PKB/AKT1 promotes nuclear translo…	chromatin [GO:0000785]; cytoplasm [GO:0005737]; cytosol [GO:0005829]; nuclear speck [GO:0016607]; nucleolus [GO:0005730]; nucleoplasm [GO:0005654]; nucleus [GO:0005634]	angiogenesis [GO:0001525]; cell differentiation [GO:0030154]; intracellular signal transduction [GO:0035556]; negative regulation of viral genome replication [GO:0045071]; nuclear speck organization [GO:0035063]; peptidyl-serine phosphorylation [GO:0018105]; positive regulation of cell cycle [GO:0045787]; positive regulation of cell population proliferation [GO:0008284]; positive regulation of ge…	14-3-3 protein binding [GO:0071889]; ATP binding [GO:0005524]; magnesium ion binding [GO:0000287]; MAP kinase activity [GO:0004707]; protein serine/threonine kinase activity [GO:0004674]	--
O54782	Man2b2	MA2B2_MOUSE	Epididymis-specific alpha-mannosidase (EC 3.2.1.24) (Mannosidase alpha class 2B member 2)	Zinc	Zinc	Zinc	--	Zinc	N	N	N	N	N	0	SUBCELLULAR LOCATION: Secreted.	extracellular region [GO:0005576]; lysosome [GO:0005764]; vacuolar membrane [GO:0005774]	mannose metabolic process [GO:0006013]	alpha-mannosidase activity [GO:0004559]; carbohydrate binding [GO:0030246]; metal ion binding [GO:0046872]	--
O54784	Dapk3	DAPK3_MOUSE	Death-associated protein kinase 3 (DAP kinase 3) (EC 2.7.11.1) (DAP-like kinase) (Dlk) (MYPT1 kinase) (ZIP-kinase)	NA	Magnesium	Magnesium	--	Magnesium	N	N	N	N	N	0	SUBCELLULAR LOCATION: Nucleus {ECO:0000269|PubMed:18515077, ECO:0000269|PubMed:20854903, ECO:0000269|PubMed:9488481}. Nucleus, PML body {ECO:0000269|PubMed:12917339}. Cytoplasm, cytoskeleton, microtubule organizing center, centrosome {ECO:0000250|UniProtKB:O88764}. Chromosome, centromere {ECO:0000250|UniProtKB:O88764}. Cytoplasm {ECO:0000250|UniProtKB:O88764}. Note=Predominantly localized to the …	actin filament [GO:0005884]; chromosome, centromeric region [GO:0000775]; cytoplasm [GO:0005737]; membrane raft [GO:0045121]; microtubule organizing center [GO:0005815]; nucleoplasm [GO:0005654]; nucleus [GO:0005634]; PML body [GO:0016605]	apoptotic process [GO:0006915]; apoptotic signaling pathway [GO:0097190]; cellular response to interferon-gamma [GO:0071346]; chromatin organization [GO:0006325]; intracellular signal transduction [GO:0035556]; negative regulation of translation [GO:0017148]; neuron differentiation [GO:0030182]; positive regulation of apoptotic process [GO:0043065]; positive regulation of canonical Wnt signaling …	ATP binding [GO:0005524]; identical protein binding [GO:0042802]; kinase activity [GO:0016301]; leucine zipper domain binding [GO:0043522]; protein C-terminus binding [GO:0008022]; protein homodimerization activity [GO:0042803]; protein serine/threonine kinase activity [GO:0004674]; Rho GTPase binding [GO:0017048]	--
O54785	Limk2	LIMK2_MOUSE	LIM domain kinase 2 (LIMK-2) (EC 2.7.11.1)	Zinc	--	Zinc	--	Zinc	N	N	N	N	N	0	SUBCELLULAR LOCATION: Cytoplasm.	cis-Golgi network [GO:0005801]; cytoplasm [GO:0005737]; mitotic spindle [GO:0072686]; nucleus [GO:0005634]	actin cytoskeleton organization [GO:0030036]; astral microtubule organization [GO:0030953]; cornea development in camera-type eye [GO:0061303]; head development [GO:0060322]; protein phosphorylation [GO:0006468]; spermatogenesis [GO:0007283]	ATP binding [GO:0005524]; metal ion binding [GO:0046872]; protein kinase activity [GO:0004672]; protein serine/threonine kinase activity [GO:0004674]	--
O54826	Mllt10	AF10_MOUSE	Protein AF-10	Zinc	--	Zinc	--	Zinc	N	N	N	N	N	0	SUBCELLULAR LOCATION: Nucleus {ECO:0000250}.	cytosol [GO:0005829]; nucleoplasm [GO:0005654]; nucleus [GO:0005634]; protein-containing complex [GO:0032991]	positive regulation of transcription by RNA polymerase II [GO:0045944]	chromatin binding [GO:0003682]; histone binding [GO:0042393]; metal ion binding [GO:0046872]; nucleosome binding [GO:0031491]	--
O54827	Atp10a	AT10A_MOUSE	Probable phospholipid-transporting ATPase VA (EC 7.6.2.1) (ATPase class V type 10A) (P-locus fat-associated ATPase) (P4-ATPase flippase complex alpha subunit ATP10A)	Magnesium	--	Magnesium	--	Magnesium	N	N	N	N	N	0	SUBCELLULAR LOCATION: Cell membrane {ECO:0000250}; Multi-pass membrane protein {ECO:0000250}. Endoplasmic reticulum membrane {ECO:0000250}. Note=Exit from the endoplasmic reticulum requires the presence of TMEM30A. {ECO:0000250}.	endoplasmic reticulum [GO:0005783]; endoplasmic reticulum membrane [GO:0005789]; integral component of membrane [GO:0016021]; plasma membrane [GO:0005886]	phospholipid translocation [GO:0045332]	ATPase-coupled intramembrane lipid transporter activity [GO:0140326]; ATP binding [GO:0005524]; magnesium ion binding [GO:0000287]	--
O54836	Zmat3	ZMAT3_MOUSE	Zinc finger matrin-type protein 3 (Wild-type p53-induced gene 1 protein) (Zinc finger protein WIG-1) (p53-activated gene 608 protein)	Zinc	--	Zinc	--	Zinc	N	N	N	N	N	0	SUBCELLULAR LOCATION: Nucleus {ECO:0000250|UniProtKB:O08781}. Nucleus, nucleolus {ECO:0000250|UniProtKB:O08781}.	nucleolus [GO:0005730]; nucleoplasm [GO:0005654]; plasma membrane [GO:0005886]	apoptotic process [GO:0006915]; cellular response to DNA damage stimulus [GO:0006974]; negative regulation of cell growth [GO:0030308]; positive regulation of apoptotic process [GO:0043065]; protein transport [GO:0015031]	RNA binding [GO:0003723]; zinc ion binding [GO:0008270]	--
O54863	Tssk2	TSSK2_MOUSE	Testis-specific serine/threonine-protein kinase 2 (TSK-2) (TSK2) (TSSK-2) (Testis-specific kinase 2) (EC 2.7.11.1) (Serine/threonine-protein kinase 22B)	Magnesium	Magnesium	Magnesium	--	Magnesium	N	N	N	N	N	0	SUBCELLULAR LOCATION: Cytoplasm. Cytoplasm, cytoskeleton, microtubule organizing center, centrosome, centriole. Cytoplasmic vesicle, secretory vesicle, acrosome. Note=Present in the cytoplasm of elongating spermatids. In spermatozoa, localizes in the equatorial segment, neck, the midpiece and in a specific sperm head compartment. In spermatids, concentrates in centrioles during flagellogenesis. L…	acrosomal vesicle [GO:0001669]; centriole [GO:0005814]; cytoplasm [GO:0005737]; nucleus [GO:0005634]	intracellular signal transduction [GO:0035556]; multicellular organism development [GO:0007275]; peptidyl-serine phosphorylation [GO:0018105]; protein autophosphorylation [GO:0046777]; protein phosphorylation [GO:0006468]; spermatid development [GO:0007286]	ATP binding [GO:0005524]; magnesium ion binding [GO:0000287]; protein-containing complex binding [GO:0044877]; protein serine/threonine kinase activity [GO:0004674]	--
O54864	Suv39h1	SUV91_MOUSE	Histone-lysine N-methyltransferase SUV39H1 (EC 2.1.1.355) (Histone H3-K9 methyltransferase 1) (H3-K9-HMTase 1) (Position-effect variegation 3-9 homolog) (Suppressor of variegation 3-9 homolog 1) (Su(var)3-9 homolog 1)	Zinc	--	Zinc	--	Zinc	N	N	N	N	N	0	SUBCELLULAR LOCATION: Nucleus. Nucleus lamina {ECO:0000250}. Nucleus, nucleoplasm {ECO:0000250}. Chromosome, centromere. Note=Associates with centromeric constitutive heterochromatin.	chromatin silencing complex [GO:0005677]; chromosome, centromeric region [GO:0000775]; heterochromatin [GO:0000792]; nuclear heterochromatin [GO:0005720]; nuclear lamina [GO:0005652]; nucleoplasm [GO:0005654]; nucleus [GO:0005634]; rDNA heterochromatin [GO:0033553]	blastocyst hatching [GO:0001835]; cell cycle [GO:0007049]; cell differentiation [GO:0030154]; cellular response to DNA damage stimulus [GO:0006974]; cellular response to hypoxia [GO:0071456]; chromatin silencing [GO:0006342]; determination of adult lifespan [GO:0008340]; DNA packaging [GO:0006323]; histone H3-K9 dimethylation [GO:0036123]; histone H3-K9 methylation [GO:0051567]; histone H3-K9 tri…	histone-lysine N-methyltransferase activity [GO:0018024]; histone methyltransferase activity [GO:0042054]; histone methyltransferase activity (H3-K9 specific) [GO:0046974]; methyltransferase activity [GO:0008168]; protein methyltransferase activity [GO:0008276]; protein N-terminus binding [GO:0047485]; RNA polymerase II transcription regulatory region sequence-specific DNA binding [GO:0000977]; S…	--
O54865	Gucy1b1	GCYB1_MOUSE	Guanylate cyclase soluble subunit beta-1 (GCS-beta-1) (EC 4.6.1.2) (Guanylate cyclase soluble subunit beta-3) (GCS-beta-3) (Soluble guanylate cyclase small subunit)	Iron	Iron	Iron	--	Iron	Y	N	Y	Y	Y	3	SUBCELLULAR LOCATION: Cytoplasm {ECO:0000250|UniProtKB:P16068}.	cytoplasm [GO:0005737]; glutamatergic synapse [GO:0098978]; guanylate cyclase complex, soluble [GO:0008074]; presynaptic active zone [GO:0048786]; presynaptic active zone cytoplasmic component [GO:0098831]; protein-containing complex [GO:0032991]	cellular response to nitric oxide [GO:0071732]; cGMP biosynthetic process [GO:0006182]; cGMP-mediated signaling [GO:0019934]; nitric oxide-cGMP-mediated signaling pathway [GO:0038060]; trans-synaptic signaling by nitric oxide, modulating synaptic transmission [GO:0099555]	adenylate cyclase activity [GO:0004016]; cytidylate cyclase activity [GO:0047805]; GTP binding [GO:0005525]; guanylate cyclase activity [GO:0004383]; heme binding [GO:0020037]; Hsp90 protein binding [GO:0051879]; ion binding [GO:0043167]; metal ion binding [GO:0046872]; protein-containing complex binding [GO:0044877]	--
O54885	Tyrobp	TYOBP_MOUSE	TYRO protein tyrosine kinase-binding protein (DNAX-activation protein 12) (Killer-activating receptor-associated protein) (KAR-associated protein)	Unknown	--	Unknown	--	Unknown	N	N	N	N	N	0	SUBCELLULAR LOCATION: Cell membrane {ECO:0000269|PubMed:9647200}; Single-pass type I membrane protein {ECO:0000255}.	cell surface [GO:0009986]; integral component of membrane [GO:0016021]; plasma membrane [GO:0005886]	actin cytoskeleton organization [GO:0030036]; apoptotic cell clearance [GO:0043277]; apoptotic signaling pathway [GO:0097190]; forebrain development [GO:0030900]; integrin-mediated signaling pathway [GO:0007229]; macrophage activation involved in immune response [GO:0002281]; microglial cell activation involved in immune response [GO:0002282]; myeloid leukocyte activation [GO:0002274]; negative r…	identical protein binding [GO:0042802]; metal ion binding [GO:0046872]; signaling receptor binding [GO:0005102]	--
O54904	B3galt1	B3GT1_MOUSE	Beta-1,3-galactosyltransferase 1 (Beta-1,3-GalTase 1) (Beta3Gal-T1) (Beta3GalT1) (EC 2.4.1.86) (UDP-Gal:betaGlcNAc beta 1,3-galactosyltransferase-I) (UDP-galactose:beta-N-acetyl-glucosamine-beta-1,3-galactosyltransferase 1)	NA	Manganese	Manganese	--	Manganese	N	N	N	N	N	0	SUBCELLULAR LOCATION: Golgi apparatus membrane {ECO:0000305}; Single-pass type II membrane protein {ECO:0000305}.	Golgi apparatus [GO:0005794]; Golgi membrane [GO:0000139]; integral component of membrane [GO:0016021]	galactosylceramide biosynthetic process [GO:0006682]; lipid glycosylation [GO:0030259]; oligosaccharide biosynthetic process [GO:0009312]; poly-N-acetyllactosamine biosynthetic process [GO:0030311]; protein glycosylation [GO:0006486]	acetylgalactosaminyltransferase activity [GO:0008376]; acetylglucosaminyltransferase activity [GO:0008375]; glucosaminylgalactosylglucosylceramide beta-galactosyltransferase activity [GO:0047275]; N-acetyllactosaminide beta-1,3-N-acetylglucosaminyltransferase activity [GO:0008532]; transferase activity, transferring hexosyl groups [GO:0016758]; UDP-galactose:beta-N-acetylglucosamine beta-1,3-gala…	--
O54905	B3galt2	B3GT2_MOUSE	Beta-1,3-galactosyltransferase 2 (Beta-1,3-GalTase 2) (Beta3Gal-T2) (Beta3GalT2) (EC 2.4.1.86) (UDP-Gal:betaGlcNAc beta 1,3-galactosyltransferase-II)	NA	Manganese	Manganese	--	Manganese	N	N	N	N	N	0	SUBCELLULAR LOCATION: Golgi apparatus membrane {ECO:0000305}; Single-pass type II membrane protein {ECO:0000305}.	Golgi apparatus [GO:0005794]; Golgi membrane [GO:0000139]; integral component of membrane [GO:0016021]	galactosylceramide biosynthetic process [GO:0006682]; oligosaccharide biosynthetic process [GO:0009312]; poly-N-acetyllactosamine biosynthetic process [GO:0030311]; protein glycosylation [GO:0006486]	acetylgalactosaminyltransferase activity [GO:0008376]; acetylglucosaminyltransferase activity [GO:0008375]; glucosaminylgalactosylglucosylceramide beta-galactosyltransferase activity [GO:0047275]; N-acetyllactosaminide beta-1,3-N-acetylglucosaminyltransferase activity [GO:0008532]; transferase activity, transferring hexosyl groups [GO:0016758]; UDP-galactose:beta-N-acetylglucosamine beta-1,3-gala…	--
O54915	Nr1i2	NR1I2_MOUSE	Nuclear receptor subfamily 1 group I member 2 (Orphan nuclear receptor PXR) (Pregnane X receptor)	Zinc	--	Zinc	--	Zinc	N	N	N	N	N	0	SUBCELLULAR LOCATION: Nucleus {ECO:0000255|PROSITE-ProRule:PRU00407}.	intermediate filament cytoskeleton [GO:0045111]; nuclear body [GO:0016604]; nucleoplasm [GO:0005654]; nucleus [GO:0005634]	cell differentiation [GO:0030154]; cholesterol homeostasis [GO:0042632]; exogenous drug catabolic process [GO:0042738]; lipid homeostasis [GO:0055088]; lipid metabolic process [GO:0006629]; negative regulation of transcription, DNA-templated [GO:0045892]; negative regulation of transcription by RNA polymerase II [GO:0000122]; positive regulation of gene expression [GO:0010628]; positive regulatio…	DNA-binding transcription activator activity, RNA polymerase II-specific [GO:0001228]; drug binding [GO:0008144]; nuclear receptor activity [GO:0004879]; nuclear receptor binding [GO:0016922]; RNA polymerase II cis-regulatory region sequence-specific DNA binding [GO:0000978]; RNA polymerase II transcription regulatory region sequence-specific DNA binding [GO:0000977]; sequence-specific double-str…	--
O54916	Reps1	REPS1_MOUSE	RalBP1-associated Eps domain-containing protein 1 (RalBP1-interacting protein 1)	Calcium	--	Calcium	--	Calcium	N	N	Y	N	N	1	SUBCELLULAR LOCATION: Membrane, clathrin-coated pit {ECO:0000250}. Note=Colocalize with ITSN1 at the plasma membrane in structures that are most probably clathrin-coated pits. {ECO:0000250}.	clathrin-coated pit [GO:0005905]; plasma membrane [GO:0005886]	endocytosis [GO:0006897]; endosomal transport [GO:0016197]; receptor-mediated endocytosis [GO:0006898]	calcium ion binding [GO:0005509]; SH3 domain binding [GO:0017124]	--
O54926	Siva1	SIVA_MOUSE	Apoptosis regulatory protein Siva (CD27-binding protein) (CD27BP)	Zinc	Zinc	Zinc	--	Zinc	N	N	N	N	N	0	SUBCELLULAR LOCATION: Cytoplasm. Nucleus {ECO:0000250}. Note=In the nucleus, accumulates in dot-like structures. {ECO:0000250}.	cytoplasm [GO:0005737]; mitochondrion [GO:0005739]; nucleoplasm [GO:0005654]	activation-induced cell death of T cells [GO:0006924]; extrinsic apoptotic signaling pathway [GO:0097191]; negative regulation of NF-kappaB transcription factor activity [GO:0032088]; positive regulation of mitochondrial outer membrane permeabilization involved in apoptotic signaling pathway [GO:1901030]	CD27 receptor binding [GO:0005175]; tumor necrosis factor receptor binding [GO:0005164]; virus receptor activity [GO:0001618]; zinc ion binding [GO:0008270]	--
O54949	Nlk	NLK_MOUSE	Serine/threonine-protein kinase NLK (EC 2.7.11.24) (Nemo-like kinase)	Magnesium	Magnesium	Magnesium	--	Magnesium	N	N	N	N	N	0	SUBCELLULAR LOCATION: Nucleus. Cytoplasm. Note=Predominantly nuclear. A smaller fraction is cytoplasmic.	cytoplasm [GO:0005737]; nucleus [GO:0005634]	intracellular signal transduction [GO:0035556]; negative regulation of Wnt signaling pathway [GO:0030178]; peptidyl-threonine phosphorylation [GO:0018107]; protein autophosphorylation [GO:0046777]; protein phosphorylation [GO:0006468]; protein stabilization [GO:0050821]; regulation of gene expression [GO:0010468]; regulation of transcription, DNA-templated [GO:0006355]; serine phosphorylation of …	ATP binding [GO:0005524]; magnesium ion binding [GO:0000287]; MAP kinase activity [GO:0004707]; protein kinase activity [GO:0004672]; protein serine/threonine kinase activity [GO:0004674]; SH2 domain binding [GO:0042169]; transcription factor binding [GO:0008134]; ubiquitin protein ligase binding [GO:0031625]	--
O54965	Rnf13	RNF13_MOUSE	E3 ubiquitin-protein ligase RNF13 (EC 2.3.2.27) (RING finger protein 13) (RING-type E3 ubiquitin transferase RNF13)	Zinc	--	Zinc	--	Zinc	N	N	N	N	N	0	SUBCELLULAR LOCATION: Endoplasmic reticulum membrane {ECO:0000250|UniProtKB:O43567}. Late endosome membrane; Single-pass membrane protein. Lysosome membrane. Cytoplasm, cytosol. Nucleus inner membrane. Note=The mature protein is subjected to extensive proteolysis that leads to the shedding of the ectodomain into the lumen of vesicles and the release of the C-terminal fragment into the cytosol. No…	cytosol [GO:0005829]; endoplasmic reticulum [GO:0005783]; endoplasmic reticulum membrane [GO:0005789]; integral component of membrane [GO:0016021]; intracellular membrane-bounded organelle [GO:0043231]; late endosome membrane [GO:0031902]; lysosomal membrane [GO:0005765]; nuclear inner membrane [GO:0005637]; nucleoplasm [GO:0005654]	positive regulation of stress-activated protein kinase signaling cascade [GO:0070304]; protein autoubiquitination [GO:0051865]; ubiquitin-dependent protein catabolic process [GO:0006511]	JUN kinase binding [GO:0008432]; metal ion binding [GO:0046872]; ubiquitin protein ligase activity [GO:0061630]; ubiquitin-protein transferase activity [GO:0004842]	--
O54967	Tnk2	ACK1_MOUSE	Activated CDC42 kinase 1 (ACK-1) (EC 2.7.10.2) (EC 2.7.11.1) (Non-receptor protein tyrosine kinase Ack) (Tyrosine kinase non-receptor protein 2)	Magnesium	Magnesium	Magnesium	--	Magnesium	N	N	N	N	N	0	SUBCELLULAR LOCATION: Cell membrane {ECO:0000269|PubMed:16777958, ECO:0000269|PubMed:20333297}. Nucleus {ECO:0000269|PubMed:20333297}. Endosome {ECO:0000269|PubMed:17182860}. Cell junction, adherens junction {ECO:0000269|PubMed:18477472}. Cytoplasmic vesicle membrane; Peripheral membrane protein; Cytoplasmic side {ECO:0000250|UniProtKB:Q07912}. Cytoplasmic vesicle, clathrin-coated vesicle {ECO:00…	adherens junction [GO:0005912]; axon [GO:0030424]; clathrin-coated pit [GO:0005905]; clathrin-coated vesicle [GO:0030136]; cytoophidium [GO:0097268]; cytoplasm [GO:0005737]; cytoplasmic vesicle membrane [GO:0030659]; cytosol [GO:0005829]; dendrite [GO:0030425]; endosome [GO:0005768]; extrinsic component of cytoplasmic side of plasma membrane [GO:0031234]; Grb2-EGFR complex [GO:0070436]; growth co…	cell differentiation [GO:0030154]; endocytosis [GO:0006897]; innate immune response [GO:0045087]; peptidyl-tyrosine autophosphorylation [GO:0038083]; phosphorylation [GO:0016310]; positive regulation of peptidyl-tyrosine phosphorylation [GO:0050731]; regulation of cell population proliferation [GO:0042127]; regulation of clathrin-dependent endocytosis [GO:2000369]; spermatid development [GO:00072…	ATP binding [GO:0005524]; epidermal growth factor receptor binding [GO:0005154]; identical protein binding [GO:0042802]; metal ion binding [GO:0046872]; non-membrane spanning protein tyrosine kinase activity [GO:0004715]; protein serine/threonine/tyrosine kinase activity [GO:0004712]; protein serine/threonine kinase activity [GO:0004674]; protein tyrosine kinase activity [GO:0004713]; signaling r…	--
O54972	Cbfa2t3	MTG16_MOUSE	Protein CBFA2T3 (Eight twenty one protein 2) (MTG8-related protein 2) (Protein ETO-2)	Zinc	--	Zinc	--	Zinc	N	N	N	N	N	0	SUBCELLULAR LOCATION: Nucleus, nucleolus {ECO:0000269|PubMed:10022820}. Nucleus, nucleoplasm {ECO:0000269|PubMed:10022820}. Golgi apparatus membrane {ECO:0000250}.	Golgi membrane [GO:0000139]; nucleolus [GO:0005730]; nucleoplasm [GO:0005654]; nucleus [GO:0005634]	granulocyte differentiation [GO:0030851]; negative regulation of cell population proliferation [GO:0008285]; negative regulation of glycolytic process [GO:0045820]; negative regulation of transcription, DNA-templated [GO:0045892]; negative regulation of transcription by RNA polymerase II [GO:0000122]; positive regulation of proteasomal ubiquitin-dependent protein catabolic process [GO:0032436]; r…	chromatin binding [GO:0003682]; metal ion binding [GO:0046872]; transcription corepressor activity [GO:0003714]	--
O54984	Get3	GET3_MOUSE	ATPase GET3 (EC 3.6.-.-) (Arsenical pump-driving ATPase) (Arsenite-stimulated ATPase) (Guided entry of tail-anchored proteins factor 3, ATPase)	Zinc	--	Zinc	--	Zinc	N	N	Y	Y	N	2	SUBCELLULAR LOCATION: Cytoplasm {ECO:0000255|HAMAP-Rule:MF_03112}. Endoplasmic reticulum {ECO:0000255|HAMAP-Rule:MF_03112}. Nucleus, nucleolus {ECO:0000255|HAMAP-Rule:MF_03112}.	GET complex [GO:0043529]; nucleolus [GO:0005730]; nucleoplasm [GO:0005654]	posttranslational protein targeting to endoplasmic reticulum membrane [GO:0006620]; tail-anchored membrane protein insertion into ER membrane [GO:0071816]	ATPase activity [GO:0016887]; ATP binding [GO:0005524]; metal ion binding [GO:0046872]	--
O54998	Fkbp7	FKBP7_MOUSE	Peptidyl-prolyl cis-trans isomerase FKBP7 (PPIase FKBP7) (EC 5.2.1.8) (23 kDa FK506-binding protein) (23 kDa FKBP) (FKBP-23) (FK506-binding protein 7) (FKBP-7) (Rotamase)	Calcium	--	Calcium	--	Calcium	N	N	N	N	N	0	SUBCELLULAR LOCATION: Endoplasmic reticulum lumen {ECO:0000255|PROSITE-ProRule:PRU10138, ECO:0000269|PubMed:9806833}.	endoplasmic reticulum [GO:0005783]; endoplasmic reticulum lumen [GO:0005788]	--	calcium ion binding [GO:0005509]; peptidyl-prolyl cis-trans isomerase activity [GO:0003755]	--
O55017	Cacna1b	CAC1B_MOUSE	Voltage-dependent N-type calcium channel subunit alpha-1B (Brain calcium channel III) (BIII) (Calcium channel, L type, alpha-1 polypeptide isoform 5) (Voltage-gated calcium channel subunit alpha Cav2.2)	Calcium	--	Calcium	--	Calcium	N	N	N	N	N	0	SUBCELLULAR LOCATION: Membrane; Multi-pass membrane protein.	axon terminus [GO:0043679]; dendrite [GO:0030425]; dendritic shaft [GO:0043198]; glutamatergic synapse [GO:0098978]; membrane [GO:0016020]; neuronal cell body [GO:0043025]; neuron projection [GO:0043005]; plasma membrane [GO:0005886]; protein-containing complex [GO:0032991]; Schaffer collateral - CA1 synapse [GO:0098685]; voltage-gated calcium channel complex [GO:0005891]	calcium ion import [GO:0070509]; calcium ion transmembrane transport [GO:0070588]; calcium ion transport [GO:0006816]; chemical synaptic transmission [GO:0007268]; locomotory behavior [GO:0007626]; modulation of chemical synaptic transmission [GO:0050804]; neurotransmitter secretion [GO:0007269]; positive regulation of neurotransmitter secretion [GO:0001956]; regulation of blood pressure [GO:0008…	ATP binding [GO:0005524]; calcium ion binding [GO:0005509]; high voltage-gated calcium channel activity [GO:0008331]; protein C-terminus binding [GO:0008022]; protein phosphatase 2A binding [GO:0051721]; voltage-gated calcium channel activity [GO:0005245]; voltage-gated calcium channel activity involved in positive regulation of presynaptic cytosolic calcium levels [GO:0099635]	--
O55022	Pgrmc1	PGRC1_MOUSE	Membrane-associated progesterone receptor component 1 (mPR)	Iron	--	Iron	--	Iron	Y	N	Y	Y	Y	3	SUBCELLULAR LOCATION: Microsome membrane {ECO:0000250|UniProtKB:Q95250}; Single-pass membrane protein {ECO:0000255}. Endoplasmic reticulum membrane {ECO:0000250|UniProtKB:O00264}; Single-pass membrane protein {ECO:0000255}. Mitochondrion outer membrane {ECO:0000269|PubMed:27599036}; Single-pass membrane protein {ECO:0000305}; Extracellular side {ECO:0000269|PubMed:27599036}.	cell body [GO:0044297]; endomembrane system [GO:0012505]; endoplasmic reticulum membrane [GO:0005789]; integral component of membrane [GO:0016021]; membrane [GO:0016020]; mitochondrial outer membrane [GO:0005741]; neuronal cell body [GO:0043025]; neuron projection [GO:0043005]; synapse [GO:0045202]	associative learning [GO:0008306]; heme biosynthetic process [GO:0006783]; memory [GO:0007613]; modification of synaptic structure [GO:0099563]; negative regulation of synapse organization [GO:1905809]; positive regulation of protein localization to plasma membrane [GO:1903078]	heme binding [GO:0020037]; metal ion binding [GO:0046872]; protein homodimerization activity [GO:0042803]; steroid binding [GO:0005496]	--
O55023	Impa1	IMPA1_MOUSE	Inositol monophosphatase 1 (IMP 1) (IMPase 1) (EC 3.1.3.25) (D-galactose 1-phosphate phosphatase) (EC 3.1.3.94) (Inositol-1(or 4)-monophosphatase 1) (Lithium-sensitive myo-inositol monophosphatase A1)	Lithium;Magnesium	Magnesium	Lithium;Magnesium	--	Lithium;Magnesium	N	N	Y	Y	N	2	SUBCELLULAR LOCATION: Cytoplasm {ECO:0000250|UniProtKB:P29218}.	axon [GO:0030424]; cytoplasm [GO:0005737]; neuronal cell body [GO:0043025]	inositol biosynthetic process [GO:0006021]; inositol metabolic process [GO:0006020]; inositol phosphate dephosphorylation [GO:0046855]; phosphate-containing compound metabolic process [GO:0006796]; phosphatidylinositol biosynthetic process [GO:0006661]; phosphatidylinositol phosphorylation [GO:0046854]; signal transduction [GO:0007165]	identical protein binding [GO:0042802]; inositol monophosphate 1-phosphatase activity [GO:0008934]; inositol monophosphate 3-phosphatase activity [GO:0052832]; inositol monophosphate 4-phosphatase activity [GO:0052833]; inositol monophosphate phosphatase activity [GO:0052834]; lithium ion binding [GO:0031403]; magnesium ion binding [GO:0000287]; manganese ion binding [GO:0030145]; protein homodim…	--
O55026	Entpd2	ENTP2_MOUSE	Ectonucleoside triphosphate diphosphohydrolase 2 (NTPDase 2) (EC 3.6.1.-) (CD39 antigen-like 1) (Ecto-ATP diphosphohydrolase 2) (Ecto-ATPDase 2) (Ecto-ATPase 2)	NA	Calcium;Magnesium	Calcium;Magnesium	--	Calcium;Magnesium	Y	N	Y	Y	Y	3	SUBCELLULAR LOCATION: [Isoform Long]: Cell membrane {ECO:0000250}; Multi-pass membrane protein {ECO:0000250}.	basement membrane [GO:0005604]; cell body [GO:0044297]; cell projection membrane [GO:0031253]; cell surface [GO:0009986]; integral component of membrane [GO:0016021]; plasma membrane [GO:0005886]	cellular response to interleukin-6 [GO:0071354]; G protein-coupled receptor signaling pathway [GO:0007186]; platelet activation [GO:0030168]; purine ribonucleoside diphosphate catabolic process [GO:0009181]	adenosine-diphosphatase activity [GO:0043262]; ATPase activity [GO:0016887]; ATP binding [GO:0005524]; identical protein binding [GO:0042802]; nucleoside-diphosphatase activity [GO:0017110]; nucleoside-triphosphatase activity [GO:0017111]	--
O55042	Snca	SYUA_MOUSE	Alpha-synuclein (Non-A beta component of AD amyloid) (Non-A4 component of amyloid precursor) (NACP)	Copper	--	Copper	--	Copper	Y	N	Y	Y	Y	3	SUBCELLULAR LOCATION: Cytoplasm {ECO:0000269|PubMed:31034892}. Membrane {ECO:0000250|UniProtKB:P37840}. Nucleus {ECO:0000250|UniProtKB:P37840}. Cell junction, synapse {ECO:0000250|UniProtKB:P37840}. Secreted {ECO:0000250|UniProtKB:P37840}. Note=Membrane-bound in dopaminergic neurons. {ECO:0000250|UniProtKB:P37840}.	actin cytoskeleton [GO:0015629]; axon [GO:0030424]; axon terminus [GO:0043679]; cell cortex [GO:0005938]; cytoplasm [GO:0005737]; cytoplasmic vesicle membrane [GO:0030659]; cytoskeleton [GO:0005856]; cytosol [GO:0005829]; extracellular region [GO:0005576]; extracellular space [GO:0005615]; Golgi apparatus [GO:0005794]; growth cone [GO:0030426]; inclusion body [GO:0016234]; intracellular membrane-…	activation of cysteine-type endopeptidase activity involved in apoptotic process [GO:0006919]; adult locomotory behavior [GO:0008344]; aging [GO:0007568]; behavioral response to cocaine [GO:0048148]; cellular response to copper ion [GO:0071280]; cellular response to fibroblast growth factor stimulus [GO:0044344]; cellular response to oxidative stress [GO:0034599]; chemical synaptic transmission […	actin binding [GO:0003779]; alpha-tubulin binding [GO:0043014]; arachidonic acid binding [GO:0050544]; beta-tubulin binding [GO:0048487]; calcium ion binding [GO:0005509]; copper ion binding [GO:0005507]; cuprous ion binding [GO:1903136]; cysteine-type endopeptidase inhibitor activity involved in apoptotic process [GO:0043027]; dynein complex binding [GO:0070840]; enzyme binding [GO:0019899]; fer…	--
O55047	Tlk2	TLK2_MOUSE	Serine/threonine-protein kinase tousled-like 2 (EC 2.7.11.1) (PKU-alpha) (Tousled-like kinase 2)	NA	Magnesium	Magnesium	--	Magnesium	N	N	N	N	N	0	SUBCELLULAR LOCATION: Nucleus {ECO:0000269|PubMed:10455159}. Cytoplasm, perinuclear region {ECO:0000269|PubMed:10455159}. Cytoplasm, cytoskeleton {ECO:0000269|PubMed:10455159}. Note=Colocalizes with the cytoplasmic intermediate filament system during the G1 phase of the cell cycle. Present in the perinuclear region at S phase and in the nucleus at late G2.	intermediate filament [GO:0005882]; nucleus [GO:0005634]; perinuclear region of cytoplasm [GO:0048471]	cell cycle [GO:0007049]; cell differentiation [GO:0030154]; cellular response to DNA damage stimulus [GO:0006974]; cellular response to gamma radiation [GO:0071480]; chromatin organization [GO:0006325]; chromosome segregation [GO:0007059]; intracellular signal transduction [GO:0035556]; multicellular organism development [GO:0007275]; negative regulation of proteasomal ubiquitin-dependent protein…	ATP binding [GO:0005524]; identical protein binding [GO:0042802]; protein serine/threonine kinase activity [GO:0004674]	--
O55070	Dnase1l3	DNSL3_MOUSE	Deoxyribonuclease gamma (DNase gamma) (EC 3.1.21.-) (DNase I homolog protein DHP2) (Deoxyribonuclease I-like 3) (DNase I-like 3) (Liver and spleen DNase) (LS-DNase) (LSD)	NA	Calcium;Magnesium	Calcium;Magnesium	--	Calcium;Magnesium	N	N	N	N	N	0	SUBCELLULAR LOCATION: Nucleus {ECO:0000250|UniProtKB:Q13609, ECO:0000269|PubMed:12050166}. Endoplasmic reticulum {ECO:0000250|UniProtKB:Q13609}. Secreted {ECO:0000269|PubMed:12095301, ECO:0000269|PubMed:15796714, ECO:0000269|PubMed:27293190}. Note=Contradictory reports exist about the subcellular localization under normal physiological conditions. Shown to translocate to rough endoplasmic reticul…	endoplasmic reticulum [GO:0005783]; extracellular region [GO:0005576]; nucleus [GO:0005634]	apoptotic DNA fragmentation [GO:0006309]; DNA catabolic process [GO:0006308]; DNA catabolic process, endonucleolytic [GO:0000737]; neutrophil activation involved in immune response [GO:0002283]; programmed cell death involved in cell development [GO:0010623]; regulation of acute inflammatory response [GO:0002673]; regulation of neutrophil mediated cytotoxicity [GO:0070948]	deoxyribonuclease activity [GO:0004536]; deoxyribonuclease I activity [GO:0004530]; DNA binding [GO:0003677]; endodeoxyribonuclease activity [GO:0004520]; endonuclease activity [GO:0004519]	--
O55071	Cyp2b19	CP2BJ_MOUSE	Cytochrome P450 2B19 (EC 1.14.14.1) (CYPIIB19)	Iron	Iron	Iron	--	Iron	N	N	N	N	N	0	SUBCELLULAR LOCATION: Endoplasmic reticulum membrane; Peripheral membrane protein. Microsome membrane; Peripheral membrane protein.	cytoplasm [GO:0005737]; endoplasmic reticulum membrane [GO:0005789]; intracellular membrane-bounded organelle [GO:0043231]	epoxygenase P450 pathway [GO:0019373]; exogenous drug catabolic process [GO:0042738]; organic acid metabolic process [GO:0006082]; oxidation-reduction process [GO:0055114]; xenobiotic metabolic process [GO:0006805]	arachidonic acid epoxygenase activity [GO:0008392]; aromatase activity [GO:0070330]; heme binding [GO:0020037]; iron ion binding [GO:0005506]; oxidoreductase activity, acting on paired donors, with incorporation or reduction of molecular oxygen, reduced flavin or flavoprotein as one donor, and incorporation of one atom of oxygen [GO:0016712]; steroid hydroxylase activity [GO:0008395]	--
O55111	Dsg2	DSG2_MOUSE	Desmoglein-2	Calcium	--	Calcium	--	Calcium	N	N	N	N	N	0	SUBCELLULAR LOCATION: Cell membrane {ECO:0000250}; Single-pass type I membrane protein {ECO:0000250}. Cell junction, desmosome {ECO:0000250}.	apical plasma membrane [GO:0016324]; cell-cell junction [GO:0005911]; cell junction [GO:0030054]; desmosome [GO:0030057]; integral component of membrane [GO:0016021]; intercalated disc [GO:0014704]; intracellular membrane-bounded organelle [GO:0043231]; lateral plasma membrane [GO:0016328]; plasma membrane [GO:0005886]	bundle of His cell-Purkinje myocyte adhesion involved in cell communication [GO:0086073]; cell adhesion [GO:0007155]; cell-cell adhesion [GO:0098609]; desmosome organization [GO:0002934]; homophilic cell adhesion via plasma membrane adhesion molecules [GO:0007156]; maternal process involved in female pregnancy [GO:0060135]; Purkinje myocyte development [GO:0003165]; regulation of heart rate by ca…	calcium ion binding [GO:0005509]; cell adhesion molecule binding [GO:0050839]	--
O55123	Mmp10	MMP10_MOUSE	Stromelysin-2 (SL-2) (EC 3.4.24.22) (Matrix metalloproteinase-10) (MMP-10) (Transin-2)	Calcium;Zinc	Zinc;Calcium	Calcium;Zinc	--	Calcium;Zinc	N	N	N	N	N	0	SUBCELLULAR LOCATION: Secreted, extracellular space, extracellular matrix {ECO:0000305}.	extracellular matrix [GO:0031012]	collagen catabolic process [GO:0030574]; extracellular matrix organization [GO:0030198]; regulation of cell migration [GO:0030334]	metalloendopeptidase activity [GO:0004222]; zinc ion binding [GO:0008270]	--
O55127	Cyp26a1	CP26A_MOUSE	Cytochrome P450 26A1 (EC 1.14.13.-) (Cytochrome P450RAI) (Retinoic acid 4-hydroxylase) (Retinoic acid-metabolizing cytochrome)	Iron	Iron	Iron	--	Iron	N	N	N	N	N	0	SUBCELLULAR LOCATION: Endoplasmic reticulum membrane {ECO:0000250|UniProtKB:O43174}; Peripheral membrane protein. Microsome membrane {ECO:0000250|UniProtKB:O43174}; Peripheral membrane protein.	endoplasmic reticulum membrane [GO:0005789]	anterior/posterior pattern specification [GO:0009952]; cellular response to retinoic acid [GO:0071300]; central nervous system development [GO:0007417]; neural crest cell development [GO:0014032]; oxidation-reduction process [GO:0055114]; retinoic acid catabolic process [GO:0034653]; retinoic acid metabolic process [GO:0042573]; retinoic acid receptor signaling pathway [GO:0048384]; sterol metabo…	all-trans retinoic acid 18-hydroxylase activity [GO:0062183]; heme binding [GO:0020037]; iron ion binding [GO:0005506]; monooxygenase activity [GO:0004497]; oxidoreductase activity [GO:0016491]; oxidoreductase activity, acting on paired donors, with incorporation or reduction of molecular oxygen, NAD(P)H as one donor, and incorporation of one atom of oxygen [GO:0016709]; retinoic acid 4-hydroxyla…	--
O55143	Atp2a2	AT2A2_MOUSE	Sarcoplasmic/endoplasmic reticulum calcium ATPase 2 (SERCA2) (SR Ca(2+)-ATPase 2) (EC 7.2.2.10) (Calcium pump 2) (Calcium-transporting ATPase sarcoplasmic reticulum type, slow twitch skeletal muscle isoform) (Endoplasmic reticulum class 1/2 Ca(2+) ATPase)	Calcium;Magnesium	--	Calcium;Magnesium	--	Calcium;Magnesium	N	Y	Y	Y	Y	3	SUBCELLULAR LOCATION: Endoplasmic reticulum membrane {ECO:0000269|PubMed:23395171}; Multi-pass membrane protein {ECO:0000255}. Sarcoplasmic reticulum membrane {ECO:0000269|PubMed:22355118}; Multi-pass membrane protein {ECO:0000255}.	apical ectoplasmic specialization [GO:0061831]; calcium ion-transporting ATPase complex [GO:0090534]; endoplasmic reticulum [GO:0005783]; endoplasmic reticulum membrane [GO:0005789]; extrinsic component of cytoplasmic side of plasma membrane [GO:0031234]; longitudinal sarcoplasmic reticulum [GO:0014801]; membrane [GO:0016020]; perinuclear region of cytoplasm [GO:0048471]; plasma membrane bounded …	calcium ion import into sarcoplasmic reticulum [GO:1990036]; calcium ion transmembrane transport [GO:0070588]; calcium ion transport [GO:0006816]; calcium ion transport from cytosol to endoplasmic reticulum [GO:1903515]; cardiac muscle hypertrophy in response to stress [GO:0014898]; cellular calcium ion homeostasis [GO:0006874]; cellular response to heat [GO:0034605]; cellular response to oxidati…	ATPase activity [GO:0016887]; ATP binding [GO:0005524]; calcium ion binding [GO:0005509]; calcium transmembrane transporter activity, phosphorylative mechanism [GO:0005388]; calcium-transporting ATPase activity involved in regulation of cardiac muscle cell membrane potential [GO:0086039]; enzyme binding [GO:0019899]; ion channel binding [GO:0044325]; lutropin-choriogonadotropic hormone receptor b…	--
O55176	Pja1	PJA1_MOUSE	E3 ubiquitin-protein ligase Praja-1 (Praja1) (EC 2.3.2.27) (RING-type E3 ubiquitin transferase Praja-1)	Zinc	--	Zinc	--	Zinc	N	N	N	N	N	0	--	cytoplasm [GO:0005737]	protein catabolic process [GO:0030163]	metal ion binding [GO:0046872]; ubiquitin protein ligase activity [GO:0061630]	--
O55192	Slc6a2	SC6A2_MOUSE	Sodium-dependent noradrenaline transporter (Norepinephrine transporter) (NET) (Solute carrier family 6 member 2)	Sodium	--	Sodium	--	Sodium	N	N	N	N	N	0	SUBCELLULAR LOCATION: Cell membrane {ECO:0000250|UniProtKB:P23975}; Multi-pass membrane protein {ECO:0000250|UniProtKB:Q7K4Y6}.	cell surface [GO:0009986]; integral component of plasma membrane [GO:0005887]; membrane raft [GO:0045121]; neuronal cell body membrane [GO:0032809]; neuron projection [GO:0043005]; plasma membrane [GO:0005886]; presynaptic membrane [GO:0042734]	dopamine uptake involved in synaptic transmission [GO:0051583]; monoamine transport [GO:0015844]; neurotransmitter transport [GO:0006836]; norepinephrine transport [GO:0015874]; norepinephrine uptake [GO:0051620]; response to drug [GO:0042493]; response to pain [GO:0048265]; sodium ion transmembrane transport [GO:0035725]	actin binding [GO:0003779]; alpha-tubulin binding [GO:0043014]; beta-tubulin binding [GO:0048487]; dopamine:sodium symporter activity [GO:0005330]; metal ion binding [GO:0046872]; monoamine transmembrane transporter activity [GO:0008504]; neurotransmitter:sodium symporter activity [GO:0005328]; neurotransmitter transmembrane transporter activity [GO:0005326]; norepinephrine:sodium symporter activ…	--
[truncated: 3,270 more rows]

## Sheet: Sheet1
Zn	Mg	Ca	Fe	Mn	Se	Cu	Co
66	12	15	8	2	0.7	1
Zn	Mg	Ca	Fe	Mn	Se	Cu
31	27	22	8	3	2.3	1.5

## Sheet: Visual Cycle
ProteinID	Gene	Description	Accession	Keyword.Metal	Cofactor.Metal	Integrated.Metal	Other	Selenium.Integrated	PXD009909	PXD009981	PXD003441	PXD014459	PXD009909_81	DataSetCount	UniProt Subcellular Location	GO Cellular Location	GO Biological Process	GO Molecular Function	Disease
[truncated: 13 more rows]

## Sheet: RPE Microvilli
Accession.no From Paper	Proteins	Peptides.matched	Function	Full.Conversion.to.Uniprot	Matching.to.Current.Uniprot.Release	Entry.Name	Mouse.Orthologue	Original.Organisms	Updated.with.Mouse.Ortho.Accession	Entry	Keyword.Metal	Cofactor.Metal	Integrated.Metal	Other	Selenium.Integrated	PXD009909	PXD009981	PXD0034401	PXD014459	PXD009909_81	DataSetCount	UniProt Subcellular Location	GO Cellular Location	GO Biological Process	GO Molecular Function	Disease
[truncated: 62 more rows]

[truncated: 1 more sheets: Metal Interacting (2)]
